# Supplementary material for: Sensitive dissection of a genomic regulatory landscape using bulk and targeted single-cell activation
Source: Cell Genom. 2025 Sep 9;5(10):100984. doi: 10.1016/j.xgen.2025.100984 (PMC12790989; doi:10.1016/j.xgen.2025.100984)
Supplement: Table S3. File containing the results of the bulk CRISPRa screen, related to Figure 1 [file mmc2.xlsx]

## Sheet: Table_S3_CRISPRa_bulk_screen_Ca
Region_name	Region_pvalue	Region_fdr	Region_slope	Chr	Region_start	Region_end	Bins_in_region	Bin	Bin_slope	Bin_pvalue	Bin_fdr	Bin_speed	Bin_start	Bin_end	guide_start	guide_end	strand	guide_sequence	guide_replicate	guide_name	guide_logfold	guide_pvalue	giude_classification	guide_fdr
Region_1	7368.04	277836	-0.025566425702765946	chr4	40749315	40752221	PHOX2B.00004,PHOX2B.00009,PHOX2B.00010,PHOX2B.00013,PHOX2B.00014,PHOX2B.00015,PHOX2B.00016,PHOX2B.00017,PHOX2B.00018,PHOX2B.00023,PHOX2B.00024,PHOX2B.00028,PHOX2B.00029,PHOX2B.00033	PHOX2B.00004	0.0267720178544766	0.00249385819697416	0.025093313656469773	early	40749269	40749369	40749315	40749335	+	AATTATTACAGACGGCGCAG	1	chr4.40749315.+	159406470782841	0.913990321711575	NS	0.939893870793667
Region_1	7368.04	277836	-0.025566425702765946	chr4	40749315	40752221	PHOX2B.00004,PHOX2B.00009,PHOX2B.00010,PHOX2B.00013,PHOX2B.00014,PHOX2B.00015,PHOX2B.00016,PHOX2B.00017,PHOX2B.00018,PHOX2B.00023,PHOX2B.00024,PHOX2B.00028,PHOX2B.00029,PHOX2B.00033	PHOX2B.00009	-0.0201096659283977	2.6361e+10	0.0065894694421273934	stable	40749769	40749869	40749815	40749835	+	GTCGCTCTTCCCCCAGCGCG	1	chr4.40749825.-	-151129058884046	0.038070191734624	Depleted	0.402549498830564
Region_1	7368.04	277836	-0.025566425702765946	chr4	40749315	40752221	PHOX2B.00004,PHOX2B.00009,PHOX2B.00010,PHOX2B.00013,PHOX2B.00014,PHOX2B.00015,PHOX2B.00016,PHOX2B.00017,PHOX2B.00018,PHOX2B.00023,PHOX2B.00024,PHOX2B.00028,PHOX2B.00029,PHOX2B.00033	PHOX2B.00009	-0.0201096659283977	2.6361e+10	0.0065894694421273934	stable	40749769	40749869	40749816	40749836	+	CAGGTGTCTCCGCGCGCTGG	2	chr4.40749816.+	0.730957485364731	0.689067323893534	NS	0.919743681462676
Region_1	7368.04	277836	-0.025566425702765946	chr4	40749315	40752221	PHOX2B.00004,PHOX2B.00009,PHOX2B.00010,PHOX2B.00013,PHOX2B.00014,PHOX2B.00015,PHOX2B.00016,PHOX2B.00017,PHOX2B.00018,PHOX2B.00023,PHOX2B.00024,PHOX2B.00028,PHOX2B.00029,PHOX2B.00033	PHOX2B.00009	-0.0201096659283977	2.6361e+10	0.0065894694421273934	stable	40749769	40749869	40749825	40749845	+	ACAGGTGTCTCCGCGCGCTG	3	chr4.40749815.+	-100654284586677	0.103245753057153	NS	0.663167669467966
Region_1	7368.04	277836	-0.025566425702765946	chr4	40749315	40752221	PHOX2B.00004,PHOX2B.00009,PHOX2B.00010,PHOX2B.00013,PHOX2B.00014,PHOX2B.00015,PHOX2B.00016,PHOX2B.00017,PHOX2B.00018,PHOX2B.00023,PHOX2B.00024,PHOX2B.00028,PHOX2B.00029,PHOX2B.00033	PHOX2B.00010	-0.0136754985636407	0.00149256900734976	0.01849963604884154	stable	40749869	40749969	40749916	40749936	+	TTCATGGCAACCGCGAGCGG	1	chr4.40749916.-	-0.248679112856724	0.309548887079036	NS	0.919743681462676
Region_1	7368.04	277836	-0.025566425702765946	chr4	40749315	40752221	PHOX2B.00004,PHOX2B.00009,PHOX2B.00010,PHOX2B.00013,PHOX2B.00014,PHOX2B.00015,PHOX2B.00016,PHOX2B.00017,PHOX2B.00018,PHOX2B.00023,PHOX2B.00024,PHOX2B.00028,PHOX2B.00029,PHOX2B.00033	PHOX2B.00010	-0.0136754985636407	0.00149256900734976	0.01849963604884154	stable	40749869	40749969	40749919	40749939	+	TCGCGGTTGCCATGAAGACC	2	chr4.40749923.+	-0.184424571137427	0.33280783920777	NS	0.919743681462676
Region_1	7368.04	277836	-0.025566425702765946	chr4	40749315	40752221	PHOX2B.00004,PHOX2B.00009,PHOX2B.00010,PHOX2B.00013,PHOX2B.00014,PHOX2B.00015,PHOX2B.00016,PHOX2B.00017,PHOX2B.00018,PHOX2B.00023,PHOX2B.00024,PHOX2B.00028,PHOX2B.00029,PHOX2B.00033	PHOX2B.00010	-0.0136754985636407	0.00149256900734976	0.01849963604884154	stable	40749869	40749969	40749923	40749943	+	GTCTTCATGGCAACCGCGAG	3	chr4.40749919.-	-0.774933444365227	0.151708730611318	NS	0.784131424486851
Region_1	7368.04	277836	-0.025566425702765946	chr4	40749315	40752221	PHOX2B.00004,PHOX2B.00009,PHOX2B.00010,PHOX2B.00013,PHOX2B.00014,PHOX2B.00015,PHOX2B.00016,PHOX2B.00017,PHOX2B.00018,PHOX2B.00023,PHOX2B.00024,PHOX2B.00028,PHOX2B.00029,PHOX2B.00033	PHOX2B.00013	-0.0212032771347096	0.0028541029204012	0.027046431652478	early	40750169	40750269	40750204	40750224	+	GCCGTCGCCCCGCAGTCCCG	1	chr4.40750204.+	-314974711950468	3.01915e+10	Depleted	0.024303132752631
Region_1	7368.04	277836	-0.025566425702765946	chr4	40749315	40752221	PHOX2B.00004,PHOX2B.00009,PHOX2B.00010,PHOX2B.00013,PHOX2B.00014,PHOX2B.00015,PHOX2B.00016,PHOX2B.00017,PHOX2B.00018,PHOX2B.00023,PHOX2B.00024,PHOX2B.00028,PHOX2B.00029,PHOX2B.00033	PHOX2B.00013	-0.0212032771347096	0.0028541029204012	0.027046431652478	early	40750169	40750269	40750211	40750231	+	TTGGGAGCCCCGGGACTGCG	2	chr4.40750211.-	0.897506006334317	0.745878577256606	NS	0.919805192899468
Region_1	7368.04	277836	-0.025566425702765946	chr4	40749315	40752221	PHOX2B.00004,PHOX2B.00009,PHOX2B.00010,PHOX2B.00013,PHOX2B.00014,PHOX2B.00015,PHOX2B.00016,PHOX2B.00017,PHOX2B.00018,PHOX2B.00023,PHOX2B.00024,PHOX2B.00028,PHOX2B.00029,PHOX2B.00033	PHOX2B.00013	-0.0212032771347096	0.0028541029204012	0.027046431652478	early	40750169	40750269	40750244	40750264	+	GAAGACGCGGAGGGCGGCGT	3	chr4.40750244.-	-0.808951706991934	0.14377258556945	NS	0.764013267945885
Region_1	7368.04	277836	-0.025566425702765946	chr4	40749315	40752221	PHOX2B.00004,PHOX2B.00009,PHOX2B.00010,PHOX2B.00013,PHOX2B.00014,PHOX2B.00015,PHOX2B.00016,PHOX2B.00017,PHOX2B.00018,PHOX2B.00023,PHOX2B.00024,PHOX2B.00028,PHOX2B.00029,PHOX2B.00033	PHOX2B.00014	-0.0259504170244205	2.59466e+10	0.006544573211622666	stable	40750269	40750369	40750277	40750297	+	CCGGGAACCATCCGCCCTCG	1	chr4.40750279.+	0.274525225656571	0.512680323204722	NS	0.919743681462676
Region_1	7368.04	277836	-0.025566425702765946	chr4	40749315	40752221	PHOX2B.00004,PHOX2B.00009,PHOX2B.00010,PHOX2B.00013,PHOX2B.00014,PHOX2B.00015,PHOX2B.00016,PHOX2B.00017,PHOX2B.00018,PHOX2B.00023,PHOX2B.00024,PHOX2B.00028,PHOX2B.00029,PHOX2B.00033	PHOX2B.00014	-0.0259504170244205	2.59466e+10	0.006544573211622666	stable	40750269	40750369	40750279	40750299	+	CCGAGGGCGGATGGTTCCCG	2	chr4.40750277.-	-3	5.21793e+10	Depleted	0.0358219400170133
Region_1	7368.04	277836	-0.025566425702765946	chr4	40749315	40752221	PHOX2B.00004,PHOX2B.00009,PHOX2B.00010,PHOX2B.00013,PHOX2B.00014,PHOX2B.00015,PHOX2B.00016,PHOX2B.00017,PHOX2B.00018,PHOX2B.00023,PHOX2B.00024,PHOX2B.00028,PHOX2B.00029,PHOX2B.00033	PHOX2B.00014	-0.0259504170244205	2.59466e+10	0.006544573211622666	stable	40750269	40750369	40750294	40750314	+	CCGACTCCTCCCTTACCCCG	3	chr4.40750294.-	-0.598637437618233	0.197409508964363	NS	0.852712099090089
Region_1	7368.04	277836	-0.025566425702765946	chr4	40749315	40752221	PHOX2B.00004,PHOX2B.00009,PHOX2B.00010,PHOX2B.00013,PHOX2B.00014,PHOX2B.00015,PHOX2B.00016,PHOX2B.00017,PHOX2B.00018,PHOX2B.00023,PHOX2B.00024,PHOX2B.00028,PHOX2B.00029,PHOX2B.00033	PHOX2B.00015	-0.0268506435064038	9.37268e+09	0.0036621321899084243	early	40750369	40750469	40750371	40750391	+	GGAAGCCGTCGGTCTCCTTG	1	chr4.40750389.+	-0.13819729392002	0.349955446187795	NS	0.919743681462676
Region_1	7368.04	277836	-0.025566425702765946	chr4	40749315	40752221	PHOX2B.00004,PHOX2B.00009,PHOX2B.00010,PHOX2B.00013,PHOX2B.00014,PHOX2B.00015,PHOX2B.00016,PHOX2B.00017,PHOX2B.00018,PHOX2B.00023,PHOX2B.00024,PHOX2B.00028,PHOX2B.00029,PHOX2B.00033	PHOX2B.00015	-0.0268506435064038	9.37268e+09	0.0036621321899084243	early	40750369	40750469	40750378	40750398	+	ACTGGCTTGAGGGAAGCCGT	2	chr4.40750378.+	-104787662695078	0.0959366978009371	NS	0.640728416810732
Region_1	7368.04	277836	-0.025566425702765946	chr4	40749315	40752221	PHOX2B.00004,PHOX2B.00009,PHOX2B.00010,PHOX2B.00013,PHOX2B.00014,PHOX2B.00015,PHOX2B.00016,PHOX2B.00017,PHOX2B.00018,PHOX2B.00023,PHOX2B.00024,PHOX2B.00028,PHOX2B.00029,PHOX2B.00033	PHOX2B.00015	-0.0268506435064038	9.37268e+09	0.0036621321899084243	early	40750369	40750469	40750389	40750409	+	CTTCCCTCAAGCCAGTCTGG	3	chr4.40750371.-	0.697248876295524	0.676930151520667	NS	0.919743681462676
Region_1	7368.04	277836	-0.025566425702765946	chr4	40749315	40752221	PHOX2B.00004,PHOX2B.00009,PHOX2B.00010,PHOX2B.00013,PHOX2B.00014,PHOX2B.00015,PHOX2B.00016,PHOX2B.00017,PHOX2B.00018,PHOX2B.00023,PHOX2B.00024,PHOX2B.00028,PHOX2B.00029,PHOX2B.00033	PHOX2B.00016	-0.0286842414692879	8.73006e+09	0.003519099007686386	stable	40750469	40750569	40750511	40750531	+	CTTTAAGGCCACAACGAAGG	1	chr4.40750521.+	-54093909361377	5.51057e+07	Depleted	6.99873e+08
Region_1	7368.04	277836	-0.025566425702765946	chr4	40749315	40752221	PHOX2B.00004,PHOX2B.00009,PHOX2B.00010,PHOX2B.00013,PHOX2B.00014,PHOX2B.00015,PHOX2B.00016,PHOX2B.00017,PHOX2B.00018,PHOX2B.00023,PHOX2B.00024,PHOX2B.00028,PHOX2B.00029,PHOX2B.00033	PHOX2B.00016	-0.0286842414692879	8.73006e+09	0.003519099007686386	stable	40750469	40750569	40750520	40750540	+	TCTTTAAGGCCACAACGAAG	2	chr4.40750520.+	-0.971985623830404	0.109660221561789	NS	0.68364939327081
Region_1	7368.04	277836	-0.025566425702765946	chr4	40749315	40752221	PHOX2B.00004,PHOX2B.00009,PHOX2B.00010,PHOX2B.00013,PHOX2B.00014,PHOX2B.00015,PHOX2B.00016,PHOX2B.00017,PHOX2B.00018,PHOX2B.00023,PHOX2B.00024,PHOX2B.00028,PHOX2B.00029,PHOX2B.00033	PHOX2B.00016	-0.0286842414692879	8.73006e+09	0.003519099007686386	stable	40750469	40750569	40750521	40750541	+	TGTGGCCTTAAAGACTAAGA	3	chr4.40750511.-	0.0510741845942694	0.423048110853844	NS	0.919743681462676
Region_1	7368.04	277836	-0.025566425702765946	chr4	40749315	40752221	PHOX2B.00004,PHOX2B.00009,PHOX2B.00010,PHOX2B.00013,PHOX2B.00014,PHOX2B.00015,PHOX2B.00016,PHOX2B.00017,PHOX2B.00018,PHOX2B.00023,PHOX2B.00024,PHOX2B.00028,PHOX2B.00029,PHOX2B.00033	PHOX2B.00017	-0.0276136401922727	5.58913e+09	0.010408355856565707	stable	40750569	40750669	40750587	40750607	+	ACATCGGAATTCTAACCCCA	1	chr4.40750641.+	-283953532780675	9.15719e+10	Depleted	0.0521400854531069
Region_1	7368.04	277836	-0.025566425702765946	chr4	40749315	40752221	PHOX2B.00004,PHOX2B.00009,PHOX2B.00010,PHOX2B.00013,PHOX2B.00014,PHOX2B.00015,PHOX2B.00016,PHOX2B.00017,PHOX2B.00018,PHOX2B.00023,PHOX2B.00024,PHOX2B.00028,PHOX2B.00029,PHOX2B.00033	PHOX2B.00017	-0.0276136401922727	5.58913e+09	0.010408355856565707	stable	40750569	40750669	40750602	40750622	+	GAGACCATGCTGCAGATGCG	2	chr4.40750602.+	0.436366008719356	0.577459657024983	NS	0.919743681462676
Region_1	7368.04	277836	-0.025566425702765946	chr4	40749315	40752221	PHOX2B.00004,PHOX2B.00009,PHOX2B.00010,PHOX2B.00013,PHOX2B.00014,PHOX2B.00015,PHOX2B.00016,PHOX2B.00017,PHOX2B.00018,PHOX2B.00023,PHOX2B.00024,PHOX2B.00028,PHOX2B.00029,PHOX2B.00033	PHOX2B.00017	-0.0276136401922727	5.58913e+09	0.010408355856565707	stable	40750569	40750669	40750641	40750661	+	ATGGTCTCTGTGAAGAGAGA	3	chr4.40750587.-	-224511249783653	0.00594535556764765	Depleted	0.162385631579442
Region_1	7368.04	277836	-0.025566425702765946	chr4	40749315	40752221	PHOX2B.00004,PHOX2B.00009,PHOX2B.00010,PHOX2B.00013,PHOX2B.00014,PHOX2B.00015,PHOX2B.00016,PHOX2B.00017,PHOX2B.00018,PHOX2B.00023,PHOX2B.00024,PHOX2B.00028,PHOX2B.00029,PHOX2B.00033	PHOX2B.00018	-0.0179456929871156	0.00498414008478479	0.037937994828336846	early	40750669	40750769	40750687	40750707	+	CGAAAACTCCAGTTCGCCCG	1	chr4.40750704.-	-187914560512561	0.0159601752333401	Depleted	0.275474191022565
Region_1	7368.04	277836	-0.025566425702765946	chr4	40749315	40752221	PHOX2B.00004,PHOX2B.00009,PHOX2B.00010,PHOX2B.00013,PHOX2B.00014,PHOX2B.00015,PHOX2B.00016,PHOX2B.00017,PHOX2B.00018,PHOX2B.00023,PHOX2B.00024,PHOX2B.00028,PHOX2B.00029,PHOX2B.00033	PHOX2B.00018	-0.0179456929871156	0.00498414008478479	0.037937994828336846	early	40750669	40750769	40750688	40750708	+	GCAGACATGCTGAATTCCAC	2	chr4.40750688.+	0.755995648036285	0.697952265648651	NS	0.919743681462676
Region_1	7368.04	277836	-0.025566425702765946	chr4	40749315	40752221	PHOX2B.00004,PHOX2B.00009,PHOX2B.00010,PHOX2B.00013,PHOX2B.00014,PHOX2B.00015,PHOX2B.00016,PHOX2B.00017,PHOX2B.00018,PHOX2B.00023,PHOX2B.00024,PHOX2B.00028,PHOX2B.00029,PHOX2B.00033	PHOX2B.00018	-0.0179456929871156	0.00498414008478479	0.037937994828336846	early	40750669	40750769	40750704	40750724	+	GGCAGACATGCTGAATTCCA	3	chr4.40750687.+	112423291074944	0.813476349696171	NS	0.923356148107817
Region_1	7368.04	277836	-0.025566425702765946	chr4	40749315	40752221	PHOX2B.00004,PHOX2B.00009,PHOX2B.00010,PHOX2B.00013,PHOX2B.00014,PHOX2B.00015,PHOX2B.00016,PHOX2B.00017,PHOX2B.00018,PHOX2B.00023,PHOX2B.00024,PHOX2B.00028,PHOX2B.00029,PHOX2B.00033	PHOX2B.00023	-0.0189651324347251	3.06798e+09	0.0020199119867228103	early	40751169	40751269	40751191	40751211	+	CCTTAGATCGGTGTAGTGCG	1	chr4.40751210.+	-0.0756642699320723	0.373641259239535	NS	0.919743681462676
Region_1	7368.04	277836	-0.025566425702765946	chr4	40749315	40752221	PHOX2B.00004,PHOX2B.00009,PHOX2B.00010,PHOX2B.00013,PHOX2B.00014,PHOX2B.00015,PHOX2B.00016,PHOX2B.00017,PHOX2B.00018,PHOX2B.00023,PHOX2B.00024,PHOX2B.00028,PHOX2B.00029,PHOX2B.00033	PHOX2B.00023	-0.0189651324347251	3.06798e+09	0.0020199119867228103	early	40751169	40751269	40751210	40751230	+	CGCGGTCATTACATTCAACA	2	chr4.40751228.+	-0.51916044232541	0.220482282041546	NS	0.881350839264169
Region_1	7368.04	277836	-0.025566425702765946	chr4	40749315	40752221	PHOX2B.00004,PHOX2B.00009,PHOX2B.00010,PHOX2B.00013,PHOX2B.00014,PHOX2B.00015,PHOX2B.00016,PHOX2B.00017,PHOX2B.00018,PHOX2B.00023,PHOX2B.00024,PHOX2B.00028,PHOX2B.00029,PHOX2B.00033	PHOX2B.00023	-0.0189651324347251	3.06798e+09	0.0020199119867228103	early	40751169	40751269	40751228	40751248	+	AAGGACAAACACAGTGCACG	3	chr4.40751191.-	-153503727538947	0.036125017633603	Depleted	0.394150696730423
Region_1	7368.04	277836	-0.025566425702765946	chr4	40749315	40752221	PHOX2B.00004,PHOX2B.00009,PHOX2B.00010,PHOX2B.00013,PHOX2B.00014,PHOX2B.00015,PHOX2B.00016,PHOX2B.00017,PHOX2B.00018,PHOX2B.00023,PHOX2B.00024,PHOX2B.00028,PHOX2B.00029,PHOX2B.00033	PHOX2B.00024	-0.0226288635588503	4.79111e+09	0.0093490955077534	stable	40751269	40751369	40751282	40751302	+	GCGAGACCCCTAAGTCTACG	1	chr4.40751299.-	0.790236388491738	0.709914457159477	NS	0.919743681462676
Region_1	7368.04	277836	-0.025566425702765946	chr4	40749315	40752221	PHOX2B.00004,PHOX2B.00009,PHOX2B.00010,PHOX2B.00013,PHOX2B.00014,PHOX2B.00015,PHOX2B.00016,PHOX2B.00017,PHOX2B.00018,PHOX2B.00023,PHOX2B.00024,PHOX2B.00028,PHOX2B.00029,PHOX2B.00033	PHOX2B.00024	-0.0226288635588503	4.79111e+09	0.0093490955077534	stable	40751269	40751369	40751298	40751318	+	CGAGACCCCTAAGTCTACGA	2	chr4.40751298.-	-0.197232347438048	0.328116269358686	NS	0.919743681462676
Region_1	7368.04	277836	-0.025566425702765946	chr4	40749315	40752221	PHOX2B.00004,PHOX2B.00009,PHOX2B.00010,PHOX2B.00013,PHOX2B.00014,PHOX2B.00015,PHOX2B.00016,PHOX2B.00017,PHOX2B.00018,PHOX2B.00023,PHOX2B.00024,PHOX2B.00028,PHOX2B.00029,PHOX2B.00033	PHOX2B.00024	-0.0226288635588503	4.79111e+09	0.0093490955077534	stable	40751269	40751369	40751299	40751319	+	ACGAGGGAAAAAAAAATACA	3	chr4.40751282.-	-0.383328639551506	0.263285253158395	NS	0.912703885877205
Region_1	7368.04	277836	-0.025566425702765946	chr4	40749315	40752221	PHOX2B.00004,PHOX2B.00009,PHOX2B.00010,PHOX2B.00013,PHOX2B.00014,PHOX2B.00015,PHOX2B.00016,PHOX2B.00017,PHOX2B.00018,PHOX2B.00023,PHOX2B.00024,PHOX2B.00028,PHOX2B.00029,PHOX2B.00033	PHOX2B.00028	-0.0206594942968037	0.00565549529919689	0.04094936874631616	stable	40751669	40751769	40751673	40751693	+	CAGGGTTTGAGACTCAAGGA	1	chr4.40751673.+	-159201725825511	0.0317879918685186	Depleted	0.374783538992369
Region_1	7368.04	277836	-0.025566425702765946	chr4	40749315	40752221	PHOX2B.00004,PHOX2B.00009,PHOX2B.00010,PHOX2B.00013,PHOX2B.00014,PHOX2B.00015,PHOX2B.00016,PHOX2B.00017,PHOX2B.00018,PHOX2B.00023,PHOX2B.00024,PHOX2B.00028,PHOX2B.00029,PHOX2B.00033	PHOX2B.00028	-0.0206594942968037	0.00565549529919689	0.04094936874631616	stable	40751669	40751769	40751698	40751718	+	TATCAATCTGAGGCCAAGGG	2	chr4.40751701.+	-166296501272243	0.0269982569063174	Depleted	0.349866877986112
Region_1	7368.04	277836	-0.025566425702765946	chr4	40749315	40752221	PHOX2B.00004,PHOX2B.00009,PHOX2B.00010,PHOX2B.00013,PHOX2B.00014,PHOX2B.00015,PHOX2B.00016,PHOX2B.00017,PHOX2B.00018,PHOX2B.00023,PHOX2B.00024,PHOX2B.00028,PHOX2B.00029,PHOX2B.00033	PHOX2B.00028	-0.0206594942968037	0.00565549529919689	0.04094936874631616	stable	40751669	40751769	40751701	40751721	+	AGTTATCAATCTGAGGCCAA	3	chr4.40751698.+	-0.415037499278844	0.252927693394409	NS	0.906653077019143
Region_1	7368.04	277836	-0.025566425702765946	chr4	40749315	40752221	PHOX2B.00004,PHOX2B.00009,PHOX2B.00010,PHOX2B.00013,PHOX2B.00014,PHOX2B.00015,PHOX2B.00016,PHOX2B.00017,PHOX2B.00018,PHOX2B.00023,PHOX2B.00024,PHOX2B.00028,PHOX2B.00029,PHOX2B.00033	PHOX2B.00029	-0.0225408061841435	9.45171e+10	0.0141118786872268	early	40751769	40751869	40751800	40751820	+	GGAGATCTCACTATATGCCC	1	chr4.40751800.-	-117632277264046	0.0756568890180802	NS	0.565181254612616
Region_1	7368.04	277836	-0.025566425702765946	chr4	40749315	40752221	PHOX2B.00004,PHOX2B.00009,PHOX2B.00010,PHOX2B.00013,PHOX2B.00014,PHOX2B.00015,PHOX2B.00016,PHOX2B.00017,PHOX2B.00018,PHOX2B.00023,PHOX2B.00024,PHOX2B.00028,PHOX2B.00029,PHOX2B.00033	PHOX2B.00033	0.0103852243855362	0.00485153415436023	0.03743987340256858	stable	40752169	40752269	40752185	40752205	+	TTTGAGGTGTCTCTTTAGGA	1	chr4.40752185.-	-0.112110366321537	0.359771787275346	NS	0.919743681462676
Region_1	7368.04	277836	-0.025566425702765946	chr4	40749315	40752221	PHOX2B.00004,PHOX2B.00009,PHOX2B.00010,PHOX2B.00013,PHOX2B.00014,PHOX2B.00015,PHOX2B.00016,PHOX2B.00017,PHOX2B.00018,PHOX2B.00023,PHOX2B.00024,PHOX2B.00028,PHOX2B.00029,PHOX2B.00033	PHOX2B.00033	0.0103852243855362	0.00485153415436023	0.03743987340256858	stable	40752169	40752269	40752190	40752210	+	CTAAAGAGACACCTCAAAAA	2	chr4.40752190.+	0.74266795353039	0.693237008957047	NS	0.919743681462676
Region_1	7368.04	277836	-0.025566425702765946	chr4	40749315	40752221	PHOX2B.00004,PHOX2B.00009,PHOX2B.00010,PHOX2B.00013,PHOX2B.00014,PHOX2B.00015,PHOX2B.00016,PHOX2B.00017,PHOX2B.00018,PHOX2B.00023,PHOX2B.00024,PHOX2B.00028,PHOX2B.00029,PHOX2B.00033	PHOX2B.00033	0.0103852243855362	0.00485153415436023	0.03743987340256858	stable	40752169	40752269	40752201	40752221	+	AAAGAGTGTTGCCCTTTTTG	3	chr4.40752201.-	0.900989994168834	0.747006181259678	NS	0.919805192899468
Region_2	0.06099519127329325	0.0828838560095051	0.012154958319392412	chr4	40753682	40754138	PHOX2B.00048,PHOX2B.00052	PHOX2B.00048	0.0125574919863465	0.00543232736318888	0.03997908894426905	stable	40753669	40753769	40753682	40753702	+	CTTATAATAATACGTTGATA	1	chr4.40753682.+	0.956278622570682	0.764542430579908	NS	0.919856525103809
Region_2	0.06099519127329325	0.0828838560095051	0.012154958319392412	chr4	40753682	40754138	PHOX2B.00048,PHOX2B.00052	PHOX2B.00048	0.0125574919863465	0.00543232736318888	0.03997908894426905	stable	40753669	40753769	40753687	40753707	+	AATAATACGTTGATATGGTT	2	chr4.40753687.+	104007743937534	0.789793536325789	NS	0.921380070352593
Region_2	0.06099519127329325	0.0828838560095051	0.012154958319392412	chr4	40753682	40754138	PHOX2B.00048,PHOX2B.00052	PHOX2B.00052	0.0122680401928535	0.00374316864511796	0.03202513508897886	stable	40754069	40754169	40754090	40754110	+	AAAATCAGAATTTTATGTAG	1	chr4.40754090.+	233390073655344	0.0172720873637072	Enriched	0.287691941145145
Region_2	0.06099519127329325	0.0828838560095051	0.012154958319392412	chr4	40753682	40754138	PHOX2B.00048,PHOX2B.00052	PHOX2B.00052	0.0122680401928535	0.00374316864511796	0.03202513508897886	stable	40754069	40754169	40754109	40754129	+	GTGGATTTTCCAAGATAATT	2	chr4.40754109.+	0.972120967424563	0.769440728882094	NS	0.919856525103809
Region_2	0.06099519127329325	0.0828838560095051	0.012154958319392412	chr4	40753682	40754138	PHOX2B.00048,PHOX2B.00052	PHOX2B.00052	0.0122680401928535	0.00374316864511796	0.03202513508897886	stable	40754069	40754169	40754118	40754138	+	TAGCAGGCTCCTAATTATCT	3	chr4.40754118.-	0.358596804934759	0.546482867008283	NS	0.919743681462676
Region_3	0.003881527105701628	0.00730308114482323	0.022456371248916106	chr4	40755891	40756016	PHOX2B.00070,PHOX2B.00071	PHOX2B.00070	0.00909201964302342	0.00600390516720721	0.042263171970184275	early	40755869	40755969	40755891	40755911	+	GAATGAAGCATTGTCAACTA	1	chr4.40755915.+	-0.011729292582107	0.398361188335062	NS	0.919743681462676
Region_3	0.003881527105701628	0.00730308114482323	0.022456371248916106	chr4	40755891	40756016	PHOX2B.00070,PHOX2B.00071	PHOX2B.00070	0.00909201964302342	0.00600390516720721	0.042263171970184275	early	40755869	40755969	40755892	40755912	+	ATGTTGTTATTTATCATTGG	2	chr4.40755892.-	13342064246658	0.864996627005158	NS	0.929508337341251
Region_3	0.003881527105701628	0.00730308114482323	0.022456371248916106	chr4	40755891	40756016	PHOX2B.00070,PHOX2B.00071	PHOX2B.00070	0.00909201964302342	0.00600390516720721	0.042263171970184275	early	40755869	40755969	40755915	40755935	+	TGTTGTTATTTATCATTGGT	3	chr4.40755891.-	0.41226041460827	0.567899901387998	NS	0.919743681462676
Region_3	0.003881527105701628	0.00730308114482323	0.022456371248916106	chr4	40755891	40756016	PHOX2B.00070,PHOX2B.00071	PHOX2B.00071	0.0156338748651956	4.87534e+09	0.002508626453762347	early	40755969	40756069	40755979	40755999	+	GTAGACAAGGTGCAGTCGTG	1	chr4.40755992.+	146059180771541	0.890803593266159	NS	0.934213057758203
Region_3	0.003881527105701628	0.00730308114482323	0.022456371248916106	chr4	40755891	40756016	PHOX2B.00070,PHOX2B.00071	PHOX2B.00071	0.0156338748651956	4.87534e+09	0.002508626453762347	early	40755969	40756069	40755992	40756012	+	ACAAGGTGCAGTCGTGTGGC	2	chr4.40755996.+	0.731511164074098	0.689265022788938	NS	0.919743681462676
Region_3	0.003881527105701628	0.00730308114482323	0.022456371248916106	chr4	40755891	40756016	PHOX2B.00070,PHOX2B.00071	PHOX2B.00071	0.0156338748651956	4.87534e+09	0.002508626453762347	early	40755969	40756069	40755996	40756016	+	GGGGGTCAGTTTTGTAGACA	3	chr4.40755979.+	121412480535285	0.836864751233958	NS	0.926383457580472
Region_4	0.42354019572553236	0.4663064198681348	0.004421429041491291	chr4	40756790	40756815	PHOX2B.00079	PHOX2B.00079	0.0121443588636209	0.00447082850132393	0.03575593736376857	stable	40756769	40756869	40756790	40756810	+	CAGTCCCCAATGTATGATGG	1	chr4.40756791.+	0.0708213371896969	0.430878161917284	NS	0.919743681462676
Region_4	0.42354019572553236	0.4663064198681348	0.004421429041491291	chr4	40756790	40756815	PHOX2B.00079	PHOX2B.00079	0.0121443588636209	0.00447082850132393	0.03575593736376857	stable	40756769	40756869	40756791	40756811	+	AGGACCCCCATCATACATTG	2	chr4.40756795.-	0.971241007018576	0.769170156025167	NS	0.919856525103809
Region_4	0.42354019572553236	0.4663064198681348	0.004421429041491291	chr4	40756790	40756815	PHOX2B.00079	PHOX2B.00079	0.0121443588636209	0.00447082850132393	0.03575593736376857	stable	40756769	40756869	40756795	40756815	+	ACAGTCCCCAATGTATGATG	3	chr4.40756790.+	0.390951880754531	0.559415976461208	NS	0.919743681462676
Region_5	0.007476830251329212	0.012913227819566674	-0.007819557298223903	chr4	40758213	40758365	PHOX2B.00093,PHOX2B.00094	PHOX2B.00093	-0.0110750498197948	0.00538463807112527	0.03973843886294258	stable	40758169	40758269	40758213	40758233	+	AGCATCTCCACTGCTCAAAG	1	chr4.40758245.+	-0.0329146224727352	0.390119338763451	NS	0.919743681462676
Region_5	0.007476830251329212	0.012913227819566674	-0.007819557298223903	chr4	40758213	40758365	PHOX2B.00093,PHOX2B.00094	PHOX2B.00093	-0.0110750498197948	0.00538463807112527	0.03973843886294258	stable	40758169	40758269	40758218	40758238	+	TCCTAAGAAATAGAAAAAGC	2	chr4.40758218.-	-0.0740005814437769	0.374278453426497	NS	0.919743681462676
Region_5	0.007476830251329212	0.012913227819566674	-0.007819557298223903	chr4	40758213	40758365	PHOX2B.00093,PHOX2B.00094	PHOX2B.00093	-0.0110750498197948	0.00538463807112527	0.03973843886294258	stable	40758169	40758269	40758245	40758265	+	AGAAATAGAAAAAGCTGGCC	3	chr4.40758213.-	-0.254101281063786	0.30761895335216	NS	0.919743681462676
Region_5	0.007476830251329212	0.012913227819566674	-0.007819557298223903	chr4	40758213	40758365	PHOX2B.00093,PHOX2B.00094	PHOX2B.00094	-0.00938437104762249	3.28845e+10	0.007478766298715263	early	40758269	40758369	40758285	40758305	+	GAATTGGTTTGAAAGTACTA	1	chr4.40758345.+	0.0414199273799808	0.419230883868714	NS	0.919743681462676
Region_5	0.007476830251329212	0.012913227819566674	-0.007819557298223903	chr4	40758213	40758365	PHOX2B.00093,PHOX2B.00094	PHOX2B.00094	-0.00938437104762249	3.28845e+10	0.007478766298715263	early	40758269	40758369	40758323	40758343	+	CAAGTACAGTATTAGAAAGA	2	chr4.40758285.-	0.394278939112046	0.560742534628782	NS	0.919743681462676
Region_5	0.007476830251329212	0.012913227819566674	-0.007819557298223903	chr4	40758213	40758365	PHOX2B.00093,PHOX2B.00094	PHOX2B.00094	-0.00938437104762249	3.28845e+10	0.007478766298715263	early	40758269	40758369	40758345	40758365	+	ACAAAAAGTATGAAGTAGAT	3	chr4.40758323.+	0.531381460516312	0.61464727427993	NS	0.919743681462676
Region_6	8.48596e+10	0.00201569493644828	-0.030066382688840616	chr4	40767877	40768050	PHOX2B.00190,PHOX2B.00191	PHOX2B.00190	-0.0244830936636927	2.98914e+09	0.007050406515886174	stable	40767869	40767969	40767877	40767897	+	GGTACTGGGGTACAACAGTA	1	chr4.40767877.-	-353796502118399	6.60939e+09	Depleted	0.00827643766506497
Region_6	8.48596e+10	0.00201569493644828	-0.030066382688840616	chr4	40767877	40768050	PHOX2B.00190,PHOX2B.00191	PHOX2B.00190	-0.0244830936636927	2.98914e+09	0.007050406515886174	stable	40767869	40767969	40767878	40767898	+	TAACATAAGCTTGGGTACTG	2	chr4.40767890.-	-0.31060008908585	0.287832892105604	NS	0.919743681462676
Region_6	8.48596e+10	0.00201569493644828	-0.030066382688840616	chr4	40767877	40768050	PHOX2B.00190,PHOX2B.00191	PHOX2B.00190	-0.0244830936636927	2.98914e+09	0.007050406515886174	stable	40767869	40767969	40767890	40767910	+	GGGTACTGGGGTACAACAGT	3	chr4.40767878.-	0.793909390992653	0.711184343287225	NS	0.919743681462676
Region_6	8.48596e+10	0.00201569493644828	-0.030066382688840616	chr4	40767877	40768050	PHOX2B.00190,PHOX2B.00191	PHOX2B.00191	-0.0188462877133801	0.0027578307843515	0.026566361870224733	early	40767969	40768069	40767974	40767994	+	GCAATCGAATTTCCTCTCAC	1	chr4.40767974.-	0.32946176757277	0.534794148310715	NS	0.919743681462676
Region_6	8.48596e+10	0.00201569493644828	-0.030066382688840616	chr4	40767877	40768050	PHOX2B.00190,PHOX2B.00191	PHOX2B.00191	-0.0188462877133801	0.0027578307843515	0.026566361870224733	early	40767969	40768069	40767996	40768016	+	ATTCCCTGTAGCCAATGAAG	2	chr4.40768030.+	-126303440583379	0.0639337582991436	NS	0.514282071948178
Region_6	8.48596e+10	0.00201569493644828	-0.030066382688840616	chr4	40767877	40768050	PHOX2B.00190,PHOX2B.00191	PHOX2B.00191	-0.0188462877133801	0.0027578307843515	0.026566361870224733	early	40767969	40768069	40768030	40768050	+	ACTGCACCTGACCTGCACTG	3	chr4.40767996.-	-0.700439718141092	0.17008613341475	NS	0.816963776866185
Region_7	0.03745853910192086	0.05363920551778225	-0.023202278273829827	chr4	40768907	40769346	PHOX2B.00200,PHOX2B.00204	PHOX2B.00200	-0.0230578492487258	0.0032468859726569	0.029284204111820526	stable	40768869	40768969	40768907	40768927	+	AGCAGTGAAAAAGTAGAGAA	1	chr4.40768907.+	120645087746743	0.834945888622265	NS	0.926383457580472
Region_7	0.03745853910192086	0.05363920551778225	-0.023202278273829827	chr4	40768907	40769346	PHOX2B.00200,PHOX2B.00204	PHOX2B.00200	-0.0230578492487258	0.0032468859726569	0.029284204111820526	stable	40768869	40768969	40768910	40768930	+	AGTGAAAAAGTAGAGAAAGG	2	chr4.40768910.+	-0.129635280416595	0.353166615271579	NS	0.919743681462676
Region_7	0.03745853910192086	0.05363920551778225	-0.023202278273829827	chr4	40768907	40769346	PHOX2B.00200,PHOX2B.00204	PHOX2B.00200	-0.0230578492487258	0.0032468859726569	0.029284204111820526	stable	40768869	40768969	40768912	40768932	+	TGAAAAAGTAGAGAAAGGAG	3	chr4.40768912.+	-528540221886225	1.14275e+06	Depleted	1.13584e+09
Region_7	0.03745853910192086	0.05363920551778225	-0.023202278273829827	chr4	40768907	40769346	PHOX2B.00200,PHOX2B.00204	PHOX2B.00204	0.0092824422288963	0.00195264503718038	0.0216558496047497	early	40769269	40769369	40769275	40769295	+	ATTTTCAAAATGTAATTGTA	1	chr4.40769275.+	0.525319554293754	0.612302087834859	NS	0.919743681462676
Region_7	0.03745853910192086	0.05363920551778225	-0.023202278273829827	chr4	40768907	40769346	PHOX2B.00200,PHOX2B.00204	PHOX2B.00204	0.0092824422288963	0.00195264503718038	0.0216558496047497	early	40769269	40769369	40769294	40769314	+	ATGGTCATGATAGAATATCT	2	chr4.40769294.+	0.653134003362735	0.660758751941561	NS	0.919743681462676
Region_7	0.03745853910192086	0.05363920551778225	-0.023202278273829827	chr4	40768907	40769346	PHOX2B.00200,PHOX2B.00204	PHOX2B.00204	0.0092824422288963	0.00195264503718038	0.0216558496047497	early	40769269	40769369	40769326	40769346	+	CTAGTTGTTTACAGTAGAAG	3	chr4.40769326.-	0.217029236569355	0.489495529523546	NS	0.919743681462676
Region_8	9.04418e+10	3.13601e+11	-0.03333778167322833	chr4	40771571	40771613	PHOX2B.00227	PHOX2B.00227	-0.0230563394397197	5.06332e+09	0.0025380863721454405	early	40771569	40771669	40771571	40771591	+	GATTTATGGATGAGAGTGAT	1	chr4.40771572.+	0.12417941122073	0.452163177742723	NS	0.919743681462676
Region_8	9.04418e+10	3.13601e+11	-0.03333778167322833	chr4	40771571	40771613	PHOX2B.00227	PHOX2B.00227	-0.0230563394397197	5.06332e+09	0.0025380863721454405	early	40771569	40771669	40771572	40771592	+	AGATTTATGGATGAGAGTGA	2	chr4.40771571.+	-123029761942179	0.0681817147815414	NS	0.532343641263941
Region_8	9.04418e+10	3.13601e+11	-0.03333778167322833	chr4	40771571	40771613	PHOX2B.00227	PHOX2B.00227	-0.0230563394397197	5.06332e+09	0.0025380863721454405	early	40771569	40771669	40771593	40771613	+	GGAATTGAGACAGGAAGAGT	3	chr4.40771593.+	-104439411935845	0.0965374261356434	NS	0.642486782790959
Region_9	6.51959e+10	2.46872e+12	-0.024790898871196235	chr4	40774318	40774403	PHOX2B.00254,PHOX2B.00255	PHOX2B.00254	-0.0119548396662293	0.00411587538006929	0.03392023161519345	stable	40774269	40774369	40774318	40774338	+	GAAGGATGTGGTAAATTGAA	1	chr4.40774319.-	0.345496566025767	0.541231535264183	NS	0.919743681462676
Region_9	6.51959e+10	2.46872e+12	-0.024790898871196235	chr4	40774318	40774403	PHOX2B.00254,PHOX2B.00255	PHOX2B.00254	-0.0119548396662293	0.00411587538006929	0.03392023161519345	stable	40774269	40774369	40774319	40774339	+	AAGGATGTGGTAAATTGAAA	2	chr4.40774318.-	-0.154328146391294	0.343934815287409	NS	0.919743681462676
Region_9	6.51959e+10	2.46872e+12	-0.024790898871196235	chr4	40774318	40774403	PHOX2B.00254,PHOX2B.00255	PHOX2B.00254	-0.0119548396662293	0.00411587538006929	0.03392023161519345	stable	40774269	40774369	40774331	40774351	+	TAACTGTTTCTGGAAGGATG	3	chr4.40774331.-	-126096007759594	0.0641966684161803	NS	0.515659366884506
Region_9	6.51959e+10	2.46872e+12	-0.024790898871196235	chr4	40774318	40774403	PHOX2B.00254,PHOX2B.00255	PHOX2B.00255	-0.0170326267548707	1.78393e+10	0.005289476526506525	stable	40774369	40774469	40774375	40774395	+	CCACTTTACCACTTTATGCT	1	chr4.40774375.+	-0.572362463941523	0.204870754615241	NS	0.86266649073924
Region_9	6.51959e+10	2.46872e+12	-0.024790898871196235	chr4	40774318	40774403	PHOX2B.00254,PHOX2B.00255	PHOX2B.00255	-0.0170326267548707	1.78393e+10	0.005289476526506525	stable	40774369	40774469	40774375	40774395	+	CCAAGCATAAAGTGGTAAAG	2	chr4.40774375.-	-0.0635029423061581	0.378306916796588	NS	0.919743681462676
Region_9	6.51959e+10	2.46872e+12	-0.024790898871196235	chr4	40774318	40774403	PHOX2B.00254,PHOX2B.00255	PHOX2B.00255	-0.0170326267548707	1.78393e+10	0.005289476526506525	stable	40774369	40774469	40774383	40774403	+	GTATTTATCCAAGCATAAAG	3	chr4.40774383.-	-0.334000927187937	0.279817654293606	NS	0.917734534561114
Region_10	6.31867e+10	2.41283e+11	0.02915660506553062	chr4	40775102	40775126	PHOX2B.00262	PHOX2B.00262	0.0105687339199219	0.00600726901710985	0.042263171970184275	early	40775069	40775169	40775102	40775122	+	ACCTCTACAATCAGTGCATC	1	chr4.40775102.+	119673783257628	0.832496280124605	NS	0.926383457580472
Region_10	6.31867e+10	2.41283e+11	0.02915660506553062	chr4	40775102	40775126	PHOX2B.00262	PHOX2B.00262	0.0105687339199219	0.00600726901710985	0.042263171970184275	early	40775069	40775169	40775103	40775123	+	ACCAGATGCACTGATTGTAG	2	chr4.40775103.-	189898539752317	0.0470657462887067	Enriched	0.435053604743457
Region_10	6.31867e+10	2.41283e+11	0.02915660506553062	chr4	40775102	40775126	PHOX2B.00262	PHOX2B.00262	0.0105687339199219	0.00600726901710985	0.042263171970184275	early	40775069	40775169	40775106	40775126	+	CTACAATCAGTGCATCTGGT	3	chr4.40775106.+	0.825970600224951	0.722156360232093	NS	0.919743681462676
Region_11	0.051301573794259474	0.07099070991407465	0.00909595069908292	chr4	40782282	40782324	PHOX2B.00334	PHOX2B.00334	0.0161423941337305	0.00285643716902438	0.027046431652478	early	40782269	40782369	40782282	40782302	+	GATGCTGTGGCTTATGTGGG	1	chr4.40782304.+	0.373907623318989	0.552609977262023	NS	0.919743681462676
Region_11	0.051301573794259474	0.07099070991407465	0.00909595069908292	chr4	40782282	40782324	PHOX2B.00334	PHOX2B.00334	0.0161423941337305	0.00285643716902438	0.027046431652478	early	40782269	40782369	40782291	40782311	+	ACTTAAAGAAATTAGGAAGC	2	chr4.40782282.+	0.701560258035007	0.678493421709484	NS	0.919743681462676
Region_11	0.051301573794259474	0.07099070991407465	0.00909595069908292	chr4	40782282	40782324	PHOX2B.00334	PHOX2B.00334	0.0161423941337305	0.00285643716902438	0.027046431652478	early	40782269	40782369	40782304	40782324	+	AATTAGGAAGCTGGATGCTG	3	chr4.40782291.+	139707095274939	0.878313676965227	NS	0.931815287383388
Region_12	0.003989656031640569	0.007475442460941438	-0.017647604027557648	chr4	40788273	40788848	PHOX2B.00394,PHOX2B.00397,PHOX2B.00398,PHOX2B.00399	PHOX2B.00394	0.0120938571895067	0.00133345450320951	0.01723288999781502	stable	40788269	40788369	40788273	40788293	+	CTATGTTAAAGATACATATT	1	chr4.40788273.+	151896494194692	0.901444075299524	NS	0.93655232977432
Region_12	0.003989656031640569	0.007475442460941438	-0.017647604027557648	chr4	40788273	40788848	PHOX2B.00394,PHOX2B.00397,PHOX2B.00398,PHOX2B.00399	PHOX2B.00394	0.0120938571895067	0.00133345450320951	0.01723288999781502	stable	40788269	40788369	40788331	40788351	+	ATCACTAAAGAAGTGAGTTT	2	chr4.40788331.+	133703498727757	0.865616500543131	NS	0.929556277751674
Region_12	0.003989656031640569	0.007475442460941438	-0.017647604027557648	chr4	40788273	40788848	PHOX2B.00394,PHOX2B.00397,PHOX2B.00398,PHOX2B.00399	PHOX2B.00397	-0.0181978667409733	3.65384e+10	0.008034615814241709	stable	40788569	40788669	40788580	40788600	+	TCGGCACCCTCTAATGACAG	1	chr4.40788587.-	-0.662965012722429	0.179848955806021	NS	0.829438567416067
Region_12	0.003989656031640569	0.007475442460941438	-0.017647604027557648	chr4	40788273	40788848	PHOX2B.00394,PHOX2B.00397,PHOX2B.00398,PHOX2B.00399	PHOX2B.00397	-0.0181978667409733	3.65384e+10	0.008034615814241709	stable	40788569	40788669	40788581	40788601	+	CAACTGCCTCTGTCATTAGA	2	chr4.40788581.+	0.723567738950663	0.68642350195034	NS	0.919743681462676
Region_12	0.003989656031640569	0.007475442460941438	-0.017647604027557648	chr4	40788273	40788848	PHOX2B.00394,PHOX2B.00397,PHOX2B.00398,PHOX2B.00399	PHOX2B.00397	-0.0181978667409733	3.65384e+10	0.008034615814241709	stable	40788569	40788669	40788587	40788607	+	CCTCTAATGACAGAGGCAGT	3	chr4.40788580.-	0	0.402944137686147	NS	0.919743681462676
Region_12	0.003989656031640569	0.007475442460941438	-0.017647604027557648	chr4	40788273	40788848	PHOX2B.00394,PHOX2B.00397,PHOX2B.00398,PHOX2B.00399	PHOX2B.00398	-0.0225797414009901	1.54469e+10	0.004911004891976637	early	40788669	40788769	40788708	40788728	+	GAAGAGGGCACGGTTACCAA	1	chr4.40788720.-	-0.0995356735509144	0.364537290425436	NS	0.919743681462676
Region_12	0.003989656031640569	0.007475442460941438	-0.017647604027557648	chr4	40788273	40788848	PHOX2B.00394,PHOX2B.00397,PHOX2B.00398,PHOX2B.00399	PHOX2B.00398	-0.0225797414009901	1.54469e+10	0.004911004891976637	early	40788669	40788769	40788720	40788740	+	GTTACCAAAGGAATATGCTG	2	chr4.40788708.-	-26724253419715	0.00160254127607484	Depleted	0.0730522355181392
Region_12	0.003989656031640569	0.007475442460941438	-0.017647604027557648	chr4	40788273	40788848	PHOX2B.00394,PHOX2B.00397,PHOX2B.00398,PHOX2B.00399	PHOX2B.00398	-0.0225797414009901	1.54469e+10	0.004911004891976637	early	40788669	40788769	40788730	40788750	+	AGGTCTCTGAGAAGAGGGCA	3	chr4.40788730.-	-0.506959988719883	0.224156145522995	NS	0.885354810435588
Region_12	0.003989656031640569	0.007475442460941438	-0.017647604027557648	chr4	40788273	40788848	PHOX2B.00394,PHOX2B.00397,PHOX2B.00398,PHOX2B.00399	PHOX2B.00399	-0.0236212588016948	2.03716e+10	0.005728602373803996	stable	40788769	40788869	40788777	40788797	+	TCATTTTTCTCTCAGTCTTG	1	chr4.40788828.+	-0.00560270622937602	0.40075330451825	NS	0.919743681462676
Region_12	0.003989656031640569	0.007475442460941438	-0.017647604027557648	chr4	40788273	40788848	PHOX2B.00394,PHOX2B.00397,PHOX2B.00398,PHOX2B.00399	PHOX2B.00399	-0.0236212588016948	2.03716e+10	0.005728602373803996	stable	40788769	40788869	40788822	40788842	+	GTGTAGGTTTGGGGGCAGGG	2	chr4.40788777.+	-202553509210714	0.0109126309215967	Depleted	0.227621948447647
Region_12	0.003989656031640569	0.007475442460941438	-0.017647604027557648	chr4	40788273	40788848	PHOX2B.00394,PHOX2B.00397,PHOX2B.00398,PHOX2B.00399	PHOX2B.00399	-0.0236212588016948	2.03716e+10	0.005728602373803996	stable	40788769	40788869	40788828	40788848	+	GACTGAGAGAAAAATGAACA	3	chr4.40788822.-	-0.0303736490435189	0.391105345285519	NS	0.919743681462676
Region_13	46412.5	9.33407e+06	-0.023994600204917713	chr4	40790002	40790942	PHOX2B.00411,PHOX2B.00412,PHOX2B.00413,PHOX2B.00418,PHOX2B.00420	PHOX2B.00411	-0.0134491019885279	0.00231047197080619	0.02389488111799129	stable	40789969	40790069	40790002	40790022	+	ATGGATTCTGTACCTTGGAC	1	chr4.40790007.+	0.733138814625693	0.689845882143751	NS	0.919743681462676
Region_13	46412.5	9.33407e+06	-0.023994600204917713	chr4	40790002	40790942	PHOX2B.00411,PHOX2B.00412,PHOX2B.00413,PHOX2B.00418,PHOX2B.00420	PHOX2B.00411	-0.0134491019885279	0.00231047197080619	0.02389488111799129	stable	40789969	40790069	40790007	40790027	+	ACTTATAAGTTTCCAGTCCA	2	chr4.40790019.-	-0.273018494406416	0.300927530996199	NS	0.919743681462676
Region_13	46412.5	9.33407e+06	-0.023994600204917713	chr4	40790002	40790942	PHOX2B.00411,PHOX2B.00412,PHOX2B.00413,PHOX2B.00418,PHOX2B.00420	PHOX2B.00411	-0.0134491019885279	0.00231047197080619	0.02389488111799129	stable	40789969	40790069	40790019	40790039	+	TTTGTATGGATTCTGTACCT	3	chr4.40790002.+	-127301849440642	0.0626800254863492	NS	0.509394974277792
Region_13	46412.5	9.33407e+06	-0.023994600204917713	chr4	40790002	40790942	PHOX2B.00411,PHOX2B.00412,PHOX2B.00413,PHOX2B.00418,PHOX2B.00420	PHOX2B.00412	-0.0174858493037695	1.89222e+10	0.005455789470082539	stable	40790069	40790169	40790105	40790125	+	TGCTGTCTATTATATAGCAA	1	chr4.40790146.-	-0.527931555684777	0.217862537750851	NS	0.877940327079533
Region_13	46412.5	9.33407e+06	-0.023994600204917713	chr4	40790002	40790942	PHOX2B.00411,PHOX2B.00412,PHOX2B.00413,PHOX2B.00418,PHOX2B.00420	PHOX2B.00412	-0.0174858493037695	1.89222e+10	0.005455789470082539	stable	40790069	40790169	40790106	40790126	+	AAGGGGATAAAGAATAGGAG	2	chr4.40790105.+	-155458885167764	0.0345852497377146	Depleted	0.387860384721066
Region_13	46412.5	9.33407e+06	-0.023994600204917713	chr4	40790002	40790942	PHOX2B.00411,PHOX2B.00412,PHOX2B.00413,PHOX2B.00418,PHOX2B.00420	PHOX2B.00412	-0.0174858493037695	1.89222e+10	0.005455789470082539	stable	40790069	40790169	40790146	40790166	+	AGGGGATAAAGAATAGGAGA	3	chr4.40790106.+	0.599759502649237	0.640792247153994	NS	0.919743681462676
Region_13	46412.5	9.33407e+06	-0.023994600204917713	chr4	40790002	40790942	PHOX2B.00411,PHOX2B.00412,PHOX2B.00413,PHOX2B.00418,PHOX2B.00420	PHOX2B.00413	-0.0169053176354471	2.2543e+10	0.0060317858521246395	stable	40790169	40790269	40790194	40790214	+	ATGGCTACCTCATATAACTG	1	chr4.40790201.-	-0.501304571674247	0.22587085715394	NS	0.887037212413955
Region_13	46412.5	9.33407e+06	-0.023994600204917713	chr4	40790002	40790942	PHOX2B.00411,PHOX2B.00412,PHOX2B.00413,PHOX2B.00418,PHOX2B.00420	PHOX2B.00413	-0.0169053176354471	2.2543e+10	0.0060317858521246395	stable	40790169	40790269	40790201	40790221	+	GTCTTCACCACAGTTATATG	2	chr4.40790194.+	0.42701014094492	0.573754415167345	NS	0.919743681462676
Region_13	46412.5	9.33407e+06	-0.023994600204917713	chr4	40790002	40790942	PHOX2B.00411,PHOX2B.00412,PHOX2B.00413,PHOX2B.00418,PHOX2B.00420	PHOX2B.00413	-0.0169053176354471	2.2543e+10	0.0060317858521246395	stable	40790169	40790269	40790235	40790255	+	AAGAAGGAAATGGAGGCTCA	3	chr4.40790235.+	-0.951636978438601	0.113568605074889	NS	0.694566195778707
Region_13	46412.5	9.33407e+06	-0.023994600204917713	chr4	40790002	40790942	PHOX2B.00411,PHOX2B.00412,PHOX2B.00413,PHOX2B.00418,PHOX2B.00420	PHOX2B.00418	-0.0108103946593556	0.00788159260007193	0.04964364333371107	early	40790669	40790769	40790682	40790702	+	CTACCTCGTTGTTCAGGACT	1	chr4.40790682.+	-0.0641303374197156	0.378065777293663	NS	0.919743681462676
Region_13	46412.5	9.33407e+06	-0.023994600204917713	chr4	40790002	40790942	PHOX2B.00411,PHOX2B.00412,PHOX2B.00413,PHOX2B.00418,PHOX2B.00420	PHOX2B.00418	-0.0108103946593556	0.00788159260007193	0.04964364333371107	early	40790669	40790769	40790685	40790705	+	ACACCCAGTCCTGAACAACG	2	chr4.40790685.-	-139231742277876	0.0491389308668204	Depleted	0.440535332763287
Region_13	46412.5	9.33407e+06	-0.023994600204917713	chr4	40790002	40790942	PHOX2B.00411,PHOX2B.00412,PHOX2B.00413,PHOX2B.00418,PHOX2B.00420	PHOX2B.00418	-0.0108103946593556	0.00788159260007193	0.04964364333371107	early	40790669	40790769	40790715	40790735	+	TCATTTAAAATAAATTCTAC	3	chr4.40790715.-	-0.446515730752012	0.242861608541361	NS	0.901351450663003
Region_13	46412.5	9.33407e+06	-0.023994600204917713	chr4	40790002	40790942	PHOX2B.00411,PHOX2B.00412,PHOX2B.00413,PHOX2B.00418,PHOX2B.00420	PHOX2B.00420	-0.0165022219888791	1.00126e+10	0.0038343583943052516	stable	40790869	40790969	40790917	40790937	+	TACACCAATCCAATAGACCA	1	chr4.40790918.+	-0.254813899028825	0.307365702268698	NS	0.919743681462676
Region_13	46412.5	9.33407e+06	-0.023994600204917713	chr4	40790002	40790942	PHOX2B.00411,PHOX2B.00412,PHOX2B.00413,PHOX2B.00418,PHOX2B.00420	PHOX2B.00420	-0.0165022219888791	1.00126e+10	0.0038343583943052516	stable	40790869	40790969	40790918	40790938	+	TTACACCAATCCAATAGACC	2	chr4.40790917.+	-0.628518866707896	0.18912685855496	NS	0.84184830355141
Region_13	46412.5	9.33407e+06	-0.023994600204917713	chr4	40790002	40790942	PHOX2B.00411,PHOX2B.00412,PHOX2B.00413,PHOX2B.00418,PHOX2B.00420	PHOX2B.00420	-0.0165022219888791	1.00126e+10	0.0038343583943052516	stable	40790869	40790969	40790922	40790942	+	ATCACCCTGGTCTATTGGAT	3	chr4.40790922.-	0.473123860364568	0.591947783439047	NS	0.919743681462676
Region_14	0.1653083684003483	0.20326640407923263	-0.0075194768052334925	chr4	40792794	40792898	PHOX2B.00439,PHOX2B.00440	PHOX2B.00439	-0.0087747100124924	0.00762961489970819	0.04869849235412979	stable	40792769	40792869	40792794	40792814	+	TGCCGACCTAGTGACTCTGG	1	chr4.40792844.+	-0.635148257889373	0.187318724397039	NS	0.839329245384957
Region_14	0.1653083684003483	0.20326640407923263	-0.0075194768052334925	chr4	40792794	40792898	PHOX2B.00439,PHOX2B.00440	PHOX2B.00439	-0.0087747100124924	0.00762961489970819	0.04869849235412979	stable	40792769	40792869	40792844	40792864	+	TCCCACCAGAGTCACTAGGT	2	chr4.40792846.-	0.0120225282492129	0.40765553546984	NS	0.919743681462676
Region_14	0.1653083684003483	0.20326640407923263	-0.0075194768052334925	chr4	40792794	40792898	PHOX2B.00439,PHOX2B.00440	PHOX2B.00439	-0.0087747100124924	0.00762961489970819	0.04869849235412979	stable	40792769	40792869	40792846	40792866	+	TTGAAGGAACCTGTACTCTG	3	chr4.40792794.+	-10350469470992	0.0981634565332402	NS	0.647371925517497
Region_14	0.1653083684003483	0.20326640407923263	-0.0075194768052334925	chr4	40792794	40792898	PHOX2B.00439,PHOX2B.00440	PHOX2B.00440	-0.0116943023030522	0.00153703751933171	0.01877340502037332	stable	40792869	40792969	40792876	40792896	+	ACGTTAGCCAGAAACTTAGT	1	chr4.40792876.+	0.906890595608518	0.74890990796924	NS	0.919805192899468
Region_14	0.1653083684003483	0.20326640407923263	-0.0075194768052334925	chr4	40792794	40792898	PHOX2B.00439,PHOX2B.00440	PHOX2B.00440	-0.0116943023030522	0.00153703751933171	0.01877340502037332	stable	40792869	40792969	40792877	40792897	+	CGTTAGCCAGAAACTTAGTG	2	chr4.40792877.+	0.00965017003371945	0.406724772328518	NS	0.919743681462676
Region_14	0.1653083684003483	0.20326640407923263	-0.0075194768052334925	chr4	40792794	40792898	PHOX2B.00439,PHOX2B.00440	PHOX2B.00440	-0.0116943023030522	0.00153703751933171	0.01877340502037332	stable	40792869	40792969	40792878	40792898	+	GTTAGCCAGAAACTTAGTGG	3	chr4.40792878.+	0.183962834842595	0.476172812835641	NS	0.919743681462676
Region_15	5.76996e+11	0.0014586060007513873	0.01927255072350585	chr4	40793489	40793655	PHOX2B.00446,PHOX2B.00447	PHOX2B.00446	0.0127033008984354	0.00421381406122777	0.03450911486087757	stable	40793469	40793569	40793489	40793509	+	CATTCCAGTACTATCACTAA	1	chr4.40793536.-	0.949175740922317	0.762327782288744	NS	0.919856525103809
Region_15	5.76996e+11	0.0014586060007513873	0.01927255072350585	chr4	40793489	40793655	PHOX2B.00446,PHOX2B.00447	PHOX2B.00446	0.0127033008984354	0.00421381406122777	0.03450911486087757	stable	40793469	40793569	40793536	40793556	+	CTTTAGTGATAGTACTGGAA	2	chr4.40793537.+	131170825256948	0.859996382086236	NS	0.929009611323469
Region_15	5.76996e+11	0.0014586060007513873	0.01927255072350585	chr4	40793489	40793655	PHOX2B.00446,PHOX2B.00447	PHOX2B.00446	0.0127033008984354	0.00421381406122777	0.03450911486087757	stable	40793469	40793569	40793537	40793557	+	ATTTAGTTTTACATTTCATG	3	chr4.40793489.-	205363796360207	0.033599751418912	Enriched	0.383582480493257
Region_15	5.76996e+11	0.0014586060007513873	0.01927255072350585	chr4	40793489	40793655	PHOX2B.00446,PHOX2B.00447	PHOX2B.00447	0.0158754522229544	7.22573e+09	0.0031620576026661607	early	40793569	40793669	40793598	40793618	+	TGCTCTAGTGAGTTCTAGAG	1	chr4.40793598.+	0.549557164589957	0.62165355403016	NS	0.919743681462676
Region_15	5.76996e+11	0.0014586060007513873	0.01927255072350585	chr4	40793489	40793655	PHOX2B.00446,PHOX2B.00447	PHOX2B.00447	0.0158754522229544	7.22573e+09	0.0031620576026661607	early	40793569	40793669	40793627	40793647	+	AATACAGAGTTTAAAAATTT	2	chr4.40793627.+	19967174160107	0.0381313356300139	Enriched	0.402549498830564
Region_15	5.76996e+11	0.0014586060007513873	0.01927255072350585	chr4	40793489	40793655	PHOX2B.00446,PHOX2B.00447	PHOX2B.00447	0.0158754522229544	7.22573e+09	0.0031620576026661607	early	40793569	40793669	40793635	40793655	+	GTTTAAAAATTTGGGTCCTC	3	chr4.40793635.+	0.723241875547003	0.686306696057476	NS	0.919743681462676
Region_16	6.71655e+10	2.51177e+12	-0.03104806506371147	chr4	40796691	40796948	PHOX2B.00478,PHOX2B.00479,PHOX2B.00480	PHOX2B.00478	-0.0158550118706124	0.00256167416646993	0.0254993315987361	early	40796669	40796769	40796691	40796711	+	TTAATGACAATTAACTCAAG	1	chr4.40796691.+	-0.929921564263859	0.117847967033503	NS	0.704532584136349
Region_16	6.71655e+10	2.51177e+12	-0.03104806506371147	chr4	40796691	40796948	PHOX2B.00478,PHOX2B.00479,PHOX2B.00480	PHOX2B.00478	-0.0158550118706124	0.00256167416646993	0.0254993315987361	early	40796669	40796769	40796714	40796734	+	TGAGGAATGACCTGGAGTCG	2	chr4.40796714.-	0.71476984805201	0.683263366397614	NS	0.919743681462676
Region_16	6.71655e+10	2.51177e+12	-0.03104806506371147	chr4	40796691	40796948	PHOX2B.00478,PHOX2B.00479,PHOX2B.00480	PHOX2B.00478	-0.0158550118706124	0.00256167416646993	0.0254993315987361	early	40796669	40796769	40796716	40796736	+	GATGAGGAATGACCTGGAGT	3	chr4.40796716.-	-197575245375332	0.0124461901605733	Depleted	0.242052193331234
Region_16	6.71655e+10	2.51177e+12	-0.03104806506371147	chr4	40796691	40796948	PHOX2B.00478,PHOX2B.00479,PHOX2B.00480	PHOX2B.00479	-0.0296955283274686	1.7362e+09	0.0014363778615827745	stable	40796769	40796869	40796773	40796793	+	AGAGTGAGAGATGTGGACAA	1	chr4.40796774.-	-115252195518087	0.0791450774637997	NS	0.578894773924148
Region_16	6.71655e+10	2.51177e+12	-0.03104806506371147	chr4	40796691	40796948	PHOX2B.00478,PHOX2B.00479,PHOX2B.00480	PHOX2B.00479	-0.0296955283274686	1.7362e+09	0.0014363778615827745	stable	40796769	40796869	40796774	40796794	+	GAGTGAGAGATGTGGACAAA	2	chr4.40796773.-	0.441435189343451	0.579464387723716	NS	0.919743681462676
Region_16	6.71655e+10	2.51177e+12	-0.03104806506371147	chr4	40796691	40796948	PHOX2B.00478,PHOX2B.00479,PHOX2B.00480	PHOX2B.00479	-0.0296955283274686	1.7362e+09	0.0014363778615827745	stable	40796769	40796869	40796781	40796801	+	AGAGCACAGAGTGAGAGATG	3	chr4.40796781.-	-0.650992371056353	0.183040803326066	NS	0.834545541449493
Region_16	6.71655e+10	2.51177e+12	-0.03104806506371147	chr4	40796691	40796948	PHOX2B.00478,PHOX2B.00479,PHOX2B.00480	PHOX2B.00480	-0.0256386172818135	2.0627e+10	0.005749984082644257	stable	40796869	40796969	40796899	40796919	+	TGAGGAAACACTGTTCCCAG	1	chr4.40796899.-	-119854567938208	0.0725068553438981	NS	0.551698858384708
Region_16	6.71655e+10	2.51177e+12	-0.03104806506371147	chr4	40796691	40796948	PHOX2B.00478,PHOX2B.00479,PHOX2B.00480	PHOX2B.00480	-0.0256386172818135	2.0627e+10	0.005749984082644257	stable	40796869	40796969	40796901	40796921	+	ACTGAGGAAACACTGTTCCC	2	chr4.40796901.-	-0.114770187246075	0.358766537974507	NS	0.919743681462676
Region_16	6.71655e+10	2.51177e+12	-0.03104806506371147	chr4	40796691	40796948	PHOX2B.00478,PHOX2B.00479,PHOX2B.00480	PHOX2B.00480	-0.0256386172818135	2.0627e+10	0.005749984082644257	stable	40796869	40796969	40796928	40796948	+	ATAGCTCAAAAAAGAAGGAG	3	chr4.40796928.-	-327301849440642	1.89345e+10	Depleted	0.0179238889864238
Region_17	2.29105e+11	1.03154e+12	-0.027748842186581944	chr4	40797689	40797952	PHOX2B.00488,PHOX2B.00489,PHOX2B.00490	PHOX2B.00488	-0.0146726105301032	9.81224e+10	0.014381575072798696	early	40797669	40797769	40797689	40797709	+	AGGCTGGCAGAGAAATTAGG	1	chr4.40797689.-	0.299560281858908	0.52276673052608	NS	0.919743681462676
Region_17	2.29105e+11	1.03154e+12	-0.027748842186581944	chr4	40797689	40797952	PHOX2B.00488,PHOX2B.00489,PHOX2B.00490	PHOX2B.00488	-0.0146726105301032	9.81224e+10	0.014381575072798696	early	40797669	40797769	40797721	40797741	+	TGTTAAGAATAGAGTGCAGA	2	chr4.40797721.-	0.207804885113402	0.485777146940005	NS	0.919743681462676
Region_17	2.29105e+11	1.03154e+12	-0.027748842186581944	chr4	40797689	40797952	PHOX2B.00488,PHOX2B.00489,PHOX2B.00490	PHOX2B.00488	-0.0146726105301032	9.81224e+10	0.014381575072798696	early	40797669	40797769	40797722	40797742	+	GTGTTAAGAATAGAGTGCAG	3	chr4.40797722.-	-0.876851769227135	0.128782735347956	NS	0.732910657901323
Region_17	2.29105e+11	1.03154e+12	-0.027748842186581944	chr4	40797689	40797952	PHOX2B.00488,PHOX2B.00489,PHOX2B.00490	PHOX2B.00489	-0.0215393150993869	2.4516e+10	0.006346460268214056	stable	40797769	40797869	40797787	40797807	+	AAAAACCTAAGCCCTTCCGG	1	chr4.40797787.+	-132906427616899	0.0559944912876138	NS	0.476046881861711
Region_17	2.29105e+11	1.03154e+12	-0.027748842186581944	chr4	40797689	40797952	PHOX2B.00488,PHOX2B.00489,PHOX2B.00490	PHOX2B.00489	-0.0215393150993869	2.4516e+10	0.006346460268214056	stable	40797769	40797869	40797813	40797833	+	ACAAGTCCCTGTACTATCTG	2	chr4.40797813.+	0.144046369616707	0.460126928654393	NS	0.919743681462676
Region_17	2.29105e+11	1.03154e+12	-0.027748842186581944	chr4	40797689	40797952	PHOX2B.00488,PHOX2B.00489,PHOX2B.00490	PHOX2B.00489	-0.0215393150993869	2.4516e+10	0.006346460268214056	stable	40797769	40797869	40797819	40797839	+	TCTGAGCCCCAGATAGTACA	3	chr4.40797819.-	0.481622751028472	0.595280569831751	NS	0.919743681462676
Region_17	2.29105e+11	1.03154e+12	-0.027748842186581944	chr4	40797689	40797952	PHOX2B.00488,PHOX2B.00489,PHOX2B.00490	PHOX2B.00490	-0.0176763427542935	0.00431916982662663	0.035045840373933594	early	40797869	40797969	40797882	40797902	+	GGCCGGTTTGATCAGAGCAG	1	chr4.40797882.-	-116580889297008	0.077183057626069	NS	0.571029734753904
Region_17	2.29105e+11	1.03154e+12	-0.027748842186581944	chr4	40797689	40797952	PHOX2B.00488,PHOX2B.00489,PHOX2B.00490	PHOX2B.00490	-0.0176763427542935	0.00431916982662663	0.035045840373933594	early	40797869	40797969	40797903	40797923	+	GTAAAGGCCTGAAGTCAACA	2	chr4.40797932.-	0.108252890652023	0.445792682792575	NS	0.919743681462676
Region_17	2.29105e+11	1.03154e+12	-0.027748842186581944	chr4	40797689	40797952	PHOX2B.00488,PHOX2B.00489,PHOX2B.00490	PHOX2B.00490	-0.0176763427542935	0.00431916982662663	0.035045840373933594	early	40797869	40797969	40797932	40797952	+	TATGTTCCAGGAAAGTGAAG	3	chr4.40797903.-	-261470984411521	0.0019323089906605	Depleted	0.081804658954610407
Region_18	3.08165e+09	1.95028e+10	-0.035034220296182396	chr4	40798878	40799063	PHOX2B.00500,PHOX2B.00501	PHOX2B.00500	-0.0158063484112633	0.00239973773351314	0.024451668821220403	stable	40798869	40798969	40798878	40798898	+	AAGGTTGTCCTTTATTCCCA	1	chr4.40798878.-	-0.919381539791715	0.119965674366325	NS	0.709388246382791
Region_18	3.08165e+09	1.95028e+10	-0.035034220296182396	chr4	40798878	40799063	PHOX2B.00500,PHOX2B.00501	PHOX2B.00500	-0.0158063484112633	0.00239973773351314	0.024451668821220403	stable	40798869	40798969	40798893	40798913	+	ACAACCTTACAGGTAAGAAA	2	chr4.40798893.+	-0.359730127599747	0.271131808973859	NS	0.914961921981521
Region_18	3.08165e+09	1.95028e+10	-0.035034220296182396	chr4	40798878	40799063	PHOX2B.00500,PHOX2B.00501	PHOX2B.00500	-0.0158063484112633	0.00239973773351314	0.024451668821220403	stable	40798869	40798969	40798897	40798917	+	CCTTACAGGTAAGAAAAGGA	3	chr4.40798897.+	-134577483684173	0.0541139454451908	NS	0.465424720399739
Region_18	3.08165e+09	1.95028e+10	-0.035034220296182396	chr4	40798878	40799063	PHOX2B.00500,PHOX2B.00501	PHOX2B.00501	-0.0209663696967983	1.74166e+09	0.005226766302805694	stable	40798969	40799069	40799029	40799049	+	GGTTAAATTTGTAAGAAGTC	1	chr4.40799029.-	-137851162325373	0.050574994873517	NS	0.446148932202768
Region_18	3.08165e+09	1.95028e+10	-0.035034220296182396	chr4	40798878	40799063	PHOX2B.00500,PHOX2B.00501	PHOX2B.00501	-0.0209663696967983	1.74166e+09	0.005226766302805694	stable	40798969	40799069	40799042	40799062	+	AAATTTAACCAAGATTCCAT	2	chr4.40799042.+	-0.317190175880699	0.285564720407698	NS	0.919264000884629
Region_18	3.08165e+09	1.95028e+10	-0.035034220296182396	chr4	40798878	40799063	PHOX2B.00500,PHOX2B.00501	PHOX2B.00501	-0.0209663696967983	1.74166e+09	0.005226766302805694	stable	40798969	40799069	40799043	40799063	+	AATTTAACCAAGATTCCATA	3	chr4.40799043.+	0.0614005446641433	0.427139085130158	NS	0.919743681462676
Region_19	1.14162e+12	3.78449e+11	-0.0336373154858928	chr4	40800976	40801227	PHOX2B.00521,PHOX2B.00522,PHOX2B.00523	PHOX2B.00521	-0.0217424507749507	0.00583311168392098	0.041590913278623735	stable	40800969	40801069	40800976	40800996	+	AGATATATAGAAATAAGGAA	1	chr4.40800976.+	0.80145432061792	0.713784649669817	NS	0.919743681462676
Region_19	1.14162e+12	3.78449e+11	-0.0336373154858928	chr4	40800976	40801227	PHOX2B.00521,PHOX2B.00522,PHOX2B.00523	PHOX2B.00521	-0.0217424507749507	0.00583311168392098	0.041590913278623735	stable	40800969	40801069	40800982	40801002	+	TGAGTGTAGGAGGAGAGGAA	2	chr4.40801019.+	-361005348168399	4.90543e+09	Depleted	0.00675561013866374
Region_19	1.14162e+12	3.78449e+11	-0.0336373154858928	chr4	40800976	40801227	PHOX2B.00521,PHOX2B.00522,PHOX2B.00523	PHOX2B.00521	-0.0217424507749507	0.00583311168392098	0.041590913278623735	stable	40800969	40801069	40801019	40801039	+	ATAGAAATAAGGAAGGGAAA	3	chr4.40800982.+	-333298328339636	1.50101e+10	Depleted	0.0151165646528376
Region_19	1.14162e+12	3.78449e+11	-0.0336373154858928	chr4	40800976	40801227	PHOX2B.00521,PHOX2B.00522,PHOX2B.00523	PHOX2B.00522	-0.0254528097214409	9.56898e+10	0.014187384682223157	early	40801069	40801169	40801125	40801145	+	CTAAACTCTTGCATTGCCAT	1	chr4.40801125.+	0.907289626185226	0.749038374136862	NS	0.919805192899468
Region_19	1.14162e+12	3.78449e+11	-0.0336373154858928	chr4	40800976	40801227	PHOX2B.00521,PHOX2B.00522,PHOX2B.00523	PHOX2B.00522	-0.0254528097214409	9.56898e+10	0.014187384682223157	early	40801069	40801169	40801133	40801153	+	TTGCATTGCCATGGGAGAAG	2	chr4.40801133.+	-102308361311304	0.100273748998944	NS	0.654585430001388
Region_19	1.14162e+12	3.78449e+11	-0.0336373154858928	chr4	40800976	40801227	PHOX2B.00521,PHOX2B.00522,PHOX2B.00523	PHOX2B.00522	-0.0254528097214409	9.56898e+10	0.014187384682223157	early	40801069	40801169	40801141	40801161	+	AATGTGGCCCTCTTCTCCCA	3	chr4.40801141.-	-126303440583379	0.0639337582991436	NS	0.514282071948178
Region_19	1.14162e+12	3.78449e+11	-0.0336373154858928	chr4	40800976	40801227	PHOX2B.00521,PHOX2B.00522,PHOX2B.00523	PHOX2B.00523	-0.016063515263903	0.00170687457322314	0.020081363602151268	stable	40801169	40801269	40801175	40801195	+	CATCTCCAGGATGCCAACAA	1	chr4.40801175.-	0.261086134044272	0.507262069682927	NS	0.919743681462676
Region_19	1.14162e+12	3.78449e+11	-0.0336373154858928	chr4	40800976	40801227	PHOX2B.00521,PHOX2B.00522,PHOX2B.00523	PHOX2B.00523	-0.016063515263903	0.00170687457322314	0.020081363602151268	stable	40801169	40801269	40801195	40801215	+	CAGGACAATGGACTATAACA	2	chr4.40801207.+	0.656045598782639	0.661835662228888	NS	0.919743681462676
Region_19	1.14162e+12	3.78449e+11	-0.0336373154858928	chr4	40800976	40801227	PHOX2B.00521,PHOX2B.00522,PHOX2B.00523	PHOX2B.00523	-0.016063515263903	0.00170687457322314	0.020081363602151268	stable	40801169	40801269	40801207	40801227	+	ATGTTAACATCCCAGGACAA	3	chr4.40801195.+	-0.374395514781498	0.266241843168974	NS	0.912703885877205
Region_20	0.008692080481465223	0.014703425861170145	0.011975967607269156	chr4	40802110	40802544	PHOX2B.00532,PHOX2B.00533,PHOX2B.00536	PHOX2B.00532	0.0111036823762634	0.00524010989168737	0.03915565581710809	stable	40802069	40802169	40802110	40802130	+	TTTGGTAAGAGAGTCAAGTA	1	chr4.40802110.+	109777521568648	0.806215150198597	NS	0.923010828403959
Region_20	0.008692080481465223	0.014703425861170145	0.011975967607269156	chr4	40802110	40802544	PHOX2B.00532,PHOX2B.00533,PHOX2B.00536	PHOX2B.00532	0.0111036823762634	0.00524010989168737	0.03915565581710809	stable	40802069	40802169	40802117	40802137	+	AGAGAGTCAAGTATGGATCA	2	chr4.40802117.+	0.857259827883918	0.732664136041934	NS	0.919743681462676
Region_20	0.008692080481465223	0.014703425861170145	0.011975967607269156	chr4	40802110	40802544	PHOX2B.00532,PHOX2B.00533,PHOX2B.00536	PHOX2B.00532	0.0111036823762634	0.00524010989168737	0.03915565581710809	stable	40802069	40802169	40802148	40802168	+	TTCCCCAAATAATCTTTCCT	3	chr4.40802148.+	0.168876912009446	0.4701025141172	NS	0.919743681462676
Region_20	0.008692080481465223	0.014703425861170145	0.011975967607269156	chr4	40802110	40802544	PHOX2B.00532,PHOX2B.00533,PHOX2B.00536	PHOX2B.00533	0.0134498136658149	4.84731e+09	0.009414824940468388	stable	40802169	40802269	40802171	40802191	+	TTAAGCCCATATATACTGTG	1	chr4.40802217.+	0.353015772671459	0.544246606608406	NS	0.919743681462676
Region_20	0.008692080481465223	0.014703425861170145	0.011975967607269156	chr4	40802110	40802544	PHOX2B.00532,PHOX2B.00533,PHOX2B.00536	PHOX2B.00533	0.0134498136658149	4.84731e+09	0.009414824940468388	stable	40802169	40802269	40802179	40802199	+	TTTAAACCAAAGGGGAACGG	2	chr4.40802171.-	233505851581614	0.0172221302360545	Enriched	0.287593220837429
Region_20	0.008692080481465223	0.014703425861170145	0.011975967607269156	chr4	40802110	40802544	PHOX2B.00532,PHOX2B.00533,PHOX2B.00536	PHOX2B.00533	0.0134498136658149	4.84731e+09	0.009414824940468388	stable	40802169	40802269	40802217	40802237	+	GATGGCATTTTAAACCAAAG	3	chr4.40802179.-	0.842120340218281	0.727604999551001	NS	0.919743681462676
Region_20	0.008692080481465223	0.014703425861170145	0.011975967607269156	chr4	40802110	40802544	PHOX2B.00532,PHOX2B.00533,PHOX2B.00536	PHOX2B.00536	-0.00998619089475754	0.00396623208966972	0.03324676653410863	stable	40802469	40802569	40802472	40802492	+	AAAGGGACCTAGCTCATCAA	1	chr4.40802472.-	0.297836288376453	0.522072541915744	NS	0.919743681462676
Region_20	0.008692080481465223	0.014703425861170145	0.011975967607269156	chr4	40802110	40802544	PHOX2B.00532,PHOX2B.00533,PHOX2B.00536	PHOX2B.00536	-0.00998619089475754	0.00396623208966972	0.03324676653410863	stable	40802469	40802569	40802513	40802533	+	GGAGAGCTGGGGTAGCAAGT	2	chr4.40802524.+	0.421640234103091	0.571624782943999	NS	0.919743681462676
Region_20	0.008692080481465223	0.014703425861170145	0.011975967607269156	chr4	40802110	40802544	PHOX2B.00532,PHOX2B.00533,PHOX2B.00536	PHOX2B.00536	-0.00998619089475754	0.00396623208966972	0.03324676653410863	stable	40802469	40802569	40802524	40802544	+	GAGGGACACTTGGAGAGCTG	3	chr4.40802513.+	101814734671026	0.783343617900611	NS	0.921334043480684
Region_21	0.5058539870587243	0.5482609081295156	0.006171317934907646	chr4	40803683	40803834	PHOX2B.00548,PHOX2B.00549	PHOX2B.00548	0.015087548878724	0.00284751737276714	0.027025557902829105	early	40803669	40803769	40803683	40803703	+	GTGAATGTATTAATATTTTA	1	chr4.40803683.-	0.546282032557096	0.620393948023445	NS	0.919743681462676
Region_21	0.5058539870587243	0.5482609081295156	0.006171317934907646	chr4	40803683	40803834	PHOX2B.00548,PHOX2B.00549	PHOX2B.00548	0.015087548878724	0.00284751737276714	0.027025557902829105	early	40803669	40803769	40803724	40803744	+	TTATCATATACAAAAGTTAA	2	chr4.40803724.-	164210640782476	0.921364608111114	NS	0.941272095007404
Region_21	0.5058539870587243	0.5482609081295156	0.006171317934907646	chr4	40803683	40803834	PHOX2B.00548,PHOX2B.00549	PHOX2B.00549	0.0108236160962088	0.00531980294476837	0.03951570770120574	stable	40803769	40803869	40803787	40803807	+	AGTTCTCCCAGCAACACTTG	1	chr4.40803787.+	135576168996324	0.869671102536702	NS	0.930160254487745
Region_21	0.5058539870587243	0.5482609081295156	0.006171317934907646	chr4	40803683	40803834	PHOX2B.00548,PHOX2B.00549	PHOX2B.00549	0.0108236160962088	0.00531980294476837	0.03951570770120574	stable	40803769	40803869	40803794	40803814	+	ATCTTTTCCACAAGTGTTGC	2	chr4.40803794.-	0.0395283641866373	0.418483850767126	NS	0.919743681462676
Region_21	0.5058539870587243	0.5482609081295156	0.006171317934907646	chr4	40803683	40803834	PHOX2B.00548,PHOX2B.00549	PHOX2B.00549	0.0108236160962088	0.00531980294476837	0.03951570770120574	stable	40803769	40803869	40803814	40803834	+	GATTATTCTCCCCTATTGAA	3	chr4.40803814.+	170816156551883	0.930708320967542	NS	0.944092616897119
Region_22	0.009889423552226611	0.01654330557257871	-0.01265155474301078	chr4	40804484	40805363	PHOX2B.00556,PHOX2B.00559,PHOX2B.00560,PHOX2B.00561,PHOX2B.00564	PHOX2B.00556	0.0115057064240083	0.00125106007853577	0.01654231154371098	early	40804469	40804569	40804484	40804504	+	CATATCATTAAATGCTGCAA	1	chr4.40804484.-	133329434983731	0.864796330257488	NS	0.929505108536469
Region_22	0.009889423552226611	0.01654330557257871	-0.01265155474301078	chr4	40804484	40805363	PHOX2B.00556,PHOX2B.00559,PHOX2B.00560,PHOX2B.00561,PHOX2B.00564	PHOX2B.00556	0.0115057064240083	0.00125106007853577	0.01654231154371098	early	40804469	40804569	40804520	40804540	+	TCTCATCTGACATTTTAACA	2	chr4.40804520.+	109953567355091	0.806703586573316	NS	0.923010828403959
Region_22	0.009889423552226611	0.01654330557257871	-0.01265155474301078	chr4	40804484	40805363	PHOX2B.00556,PHOX2B.00559,PHOX2B.00560,PHOX2B.00561,PHOX2B.00564	PHOX2B.00559	-0.0145922874237731	0.00441374770162028	0.03553736293413382	stable	40804769	40804869	40804773	40804793	+	ATCCTGAAACAAGAGAGACC	1	chr4.40804808.-	-0.60768257722124	0.194879488697272	NS	0.849083283992442
Region_22	0.009889423552226611	0.01654330557257871	-0.01265155474301078	chr4	40804484	40805363	PHOX2B.00556,PHOX2B.00559,PHOX2B.00560,PHOX2B.00561,PHOX2B.00564	PHOX2B.00559	-0.0145922874237731	0.00441374770162028	0.03553736293413382	stable	40804769	40804869	40804781	40804801	+	CAAATTAACCACCAGAAGCC	2	chr4.40804781.-	0.340543773054709	0.539244243762533	NS	0.919743681462676
Region_22	0.009889423552226611	0.01654330557257871	-0.01265155474301078	chr4	40804484	40805363	PHOX2B.00556,PHOX2B.00559,PHOX2B.00560,PHOX2B.00561,PHOX2B.00564	PHOX2B.00559	-0.0145922874237731	0.00441374770162028	0.03553736293413382	stable	40804769	40804869	40804808	40804828	+	TGCACATGCCTGGCTTCTGG	3	chr4.40804773.+	0.280867698921112	0.51523667364302	NS	0.919743681462676
Region_22	0.009889423552226611	0.01654330557257871	-0.01265155474301078	chr4	40804484	40805363	PHOX2B.00556,PHOX2B.00559,PHOX2B.00560,PHOX2B.00561,PHOX2B.00564	PHOX2B.00560	-0.0202309016072314	8.81835e+10	0.013661102438027409	early	40804869	40804969	40804914	40804934	+	AGGGGCACCACAGCACTGAG	1	chr4.40804921.-	-132587527940403	0.0563591586081875	NS	0.478182653558338
Region_22	0.009889423552226611	0.01654330557257871	-0.01265155474301078	chr4	40804484	40805363	PHOX2B.00556,PHOX2B.00559,PHOX2B.00560,PHOX2B.00561,PHOX2B.00564	PHOX2B.00560	-0.0202309016072314	8.81835e+10	0.013661102438027409	early	40804869	40804969	40804921	40804941	+	CACCAAACCTCTCAGTGCTG	2	chr4.40804914.+	-0.326729081151183	0.282296775442913	NS	0.917734534561114
Region_22	0.009889423552226611	0.01654330557257871	-0.01265155474301078	chr4	40804484	40805363	PHOX2B.00556,PHOX2B.00559,PHOX2B.00560,PHOX2B.00561,PHOX2B.00564	PHOX2B.00560	-0.0202309016072314	8.81835e+10	0.013661102438027409	early	40804869	40804969	40804939	40804959	+	AAGGAATGGCCTGGTGAGAG	3	chr4.40804939.-	-146777896135082	0.0418556802639956	Depleted	0.418392088550591
Region_22	0.009889423552226611	0.01654330557257871	-0.01265155474301078	chr4	40804484	40805363	PHOX2B.00556,PHOX2B.00559,PHOX2B.00560,PHOX2B.00561,PHOX2B.00564	PHOX2B.00561	-0.0201723328431071	3.41262e+10	0.0077120690957217545	stable	40804969	40805069	40804992	40805012	+	TCTCAACATAGCCTTCTGGT	1	chr4.40804997.+	0.851355918644865	0.730696887947199	NS	0.919743681462676
Region_22	0.009889423552226611	0.01654330557257871	-0.01265155474301078	chr4	40804484	40805363	PHOX2B.00556,PHOX2B.00559,PHOX2B.00560,PHOX2B.00561,PHOX2B.00564	PHOX2B.00561	-0.0201723328431071	3.41262e+10	0.0077120690957217545	stable	40804969	40805069	40804997	40805017	+	CAGAAGGCTATGTTGAGAGG	2	chr4.40804992.-	-199177949319503	0.0119332700260419	Depleted	0.237636311903609
Region_22	0.009889423552226611	0.01654330557257871	-0.01265155474301078	chr4	40804484	40805363	PHOX2B.00556,PHOX2B.00559,PHOX2B.00560,PHOX2B.00561,PHOX2B.00564	PHOX2B.00561	-0.0201723328431071	3.41262e+10	0.0077120690957217545	stable	40804969	40805069	40805008	40805028	+	AGGCTGGAAAACCCACCAGA	3	chr4.40805008.-	-0.595933618542159	0.198169634737944	NS	0.854613035937512
Region_22	0.009889423552226611	0.01654330557257871	-0.01265155474301078	chr4	40804484	40805363	PHOX2B.00556,PHOX2B.00559,PHOX2B.00560,PHOX2B.00561,PHOX2B.00564	PHOX2B.00564	-0.0140414424691799	0.00155392113853602	0.018871621786302008	stable	40805269	40805369	40805307	40805327	+	AGTCCCGCAAACACAAGCGT	1	chr4.40805307.-	0.215084256756568	0.488711411526125	NS	0.919743681462676
Region_22	0.009889423552226611	0.01654330557257871	-0.01265155474301078	chr4	40804484	40805363	PHOX2B.00556,PHOX2B.00559,PHOX2B.00560,PHOX2B.00561,PHOX2B.00564	PHOX2B.00564	-0.0140414424691799	0.00155392113853602	0.018871621786302008	stable	40805269	40805369	40805308	40805328	+	CAGTCCCGCAAACACAAGCG	2	chr4.40805308.-	-0.917537839808027	0.120338850956099	NS	0.709403422307216
Region_22	0.009889423552226611	0.01654330557257871	-0.01265155474301078	chr4	40804484	40805363	PHOX2B.00556,PHOX2B.00559,PHOX2B.00560,PHOX2B.00561,PHOX2B.00564	PHOX2B.00564	-0.0140414424691799	0.00155392113853602	0.018871621786302008	stable	40805269	40805369	40805343	40805363	+	GCAGTCAAGTGACAGCAGCA	3	chr4.40805343.-	0.307281318922961	0.52587483013581	NS	0.919743681462676
Region_23	0.3480773266646265	0.39180345849687437	-0.004082574601592229	chr4	40806590	40807157	PHOX2B.00577,PHOX2B.00578,PHOX2B.00581,PHOX2B.00582	PHOX2B.00577	0.0174729189096695	6.9028e+09	0.0030592745793912865	early	40806569	40806669	40806590	40806610	+	AATAATGTAATTAAAGTGAT	1	chr4.40806590.+	152724700286487	0.902890057362755	NS	0.936915395629179
Region_23	0.3480773266646265	0.39180345849687437	-0.004082574601592229	chr4	40806590	40807157	PHOX2B.00577,PHOX2B.00578,PHOX2B.00581,PHOX2B.00582	PHOX2B.00577	0.0174729189096695	6.9028e+09	0.0030592745793912865	early	40806569	40806669	40806647	40806667	+	AAGGAGAAAACGTTTTCTTT	2	chr4.40806647.-	167564924284578	0.926222184507162	NS	0.942448069879886
Region_23	0.3480773266646265	0.39180345849687437	-0.004082574601592229	chr4	40806590	40807157	PHOX2B.00577,PHOX2B.00578,PHOX2B.00581,PHOX2B.00582	PHOX2B.00578	0.0113619588238166	0.005694183113844	0.04113340138782429	stable	40806669	40806769	40806675	40806695	+	TTTGAAAATGGTAGAAATAT	1	chr4.40806675.+	0.963163231819629	0.766678109048588	NS	0.919856525103809
Region_23	0.3480773266646265	0.39180345849687437	-0.004082574601592229	chr4	40806590	40807157	PHOX2B.00577,PHOX2B.00578,PHOX2B.00581,PHOX2B.00582	PHOX2B.00578	0.0113619588238166	0.005694183113844	0.04113340138782429	stable	40806669	40806769	40806726	40806746	+	ATATTTACCTGCTTTGATAA	2	chr4.40806726.+	131912402201066	0.861658265019585	NS	0.929009611323469
Region_23	0.3480773266646265	0.39180345849687437	-0.004082574601592229	chr4	40806590	40807157	PHOX2B.00577,PHOX2B.00578,PHOX2B.00581,PHOX2B.00582	PHOX2B.00578	0.0113619588238166	0.005694183113844	0.04113340138782429	stable	40806669	40806769	40806733	40806753	+	AAGCTTTCCATTATCAAAGC	3	chr4.40806733.-	0.711278950502557	0.682005729897473	NS	0.919743681462676
Region_23	0.3480773266646265	0.39180345849687437	-0.004082574601592229	chr4	40806590	40807157	PHOX2B.00577,PHOX2B.00578,PHOX2B.00581,PHOX2B.00582	PHOX2B.00581	-0.0133841658716906	1.54391e+10	0.004911004891976637	early	40806969	40807069	40807004	40807024	+	GGACTAAGCCTGCAGCAGAC	1	chr4.40807047.-	-0.38565369249775	0.262518491289973	NS	0.912703885877205
Region_23	0.3480773266646265	0.39180345849687437	-0.004082574601592229	chr4	40806590	40807157	PHOX2B.00577,PHOX2B.00578,PHOX2B.00581,PHOX2B.00582	PHOX2B.00581	-0.0133841658716906	1.54391e+10	0.004911004891976637	early	40806969	40807069	40807022	40807042	+	CAAGCATTCAGCAGTTAGAA	2	chr4.40807022.-	0.236174945767852	0.497215806285082	NS	0.919743681462676
Region_23	0.3480773266646265	0.39180345849687437	-0.004082574601592229	chr4	40806590	40807157	PHOX2B.00577,PHOX2B.00578,PHOX2B.00581,PHOX2B.00582	PHOX2B.00581	-0.0133841658716906	1.54391e+10	0.004911004891976637	early	40806969	40807069	40807047	40807067	+	AATGGCTTCTTTGCCAAGAG	3	chr4.40807004.-	-0.24473358909085	0.310956545629887	NS	0.919743681462676
Region_23	0.3480773266646265	0.39180345849687437	-0.004082574601592229	chr4	40806590	40807157	PHOX2B.00577,PHOX2B.00578,PHOX2B.00581,PHOX2B.00582	PHOX2B.00582	-0.00993205928329085	0.00568788198094021	0.041105639743847504	early	40807069	40807169	40807080	40807100	+	CAACCATTGGTAATTTCAGA	1	chr4.40807137.-	-121572869105544	0.0701408585408201	NS	0.541445269998882
Region_23	0.3480773266646265	0.39180345849687437	-0.004082574601592229	chr4	40806590	40807157	PHOX2B.00577,PHOX2B.00578,PHOX2B.00581,PHOX2B.00582	PHOX2B.00582	-0.00993205928329085	0.00568788198094021	0.041105639743847504	early	40807069	40807169	40807134	40807154	+	GAACCATCTGAAATTACCAA	2	chr4.40807134.+	-0.24355703133449	0.311376847556259	NS	0.919743681462676
Region_23	0.3480773266646265	0.39180345849687437	-0.004082574601592229	chr4	40806590	40807157	PHOX2B.00577,PHOX2B.00578,PHOX2B.00581,PHOX2B.00582	PHOX2B.00582	-0.00993205928329085	0.00568788198094021	0.041105639743847504	early	40807069	40807169	40807137	40807157	+	ATTTCCTTTAAGGAGCACAG	3	chr4.40807080.-	-0.54189377882927	0.213729572865459	NS	0.873292540710858
Region_24	6.31132e+11	0.001552104454158987	-0.0410405231728802	chr4	40808905	40808942	PHOX2B.00600	PHOX2B.00600	-0.0133229780914874	0.00770637464863392	0.04890301065014504	early	40808869	40808969	40808905	40808925	+	AATCAAAGCCATCGCCGAGG	1	chr4.40808919.-	-0.891389502068331	0.125719621595468	NS	0.723063502849026
Region_24	6.31132e+11	0.001552104454158987	-0.0410405231728802	chr4	40808905	40808942	PHOX2B.00600	PHOX2B.00600	-0.0133229780914874	0.00770637464863392	0.04890301065014504	early	40808869	40808969	40808919	40808939	+	GACAATCAAAGCCATCGCCG	2	chr4.40808922.-	-0.410933100946107	0.254256189228287	NS	0.908398515795383
Region_24	6.31132e+11	0.001552104454158987	-0.0410405231728802	chr4	40808905	40808942	PHOX2B.00600	PHOX2B.00600	-0.0133229780914874	0.00770637464863392	0.04890301065014504	early	40808869	40808969	40808922	40808942	+	CCGAGGAGGCCTGAGTAGGG	3	chr4.40808905.-	-261625863121069	0.00192270945750902	Depleted	0.0816957080640406
Region_25	0.00397090409584142	0.007455743167503081	-0.01285242973860903	chr4	40809780	40810848	PHOX2B.00609,PHOX2B.00612,PHOX2B.00617,PHOX2B.00619	PHOX2B.00609	0.0108156812300536	0.00764817874377859	0.04871238602811238	early	40809769	40809869	40809780	40809800	+	AGCACACAGGAATCAAACTT	1	chr4.40809780.+	142548428671396	0.88401937092435	NS	0.932954951654821
Region_25	0.00397090409584142	0.007455743167503081	-0.01285242973860903	chr4	40809780	40810848	PHOX2B.00609,PHOX2B.00612,PHOX2B.00617,PHOX2B.00619	PHOX2B.00609	0.0108156812300536	0.00764817874377859	0.04871238602811238	early	40809769	40809869	40809796	40809816	+	ACTTTGGTAAATCATTTCTG	2	chr4.40809796.+	0.0544477840223765	0.424383733368882	NS	0.919743681462676
Region_25	0.00397090409584142	0.007455743167503081	-0.01285242973860903	chr4	40809780	40810848	PHOX2B.00609,PHOX2B.00612,PHOX2B.00617,PHOX2B.00619	PHOX2B.00612	0.00830736894639037	0.00431742005294754	0.035045840373933594	stable	40810069	40810169	40810084	40810104	+	TCCTAAATGCTCAATTCAGG	1	chr4.40810087.+	0.415037499278844	0.569003372314273	NS	0.919743681462676
Region_25	0.00397090409584142	0.007455743167503081	-0.01285242973860903	chr4	40809780	40810848	PHOX2B.00609,PHOX2B.00612,PHOX2B.00617,PHOX2B.00619	PHOX2B.00612	0.00830736894639037	0.00431742005294754	0.035045840373933594	stable	40810069	40810169	40810087	40810107	+	AATTCCTAAATGCTCAATTC	2	chr4.40810084.+	0.791682763875275	0.710414832294563	NS	0.919743681462676
Region_25	0.00397090409584142	0.007455743167503081	-0.01285242973860903	chr4	40809780	40810848	PHOX2B.00609,PHOX2B.00612,PHOX2B.00617,PHOX2B.00619	PHOX2B.00612	0.00830736894639037	0.00431742005294754	0.035045840373933594	stable	40810069	40810169	40810130	40810150	+	CTTCTTCAAGATGAATACTT	3	chr4.40810130.+	0.801586441597992	0.713830085001848	NS	0.919743681462676
Region_25	0.00397090409584142	0.007455743167503081	-0.01285242973860903	chr4	40809780	40810848	PHOX2B.00609,PHOX2B.00612,PHOX2B.00617,PHOX2B.00619	PHOX2B.00617	-0.011430824197201	0.00203983329758729	0.022296280098711086	stable	40810569	40810669	40810596	40810616	+	AAAAAAGTGTCAATGAAGAA	1	chr4.40810596.+	0.100526875953964	0.442707261982375	NS	0.919743681462676
Region_25	0.00397090409584142	0.007455743167503081	-0.01285242973860903	chr4	40809780	40810848	PHOX2B.00609,PHOX2B.00612,PHOX2B.00617,PHOX2B.00619	PHOX2B.00617	-0.011430824197201	0.00203983329758729	0.022296280098711086	stable	40810569	40810669	40810624	40810644	+	AGACTTTTTATAGTTGAACC	2	chr4.40810624.+	-0.526068811667588	0.218417393319932	NS	0.87816391640643
Region_25	0.00397090409584142	0.007455743167503081	-0.01285242973860903	chr4	40809780	40810848	PHOX2B.00609,PHOX2B.00612,PHOX2B.00617,PHOX2B.00619	PHOX2B.00617	-0.011430824197201	0.00203983329758729	0.022296280098711086	stable	40810569	40810669	40810642	40810662	+	GATTTAAAATACAATAAGCC	3	chr4.40810642.-	-0.253118936968711	0.30796821038691	NS	0.919743681462676
Region_25	0.00397090409584142	0.007455743167503081	-0.01285242973860903	chr4	40809780	40810848	PHOX2B.00609,PHOX2B.00612,PHOX2B.00617,PHOX2B.00619	PHOX2B.00619	-0.0114883647791585	0.00449965185082619	0.035897344447330413	early	40810769	40810869	40810796	40810816	+	AACCAGATAGAAATCTGGGT	1	chr4.40810796.-	0.406424368974136	0.565579239380799	NS	0.919743681462676
Region_25	0.00397090409584142	0.007455743167503081	-0.01285242973860903	chr4	40809780	40810848	PHOX2B.00609,PHOX2B.00612,PHOX2B.00617,PHOX2B.00619	PHOX2B.00619	-0.0114883647791585	0.00449965185082619	0.035897344447330413	early	40810769	40810869	40810797	40810817	+	AGTCCATGCCTCAAGGAAGG	2	chr4.40810828.+	-11909427827114	0.0735730379265362	NS	0.556385451550958
Region_25	0.00397090409584142	0.007455743167503081	-0.01285242973860903	chr4	40809780	40810848	PHOX2B.00609,PHOX2B.00612,PHOX2B.00617,PHOX2B.00619	PHOX2B.00619	-0.0114883647791585	0.00449965185082619	0.035897344447330413	early	40810769	40810869	40810828	40810848	+	CAACCAGATAGAAATCTGGG	3	chr4.40810797.-	-0.367456434744734	0.268550007055005	NS	0.913734223534183
Region_26	0.368515945080761	0.4122458965365744	0.004460971619776351	chr4	40811595	40811631	PHOX2B.00627	PHOX2B.00627	0.0097488425474678	0.00544199108989547	0.04002041204763498	early	40811569	40811669	40811595	40811615	+	TTCCACTGACATGTTTCATT	1	chr4.40811595.+	0.209923069374231	0.486630900057088	NS	0.919743681462676
Region_26	0.368515945080761	0.4122458965365744	0.004460971619776351	chr4	40811595	40811631	PHOX2B.00627	PHOX2B.00627	0.0097488425474678	0.00544199108989547	0.04002041204763498	early	40811569	40811669	40811597	40811617	+	TGCCAAATGAAACATGTCAG	2	chr4.40811597.-	0.408582477141544	0.566437663484078	NS	0.919743681462676
Region_26	0.368515945080761	0.4122458965365744	0.004460971619776351	chr4	40811595	40811631	PHOX2B.00627	PHOX2B.00627	0.0097488425474678	0.00544199108989547	0.04002041204763498	early	40811569	40811669	40811611	40811631	+	CATTTGGCATTTTACATTCT	3	chr4.40811611.+	121412480535285	0.836864751233958	NS	0.926383457580472
Region_27	7.57772e+06	8.36321e+08	-0.0325803456933692	chr4	40816430	40816541	PHOX2B.00675,PHOX2B.00676	PHOX2B.00675	-0.0135215156212994	0.003099373754833	0.028498209683330736	stable	40816369	40816469	40816430	40816450	+	AAAGATTAGGCTCAACAAAG	1	chr4.40816432.+	-0.548893246013634	0.211674961144197	NS	0.871094396625766
Region_27	7.57772e+06	8.36321e+08	-0.0325803456933692	chr4	40816430	40816541	PHOX2B.00675,PHOX2B.00676	PHOX2B.00675	-0.0135215156212994	0.003099373754833	0.028498209683330736	stable	40816369	40816469	40816431	40816451	+	TAAAAGATTAGGCTCAACAA	2	chr4.40816430.+	-0.939337218093376	0.115978657230868	NS	0.699574692072526
Region_27	7.57772e+06	8.36321e+08	-0.0325803456933692	chr4	40816430	40816541	PHOX2B.00675,PHOX2B.00676	PHOX2B.00675	-0.0135215156212994	0.003099373754833	0.028498209683330736	stable	40816369	40816469	40816432	40816452	+	AAAAGATTAGGCTCAACAAA	3	chr4.40816431.+	0.689299160535892	0.674039459575643	NS	0.919743681462676
Region_27	7.57772e+06	8.36321e+08	-0.0325803456933692	chr4	40816430	40816541	PHOX2B.00675,PHOX2B.00676	PHOX2B.00676	-0.0135671154861676	0.00440835805948556	0.035528179194591336	stable	40816469	40816569	40816494	40816514	+	CTATCAATATAGAGGACACG	1	chr4.40816497.-	-0.162271428898877	0.340984451367018	NS	0.919743681462676
Region_27	7.57772e+06	8.36321e+08	-0.0325803456933692	chr4	40816430	40816541	PHOX2B.00675,PHOX2B.00676	PHOX2B.00676	-0.0135671154861676	0.00440835805948556	0.035528179194591336	stable	40816469	40816569	40816497	40816517	+	ACTGTGAGGTGTATTCGTTG	2	chr4.40816521.-	-0.680382065799839	0.175268504138414	NS	0.825041341111557
Region_27	7.57772e+06	8.36321e+08	-0.0325803456933692	chr4	40816430	40816541	PHOX2B.00675,PHOX2B.00676	PHOX2B.00676	-0.0135671154861676	0.00440835805948556	0.035528179194591336	stable	40816469	40816569	40816521	40816541	+	TCAATATAGAGGACACGTGG	3	chr4.40816494.-	-113124453327825	0.082365343642967	NS	0.591472945192986
Region_28	0.27852370582759084	0.3211005780560124	-0.015052075630460774	chr4	40818796	40818868	PHOX2B.00699	PHOX2B.00699	-0.0280582969863847	0.00212659442099474	0.02270389238683495	early	40818769	40818869	40818796	40818816	+	TCATTTGAAATAGAGCAGGA	1	chr4.40818799.-	0.257797757467647	0.505936048817379	NS	0.919743681462676
Region_28	0.27852370582759084	0.3211005780560124	-0.015052075630460774	chr4	40818796	40818868	PHOX2B.00699	PHOX2B.00699	-0.0280582969863847	0.00212659442099474	0.02270389238683495	early	40818769	40818869	40818799	40818819	+	GAGAGCAGATTGCAAAGGTG	2	chr4.40818848.-	-162323251764887	0.0296004771423527	Depleted	0.363676984221257
Region_28	0.27852370582759084	0.3211005780560124	-0.015052075630460774	chr4	40818796	40818868	PHOX2B.00699	PHOX2B.00699	-0.0280582969863847	0.00212659442099474	0.02270389238683495	early	40818769	40818869	40818848	40818868	+	TTTGAAATAGAGCAGGAAGG	3	chr4.40818796.-	128497695871447	0.853893610320392	NS	0.928025585283704
Region_29	0.002982129330724868	0.005854288599362268	-0.013273496939113042	chr4	40819970	40820068	PHOX2B.00711	PHOX2B.00711	-0.0108047484363533	2.15831e+09	0.001663293145160973	early	40819969	40820069	40819970	40819990	+	GTAGAGCTCAGGTATAGTGG	1	chr4.40820048.-	-0.347923303420307	0.275100905784825	NS	0.917377551914066
Region_29	0.002982129330724868	0.005854288599362268	-0.013273496939113042	chr4	40819970	40820068	PHOX2B.00711	PHOX2B.00711	-0.0108047484363533	2.15831e+09	0.001663293145160973	early	40819969	40820069	40819971	40819991	+	GAGGATCTTCACTTTCAGCC	2	chr4.40819970.-	-0.101598140007807	0.363754206038034	NS	0.919743681462676
Region_29	0.002982129330724868	0.005854288599362268	-0.013273496939113042	chr4	40819970	40820068	PHOX2B.00711	PHOX2B.00711	-0.0108047484363533	2.15831e+09	0.001663293145160973	early	40819969	40820069	40820048	40820068	+	TGAGGATCTTCACTTTCAGC	3	chr4.40819971.-	0.438121112391885	0.578153985313243	NS	0.919743681462676
Region_30	0.002133534431175123	0.004358574853755048	-0.03406296448265374	chr4	40820708	40820860	PHOX2B.00718,PHOX2B.00719	PHOX2B.00718	-0.0270137079512702	0.00170848262932121	0.020081363602151268	stable	40820669	40820769	40820708	40820728	+	CTTATGATGATGGCGTGTGG	1	chr4.40820743.-	-0.569760094077486	0.205618761200414	NS	0.863297660035839
Region_30	0.002133534431175123	0.004358574853755048	-0.03406296448265374	chr4	40820708	40820860	PHOX2B.00718,PHOX2B.00719	PHOX2B.00718	-0.0270137079512702	0.00170848262932121	0.020081363602151268	stable	40820669	40820769	40820709	40820729	+	TCAGCAAGGATTGCTAAACT	2	chr4.40820709.-	0.578592975845429	0.632762743305098	NS	0.919743681462676
Region_30	0.002133534431175123	0.004358574853755048	-0.03406296448265374	chr4	40820708	40820860	PHOX2B.00718,PHOX2B.00719	PHOX2B.00718	-0.0270137079512702	0.00170848262932121	0.020081363602151268	stable	40820669	40820769	40820743	40820763	+	CAGCAAGGATTGCTAAACTG	3	chr4.40820708.-	-308746284125034	3.80059e+10	Depleted	0.028769991938262
Region_30	0.002133534431175123	0.004358574853755048	-0.03406296448265374	chr4	40820708	40820860	PHOX2B.00718,PHOX2B.00719	PHOX2B.00719	-0.0212298813967091	0.00701097873293891	0.04632342842786938	stable	40820769	40820869	40820782	40820802	+	AGTGTGGGCACCAAAGCCTG	1	chr4.40820840.-	0.00688638558523976	0.405641102775632	NS	0.919743681462676
Region_30	0.002133534431175123	0.004358574853755048	-0.03406296448265374	chr4	40820708	40820860	PHOX2B.00718,PHOX2B.00719	PHOX2B.00719	-0.0212298813967091	0.00701097873293891	0.04632342842786938	stable	40820769	40820869	40820839	40820859	+	GTGTGGGCACCAAAGCCTGT	2	chr4.40820839.-	-0.119111211887675	0.357127998780002	NS	0.919743681462676
Region_30	0.002133534431175123	0.004358574853755048	-0.03406296448265374	chr4	40820708	40820860	PHOX2B.00718,PHOX2B.00719	PHOX2B.00719	-0.0212298813967091	0.00701097873293891	0.04632342842786938	stable	40820769	40820869	40820840	40820860	+	GGCCCGAGTGGAAGGAGGTG	3	chr4.40820782.-	-361470984411521	4.81103e+09	Depleted	0.0067064043383319
Region_31	6.0137e+07	6.803e+08	-0.03767965332096335	chr4	40821686	40821932	PHOX2B.00728,PHOX2B.00729,PHOX2B.00730	PHOX2B.00728	-0.0216380685667611	6.24992e+09	0.0028937744190414717	stable	40821669	40821769	40821686	40821706	+	TCATAACTGATTCTGGCCCT	1	chr4.40821709.+	0.0339473319233375	0.416281462115447	NS	0.919743681462676
Region_31	6.0137e+07	6.803e+08	-0.03767965332096335	chr4	40821686	40821932	PHOX2B.00728,PHOX2B.00729,PHOX2B.00730	PHOX2B.00728	-0.0216380685667611	6.24992e+09	0.0028937744190414717	stable	40821669	40821769	40821709	40821729	+	GATTCTGGCCCTAGGAATGA	2	chr4.40821717.+	0.308838095446919	0.526501325128905	NS	0.919743681462676
Region_31	6.0137e+07	6.803e+08	-0.03767965332096335	chr4	40821686	40821932	PHOX2B.00728,PHOX2B.00729,PHOX2B.00730	PHOX2B.00728	-0.0216380685667611	6.24992e+09	0.0028937744190414717	stable	40821669	40821769	40821717	40821737	+	TAAACAGATTACATCTCCAA	3	chr4.40821686.-	-0.40109830832097	0.25745430153369	NS	0.910107126544252
Region_31	6.0137e+07	6.803e+08	-0.03767965332096335	chr4	40821686	40821932	PHOX2B.00728,PHOX2B.00729,PHOX2B.00730	PHOX2B.00729	-0.0302579188180408	1.6294e+06	3.73267e+12	early	40821769	40821869	40821786	40821806	+	CATTATAGCAGAATCACTCA	1	chr4.40821786.-	0.46948528330122	0.590518887023409	NS	0.919743681462676
Region_31	6.0137e+07	6.803e+08	-0.03767965332096335	chr4	40821686	40821932	PHOX2B.00728,PHOX2B.00729,PHOX2B.00730	PHOX2B.00729	-0.0302579188180408	1.6294e+06	3.73267e+12	early	40821769	40821869	40821812	40821832	+	GGCATATTAGAGATGAGCAG	2	chr4.40821812.+	-20479344770637	0.010278061938249	Depleted	0.220629941973504
Region_31	6.0137e+07	6.803e+08	-0.03767965332096335	chr4	40821686	40821932	PHOX2B.00728,PHOX2B.00729,PHOX2B.00730	PHOX2B.00729	-0.0302579188180408	1.6294e+06	3.73267e+12	early	40821769	40821869	40821819	40821839	+	TAGAGATGAGCAGAGGCGGG	3	chr4.40821819.+	-232192809488736	0.00475678003119465	Depleted	0.140769900703095
Region_31	6.0137e+07	6.803e+08	-0.03767965332096335	chr4	40821686	40821932	PHOX2B.00728,PHOX2B.00729,PHOX2B.00730	PHOX2B.00730	-0.0224739943259061	0.00298598455136704	0.02783423614967169	early	40821869	40821969	40821888	40821908	+	TAGGCTCGCACCAGAAAACG	1	chr4.40821912.+	-135176332442813	0.0534523187076237	NS	0.461466631082543
Region_31	6.0137e+07	6.803e+08	-0.03767965332096335	chr4	40821686	40821932	PHOX2B.00728,PHOX2B.00729,PHOX2B.00730	PHOX2B.00730	-0.0224739943259061	0.00298598455136704	0.02783423614967169	early	40821869	40821969	40821891	40821911	+	TAATGCTGGTAACGTGTCTG	2	chr4.40821891.-	0.105868635106823	0.44484015977931	NS	0.919743681462676
Region_31	6.0137e+07	6.803e+08	-0.03767965332096335	chr4	40821686	40821932	PHOX2B.00728,PHOX2B.00729,PHOX2B.00730	PHOX2B.00730	-0.0224739943259061	0.00298598455136704	0.02783423614967169	early	40821869	40821969	40821912	40821932	+	TGCTGGTAACGTGTCTGAGG	3	chr4.40821888.-	-270043971814109	0.00146173545974674	Depleted	0.0690428395563434
Region_32	1.53833e+11	4.81826e+12	-0.03328851500776552	chr4	40822782	40822957	PHOX2B.00739,PHOX2B.00740	PHOX2B.00739	-0.0190695899144589	0.00508538601470205	0.03845999360905745	stable	40822769	40822869	40822782	40822802	+	GGTCGGGAAGTTTTCTCAGG	1	chr4.40822803.+	-1	0.1044388396335	NS	0.66423043896549006
Region_32	1.53833e+11	4.81826e+12	-0.03328851500776552	chr4	40822782	40822957	PHOX2B.00739,PHOX2B.00740	PHOX2B.00739	-0.0190695899144589	0.00508538601470205	0.03845999360905745	stable	40822769	40822869	40822803	40822823	+	GCAAAGTACACTAGTGTGAG	2	chr4.40822782.+	0.0500406824995956	0.422639119100164	NS	0.919743681462676
Region_32	1.53833e+11	4.81826e+12	-0.03328851500776552	chr4	40822782	40822957	PHOX2B.00739,PHOX2B.00740	PHOX2B.00739	-0.0190695899144589	0.00508538601470205	0.03845999360905745	stable	40822769	40822869	40822810	40822830	+	AAGTTTTCTCAGGAGGAAGG	3	chr4.40822810.+	-274416109557041	0.00126441077558598	Depleted	0.0633936587524708
Region_32	1.53833e+11	4.81826e+12	-0.03328851500776552	chr4	40822782	40822957	PHOX2B.00739,PHOX2B.00740	PHOX2B.00740	-0.0299818588610458	2.03935e+10	0.005728602373803996	stable	40822869	40822969	40822894	40822914	+	CTTGCGATGATGCTGGTGTG	1	chr4.40822894.+	0.603482588691954	0.642198305084407	NS	0.919743681462676
Region_32	1.53833e+11	4.81826e+12	-0.03328851500776552	chr4	40822782	40822957	PHOX2B.00739,PHOX2B.00740	PHOX2B.00740	-0.0299818588610458	2.03935e+10	0.005728602373803996	stable	40822869	40822969	40822923	40822943	+	GGGACCTACTTGAAGAGGTG	2	chr4.40822923.+	-0.705887282980763	0.168695758674474	NS	0.815252877931962
Region_32	1.53833e+11	4.81826e+12	-0.03328851500776552	chr4	40822782	40822957	PHOX2B.00739,PHOX2B.00740	PHOX2B.00740	-0.0299818588610458	2.03935e+10	0.005728602373803996	stable	40822869	40822969	40822937	40822957	+	GAGGTGAGGAGAGCTCAGTG	3	chr4.40822937.+	-0.501194143028558	0.225904412575495	NS	0.887037212413955
Region_33	0.3587702886182774	0.40184048415784784	-0.010031761847991127	chr4	40823797	40823865	PHOX2B.00749	PHOX2B.00749	-0.0141583183232702	0.00183279609914631	0.020859494885565124	early	40823769	40823869	40823797	40823817	+	CCACTTACCACACTCAAATG	1	chr4.40823797.+	-106246408694665	0.0934502434056006	NS	0.632622450250351
Region_33	0.3587702886182774	0.40184048415784784	-0.010031761847991127	chr4	40823797	40823865	PHOX2B.00749	PHOX2B.00749	-0.0141583183232702	0.00183279609914631	0.020859494885565124	early	40823769	40823869	40823804	40823824	+	TTTGGGCCCACATTTGAGTG	2	chr4.40823804.-	140581896924947	0.880091003216698	NS	0.932199857461695
Region_33	0.3587702886182774	0.40184048415784784	-0.010031761847991127	chr4	40823797	40823865	PHOX2B.00749	PHOX2B.00749	-0.0141583183232702	0.00183279609914631	0.020859494885565124	early	40823769	40823869	40823845	40823865	+	TATTAAAAAAAGATCAGTCT	3	chr4.40823845.-	-0.666756591884804	0.178845472413776	NS	0.828403676395773
Region_34	4.51363e+12	0.0011909138782917118	-0.028512014175739137	chr4	40825500	40825729	PHOX2B.00766,PHOX2B.00767,PHOX2B.00768	PHOX2B.00766	-0.0173136759129297	0.00464462074034632	0.03646948143014828	stable	40825469	40825569	40825500	40825520	+	CAGCTGACAAGACACGAAGC	1	chr4.40825527.+	0.0665977487290236	0.42920104856983	NS	0.919743681462676
Region_34	4.51363e+12	0.0011909138782917118	-0.028512014175739137	chr4	40825500	40825729	PHOX2B.00766,PHOX2B.00767,PHOX2B.00768	PHOX2B.00766	-0.0173136759129297	0.00464462074034632	0.03646948143014828	stable	40825469	40825569	40825503	40825523	+	CGGGCCAGGAGAAAGGACTG	2	chr4.40825503.-	161592885140437	0.917408163732815	NS	0.940347394521036
Region_34	4.51363e+12	0.0011909138782917118	-0.028512014175739137	chr4	40825500	40825729	PHOX2B.00766,PHOX2B.00767,PHOX2B.00768	PHOX2B.00766	-0.0173136759129297	0.00464462074034632	0.03646948143014828	stable	40825469	40825569	40825527	40825547	+	GCCAGGAGAAAGGACTGTGG	3	chr4.40825500.-	-0.793549122532574	0.14733049179381	NS	0.772239452687902
Region_34	4.51363e+12	0.0011909138782917118	-0.028512014175739137	chr4	40825500	40825729	PHOX2B.00766,PHOX2B.00767,PHOX2B.00768	PHOX2B.00767	-0.0231043914071486	7.90644e+09	0.012604914778156468	early	40825569	40825669	40825573	40825593	+	GGACTTTAGCAATACAGACG	1	chr4.40825647.-	-130256277002043	0.059082135873701	NS	0.492139445512362
Region_34	4.51363e+12	0.0011909138782917118	-0.028512014175739137	chr4	40825500	40825729	PHOX2B.00766,PHOX2B.00767,PHOX2B.00768	PHOX2B.00767	-0.0231043914071486	7.90644e+09	0.012604914778156468	early	40825569	40825669	40825582	40825602	+	AGCTCCGCTGCTCTGAAACG	2	chr4.40825573.-	-0.117132633597998	0.357874497394775	NS	0.919743681462676
Region_34	4.51363e+12	0.0011909138782917118	-0.028512014175739137	chr4	40825500	40825729	PHOX2B.00766,PHOX2B.00767,PHOX2B.00768	PHOX2B.00767	-0.0231043914071486	7.90644e+09	0.012604914778156468	early	40825569	40825669	40825647	40825667	+	AGAGCAGCGGAGCTCTTCCA	3	chr4.40825582.+	-211321061044799	0.00860878307679857	Depleted	0.199903900374497
Region_34	4.51363e+12	0.0011909138782917118	-0.028512014175739137	chr4	40825500	40825729	PHOX2B.00766,PHOX2B.00767,PHOX2B.00768	PHOX2B.00768	-0.0256517217321525	3.82266e+10	0.008181873180103449	stable	40825669	40825769	40825679	40825699	+	GATGACAGGTCAAAGCAGCG	1	chr4.40825681.+	0.0759488532332984	0.432915882773693	NS	0.919743681462676
Region_34	4.51363e+12	0.0011909138782917118	-0.028512014175739137	chr4	40825500	40825729	PHOX2B.00766,PHOX2B.00767,PHOX2B.00768	PHOX2B.00768	-0.0256517217321525	3.82266e+10	0.008181873180103449	stable	40825669	40825769	40825681	40825701	+	CTGATCAAAAGATGAGTAGA	2	chr4.40825709.-	-0.488499661219865	0.229780562951816	NS	0.889625631565445
Region_34	4.51363e+12	0.0011909138782917118	-0.028512014175739137	chr4	40825500	40825729	PHOX2B.00766,PHOX2B.00767,PHOX2B.00768	PHOX2B.00768	-0.0256517217321525	3.82266e+10	0.008181873180103449	stable	40825669	40825769	40825709	40825729	+	GGGATGACAGGTCAAAGCAG	3	chr4.40825679.+	-277897312068778	0.00112506417105317	Depleted	0.0591266483090727
Region_35	0.001620360226546294	0.0034342529391672037	-0.015572023024381567	chr4	40827186	40827835	PHOX2B.00783,PHOX2B.00784,PHOX2B.00785,PHOX2B.00786,PHOX2B.00787,PHOX2B.00789	PHOX2B.00783	-0.0121460618169372	0.00348902982429253	0.030708971448233674	early	40827169	40827269	40827186	40827206	+	CGTTCAGCCATAATCTAAGG	1	chr4.40827206.+	-170209513431915	0.024624936032151	Depleted	0.337096205168266
Region_35	0.001620360226546294	0.0034342529391672037	-0.015572023024381567	chr4	40827186	40827835	PHOX2B.00783,PHOX2B.00784,PHOX2B.00785,PHOX2B.00786,PHOX2B.00787,PHOX2B.00789	PHOX2B.00783	-0.0121460618169372	0.00348902982429253	0.030708971448233674	early	40827169	40827269	40827205	40827225	+	ACGGAAGAATGCCAAAGCGC	2	chr4.40827186.-	0.367731784500487	0.550139945777182	NS	0.919743681462676
Region_35	0.001620360226546294	0.0034342529391672037	-0.015572023024381567	chr4	40827186	40827835	PHOX2B.00783,PHOX2B.00784,PHOX2B.00785,PHOX2B.00786,PHOX2B.00787,PHOX2B.00789	PHOX2B.00783	-0.0121460618169372	0.00348902982429253	0.030708971448233674	early	40827169	40827269	40827206	40827226	+	CCGTTCAGCCATAATCTAAG	3	chr4.40827205.+	0.0836579290469096	0.43598288180936	NS	0.919743681462676
Region_35	0.001620360226546294	0.0034342529391672037	-0.015572023024381567	chr4	40827186	40827835	PHOX2B.00783,PHOX2B.00784,PHOX2B.00785,PHOX2B.00786,PHOX2B.00787,PHOX2B.00789	PHOX2B.00784	-0.0198658012247685	0.00174406901056035	0.02026828774398939	early	40827269	40827369	40827278	40827298	+	TTCCAGCCTGTAAAGTGTCT	1	chr4.40827278.+	0.146443568103149	0.461089002176715	NS	0.919743681462676
Region_35	0.001620360226546294	0.0034342529391672037	-0.015572023024381567	chr4	40827186	40827835	PHOX2B.00783,PHOX2B.00784,PHOX2B.00785,PHOX2B.00786,PHOX2B.00787,PHOX2B.00789	PHOX2B.00784	-0.0198658012247685	0.00174406901056035	0.02026828774398939	early	40827269	40827369	40827346	40827366	+	GTCCCACCCCTGCATCTCTG	2	chr4.40827346.+	-0.376305104790129	0.265608417968995	NS	0.912703885877205
Region_35	0.001620360226546294	0.0034342529391672037	-0.015572023024381567	chr4	40827186	40827835	PHOX2B.00783,PHOX2B.00784,PHOX2B.00785,PHOX2B.00786,PHOX2B.00787,PHOX2B.00789	PHOX2B.00784	-0.0198658012247685	0.00174406901056035	0.02026828774398939	early	40827269	40827369	40827348	40827368	+	AGCCCCAGAGATGCAGGGGT	3	chr4.40827348.-	0.345995854849192	0.541431816895447	NS	0.919743681462676
Region_35	0.001620360226546294	0.0034342529391672037	-0.015572023024381567	chr4	40827186	40827835	PHOX2B.00783,PHOX2B.00784,PHOX2B.00785,PHOX2B.00786,PHOX2B.00787,PHOX2B.00789	PHOX2B.00785	-0.0234598580951822	1.57739e+10	0.004967753322368097	early	40827369	40827469	40827387	40827407	+	ATCAGGAGACTGCTACTCTG	1	chr4.40827430.-	-0.488886529166109	0.229661888624376	NS	0.889625631565445
Region_35	0.001620360226546294	0.0034342529391672037	-0.015572023024381567	chr4	40827186	40827835	PHOX2B.00783,PHOX2B.00784,PHOX2B.00785,PHOX2B.00786,PHOX2B.00787,PHOX2B.00789	PHOX2B.00785	-0.0234598580951822	1.57739e+10	0.004967753322368097	early	40827369	40827469	40827391	40827411	+	TCATCCCCAGAGAAAATGAG	2	chr4.40827391.-	-307275634243531	4.01069e+10	Depleted	0.0297103286800281
Region_35	0.001620360226546294	0.0034342529391672037	-0.015572023024381567	chr4	40827186	40827835	PHOX2B.00783,PHOX2B.00784,PHOX2B.00785,PHOX2B.00786,PHOX2B.00787,PHOX2B.00789	PHOX2B.00785	-0.0234598580951822	1.57739e+10	0.004967753322368097	early	40827369	40827469	40827430	40827450	+	AATTCCACTCATTTTCTCTG	3	chr4.40827387.+	0.784271308944563	0.707846561722741	NS	0.919743681462676
Region_35	0.001620360226546294	0.0034342529391672037	-0.015572023024381567	chr4	40827186	40827835	PHOX2B.00783,PHOX2B.00784,PHOX2B.00785,PHOX2B.00786,PHOX2B.00787,PHOX2B.00789	PHOX2B.00786	-0.0236040217960712	0.00213061440208457	0.022710081972700365	early	40827469	40827569	40827519	40827539	+	TGCCGGCCCACAGTGGCCAG	1	chr4.40827539.+	-0.321928094887362	0.283939301122031	NS	0.917734534561114
Region_35	0.001620360226546294	0.0034342529391672037	-0.015572023024381567	chr4	40827186	40827835	PHOX2B.00783,PHOX2B.00784,PHOX2B.00785,PHOX2B.00786,PHOX2B.00787,PHOX2B.00789	PHOX2B.00786	-0.0236040217960712	0.00213061440208457	0.022710081972700365	early	40827469	40827569	40827532	40827552	+	GCAGGGTCCATGCAAGACCA	2	chr4.40827519.-	-177017737318806	0.0209129601284811	Depleted	0.314017196385686
Region_35	0.001620360226546294	0.0034342529391672037	-0.015572023024381567	chr4	40827186	40827835	PHOX2B.00783,PHOX2B.00784,PHOX2B.00785,PHOX2B.00786,PHOX2B.00787,PHOX2B.00789	PHOX2B.00786	-0.0236040217960712	0.00213061440208457	0.022710081972700365	early	40827469	40827569	40827539	40827559	+	TGGACCCTGCCGGCCCACAG	3	chr4.40827532.+	-0.771617140821169	0.152497677439364	NS	0.785930218357609
Region_35	0.001620360226546294	0.0034342529391672037	-0.015572023024381567	chr4	40827186	40827835	PHOX2B.00783,PHOX2B.00784,PHOX2B.00785,PHOX2B.00786,PHOX2B.00787,PHOX2B.00789	PHOX2B.00787	-0.0245203992190818	2.90906e+10	0.0069997471486627875	stable	40827569	40827669	40827599	40827619	+	TGTTGTCTGTCTTCAAAGGG	1	chr4.40827599.-	-260962455495543	0.00196413507461964	Depleted	0.0829216841013476
Region_35	0.001620360226546294	0.0034342529391672037	-0.015572023024381567	chr4	40827186	40827835	PHOX2B.00783,PHOX2B.00784,PHOX2B.00785,PHOX2B.00786,PHOX2B.00787,PHOX2B.00789	PHOX2B.00787	-0.0245203992190818	2.90906e+10	0.0069997471486627875	stable	40827569	40827669	40827602	40827622	+	CCCTTTGAAGACAGACAACA	2	chr4.40827602.+	0.799302649762871	0.713044225759845	NS	0.919743681462676
Region_35	0.001620360226546294	0.0034342529391672037	-0.015572023024381567	chr4	40827186	40827835	PHOX2B.00783,PHOX2B.00784,PHOX2B.00785,PHOX2B.00786,PHOX2B.00787,PHOX2B.00789	PHOX2B.00787	-0.0245203992190818	2.90906e+10	0.0069997471486627875	stable	40827569	40827669	40827603	40827623	+	CCTTTGAAGACAGACAACAT	3	chr4.40827603.+	141063232015884	0.881061085154501	NS	0.932475519905421
Region_35	0.001620360226546294	0.0034342529391672037	-0.015572023024381567	chr4	40827186	40827835	PHOX2B.00783,PHOX2B.00784,PHOX2B.00785,PHOX2B.00786,PHOX2B.00787,PHOX2B.00789	PHOX2B.00789	-0.0144115231728642	0.00151775952113767	0.018676594902123072	stable	40827769	40827869	40827786	40827806	+	CTGAGCACTTAATGCTGTCT	1	chr4.40827786.-	0.489384840738925	0.598318403314471	NS	0.919743681462676
Region_35	0.001620360226546294	0.0034342529391672037	-0.015572023024381567	chr4	40827186	40827835	PHOX2B.00783,PHOX2B.00784,PHOX2B.00785,PHOX2B.00786,PHOX2B.00787,PHOX2B.00789	PHOX2B.00789	-0.0144115231728642	0.00151775952113767	0.018676594902123072	stable	40827769	40827869	40827812	40827832	+	TGTCCCCTGCTGACATGCTT	2	chr4.40827812.+	0.347923303420307	0.542204882576911	NS	0.919743681462676
Region_35	0.001620360226546294	0.0034342529391672037	-0.015572023024381567	chr4	40827186	40827835	PHOX2B.00783,PHOX2B.00784,PHOX2B.00785,PHOX2B.00786,PHOX2B.00787,PHOX2B.00789	PHOX2B.00789	-0.0144115231728642	0.00151775952113767	0.018676594902123072	stable	40827769	40827869	40827815	40827835	+	CAGCCAAAGCATGTCAGCAG	3	chr4.40827815.-	0.0487031915756814	0.422109952515866	NS	0.919743681462676
Region_36	0.4851627735156038	0.5290027831706282	-0.00376250065820136	chr4	40829299	40829854	PHOX2B.00804,PHOX2B.00809	PHOX2B.00804	-0.0168063794520162	0.00311840266710794	0.028606169940782265	stable	40829269	40829369	40829299	40829319	+	CAAAAGTGGCTGCAGAGACG	1	chr4.40829348.+	-0.22128986488929	0.319377223147286	NS	0.919743681462676
Region_36	0.4851627735156038	0.5290027831706282	-0.00376250065820136	chr4	40829299	40829854	PHOX2B.00804,PHOX2B.00809	PHOX2B.00804	-0.0168063794520162	0.00311840266710794	0.028606169940782265	stable	40829269	40829369	40829334	40829354	+	ATAGCCATGTGACCCAAAAG	2	chr4.40829334.+	-0.155278225477911	0.34358142346985	NS	0.919743681462676
Region_36	0.4851627735156038	0.5290027831706282	-0.00376250065820136	chr4	40829299	40829854	PHOX2B.00804,PHOX2B.00809	PHOX2B.00804	-0.0168063794520162	0.00311840266710794	0.028606169940782265	stable	40829269	40829369	40829348	40829368	+	AGAGAGTGCCCAGAAGACAA	3	chr4.40829299.+	-0.0424352663203966	0.38643125194469	NS	0.919743681462676
Region_36	0.4851627735156038	0.5290027831706282	-0.00376250065820136	chr4	40829299	40829854	PHOX2B.00804,PHOX2B.00809	PHOX2B.00809	-0.0223510951883649	0.00222216675920449	0.02331323382319742	early	40829769	40829869	40829820	40829840	+	TAGAAGCACCCTGTCCAGCT	1	chr4.40829834.-	0.924335730067928	0.754493657501152	NS	0.919856525103809
Region_36	0.4851627735156038	0.5290027831706282	-0.00376250065820136	chr4	40829299	40829854	PHOX2B.00804,PHOX2B.00809	PHOX2B.00809	-0.0223510951883649	0.00222216675920449	0.02331323382319742	early	40829769	40829869	40829831	40829851	+	AAGCACCCTGTCCAGCTGGG	2	chr4.40829831.-	0.770302778040319	0.702977490279666	NS	0.919743681462676
Region_36	0.4851627735156038	0.5290027831706282	-0.00376250065820136	chr4	40829299	40829854	PHOX2B.00804,PHOX2B.00809	PHOX2B.00809	-0.0223510951883649	0.00222216675920449	0.02331323382319742	early	40829769	40829869	40829834	40829854	+	CCAGCTGGGAGGCAAGACTG	3	chr4.40829820.-	-0.717469418540409	0.16576401586226	NS	0.811368618467579
Region_37	2.3447e+11	1.05047e+12	-0.026170171017430043	chr4	40831307	40831758	PHOX2B.00824,PHOX2B.00826,PHOX2B.00827,PHOX2B.00828	PHOX2B.00824	-0.0132260082515309	0.0026740476114748	0.026071677441178862	stable	40831269	40831369	40831307	40831327	+	AATCGCCTGAACAGCCCAGG	1	chr4.40831310.+	-0.006789165662639	0.400289759559966	NS	0.919743681462676
Region_37	2.3447e+11	1.05047e+12	-0.026170171017430043	chr4	40831307	40831758	PHOX2B.00824,PHOX2B.00826,PHOX2B.00827,PHOX2B.00828	PHOX2B.00824	-0.0132260082515309	0.0026740476114748	0.026071677441178862	stable	40831269	40831369	40831310	40831330	+	GAGAATCGCCTGAACAGCCC	2	chr4.40831307.+	0.238448767555521	0.498132823272532	NS	0.919743681462676
Region_37	2.3447e+11	1.05047e+12	-0.026170171017430043	chr4	40831307	40831758	PHOX2B.00824,PHOX2B.00826,PHOX2B.00827,PHOX2B.00828	PHOX2B.00824	-0.0132260082515309	0.0026740476114748	0.026071677441178862	stable	40831269	40831369	40831316	40831336	+	CTGAACAGCCCAGGAGGCAG	3	chr4.40831316.+	-0.886789389552009	0.126683323076498	NS	0.725750519697233
Region_37	2.3447e+11	1.05047e+12	-0.026170171017430043	chr4	40831307	40831758	PHOX2B.00824,PHOX2B.00826,PHOX2B.00827,PHOX2B.00828	PHOX2B.00826	-0.0152258205731915	0.00640844511080423	0.043975312221179244	stable	40831469	40831569	40831496	40831516	+	GGTTATTACACTAGATAGAA	1	chr4.40831496.-	-0.736965594166206	0.160903882434969	NS	0.80253597825806
Region_37	2.3447e+11	1.05047e+12	-0.026170171017430043	chr4	40831307	40831758	PHOX2B.00824,PHOX2B.00826,PHOX2B.00827,PHOX2B.00828	PHOX2B.00826	-0.0152258205731915	0.00640844511080423	0.043975312221179244	stable	40831469	40831569	40831517	40831537	+	CTGTTTTCTAATCATAACAC	2	chr4.40831517.-	0.65651576174619	0.66200943734125	NS	0.919743681462676
Region_37	2.3447e+11	1.05047e+12	-0.026170171017430043	chr4	40831307	40831758	PHOX2B.00824,PHOX2B.00826,PHOX2B.00827,PHOX2B.00828	PHOX2B.00826	-0.0152258205731915	0.00640844511080423	0.043975312221179244	stable	40831469	40831569	40831529	40831549	+	TTAGAAAACAGAAAGGCTTG	3	chr4.40831529.+	0.874469117916141	0.738356789423521	NS	0.91979005531542
Region_37	2.3447e+11	1.05047e+12	-0.026170171017430043	chr4	40831307	40831758	PHOX2B.00824,PHOX2B.00826,PHOX2B.00827,PHOX2B.00828	PHOX2B.00827	-0.0234549737521758	3.78358e+10	0.008153718087186382	early	40831569	40831669	40831570	40831590	+	TGACACAGACAGTGGCGCAG	1	chr4.40831578.+	-176274961993644	0.0212934383050558	Depleted	0.316847950823033
Region_37	2.3447e+11	1.05047e+12	-0.026170171017430043	chr4	40831307	40831758	PHOX2B.00824,PHOX2B.00826,PHOX2B.00827,PHOX2B.00828	PHOX2B.00827	-0.0234549737521758	3.78358e+10	0.008153718087186382	early	40831569	40831669	40831578	40831598	+	TGATATAATGACACAGACAG	2	chr4.40831570.+	-158496250072116	0.0323004515105868	Depleted	0.376457110366314
Region_37	2.3447e+11	1.05047e+12	-0.026170171017430043	chr4	40831307	40831758	PHOX2B.00824,PHOX2B.00826,PHOX2B.00827,PHOX2B.00828	PHOX2B.00827	-0.0234549737521758	3.78358e+10	0.008153718087186382	early	40831569	40831669	40831624	40831644	+	ATAAACATGTGCACAAACAA	3	chr4.40831624.+	-0.388070451678574	0.261722699599886	NS	0.912703885877205
Region_37	2.3447e+11	1.05047e+12	-0.026170171017430043	chr4	40831307	40831758	PHOX2B.00824,PHOX2B.00826,PHOX2B.00827,PHOX2B.00828	PHOX2B.00828	-0.0350808013613763	7.18529e+07	2.64491e+12	stable	40831669	40831769	40831696	40831716	+	ATGGACTGCAGTCCTATCAA	1	chr4.40831715.+	-0.238347526982324	0.313240789546851	NS	0.919743681462676
Region_37	2.3447e+11	1.05047e+12	-0.026170171017430043	chr4	40831307	40831758	PHOX2B.00824,PHOX2B.00826,PHOX2B.00827,PHOX2B.00828	PHOX2B.00828	-0.0350808013613763	7.18529e+07	2.64491e+12	stable	40831669	40831769	40831715	40831735	+	GACGTGTTTAAAACAGTCAA	2	chr4.40831738.-	-0.270451877396277	0.301831542555349	NS	0.919743681462676
Region_37	2.3447e+11	1.05047e+12	-0.026170171017430043	chr4	40831307	40831758	PHOX2B.00824,PHOX2B.00826,PHOX2B.00827,PHOX2B.00828	PHOX2B.00828	-0.0350808013613763	7.18529e+07	2.64491e+12	stable	40831669	40831769	40831738	40831758	+	CAGAACACAAAGAGACACCA	3	chr4.40831696.+	-315527822547791	2.95753e+10	Depleted	0.0241041600980576
Region_38	0.6491232409560077	0.6830889919362639	-0.003848895149329791	chr4	40832273	40832348	PHOX2B.00834	PHOX2B.00834	-0.0142208391918085	0.00488775108671528	0.03753162570118738	stable	40832269	40832369	40832273	40832293	+	TTCCGGCCAGACCTTCACGA	1	chr4.40832275.-	-0.381678902332413	0.263830000536399	NS	0.912703885877205
Region_38	0.6491232409560077	0.6830889919362639	-0.003848895149329791	chr4	40832273	40832348	PHOX2B.00834	PHOX2B.00834	-0.0142208391918085	0.00488775108671528	0.03753162570118738	stable	40832269	40832369	40832275	40832295	+	GGCCATCGTGAAGGTCTGGC	2	chr4.40832273.+	0.939413847138961	0.759265508748191	NS	0.919856525103809
Region_38	0.6491232409560077	0.6830889919362639	-0.003848895149329791	chr4	40832273	40832348	PHOX2B.00834	PHOX2B.00834	-0.0142208391918085	0.00488775108671528	0.03753162570118738	stable	40832269	40832369	40832328	40832348	+	CCCCAGGCAGCCCTGCAGTG	3	chr4.40832328.+	-112159859418308	0.083857320085993	NS	0.597494840107803
Region_39	14992	71409.1	-0.023340232886656584	chr4	40832893	40834835	PHOX2B.00840,PHOX2B.00841,PHOX2B.00842,PHOX2B.00846,PHOX2B.00847,PHOX2B.00848,PHOX2B.00851,PHOX2B.00852,PHOX2B.00853,PHOX2B.00858,PHOX2B.00859	PHOX2B.00840	-0.0226962510855273	0.00111914017179651	0.015630127304617505	early	40832869	40832969	40832893	40832913	+	GACCGACTTTCCCAACAGGA	1	chr4.40832896.-	-110040189695784	0.0872070679202157	NS	0.610049198201974
Region_39	14992	71409.1	-0.023340232886656584	chr4	40832893	40834835	PHOX2B.00840,PHOX2B.00841,PHOX2B.00842,PHOX2B.00846,PHOX2B.00847,PHOX2B.00848,PHOX2B.00851,PHOX2B.00852,PHOX2B.00853,PHOX2B.00858,PHOX2B.00859	PHOX2B.00840	-0.0226962510855273	0.00111914017179651	0.015630127304617505	early	40832869	40832969	40832896	40832916	+	AACCCATTCAGTACTGAGCA	2	chr4.40832918.-	0.0837218258975032	0.436008319058	NS	0.919743681462676
Region_39	14992	71409.1	-0.023340232886656584	chr4	40832893	40834835	PHOX2B.00840,PHOX2B.00841,PHOX2B.00842,PHOX2B.00846,PHOX2B.00847,PHOX2B.00848,PHOX2B.00851,PHOX2B.00852,PHOX2B.00853,PHOX2B.00858,PHOX2B.00859	PHOX2B.00840	-0.0226962510855273	0.00111914017179651	0.015630127304617505	early	40832869	40832969	40832918	40832938	+	CGACTTTCCCAACAGGAAGG	3	chr4.40832893.-	-0.389566811762726	0.261230598546848	NS	0.912703885877205
Region_39	14992	71409.1	-0.023340232886656584	chr4	40832893	40834835	PHOX2B.00840,PHOX2B.00841,PHOX2B.00842,PHOX2B.00846,PHOX2B.00847,PHOX2B.00848,PHOX2B.00851,PHOX2B.00852,PHOX2B.00853,PHOX2B.00858,PHOX2B.00859	PHOX2B.00841	-0.0228536266160196	2.79923e+10	0.006802424575069129	stable	40832969	40833069	40832975	40832995	+	CACTGGGCCGAGACTTTGAG	1	chr4.40832975.+	-283353885386126	9.34723e+10	Depleted	0.0528143367469243
Region_39	14992	71409.1	-0.023340232886656584	chr4	40832893	40834835	PHOX2B.00840,PHOX2B.00841,PHOX2B.00842,PHOX2B.00846,PHOX2B.00847,PHOX2B.00848,PHOX2B.00851,PHOX2B.00852,PHOX2B.00853,PHOX2B.00858,PHOX2B.00859	PHOX2B.00841	-0.0228536266160196	2.79923e+10	0.006802424575069129	stable	40832969	40833069	40833001	40833021	+	TGGATGGGAAGGCCACAGTG	2	chr4.40833013.-	-196152585218536	0.0129173769178128	Depleted	0.24614778868156
Region_39	14992	71409.1	-0.023340232886656584	chr4	40832893	40834835	PHOX2B.00840,PHOX2B.00841,PHOX2B.00842,PHOX2B.00846,PHOX2B.00847,PHOX2B.00848,PHOX2B.00851,PHOX2B.00852,PHOX2B.00853,PHOX2B.00858,PHOX2B.00859	PHOX2B.00841	-0.0228536266160196	2.79923e+10	0.006802424575069129	stable	40832969	40833069	40833013	40833033	+	GCACAGTCTTCTCCACACTG	3	chr4.40833001.+	-0.249978253008347	0.309085997630963	NS	0.919743681462676
Region_39	14992	71409.1	-0.023340232886656584	chr4	40832893	40834835	PHOX2B.00840,PHOX2B.00841,PHOX2B.00842,PHOX2B.00846,PHOX2B.00847,PHOX2B.00848,PHOX2B.00851,PHOX2B.00852,PHOX2B.00853,PHOX2B.00858,PHOX2B.00859	PHOX2B.00842	-0.0232912647010103	5.14447e+10	0.009787374771900413	early	40833069	40833169	40833111	40833131	+	GAGACGTGGTGTATTTCTGA	1	chr4.40833141.-	0.92759150447195	0.755528312386692	NS	0.919856525103809
Region_39	14992	71409.1	-0.023340232886656584	chr4	40832893	40834835	PHOX2B.00840,PHOX2B.00841,PHOX2B.00842,PHOX2B.00846,PHOX2B.00847,PHOX2B.00848,PHOX2B.00851,PHOX2B.00852,PHOX2B.00853,PHOX2B.00858,PHOX2B.00859	PHOX2B.00842	-0.0232912647010103	5.14447e+10	0.009787374771900413	early	40833069	40833169	40833127	40833147	+	TTCTGAAGGACCCTCTAGGG	2	chr4.40833127.-	-0.0931094043914815	0.366980852290409	NS	0.919743681462676
Region_39	14992	71409.1	-0.023340232886656584	chr4	40832893	40834835	PHOX2B.00840,PHOX2B.00841,PHOX2B.00842,PHOX2B.00846,PHOX2B.00847,PHOX2B.00848,PHOX2B.00851,PHOX2B.00852,PHOX2B.00853,PHOX2B.00858,PHOX2B.00859	PHOX2B.00842	-0.0232912647010103	5.14447e+10	0.009787374771900413	early	40833069	40833169	40833141	40833161	+	AGGGAGGAGAACCAGAAGCA	3	chr4.40833111.-	0.167109985835258	0.469391962452474	NS	0.919743681462676
Region_39	14992	71409.1	-0.023340232886656584	chr4	40832893	40834835	PHOX2B.00840,PHOX2B.00841,PHOX2B.00842,PHOX2B.00846,PHOX2B.00847,PHOX2B.00848,PHOX2B.00851,PHOX2B.00852,PHOX2B.00853,PHOX2B.00858,PHOX2B.00859	PHOX2B.00846	-0.0235422531410309	2.32689e+09	0.0017142114396616168	stable	40833469	40833569	40833473	40833493	+	GCACAGAATGTAAATACCGT	1	chr4.40833516.-	0.660149997115375	0.663351505959683	NS	0.919743681462676
Region_39	14992	71409.1	-0.023340232886656584	chr4	40832893	40834835	PHOX2B.00840,PHOX2B.00841,PHOX2B.00842,PHOX2B.00846,PHOX2B.00847,PHOX2B.00848,PHOX2B.00851,PHOX2B.00852,PHOX2B.00853,PHOX2B.00858,PHOX2B.00859	PHOX2B.00846	-0.0235422531410309	2.32689e+09	0.0017142114396616168	stable	40833469	40833569	40833497	40833517	+	TGGGCATTTTGATACAAGCA	2	chr4.40833497.-	-116992500144231	0.0765828106059572	NS	0.567783244126087
Region_39	14992	71409.1	-0.023340232886656584	chr4	40832893	40834835	PHOX2B.00840,PHOX2B.00841,PHOX2B.00842,PHOX2B.00846,PHOX2B.00847,PHOX2B.00848,PHOX2B.00851,PHOX2B.00852,PHOX2B.00853,PHOX2B.00858,PHOX2B.00859	PHOX2B.00846	-0.0235422531410309	2.32689e+09	0.0017142114396616168	stable	40833469	40833569	40833516	40833536	+	CCTGGGGCCAGAGGACCAGG	3	chr4.40833473.-	-25330347086773	0.00250462295864701	Depleted	0.0958295990922667
Region_39	14992	71409.1	-0.023340232886656584	chr4	40832893	40834835	PHOX2B.00840,PHOX2B.00841,PHOX2B.00842,PHOX2B.00846,PHOX2B.00847,PHOX2B.00848,PHOX2B.00851,PHOX2B.00852,PHOX2B.00853,PHOX2B.00858,PHOX2B.00859	PHOX2B.00847	-0.0170343748254903	0.00254831720887252	0.025442094736701584	stable	40833569	40833669	40833594	40833614	+	GTCTCTTAGAGGACAGACAC	1	chr4.40833594.-	-124792751344359	0.0658677464032758	NS	0.523484286641852
Region_39	14992	71409.1	-0.023340232886656584	chr4	40832893	40834835	PHOX2B.00840,PHOX2B.00841,PHOX2B.00842,PHOX2B.00846,PHOX2B.00847,PHOX2B.00848,PHOX2B.00851,PHOX2B.00852,PHOX2B.00853,PHOX2B.00858,PHOX2B.00859	PHOX2B.00847	-0.0170343748254903	0.00254831720887252	0.025442094736701584	stable	40833569	40833669	40833610	40833630	+	AAGAGACAGCAGCAGCCAGA	2	chr4.40833610.+	-0.491180354400539	0.228958948084033	NS	0.889579130470245
Region_39	14992	71409.1	-0.023340232886656584	chr4	40832893	40834835	PHOX2B.00840,PHOX2B.00841,PHOX2B.00842,PHOX2B.00846,PHOX2B.00847,PHOX2B.00848,PHOX2B.00851,PHOX2B.00852,PHOX2B.00853,PHOX2B.00858,PHOX2B.00859	PHOX2B.00847	-0.0170343748254903	0.00254831720887252	0.025442094736701584	stable	40833569	40833669	40833611	40833631	+	AGAGACAGCAGCAGCCAGAA	3	chr4.40833611.+	-0.28615696386554	0.29631915876352	NS	0.919743681462676
Region_39	14992	71409.1	-0.023340232886656584	chr4	40832893	40834835	PHOX2B.00840,PHOX2B.00841,PHOX2B.00842,PHOX2B.00846,PHOX2B.00847,PHOX2B.00848,PHOX2B.00851,PHOX2B.00852,PHOX2B.00853,PHOX2B.00858,PHOX2B.00859	PHOX2B.00848	-0.0105410052595519	0.00670990848264327	0.04517302719615274	early	40833669	40833769	40833674	40833694	+	CCACTTAGCTATACAACCCT	1	chr4.40833682.+	0.433798427387505	0.576443475129607	NS	0.919743681462676
Region_39	14992	71409.1	-0.023340232886656584	chr4	40832893	40834835	PHOX2B.00840,PHOX2B.00841,PHOX2B.00842,PHOX2B.00846,PHOX2B.00847,PHOX2B.00848,PHOX2B.00851,PHOX2B.00852,PHOX2B.00853,PHOX2B.00858,PHOX2B.00859	PHOX2B.00848	-0.0105410052595519	0.00670990848264327	0.04517302719615274	early	40833669	40833769	40833682	40833702	+	TGTATAGCTAAGTGGAAGCA	2	chr4.40833674.-	101559685505102	0.782586126157503	NS	0.921269742031584
Region_39	14992	71409.1	-0.023340232886656584	chr4	40832893	40834835	PHOX2B.00840,PHOX2B.00841,PHOX2B.00842,PHOX2B.00846,PHOX2B.00847,PHOX2B.00848,PHOX2B.00851,PHOX2B.00852,PHOX2B.00853,PHOX2B.00858,PHOX2B.00859	PHOX2B.00848	-0.0105410052595519	0.00670990848264327	0.04517302719615274	early	40833669	40833769	40833698	40833718	+	GAGGTGAAATTCCATGCCCA	3	chr4.40833698.-	-0.432959407276106	0.247169873099163	NS	0.904211198629194
Region_39	14992	71409.1	-0.023340232886656584	chr4	40832893	40834835	PHOX2B.00840,PHOX2B.00841,PHOX2B.00842,PHOX2B.00846,PHOX2B.00847,PHOX2B.00848,PHOX2B.00851,PHOX2B.00852,PHOX2B.00853,PHOX2B.00858,PHOX2B.00859	PHOX2B.00851	-0.0154548266864669	0.00564953070447747	0.04093461957148039	early	40833969	40834069	40833999	40834019	+	TTTTCCTCTGGCGCAGAGCA	1	chr4.40833999.+	0.342887713523009	0.540184867230401	NS	0.919743681462676
Region_39	14992	71409.1	-0.023340232886656584	chr4	40832893	40834835	PHOX2B.00840,PHOX2B.00841,PHOX2B.00842,PHOX2B.00846,PHOX2B.00847,PHOX2B.00848,PHOX2B.00851,PHOX2B.00852,PHOX2B.00853,PHOX2B.00858,PHOX2B.00859	PHOX2B.00851	-0.0154548266864669	0.00564953070447747	0.04093461957148039	early	40833969	40834069	40834043	40834063	+	TGGAACCCACAGCTTCCCCA	2	chr4.40834048.+	-0.918031153213719	0.120238921156406	NS	0.709403422307216
Region_39	14992	71409.1	-0.023340232886656584	chr4	40832893	40834835	PHOX2B.00840,PHOX2B.00841,PHOX2B.00842,PHOX2B.00846,PHOX2B.00847,PHOX2B.00848,PHOX2B.00851,PHOX2B.00852,PHOX2B.00853,PHOX2B.00858,PHOX2B.00859	PHOX2B.00851	-0.0154548266864669	0.00564953070447747	0.04093461957148039	early	40833969	40834069	40834048	40834068	+	GGGAAGCTGTGGGTTCCAGA	3	chr4.40834043.-	-0.110182917750423	0.360500851857712	NS	0.919743681462676
Region_39	14992	71409.1	-0.023340232886656584	chr4	40832893	40834835	PHOX2B.00840,PHOX2B.00841,PHOX2B.00842,PHOX2B.00846,PHOX2B.00847,PHOX2B.00848,PHOX2B.00851,PHOX2B.00852,PHOX2B.00853,PHOX2B.00858,PHOX2B.00859	PHOX2B.00852	-0.0205956142658601	2.27759e+10	0.006074652428952407	stable	40834069	40834169	40834084	40834104	+	TCTATTAGCCTCTACCTTGG	1	chr4.40834147.-	-177478705960117	0.0206797402556014	Depleted	0.312052502959277
Region_39	14992	71409.1	-0.023340232886656584	chr4	40832893	40834835	PHOX2B.00840,PHOX2B.00841,PHOX2B.00842,PHOX2B.00846,PHOX2B.00847,PHOX2B.00848,PHOX2B.00851,PHOX2B.00852,PHOX2B.00853,PHOX2B.00858,PHOX2B.00859	PHOX2B.00852	-0.0205956142658601	2.27759e+10	0.006074652428952407	stable	40834069	40834169	40834129	40834149	+	ATTCCTCCCAAAAAAGCCTG	2	chr4.40834084.-	0.443408356507137	0.580244170711113	NS	0.919743681462676
Region_39	14992	71409.1	-0.023340232886656584	chr4	40832893	40834835	PHOX2B.00840,PHOX2B.00841,PHOX2B.00842,PHOX2B.00846,PHOX2B.00847,PHOX2B.00848,PHOX2B.00851,PHOX2B.00852,PHOX2B.00853,PHOX2B.00858,PHOX2B.00859	PHOX2B.00852	-0.0205956142658601	2.27759e+10	0.006074652428952407	stable	40834069	40834169	40834147	40834167	+	GGAGGAAACAACAAAAGATA	3	chr4.40834129.-	-0.592575684831032	0.19911610800751	NS	0.855557437300945
Region_39	14992	71409.1	-0.023340232886656584	chr4	40832893	40834835	PHOX2B.00840,PHOX2B.00841,PHOX2B.00842,PHOX2B.00846,PHOX2B.00847,PHOX2B.00848,PHOX2B.00851,PHOX2B.00852,PHOX2B.00853,PHOX2B.00858,PHOX2B.00859	PHOX2B.00853	-0.0168360752580412	0.00371445689642121	0.03183847395123111	early	40834169	40834269	40834183	40834203	+	TCCGGTAACTAACCCTCCAG	1	chr4.40834211.+	-163471553591826	0.0288278608194874	Depleted	0.359978395539105
Region_39	14992	71409.1	-0.023340232886656584	chr4	40832893	40834835	PHOX2B.00840,PHOX2B.00841,PHOX2B.00842,PHOX2B.00846,PHOX2B.00847,PHOX2B.00848,PHOX2B.00851,PHOX2B.00852,PHOX2B.00853,PHOX2B.00858,PHOX2B.00859	PHOX2B.00853	-0.0168360752580412	0.00371445689642121	0.03183847395123111	early	40834169	40834269	40834211	40834231	+	AATCTGTCAGTCCATGACGG	2	chr4.40834183.+	-0.807354922057604	0.144138716733368	NS	0.764359824458714
Region_39	14992	71409.1	-0.023340232886656584	chr4	40832893	40834835	PHOX2B.00840,PHOX2B.00841,PHOX2B.00842,PHOX2B.00846,PHOX2B.00847,PHOX2B.00848,PHOX2B.00851,PHOX2B.00852,PHOX2B.00853,PHOX2B.00858,PHOX2B.00859	PHOX2B.00853	-0.0168360752580412	0.00371445689642121	0.03183847395123111	early	40834169	40834269	40834223	40834243	+	GAAGTGATGAAACCTCTGGA	3	chr4.40834223.-	-0.522565963583289	0.219462987985214	NS	0.879448610860957
Region_39	14992	71409.1	-0.023340232886656584	chr4	40832893	40834835	PHOX2B.00840,PHOX2B.00841,PHOX2B.00842,PHOX2B.00846,PHOX2B.00847,PHOX2B.00848,PHOX2B.00851,PHOX2B.00852,PHOX2B.00853,PHOX2B.00858,PHOX2B.00859	PHOX2B.00858	-0.0135399862529822	0.00766567268495101	0.04874855590545809	early	40834669	40834769	40834671	40834691	+	AATTCACAAGGGAAGGCGGG	1	chr4.40834671.+	-256187888760812	0.00228700001114667	Depleted	0.0910855527087528
Region_39	14992	71409.1	-0.023340232886656584	chr4	40832893	40834835	PHOX2B.00840,PHOX2B.00841,PHOX2B.00842,PHOX2B.00846,PHOX2B.00847,PHOX2B.00848,PHOX2B.00851,PHOX2B.00852,PHOX2B.00853,PHOX2B.00858,PHOX2B.00859	PHOX2B.00858	-0.0135399862529822	0.00766567268495101	0.04874855590545809	early	40834669	40834769	40834688	40834708	+	GGGAGGCACTTTCTTCCTAA	2	chr4.40834688.+	-0.00531379989646783	0.400866200256252	NS	0.919743681462676
Region_39	14992	71409.1	-0.023340232886656584	chr4	40832893	40834835	PHOX2B.00840,PHOX2B.00841,PHOX2B.00842,PHOX2B.00846,PHOX2B.00847,PHOX2B.00848,PHOX2B.00851,PHOX2B.00852,PHOX2B.00853,PHOX2B.00858,PHOX2B.00859	PHOX2B.00858	-0.0135399862529822	0.00766567268495101	0.04874855590545809	early	40834669	40834769	40834701	40834721	+	TTCCTAAGGGAAAGAACAGG	3	chr4.40834701.+	-0.64045761331286	0.185878358066664	NS	0.837784082137893
Region_39	14992	71409.1	-0.023340232886656584	chr4	40832893	40834835	PHOX2B.00840,PHOX2B.00841,PHOX2B.00842,PHOX2B.00846,PHOX2B.00847,PHOX2B.00848,PHOX2B.00851,PHOX2B.00852,PHOX2B.00853,PHOX2B.00858,PHOX2B.00859	PHOX2B.00859	-0.0170232079182621	1.81775e+09	0.005340124153734483	stable	40834769	40834869	40834783	40834803	+	GTCAAATCCCAGTGTTGGCT	1	chr4.40834810.-	-0.12691211248222	0.354190143447016	NS	0.919743681462676
Region_39	14992	71409.1	-0.023340232886656584	chr4	40832893	40834835	PHOX2B.00840,PHOX2B.00841,PHOX2B.00842,PHOX2B.00846,PHOX2B.00847,PHOX2B.00848,PHOX2B.00851,PHOX2B.00852,PHOX2B.00853,PHOX2B.00858,PHOX2B.00859	PHOX2B.00859	-0.0170232079182621	1.81775e+09	0.005340124153734483	stable	40834769	40834869	40834810	40834830	+	GAAATGTCAAATCCCAGTGT	2	chr4.40834815.-	0.82763595310627	0.722720672891374	NS	0.919743681462676
Region_39	14992	71409.1	-0.023340232886656584	chr4	40832893	40834835	PHOX2B.00840,PHOX2B.00841,PHOX2B.00842,PHOX2B.00846,PHOX2B.00847,PHOX2B.00848,PHOX2B.00851,PHOX2B.00852,PHOX2B.00853,PHOX2B.00858,PHOX2B.00859	PHOX2B.00859	-0.0170232079182621	1.81775e+09	0.005340124153734483	stable	40834769	40834869	40834815	40834835	+	GTTTCTTCCAGGGGCTCTCG	3	chr4.40834783.-	-0.0998638944693791	0.364412632445961	NS	0.919743681462676
Region_40	2.75584e+10	1.76882e+10	-0.03388260338824558	chr4	40835809	40836199	PHOX2B.00869,PHOX2B.00870,PHOX2B.00871,PHOX2B.00873	PHOX2B.00869	-0.023627641108080098	8.83144e+09	0.0035416842623695283	early	40835769	40835869	40835809	40835829	+	AATCAGCATCTGCGAGAACA	1	chr4.40835809.+	-0.550197082560479	0.211293516475858	NS	0.870417349338604
Region_40	2.75584e+10	1.76882e+10	-0.03388260338824558	chr4	40835809	40836199	PHOX2B.00869,PHOX2B.00870,PHOX2B.00871,PHOX2B.00873	PHOX2B.00869	-0.023627641108080098	8.83144e+09	0.0035416842623695283	early	40835769	40835869	40835815	40835835	+	CATCTGCGAGAACAGGGCAG	2	chr4.40835815.+	-0.802767652561952	0.145194038998931	NS	0.767635605533055
Region_40	2.75584e+10	1.76882e+10	-0.03388260338824558	chr4	40835809	40836199	PHOX2B.00869,PHOX2B.00870,PHOX2B.00871,PHOX2B.00873	PHOX2B.00869	-0.023627641108080098	8.83144e+09	0.0035416842623695283	early	40835769	40835869	40835825	40835845	+	AACAGGGCAGAGGAGACAGA	3	chr4.40835825.+	-0.943416471633633	0.115175364381409	NS	0.697767061116573
Region_40	2.75584e+10	1.76882e+10	-0.03388260338824558	chr4	40835809	40836199	PHOX2B.00869,PHOX2B.00870,PHOX2B.00871,PHOX2B.00873	PHOX2B.00870	-0.0314772017705809	1.13031e+09	0.0011318623556355945	stable	40835869	40835969	40835878	40835898	+	GGCGATTAAGAATAACTCTG	1	chr4.40835909.+	-189530262133331	0.0153191063685819	Depleted	0.270746107995478
Region_40	2.75584e+10	1.76882e+10	-0.03388260338824558	chr4	40835809	40836199	PHOX2B.00869,PHOX2B.00870,PHOX2B.00871,PHOX2B.00873	PHOX2B.00870	-0.0314772017705809	1.13031e+09	0.0011318623556355945	stable	40835869	40835969	40835888	40835908	+	TGGCAGATGTGTGAGAGACG	2	chr4.40835878.+	-0.84799690655495	0.135014888175865	NS	0.746451114531669
Region_40	2.75584e+10	1.76882e+10	-0.03388260338824558	chr4	40835809	40836199	PHOX2B.00869,PHOX2B.00870,PHOX2B.00871,PHOX2B.00873	PHOX2B.00870	-0.0314772017705809	1.13031e+09	0.0011318623556355945	stable	40835869	40835969	40835909	40835929	+	GTGAGAGACGTGGATGAGGG	3	chr4.40835888.+	-187446911791614	0.0161499647166253	Depleted	0.276868648958958
Region_40	2.75584e+10	1.76882e+10	-0.03388260338824558	chr4	40835809	40836199	PHOX2B.00869,PHOX2B.00870,PHOX2B.00871,PHOX2B.00873	PHOX2B.00871	-0.0272542698717424	9.66519e+09	0.003741458075117941	stable	40835969	40836069	40835997	40836017	+	CAGGGTGGACAAGACGTGTG	1	chr4.40836015.+	188041838424733	0.0489393698846085	Enriched	0.440386906094089
Region_40	2.75584e+10	1.76882e+10	-0.03388260338824558	chr4	40835809	40836199	PHOX2B.00869,PHOX2B.00870,PHOX2B.00871,PHOX2B.00873	PHOX2B.00871	-0.0272542698717424	9.66519e+09	0.003741458075117941	stable	40835969	40836069	40836000	40836020	+	GAAGTTGATGAGCTCCAGGG	2	chr4.40836000.+	-124867911285672	0.0657704667191705	NS	0.523313637198833
Region_40	2.75584e+10	1.76882e+10	-0.03388260338824558	chr4	40835809	40836199	PHOX2B.00869,PHOX2B.00870,PHOX2B.00871,PHOX2B.00873	PHOX2B.00871	-0.0272542698717424	9.66519e+09	0.003741458075117941	stable	40835969	40836069	40836015	40836035	+	CAAGAAGTTGATGAGCTCCA	3	chr4.40835997.+	-181042775610723	0.0189498373818808	Depleted	0.300737405336465
Region_40	2.75584e+10	1.76882e+10	-0.03388260338824558	chr4	40835809	40836199	PHOX2B.00869,PHOX2B.00870,PHOX2B.00871,PHOX2B.00873	PHOX2B.00873	-0.0160864176997066	0.00454906630465812	0.036122524127634253	stable	40836169	40836269	40836178	40836198	+	CATGAAAAGACAAAGCTGGC	1	chr4.40836178.+	-0.0497530351970996	0.383603447910395	NS	0.919743681462676
Region_40	2.75584e+10	1.76882e+10	-0.03388260338824558	chr4	40835809	40836199	PHOX2B.00869,PHOX2B.00870,PHOX2B.00871,PHOX2B.00873	PHOX2B.00873	-0.0160864176997066	0.00454906630465812	0.036122524127634253	stable	40836169	40836269	40836179	40836199	+	ATGAAAAGACAAAGCTGGCC	2	chr4.40836179.+	125211862835461	0.846150595700309	NS	0.927213341250278
Region_41	0.019563219871160338	0.03000798980237306	-0.017471839583697565	chr4	40837399	40837613	PHOX2B.00885,PHOX2B.00886,PHOX2B.00887	PHOX2B.00885	-0.0175207277435849	0.00477624937037244	0.03701261270655158	stable	40837369	40837469	40837399	40837419	+	GGGAGCCATACTCATTAACC	1	chr4.40837399.+	0.908021677627168	0.749273964459534	NS	0.919805192899468
Region_41	0.019563219871160338	0.03000798980237306	-0.017471839583697565	chr4	40837399	40837613	PHOX2B.00885,PHOX2B.00886,PHOX2B.00887	PHOX2B.00885	-0.0175207277435849	0.00477624937037244	0.03701261270655158	stable	40837369	40837469	40837421	40837441	+	GCGCCTCACACAGCCACGCA	2	chr4.40837421.+	0.104057815299957	0.44411693990485	NS	0.919743681462676
Region_41	0.019563219871160338	0.03000798980237306	-0.017471839583697565	chr4	40837399	40837613	PHOX2B.00885,PHOX2B.00886,PHOX2B.00887	PHOX2B.00885	-0.0175207277435849	0.00477624937037244	0.03701261270655158	stable	40837369	40837469	40837434	40837454	+	GCTGAAGCCTGGACCCTGCG	3	chr4.40837434.-	-0.289506617194985	0.295149451267136	NS	0.919743681462676
Region_41	0.019563219871160338	0.03000798980237306	-0.017471839583697565	chr4	40837399	40837613	PHOX2B.00885,PHOX2B.00886,PHOX2B.00887	PHOX2B.00886	-0.0206650561455613	7.44599e+10	0.012121469371994776	stable	40837469	40837569	40837472	40837492	+	CTGGCCCAAAAGATCTCCAA	1	chr4.40837480.+	0.465411021793963	0.588917466666681	NS	0.919743681462676
Region_41	0.019563219871160338	0.03000798980237306	-0.017471839583697565	chr4	40837399	40837613	PHOX2B.00885,PHOX2B.00886,PHOX2B.00887	PHOX2B.00886	-0.0206650561455613	7.44599e+10	0.012121469371994776	stable	40837469	40837569	40837479	40837499	+	GATCTTTTGGGCCAGCTGTG	2	chr4.40837472.-	-230256277002043	0.00503452349932035	Depleted	0.146058682383201
Region_41	0.019563219871160338	0.03000798980237306	-0.017471839583697565	chr4	40837399	40837613	PHOX2B.00885,PHOX2B.00886,PHOX2B.00887	PHOX2B.00886	-0.0206650561455613	7.44599e+10	0.012121469371994776	stable	40837469	40837569	40837480	40837500	+	GCTGGCCCAAAAGATCTCCA	3	chr4.40837479.+	-179441586635011	0.0197111603123747	Depleted	0.30654206523891
Region_41	0.019563219871160338	0.03000798980237306	-0.017471839583697565	chr4	40837399	40837613	PHOX2B.00885,PHOX2B.00886,PHOX2B.00887	PHOX2B.00887	-0.0167020421148247	0.00711396052978425	0.046800457096609765	early	40837569	40837669	40837577	40837597	+	AGATCGTGTCTGATGATCAC	1	chr4.40837580.-	-0.486738964633033	0.230321101936741	NS	0.889625631565445
Region_41	0.019563219871160338	0.03000798980237306	-0.017471839583697565	chr4	40837399	40837613	PHOX2B.00885,PHOX2B.00886,PHOX2B.00887	PHOX2B.00887	-0.0167020421148247	0.00711396052978425	0.046800457096609765	early	40837569	40837669	40837580	40837600	+	GACACGATCTGTCTGACACT	2	chr4.40837593.+	0.541635069057056	0.618604548025281	NS	0.919743681462676
Region_41	0.019563219871160338	0.03000798980237306	-0.017471839583697565	chr4	40837399	40837613	PHOX2B.00885,PHOX2B.00886,PHOX2B.00887	PHOX2B.00887	-0.0167020421148247	0.00711396052978425	0.046800457096609765	early	40837569	40837669	40837593	40837613	+	TCGTGTCTGATGATCACAGG	3	chr4.40837577.-	-10983020736118	0.0875442696767478	NS	0.611659397640627
Region_42	0.28447031246382076	0.3271227862512805	-0.00604681361959965	chr4	40839387	40839450	PHOX2B.00905	PHOX2B.00905	-0.0163111238011832	0.0011814052918284	0.01606606362681888	stable	40839369	40839469	40839387	40839407	+	GACTCTTAACAGAAAAGGAC	1	chr4.40839387.-	-0.0834160081876375	0.370676914078098	NS	0.919743681462676
Region_42	0.28447031246382076	0.3271227862512805	-0.00604681361959965	chr4	40839387	40839450	PHOX2B.00905	PHOX2B.00905	-0.0163111238011832	0.0011814052918284	0.01606606362681888	stable	40839369	40839469	40839425	40839445	+	GAATCCCAACAACAGAGAAT	2	chr4.40839430.-	0.788495894806288	0.709311794826976	NS	0.919743681462676
Region_42	0.28447031246382076	0.3271227862512805	-0.00604681361959965	chr4	40839387	40839450	PHOX2B.00905	PHOX2B.00905	-0.0163111238011832	0.0011814052918284	0.01606606362681888	stable	40839369	40839469	40839430	40839450	+	TCTCACCAATTCTCTGTTGT	3	chr4.40839425.+	-0.0368995828115293	0.388574428401099	NS	0.919743681462676
Region_43	3.50987e+10	2.16084e+11	-0.02113190097669899	chr4	40842375	40842939	PHOX2B.00935,PHOX2B.00936,PHOX2B.00940	PHOX2B.00935	-0.0184571831507909	2.20999e+09	0.0016771420357305964	early	40842369	40842469	40842375	40842395	+	ACAACACGTTAGCATTCACA	1	chr4.40842411.+	-0.703018262242868	0.169427102083395	NS	0.816801556458983
Region_43	3.50987e+10	2.16084e+11	-0.02113190097669899	chr4	40842375	40842939	PHOX2B.00935,PHOX2B.00936,PHOX2B.00940	PHOX2B.00935	-0.0184571831507909	2.20999e+09	0.0016771420357305964	early	40842369	40842469	40842376	40842396	+	TCTGAATCCGGGAAGGCGTG	2	chr4.40842375.+	-0.529467388129453	0.217405671390016	NS	0.877671070030732
Region_43	3.50987e+10	2.16084e+11	-0.02113190097669899	chr4	40842375	40842939	PHOX2B.00935,PHOX2B.00936,PHOX2B.00940	PHOX2B.00935	-0.0184571831507909	2.20999e+09	0.0016771420357305964	early	40842369	40842469	40842411	40842431	+	CTGAATCCGGGAAGGCGTGA	3	chr4.40842376.+	-159494658929378	0.0315771870399111	Depleted	0.373567101351191
Region_43	3.50987e+10	2.16084e+11	-0.02113190097669899	chr4	40842375	40842939	PHOX2B.00935,PHOX2B.00936,PHOX2B.00940	PHOX2B.00936	-0.0173298285112098	3.72056e+10	0.008101424433056623	stable	40842469	40842569	40842496	40842516	+	CCTATTAATTGCTGCAGAGT	1	chr4.40842497.-	-0.0456226171257972	0.385198813230092	NS	0.919743681462676
Region_43	3.50987e+10	2.16084e+11	-0.02113190097669899	chr4	40842375	40842939	PHOX2B.00935,PHOX2B.00936,PHOX2B.00940	PHOX2B.00936	-0.0173298285112098	3.72056e+10	0.008101424433056623	stable	40842469	40842569	40842497	40842517	+	CAGTTGACCTAAAATAAGCA	2	chr4.40842524.-	-0.755377631280087	0.156400295559775	NS	0.793666405503222
Region_43	3.50987e+10	2.16084e+11	-0.02113190097669899	chr4	40842375	40842939	PHOX2B.00935,PHOX2B.00936,PHOX2B.00940	PHOX2B.00936	-0.0173298285112098	3.72056e+10	0.008101424433056623	stable	40842469	40842569	40842524	40842544	+	CTATTAATTGCTGCAGAGTT	3	chr4.40842496.-	-0.249519599359312	0.309249383415121	NS	0.919743681462676
Region_43	3.50987e+10	2.16084e+11	-0.02113190097669899	chr4	40842375	40842939	PHOX2B.00935,PHOX2B.00936,PHOX2B.00940	PHOX2B.00940	-0.0260782050232822	1.54984e+10	0.004918020358411771	early	40842869	40842969	40842883	40842903	+	AGCACAGGTCAAGGGCGGGT	1	chr4.40842883.+	-0.0379678501990205	0.388160575165579	NS	0.919743681462676
Region_43	3.50987e+10	2.16084e+11	-0.02113190097669899	chr4	40842375	40842939	PHOX2B.00935,PHOX2B.00936,PHOX2B.00940	PHOX2B.00940	-0.0260782050232822	1.54984e+10	0.004918020358411771	early	40842869	40842969	40842918	40842938	+	AGGAGATGACAGCTCAATGG	2	chr4.40842919.+	-129021923516002	0.060565116809839	NS	0.499037352816626
Region_43	3.50987e+10	2.16084e+11	-0.02113190097669899	chr4	40842375	40842939	PHOX2B.00935,PHOX2B.00936,PHOX2B.00940	PHOX2B.00940	-0.0260782050232822	1.54984e+10	0.004918020358411771	early	40842869	40842969	40842919	40842939	+	CAGGAGATGACAGCTCAATG	3	chr4.40842918.+	0.235020029664197	0.496750041740928	NS	0.919743681462676
Region_44	0.5449450956476973	0.5857188973410523	0.004483338380588258	chr4	40846505	40846759	PHOX2B.00976,PHOX2B.00978	PHOX2B.00976	-0.0136759514099718	0.0068024334792724	0.04553539988590428	stable	40846469	40846569	40846505	40846525	+	GGAAAGGTTCTATCCTTCCC	1	chr4.40846545.+	0.285060712163793	0.516926341339764	NS	0.919743681462676
Region_44	0.5449450956476973	0.5857188973410523	0.004483338380588258	chr4	40846505	40846759	PHOX2B.00976,PHOX2B.00978	PHOX2B.00976	-0.0136759514099718	0.0068024334792724	0.04553539988590428	stable	40846469	40846569	40846524	40846544	+	TATTTAGAGAATTCATCTCA	2	chr4.40846524.+	0.718818247455947	0.684719200549703	NS	0.919743681462676
Region_44	0.5449450956476973	0.5857188973410523	0.004483338380588258	chr4	40846505	40846759	PHOX2B.00976,PHOX2B.00978	PHOX2B.00976	-0.0136759514099718	0.0068024334792724	0.04553539988590428	stable	40846469	40846569	40846545	40846565	+	AATATCAGCCAGAAATCAGA	3	chr4.40846505.-	-0.0267173383757794	0.392525377922879	NS	0.919743681462676
Region_44	0.5449450956476973	0.5857188973410523	0.004483338380588258	chr4	40846505	40846759	PHOX2B.00976,PHOX2B.00978	PHOX2B.00978	-0.0244638271952522	0.00576759774799978	0.041376248713924424	stable	40846669	40846769	40846686	40846706	+	GCACTTAGAAGTGTAAAGCC	1	chr4.40846686.+	0.543705163243319	0.61940199214093	NS	0.919743681462676
Region_44	0.5449450956476973	0.5857188973410523	0.004483338380588258	chr4	40846505	40846759	PHOX2B.00976,PHOX2B.00978	PHOX2B.00978	-0.0244638271952522	0.00576759774799978	0.041376248713924424	stable	40846669	40846769	40846697	40846717	+	TGTAAAGCCAGGAGTTAAAG	2	chr4.40846697.+	234268665505416	0.0168960593764822	Enriched	0.284678667603362
Region_44	0.5449450956476973	0.5857188973410523	0.004483338380588258	chr4	40846505	40846759	PHOX2B.00976,PHOX2B.00978	PHOX2B.00978	-0.0244638271952522	0.00576759774799978	0.041376248713924424	stable	40846669	40846769	40846739	40846759	+	AGGCACATTATTCTAAACAA	3	chr4.40846739.+	-0.90909150380179	0.122058894709285	NS	0.7134718465735
Region_45	2.24608e+11	1.01635e+12	-0.031066806651414435	chr4	40847576	40847744	PHOX2B.00987,PHOX2B.00988	PHOX2B.00987	-0.0176418260869919	5.16702e+10	0.00980795907029691	early	40847569	40847669	40847576	40847596	+	TTCCATGCCAGAATGCCATG	1	chr4.40847576.+	-0.24297675349254	0.311584230920249	NS	0.919743681462676
Region_45	2.24608e+11	1.01635e+12	-0.031066806651414435	chr4	40847576	40847744	PHOX2B.00987,PHOX2B.00988	PHOX2B.00987	-0.0176418260869919	5.16702e+10	0.00980795907029691	early	40847569	40847669	40847625	40847645	+	AAGCCTCCTACTTAAAACCA	2	chr4.40847625.+	-209365910721425	0.00908186591684107	Depleted	0.206074974416778
Region_45	2.24608e+11	1.01635e+12	-0.031066806651414435	chr4	40847576	40847744	PHOX2B.00987,PHOX2B.00988	PHOX2B.00987	-0.0176418260869919	5.16702e+10	0.00980795907029691	early	40847569	40847669	40847647	40847667	+	GTGAGCACCCAGCCACATGG	3	chr4.40847647.+	-0.69321539137318	0.171941282534247	NS	0.819912120272243
Region_45	2.24608e+11	1.01635e+12	-0.031066806651414435	chr4	40847576	40847744	PHOX2B.00987,PHOX2B.00988	PHOX2B.00988	-0.0251699477211787	1.91266e+09	0.0015231173430353476	early	40847669	40847769	40847671	40847691	+	GCCAGTTCAAAGGAGTACTA	1	chr4.40847724.+	-0.947051120051041	0.114462963126757	NS	0.696567420234089
Region_45	2.24608e+11	1.01635e+12	-0.031066806651414435	chr4	40847576	40847744	PHOX2B.00987,PHOX2B.00988	PHOX2B.00988	-0.0251699477211787	1.91266e+09	0.0015231173430353476	early	40847669	40847769	40847691	40847711	+	TGATTCACCATATCCACAAG	2	chr4.40847671.-	0.111421282668423	0.447058955951754	NS	0.919743681462676
Region_45	2.24608e+11	1.01635e+12	-0.031066806651414435	chr4	40847576	40847744	PHOX2B.00987,PHOX2B.00988	PHOX2B.00988	-0.0251699477211787	1.91266e+09	0.0015231173430353476	early	40847669	40847769	40847724	40847744	+	TCACTTTCTGAATTTTCAAG	3	chr4.40847691.+	0.192645077942396	0.479668987945837	NS	0.919743681462676
Region_46	0.4892059225824877	0.5314902280157879	-0.00457864623170415	chr4	40851136	40851849	PHOX2B.01022,PHOX2B.01024,PHOX2B.01029	PHOX2B.01022	-0.0180750673777451	0.00154987143132382	0.018848670167236053	stable	40851069	40851169	40851136	40851156	+	AGCAGAGTGTAAACCAATTG	1	chr4.40851136.+	0.263034405833794	0.508047663300458	NS	0.919743681462676
Region_46	0.4892059225824877	0.5314902280157879	-0.00457864623170415	chr4	40851136	40851849	PHOX2B.01022,PHOX2B.01024,PHOX2B.01029	PHOX2B.01022	-0.0180750673777451	0.00154987143132382	0.018848670167236053	stable	40851069	40851169	40851137	40851157	+	GCAGAGTGTAAACCAATTGA	2	chr4.40851137.+	0.694261143211968	0.675844986702448	NS	0.919743681462676
Region_46	0.4892059225824877	0.5314902280157879	-0.00457864623170415	chr4	40851136	40851849	PHOX2B.01022,PHOX2B.01024,PHOX2B.01029	PHOX2B.01024	-0.0297071844288026	2.23607e+10	0.006011859941445528	stable	40851269	40851369	40851318	40851338	+	CGGATGCCCAACATGTGAAG	1	chr4.40851318.+	-145637829465974	0.0428963801650763	Depleted	0.422798415918971
Region_46	0.4892059225824877	0.5314902280157879	-0.00457864623170415	chr4	40851136	40851849	PHOX2B.01022,PHOX2B.01024,PHOX2B.01029	PHOX2B.01024	-0.0297071844288026	2.23607e+10	0.006011859941445528	stable	40851269	40851369	40851329	40851349	+	CATGTGAAGCGGCAGCCATG	2	chr4.40851329.+	175802720969404	0.937176756362697	NS	0.946011605131145
Region_46	0.4892059225824877	0.5314902280157879	-0.00457864623170415	chr4	40851136	40851849	PHOX2B.01022,PHOX2B.01024,PHOX2B.01029	PHOX2B.01024	-0.0297071844288026	2.23607e+10	0.006011859941445528	stable	40851269	40851369	40851344	40851364	+	GGCTGGGGCAGACGTCCACA	3	chr4.40851344.-	0.644905041177438	0.657708026392626	NS	0.919743681462676
Region_46	0.4892059225824877	0.5314902280157879	-0.00457864623170415	chr4	40851136	40851849	PHOX2B.01022,PHOX2B.01024,PHOX2B.01029	PHOX2B.01029	-0.0145608337350979	0.00650228936424403	0.044340587661013516	early	40851769	40851869	40851820	40851840	+	CAAGTTCACAATTCTGCAGC	1	chr4.40851820.+	0.341293419754293	0.539545101173051	NS	0.919743681462676
Region_46	0.4892059225824877	0.5314902280157879	-0.00457864623170415	chr4	40851136	40851849	PHOX2B.01022,PHOX2B.01024,PHOX2B.01029	PHOX2B.01029	-0.0145608337350979	0.00650228936424403	0.044340587661013516	early	40851769	40851869	40851827	40851847	+	ACAATTCTGCAGCTGGAAGA	2	chr4.40851827.+	0.500428990509488	0.602630466994726	NS	0.919743681462676
Region_46	0.4892059225824877	0.5314902280157879	-0.00457864623170415	chr4	40851136	40851849	PHOX2B.01022,PHOX2B.01024,PHOX2B.01029	PHOX2B.01029	-0.0145608337350979	0.00650228936424403	0.044340587661013516	early	40851769	40851869	40851829	40851849	+	AATTCTGCAGCTGGAAGAAG	3	chr4.40851829.+	-248698734115786	0.00289105710038249	Depleted	0.104560381173708
Region_47	0.2603483572631758	0.30129829069459607	-0.0043158987862763004	chr4	40852970	40853241	PHOX2B.01041,PHOX2B.01043	PHOX2B.01041	-0.0181442828542748	9.05837e+10	0.013872087368716203	early	40852969	40853069	40852970	40852990	+	ATGTAAAGGGAGTTGTTCCA	1	chr4.40852970.+	-0.778643625416077	0.150829301111868	NS	0.781441054440431
Region_47	0.2603483572631758	0.30129829069459607	-0.0043158987862763004	chr4	40852970	40853241	PHOX2B.01041,PHOX2B.01043	PHOX2B.01041	-0.0181442828542748	9.05837e+10	0.013872087368716203	early	40852969	40853069	40852987	40853007	+	AGGACAAAGTTATTAAGCCA	2	chr4.40852987.-	0.811796264839379	0.717330755641918	NS	0.919743681462676
Region_47	0.2603483572631758	0.30129829069459607	-0.0043158987862763004	chr4	40852970	40853241	PHOX2B.01041,PHOX2B.01043	PHOX2B.01041	-0.0181442828542748	9.05837e+10	0.013872087368716203	early	40852969	40853069	40853007	40853027	+	ATAGAAGTAATAACTGTTCG	3	chr4.40853007.-	117870588698452	0.827886901195607	NS	0.92533957998016
Region_47	0.2603483572631758	0.30129829069459607	-0.0043158987862763004	chr4	40852970	40853241	PHOX2B.01041,PHOX2B.01043	PHOX2B.01043	-0.0158984540918286	0.00211307275484607	0.022695514244888134	early	40853169	40853269	40853178	40853198	+	GGAACAGGAGTGGAAAACGA	1	chr4.40853220.-	0.733354340613827	0.689922761403578	NS	0.919743681462676
Region_47	0.2603483572631758	0.30129829069459607	-0.0043158987862763004	chr4	40852970	40853241	PHOX2B.01041,PHOX2B.01043	PHOX2B.01043	-0.0158984540918286	0.00211307275484607	0.022695514244888134	early	40853169	40853269	40853220	40853240	+	TCCAGGAGAGATCAGTGACA	2	chr4.40853178.-	0.207232614165442	0.485546499036315	NS	0.919743681462676
Region_47	0.2603483572631758	0.30129829069459607	-0.0043158987862763004	chr4	40852970	40853241	PHOX2B.01041,PHOX2B.01043	PHOX2B.01043	-0.0158984540918286	0.00211307275484607	0.022695514244888134	early	40853169	40853269	40853221	40853241	+	GGGAACAGGAGTGGAAAACG	3	chr4.40853221.-	0.338168735894573	0.538290917189721	NS	0.919743681462676
Region_49	5.17969e+11	0.0013317106051762091	-0.044590349795136215	chr4	40855072	40855253	PHOX2B.01062,PHOX2B.01063	PHOX2B.01062	-0.0256590499929823	0.00205785858941325	0.022375532633782693	early	40855069	40855169	40855072	40855092	+	CAGTAGGCGCAAACAACGAG	1	chr4.40855095.-	-295641073145232	6.09409e+10	Depleted	0.0396914398600733
Region_49	5.17969e+11	0.0013317106051762091	-0.044590349795136215	chr4	40855072	40855253	PHOX2B.01062,PHOX2B.01063	PHOX2B.01062	-0.0256590499929823	0.00205785858941325	0.022375532633782693	early	40855069	40855169	40855095	40855115	+	TGCTCAGCTGACCTCCAAGG	2	chr4.40855123.+	-0.359895945086383	0.271076270150888	NS	0.914961921981521
Region_49	5.17969e+11	0.0013317106051762091	-0.044590349795136215	chr4	40855072	40855253	PHOX2B.01062,PHOX2B.01063	PHOX2B.01062	-0.0256590499929823	0.00205785858941325	0.022375532633782693	early	40855069	40855169	40855123	40855143	+	CTTGGAGTGCAGATGACCTG	3	chr4.40855072.+	-0.789672644497051	0.148235151277026	NS	0.774924934793665
Region_49	5.17969e+11	0.0013317106051762091	-0.044590349795136215	chr4	40855072	40855253	PHOX2B.01062,PHOX2B.01063	PHOX2B.01063	-0.0242258315769403	0.00380375473496164	0.032240339803732136	early	40855169	40855269	40855174	40855194	+	GCTCACACTATGCTGGCGTG	1	chr4.40855233.-	17443451245318	0.935450683014337	NS	0.945325080915181
Region_49	5.17969e+11	0.0013317106051762091	-0.044590349795136215	chr4	40855072	40855253	PHOX2B.01062,PHOX2B.01063	PHOX2B.01063	-0.0242258315769403	0.00380375473496164	0.032240339803732136	early	40855169	40855269	40855186	40855206	+	AAGCAGTGTGGATGACACCA	2	chr4.40855174.-	-0.900866807980749	0.123750323414307	NS	0.71806162571052
Region_49	5.17969e+11	0.0013317106051762091	-0.044590349795136215	chr4	40855072	40855253	PHOX2B.01062,PHOX2B.01063	PHOX2B.01063	-0.0242258315769403	0.00380375473496164	0.032240339803732136	early	40855169	40855269	40855233	40855253	+	AGCATCCCTGGGAAGCAGTG	3	chr4.40855186.-	-290689059560852	7.25326e+10	Depleted	0.0446039166198393
Region_50	0.013107457170157735	0.021144828411751783	-0.01925346093657951	chr4	40857070	40857164	PHOX2B.01082	PHOX2B.01082	-0.0180164802809239	0.00238319413773232	0.024345849459558696	early	40857069	40857169	40857070	40857090	+	CGGGCTCAAGTTGAAGAGAG	1	chr4.40857144.+	-0.736965594166206	0.160903882434969	NS	0.80253597825806
Region_50	0.013107457170157735	0.021144828411751783	-0.01925346093657951	chr4	40857070	40857164	PHOX2B.01082	PHOX2B.01082	-0.0180164802809239	0.00238319413773232	0.024345849459558696	early	40857069	40857169	40857089	40857109	+	AGGTGCTACGACAAGCCCCA	2	chr4.40857070.+	-0.117356950638159	0.357789837341102	NS	0.919743681462676
Region_50	0.013107457170157735	0.021144828411751783	-0.01925346093657951	chr4	40857070	40857164	PHOX2B.01082	PHOX2B.01082	-0.0180164802809239	0.00238319413773232	0.024345849459558696	early	40857069	40857169	40857144	40857164	+	AGGGTGCCGGCACCAGCCAG	3	chr4.40857089.+	-0.403822711782917	0.256566282490188	NS	0.909333621374083
Region_51	0.24202806481590114	0.2837246096611276	0.00941795207670158	chr4	40858076	40858106	PHOX2B.01092	PHOX2B.01092	-0.0204327830975429	0.00410995207450353	0.03390761151550199	stable	40858069	40858169	40858076	40858096	+	GACAATGTTGGGGTGCCTGT	1	chr4.40858076.-	116925970512391	0.825440234050644	NS	0.925122293483502
Region_51	0.24202806481590114	0.2837246096611276	0.00941795207670158	chr4	40858076	40858106	PHOX2B.01092	PHOX2B.01092	-0.0204327830975429	0.00410995207450353	0.03390761151550199	stable	40858069	40858169	40858077	40858097	+	AGCTAGAGATGACAATGTTG	2	chr4.40858086.-	0.770866000784497	0.703174531632509	NS	0.919743681462676
Region_51	0.24202806481590114	0.2837246096611276	0.00941795207670158	chr4	40858076	40858106	PHOX2B.01092	PHOX2B.01092	-0.0204327830975429	0.00410995207450353	0.03390761151550199	stable	40858069	40858169	40858086	40858106	+	TGACAATGTTGGGGTGCCTG	3	chr4.40858077.-	-0.810338780496425	0.1434550494327	NS	0.763390569152925
Region_52	1464.81	71409.1	-0.03672320298314549	chr4	40859010	40859938	PHOX2B.01101,PHOX2B.01102,PHOX2B.01103,PHOX2B.01108,PHOX2B.01109,PHOX2B.01110	PHOX2B.01101	-0.0294153828437447	1.20675e+10	0.0042907324073538575	stable	40858969	40859069	40859010	40859030	+	ACTGGAATGATGTGTAAGGA	1	chr4.40859030.-	-0.387730153283108	0.261834678312347	NS	0.912703885877205
Region_52	1464.81	71409.1	-0.03672320298314549	chr4	40859010	40859938	PHOX2B.01101,PHOX2B.01102,PHOX2B.01103,PHOX2B.01108,PHOX2B.01109,PHOX2B.01110	PHOX2B.01101	-0.0294153828437447	1.20675e+10	0.0042907324073538575	stable	40858969	40859069	40859025	40859045	+	AATGATGTGTAAGGAAGGAG	2	chr4.40859025.-	-236737106564853	0.00415797469828853	Depleted	0.129378354767082
Region_52	1464.81	71409.1	-0.03672320298314549	chr4	40859010	40859938	PHOX2B.01101,PHOX2B.01102,PHOX2B.01103,PHOX2B.01108,PHOX2B.01109,PHOX2B.01110	PHOX2B.01101	-0.0294153828437447	1.20675e+10	0.0042907324073538575	stable	40858969	40859069	40859030	40859050	+	AGGAGAGGCAGCCTTTGAAG	3	chr4.40859010.-	-0.79836613883035	0.146211503371492	NS	0.770082059342396
Region_52	1464.81	71409.1	-0.03672320298314549	chr4	40859010	40859938	PHOX2B.01101,PHOX2B.01102,PHOX2B.01103,PHOX2B.01108,PHOX2B.01109,PHOX2B.01110	PHOX2B.01102	-0.0342466360964131	7.39762e+06	2.64491e+12	stable	40859069	40859169	40859106	40859126	+	GTCACACTTGACGTACCCTG	1	chr4.40859121.-	-123619822086148	0.0674003604160637	NS	0.529360834362387
Region_52	1464.81	71409.1	-0.03672320298314549	chr4	40859010	40859938	PHOX2B.01101,PHOX2B.01102,PHOX2B.01103,PHOX2B.01108,PHOX2B.01109,PHOX2B.01110	PHOX2B.01102	-0.0342466360964131	7.39762e+06	2.64491e+12	stable	40859069	40859169	40859121	40859141	+	TACGTCAAGTGTGACAGCTG	2	chr4.40859129.+	-0.90484276695966	0.122930619747616	NS	0.715821930221661
Region_52	1464.81	71409.1	-0.03672320298314549	chr4	40859010	40859938	PHOX2B.01101,PHOX2B.01102,PHOX2B.01103,PHOX2B.01108,PHOX2B.01109,PHOX2B.01110	PHOX2B.01102	-0.0342466360964131	7.39762e+06	2.64491e+12	stable	40859069	40859169	40859129	40859149	+	GGGTCTGCCAGATGTCCACA	3	chr4.40859106.+	-0.833596836500613	0.138201202102962	NS	0.753476342481799
Region_52	1464.81	71409.1	-0.03672320298314549	chr4	40859010	40859938	PHOX2B.01101,PHOX2B.01102,PHOX2B.01103,PHOX2B.01108,PHOX2B.01109,PHOX2B.01110	PHOX2B.01103	-0.0264717323765777	3.76889e+08	0.0022037444621479927	early	40859169	40859269	40859220	40859240	+	AGCATGGAGTTGAGAGAAGG	1	chr4.40859220.-	-0.601082166084433	0.196723741561478	NS	0.851791953559167
Region_52	1464.81	71409.1	-0.03672320298314549	chr4	40859010	40859938	PHOX2B.01101,PHOX2B.01102,PHOX2B.01103,PHOX2B.01108,PHOX2B.01109,PHOX2B.01110	PHOX2B.01103	-0.0264717323765777	3.76889e+08	0.0022037444621479927	early	40859169	40859269	40859221	40859241	+	CTGGAACTAGGGTGGCAGCA	2	chr4.40859236.-	-0.700439718141092	0.17008613341475	NS	0.816963776866185
Region_52	1464.81	71409.1	-0.03672320298314549	chr4	40859010	40859938	PHOX2B.01101,PHOX2B.01102,PHOX2B.01103,PHOX2B.01108,PHOX2B.01109,PHOX2B.01110	PHOX2B.01103	-0.0264717323765777	3.76889e+08	0.0022037444621479927	early	40859169	40859269	40859236	40859256	+	CAGCATGGAGTTGAGAGAAG	3	chr4.40859221.-	-169817311116915	0.0248546371732172	Depleted	0.33846873838221
Region_52	1464.81	71409.1	-0.03672320298314549	chr4	40859010	40859938	PHOX2B.01101,PHOX2B.01102,PHOX2B.01103,PHOX2B.01108,PHOX2B.01109,PHOX2B.01110	PHOX2B.01108	-0.0159399278013208	0.00428993597121597	0.03491704045934413	early	40859669	40859769	40859681	40859701	+	AGACTTTATCTGCATTGCAG	1	chr4.40859681.-	-0.0906025487809067	0.36793554306201	NS	0.919743681462676
Region_52	1464.81	71409.1	-0.03672320298314549	chr4	40859010	40859938	PHOX2B.01101,PHOX2B.01102,PHOX2B.01103,PHOX2B.01108,PHOX2B.01109,PHOX2B.01110	PHOX2B.01108	-0.0159399278013208	0.00428993597121597	0.03491704045934413	early	40859669	40859769	40859729	40859749	+	CAGCATTGGAGATAGAAGCA	2	chr4.40859745.-	0.703282467909917	0.679116999802688	NS	0.919743681462676
Region_52	1464.81	71409.1	-0.03672320298314549	chr4	40859010	40859938	PHOX2B.01101,PHOX2B.01102,PHOX2B.01103,PHOX2B.01108,PHOX2B.01109,PHOX2B.01110	PHOX2B.01108	-0.0159399278013208	0.00428993597121597	0.03491704045934413	early	40859669	40859769	40859745	40859765	+	AGCAGGGACCTGATCCCAGG	3	chr4.40859729.-	-0.665774546309253	0.179105042846056	NS	0.828919402732123
Region_52	1464.81	71409.1	-0.03672320298314549	chr4	40859010	40859938	PHOX2B.01101,PHOX2B.01102,PHOX2B.01103,PHOX2B.01108,PHOX2B.01109,PHOX2B.01110	PHOX2B.01109	-0.0242544806842084	1.60983e+09	0.0014021409619360179	stable	40859769	40859869	40859778	40859798	+	GGACTGGAGCAGAGACAAAG	1	chr4.40859782.-	-0.601450623509725	0.196620511337416	NS	0.851717955411592
Region_52	1464.81	71409.1	-0.03672320298314549	chr4	40859010	40859938	PHOX2B.01101,PHOX2B.01102,PHOX2B.01103,PHOX2B.01108,PHOX2B.01109,PHOX2B.01110	PHOX2B.01109	-0.0242544806842084	1.60983e+09	0.0014021409619360179	stable	40859769	40859869	40859782	40859802	+	TGGAGCAGAGACAAAGAGGA	2	chr4.40859778.-	-183094174237522	0.0180111247439746	Depleted	0.292541614758084
Region_52	1464.81	71409.1	-0.03672320298314549	chr4	40859010	40859938	PHOX2B.01101,PHOX2B.01102,PHOX2B.01103,PHOX2B.01108,PHOX2B.01109,PHOX2B.01110	PHOX2B.01109	-0.0242544806842084	1.60983e+09	0.0014021409619360179	stable	40859769	40859869	40859803	40859823	+	AGGAACTGGAAGAAGAAAAG	3	chr4.40859803.-	-142884329880387	0.0454962495570725	Depleted	0.430340554548297
Region_52	1464.81	71409.1	-0.03672320298314549	chr4	40859010	40859938	PHOX2B.01101,PHOX2B.01102,PHOX2B.01103,PHOX2B.01108,PHOX2B.01109,PHOX2B.01110	PHOX2B.01110	-0.021102866521672	5.6762e+10	0.010488747271696984	stable	40859869	40859969	40859875	40859895	+	TGAGATTCCTAGAAGATGAG	1	chr4.40859918.-	-0.888968687611256	0.126226131196509	NS	0.724402054796887
Region_52	1464.81	71409.1	-0.03672320298314549	chr4	40859010	40859938	PHOX2B.01101,PHOX2B.01102,PHOX2B.01103,PHOX2B.01108,PHOX2B.01109,PHOX2B.01110	PHOX2B.01110	-0.021102866521672	5.6762e+10	0.010488747271696984	stable	40859869	40859969	40859893	40859913	+	TTCATCAGGTGAGCAGTGCA	2	chr4.40859893.-	-0.0305343681481121	0.391042958576385	NS	0.919743681462676
Region_52	1464.81	71409.1	-0.03672320298314549	chr4	40859010	40859938	PHOX2B.01101,PHOX2B.01102,PHOX2B.01103,PHOX2B.01108,PHOX2B.01109,PHOX2B.01110	PHOX2B.01110	-0.021102866521672	5.6762e+10	0.010488747271696984	stable	40859869	40859969	40859918	40859938	+	CAGGGAAGAGCATTCTAGGA	3	chr4.40859875.-	-101707351335894	0.101346322248952	NS	0.65801711812931
Region_54	0.03879925447166058	0.05529657527063436	-0.019269990146977067	chr4	40862871	40862941	PHOX2B.01140	PHOX2B.01140	-0.0190492586473651	4.83894e+10	0.00940949089878351	early	40862869	40862969	40862871	40862891	+	AAAAGCGCCACAATCTCAGA	1	chr4.40862871.+	-0.111710387497017	0.359923038903134	NS	0.919743681462676
Region_54	0.03879925447166058	0.05529657527063436	-0.019269990146977067	chr4	40862871	40862941	PHOX2B.01140	PHOX2B.01140	-0.0190492586473651	4.83894e+10	0.00940949089878351	early	40862869	40862969	40862885	40862905	+	GTGCTTATGTAAAAAAAGCG	2	chr4.40862921.-	-0.696607856550065	0.171068521488485	NS	0.818329665149247
Region_54	0.03879925447166058	0.05529657527063436	-0.019269990146977067	chr4	40862871	40862941	PHOX2B.01140	PHOX2B.01140	-0.0190492586473651	4.83894e+10	0.00940949089878351	early	40862869	40862969	40862921	40862941	+	CTCAGAGGGTGTAACTCAGT	3	chr4.40862885.+	0.0395283641866373	0.418483850767126	NS	0.919743681462676
Region_55	1.14809e+10	8.24617e+09	-0.04664512704096243	chr4	40864294	40864459	PHOX2B.01154,PHOX2B.01155	PHOX2B.01154	-0.033676335973104	1.28797e+09	0.0012236279430935311	early	40864269	40864369	40864294	40864314	+	TATACGTTATAGAGTCCTCC	1	chr4.40864317.-	0.415037499278844	0.569003372314273	NS	0.919743681462676
Region_55	1.14809e+10	8.24617e+09	-0.04664512704096243	chr4	40864294	40864459	PHOX2B.01154,PHOX2B.01155	PHOX2B.01154	-0.033676335973104	1.28797e+09	0.0012236279430935311	early	40864269	40864369	40864302	40864322	+	TACCTGATTATTGCTCCTGG	2	chr4.40864302.+	-214477152421397	0.00789065716248986	Depleted	0.191596721605609
Region_55	1.14809e+10	8.24617e+09	-0.04664512704096243	chr4	40864294	40864459	PHOX2B.01154,PHOX2B.01155	PHOX2B.01154	-0.033676335973104	1.28797e+09	0.0012236279430935311	early	40864269	40864369	40864317	40864337	+	AGCAATAATCAGGTACACAG	3	chr4.40864294.-	-273470962022584	0.00130487779132866	Depleted	0.0647592471350268
Region_55	1.14809e+10	8.24617e+09	-0.04664512704096243	chr4	40864294	40864459	PHOX2B.01154,PHOX2B.01155	PHOX2B.01155	-0.0264092088314337	3.29893e+09	0.002062913102894325	stable	40864369	40864469	40864390	40864410	+	GCTTAGCTTGCACTCACGTA	1	chr4.40864390.+	-149333202525559	0.0395972904809593	Depleted	0.409145156015914
Region_55	1.14809e+10	8.24617e+09	-0.04664512704096243	chr4	40864294	40864459	PHOX2B.01154,PHOX2B.01155	PHOX2B.01155	-0.0264092088314337	3.29893e+09	0.002062913102894325	stable	40864369	40864469	40864412	40864432	+	GTTGAGTTAAAGAGATACTG	2	chr4.40864439.-	-1	0.1044388396335	NS	0.66423043896549006
Region_55	1.14809e+10	8.24617e+09	-0.04664512704096243	chr4	40864294	40864459	PHOX2B.01154,PHOX2B.01155	PHOX2B.01155	-0.0264092088314337	3.29893e+09	0.002062913102894325	stable	40864369	40864469	40864439	40864459	+	GATGTGCCCTTTATCTAAAA	3	chr4.40864412.+	-0.588520320134345	0.200262783688561	NS	0.855574566279057
Region_56	0.2904065254348076	0.3331025418485436	0.004573473967666468	chr4	40865143	40865166	PHOX2B.01162	PHOX2B.01162	-0.0196083514891548	0.00487429385278338	0.03749439563021917	stable	40865069	40865169	40865143	40865163	+	ATTGAAAGGACCAGGCGTGG	1	chr4.40865143.-	0.311708252569483	0.527656192124989	NS	0.919743681462676
Region_56	0.2904065254348076	0.3331025418485436	0.004573473967666468	chr4	40865143	40865166	PHOX2B.01162	PHOX2B.01162	-0.0196083514891548	0.00487429385278338	0.03749439563021917	stable	40865069	40865169	40865146	40865166	+	AGAATTGAAAGGACCAGGCG	2	chr4.40865146.-	0.724125248392781	0.686623298131923	NS	0.919743681462676
Region_57	0.237832295642053	0.28040386858457367	-0.005977014034167572	chr4	40866018	40866131	PHOX2B.01171,PHOX2B.01172	PHOX2B.01171	-0.0106222493517579	0.00343069742832328	0.030371388615060987	early	40865969	40866069	40866018	40866038	+	CGGTGCACCTCCTCAGAAAG	1	chr4.40866018.+	0.392600110159088	0.560073239549665	NS	0.919743681462676
Region_57	0.237832295642053	0.28040386858457367	-0.005977014034167572	chr4	40866018	40866131	PHOX2B.01171,PHOX2B.01172	PHOX2B.01171	-0.0106222493517579	0.00343069742832328	0.030371388615060987	early	40865969	40866069	40866019	40866039	+	GGTGCACCTCCTCAGAAAGC	2	chr4.40866019.+	-0.0240856185243131	0.393548368985607	NS	0.919743681462676
Region_57	0.237832295642053	0.28040386858457367	-0.005977014034167572	chr4	40866018	40866131	PHOX2B.01171,PHOX2B.01172	PHOX2B.01171	-0.0106222493517579	0.00343069742832328	0.030371388615060987	early	40865969	40866069	40866028	40866048	+	AACTGCCAGCCCGCTTTCTG	3	chr4.40866028.-	0.0551415541924609	0.424658508168819	NS	0.919743681462676
Region_57	0.237832295642053	0.28040386858457367	-0.005977014034167572	chr4	40866018	40866131	PHOX2B.01171,PHOX2B.01172	PHOX2B.01172	-0.0110208313787888	0.00314659631658742	0.028801603832671826	early	40866069	40866169	40866084	40866104	+	CAGAAGTGTTCACTCATCTT	1	chr4.40866111.-	-0.241478262467346	0.312120047521941	NS	0.919743681462676
Region_57	0.237832295642053	0.28040386858457367	-0.005977014034167572	chr4	40866018	40866131	PHOX2B.01171,PHOX2B.01172	PHOX2B.01172	-0.0110208313787888	0.00314659631658742	0.028801603832671826	early	40866069	40866169	40866085	40866105	+	TACGTAAGAGTGGGATCACT	2	chr4.40866084.-	-0.533432200081074	0.216228813389998	NS	0.875690574338959
Region_57	0.237832295642053	0.28040386858457367	-0.005977014034167572	chr4	40866018	40866131	PHOX2B.01171,PHOX2B.01172	PHOX2B.01172	-0.0110208313787888	0.00314659631658742	0.028801603832671826	early	40866069	40866169	40866111	40866131	+	ATACGTAAGAGTGGGATCAC	3	chr4.40866085.-	-0.650925763099515	0.183058658964243	NS	0.834545541449493
Region_58	0.014627087442428577	0.023126208120563527	-0.015243702114545553	chr4	40867699	40867861	PHOX2B.01188,PHOX2B.01189	PHOX2B.01188	-0.00992955256446349	0.00191980115206338	0.021460450979917046	early	40867669	40867769	40867699	40867719	+	TCCCATGTACTCTCATTCCT	1	chr4.40867699.+	0.677474639510694	0.669720426830273	NS	0.919743681462676
Region_58	0.014627087442428577	0.023126208120563527	-0.015243702114545553	chr4	40867699	40867861	PHOX2B.01188,PHOX2B.01189	PHOX2B.01188	-0.00992955256446349	0.00191980115206338	0.021460450979917046	early	40867669	40867769	40867700	40867720	+	TCCCAGGAATGAGAGTACAT	2	chr4.40867700.-	0.33155985721142	0.535637009323862	NS	0.919743681462676
Region_58	0.014627087442428577	0.023126208120563527	-0.015243702114545553	chr4	40867699	40867861	PHOX2B.01188,PHOX2B.01189	PHOX2B.01188	-0.00992955256446349	0.00191980115206338	0.021460450979917046	early	40867669	40867769	40867716	40867736	+	CTAAGCAGTCTCTAAGTCCC	3	chr4.40867716.-	-0.825669819437687	0.139976927791581	NS	0.754364108025302
Region_58	0.014627087442428577	0.023126208120563527	-0.015243702114545553	chr4	40867699	40867861	PHOX2B.01188,PHOX2B.01189	PHOX2B.01189	-0.0179095701216401	0.00239340681461139	0.024435251624387224	stable	40867769	40867869	40867774	40867794	+	TAAAGCTTAGACAATTTCTG	1	chr4.40867841.+	-0.593679717822265	0.198804623196717	NS	0.855496104743929
Region_58	0.014627087442428577	0.023126208120563527	-0.015243702114545553	chr4	40867699	40867861	PHOX2B.01188,PHOX2B.01189	PHOX2B.01189	-0.0179095701216401	0.00239340681461139	0.024435251624387224	stable	40867769	40867869	40867794	40867814	+	ATTATATTGATCAATTATCA	2	chr4.40867794.+	0.214124805352847	0.488324624877161	NS	0.919743681462676
Region_58	0.014627087442428577	0.023126208120563527	-0.015243702114545553	chr4	40867699	40867861	PHOX2B.01188,PHOX2B.01189	PHOX2B.01189	-0.0179095701216401	0.00239340681461139	0.024435251624387224	stable	40867769	40867869	40867841	40867861	+	AATTAACTAATATATATGAA	3	chr4.40867774.-	0.354664881299362	0.544907536093889	NS	0.919743681462676
Region_59	0.005128269230552093	0.009338196486216588	-0.020341577485774604	chr4	40870313	40870564	PHOX2B.01214,PHOX2B.01215,PHOX2B.01216	PHOX2B.01214	-0.0197675233389843	0.00275632598399364	0.026566361870224733	early	40870269	40870369	40870313	40870333	+	TCTCTTCTGAGTGCTCACCA	1	chr4.40870313.+	-134314458079706	0.0544065853799484	NS	0.467501953907536
Region_59	0.005128269230552093	0.009338196486216588	-0.020341577485774604	chr4	40870313	40870564	PHOX2B.01214,PHOX2B.01215,PHOX2B.01216	PHOX2B.01214	-0.0197675233389843	0.00275632598399364	0.026566361870224733	early	40870269	40870369	40870314	40870334	+	CTCTTCTGAGTGCTCACCAG	2	chr4.40870314.+	-186083725232837	0.0167142683100302	Depleted	0.283072099975578
Region_59	0.005128269230552093	0.009338196486216588	-0.020341577485774604	chr4	40870313	40870564	PHOX2B.01214,PHOX2B.01215,PHOX2B.01216	PHOX2B.01214	-0.0197675233389843	0.00275632598399364	0.026566361870224733	early	40870269	40870369	40870345	40870365	+	AAATGGGAGAGGGCTTGGCA	3	chr4.40870345.-	0.245520442146019	0.500984823201413	NS	0.919743681462676
Region_59	0.005128269230552093	0.009338196486216588	-0.020341577485774604	chr4	40870313	40870564	PHOX2B.01214,PHOX2B.01215,PHOX2B.01216	PHOX2B.01215	-0.0189654127287553	0.00192678129279812	0.021509722002311722	stable	40870369	40870469	40870373	40870393	+	CTTACAACCAAGCTGCATCG	1	chr4.40870373.+	0.640750278906903	0.656163795951177	NS	0.919743681462676
Region_59	0.005128269230552093	0.009338196486216588	-0.020341577485774604	chr4	40870313	40870564	PHOX2B.01214,PHOX2B.01215,PHOX2B.01216	PHOX2B.01215	-0.0189654127287553	0.00192678129279812	0.021509722002311722	stable	40870369	40870469	40870403	40870423	+	GCTTCCATCTCTACACAAGA	2	chr4.40870403.+	0.375509135092206	0.553250174050129	NS	0.919743681462676
Region_59	0.005128269230552093	0.009338196486216588	-0.020341577485774604	chr4	40870313	40870564	PHOX2B.01214,PHOX2B.01215,PHOX2B.01216	PHOX2B.01215	-0.0189654127287553	0.00192678129279812	0.021509722002311722	stable	40870369	40870469	40870411	40870431	+	CTCTACACAAGAGGGCCCTG	3	chr4.40870411.+	-318982455888002	2.59839e+10	Depleted	0.022373557292648
Region_59	0.005128269230552093	0.009338196486216588	-0.020341577485774604	chr4	40870313	40870564	PHOX2B.01214,PHOX2B.01215,PHOX2B.01216	PHOX2B.01216	-0.0197108543135407	0.00747151735733436	0.04814881879256358	early	40870469	40870569	40870491	40870511	+	ATATAATCTGTACCACCTAG	1	chr4.40870532.+	-0.369233809665719	0.267957837397524	NS	0.913546211430138
Region_59	0.005128269230552093	0.009338196486216588	-0.020341577485774604	chr4	40870313	40870564	PHOX2B.01214,PHOX2B.01215,PHOX2B.01216	PHOX2B.01216	-0.0197108543135407	0.00747151735733436	0.04814881879256358	early	40870469	40870569	40870532	40870552	+	GCTTTTGGAGTGAGGCACAC	2	chr4.40870491.-	0.488221845882806	0.597863617732297	NS	0.919743681462676
Region_59	0.005128269230552093	0.009338196486216588	-0.020341577485774604	chr4	40870313	40870564	PHOX2B.01214,PHOX2B.01215,PHOX2B.01216	PHOX2B.01216	-0.0197108543135407	0.00747151735733436	0.04814881879256358	early	40870469	40870569	40870544	40870564	+	CCAGCTGTCTCTCCTCTAGG	3	chr4.40870544.-	0.0357500249492017	0.416992557558081	NS	0.919743681462676
Region_60	6.05207e+11	0.0015005826055170621	-0.01919249315709139	chr4	40872289	40872425	PHOX2B.01234,PHOX2B.01235	PHOX2B.01234	-0.0179612142417746	1.82472e+10	0.005340124153734483	early	40872269	40872369	40872289	40872309	+	CCGTTCGTGTCCTTCAGCAC	1	chr4.40872327.-	0.836501267717121	0.725715256807481	NS	0.919743681462676
Region_60	6.05207e+11	0.0015005826055170621	-0.01919249315709139	chr4	40872289	40872425	PHOX2B.01234,PHOX2B.01235	PHOX2B.01234	-0.0179612142417746	1.82472e+10	0.005340124153734483	early	40872269	40872369	40872327	40872347	+	CCTGTGCTGAAGGACACGAA	2	chr4.40872327.+	-117417447444367	0.0759668470107682	NS	0.56616762479004
Region_60	6.05207e+11	0.0015005826055170621	-0.01919249315709139	chr4	40872289	40872425	PHOX2B.01234,PHOX2B.01235	PHOX2B.01234	-0.0179612142417746	1.82472e+10	0.005340124153734483	early	40872269	40872369	40872327	40872347	+	ATAACAACCAAAAATCTCAG	3	chr4.40872289.-	-107400058144378	0.091517788221948	NS	0.625747915819337
Region_60	6.05207e+11	0.0015005826055170621	-0.01919249315709139	chr4	40872289	40872425	PHOX2B.01234,PHOX2B.01235	PHOX2B.01235	-0.0160907493149697	0.00238291604074351	0.024345849459558696	stable	40872369	40872469	40872379	40872399	+	CTATCCTTAGGACTTAGTGC	1	chr4.40872379.-	0.108148803855623	0.445751092980457	NS	0.919743681462676
Region_60	6.05207e+11	0.0015005826055170621	-0.01919249315709139	chr4	40872289	40872425	PHOX2B.01234,PHOX2B.01235	PHOX2B.01235	-0.0160907493149697	0.00238291604074351	0.024345849459558696	stable	40872369	40872469	40872398	40872418	+	TGTCACATAACACTGGCATA	2	chr4.40872405.+	-0.154446269373379	0.343890870783292	NS	0.919743681462676
Region_60	6.05207e+11	0.0015005826055170621	-0.01919249315709139	chr4	40872289	40872425	PHOX2B.01234,PHOX2B.01235	PHOX2B.01235	-0.0160907493149697	0.00238291604074351	0.024345849459558696	stable	40872369	40872469	40872405	40872425	+	ATAGGGATGTCACATAACAC	3	chr4.40872398.+	-0.168876912009446	0.338538359127772	NS	0.919743681462676
Region_61	0.11062391180407269	0.14180543935224615	-0.019961642438770855	chr4	40873132	40873165	PHOX2B.01242	PHOX2B.01242	-0.012342804079458	0.00658863528416093	0.04474100195307822	stable	40873069	40873169	40873132	40873152	+	AGTATGCTAACCAGGGCAGG	1	chr4.40873142.-	0.60167989566609	0.641517740906159	NS	0.919743681462676
Region_61	0.11062391180407269	0.14180543935224615	-0.019961642438770855	chr4	40873132	40873165	PHOX2B.01242	PHOX2B.01242	-0.012342804079458	0.00658863528416093	0.04474100195307822	stable	40873069	40873169	40873142	40873162	+	AGAAGTATGCTAACCAGGGC	2	chr4.40873145.-	-158496250072116	0.0323004515105868	Depleted	0.376457110366314
Region_61	0.11062391180407269	0.14180543935224615	-0.019961642438770855	chr4	40873132	40873165	PHOX2B.01242	PHOX2B.01242	-0.012342804079458	0.00658863528416093	0.04474100195307822	stable	40873069	40873169	40873145	40873165	+	CCATTTCTATCCTCCTGCCC	3	chr4.40873132.+	-0.104617003445029	0.362609019798096	NS	0.919743681462676
Region_62	6.84989e+09	3.80587e+10	-0.03326968530058394	chr4	40875173	40875466	PHOX2B.01263,PHOX2B.01264,PHOX2B.01265	PHOX2B.01263	-0.0175635925312123	0.00476383349747266	0.036958320562766024	stable	40875169	40875269	40875173	40875193	+	AGATGGGAGTTAAAGATCAG	1	chr4.40875222.+	-0.629162304631691	0.188950894457122	NS	0.841794519679388
Region_62	6.84989e+09	3.80587e+10	-0.03326968530058394	chr4	40875173	40875466	PHOX2B.01263,PHOX2B.01264,PHOX2B.01265	PHOX2B.01263	-0.0175635925312123	0.00476383349747266	0.036958320562766024	stable	40875169	40875269	40875222	40875242	+	ACCCATCAGAAAAATCACTT	2	chr4.40875173.+	0.703606997219775	0.679234448951394	NS	0.919743681462676
Region_62	6.84989e+09	3.80587e+10	-0.03326968530058394	chr4	40875173	40875466	PHOX2B.01263,PHOX2B.01264,PHOX2B.01265	PHOX2B.01263	-0.0175635925312123	0.00476383349747266	0.036958320562766024	stable	40875169	40875269	40875225	40875245	+	TGGGAGTTAAAGATCAGGGG	3	chr4.40875225.+	-294753258010586	6.28843e+10	Depleted	0.0403819397006133
Region_62	6.84989e+09	3.80587e+10	-0.03326968530058394	chr4	40875173	40875466	PHOX2B.01263,PHOX2B.01264,PHOX2B.01265	PHOX2B.01264	-0.0248381936921478	6.69394e+09	0.003001147518497063	stable	40875269	40875369	40875271	40875291	+	ACACTTAATGGACCCTCCTA	1	chr4.40875343.+	-0.433756696625433	0.246915364474415	NS	0.90402500756720106
Region_62	6.84989e+09	3.80587e+10	-0.03326968530058394	chr4	40875173	40875466	PHOX2B.01263,PHOX2B.01264,PHOX2B.01265	PHOX2B.01264	-0.0248381936921478	6.69394e+09	0.003001147518497063	stable	40875269	40875369	40875289	40875309	+	CTTGGAAATAAGACAAAAGG	2	chr4.40875289.+	-0.201633861169651	0.326510159901869	NS	0.919743681462676
Region_62	6.84989e+09	3.80587e+10	-0.03326968530058394	chr4	40875173	40875466	PHOX2B.01263,PHOX2B.01264,PHOX2B.01265	PHOX2B.01264	-0.0248381936921478	6.69394e+09	0.003001147518497063	stable	40875269	40875369	40875343	40875363	+	AAGAAAAATTAACCAACACT	3	chr4.40875271.+	-0.226003674888827	0.317676399060177	NS	0.919743681462676
Region_62	6.84989e+09	3.80587e+10	-0.03326968530058394	chr4	40875173	40875466	PHOX2B.01263,PHOX2B.01264,PHOX2B.01265	PHOX2B.01265	-0.0174621339058426	1.95345e+10	0.00555569763774863	stable	40875369	40875469	40875389	40875409	+	GCATTGTATTTCTGTTGAAC	1	chr4.40875389.-	-0.691161904553081	0.172470950675741	NS	0.820588060196806
Region_62	6.84989e+09	3.80587e+10	-0.03326968530058394	chr4	40875173	40875466	PHOX2B.01263,PHOX2B.01264,PHOX2B.01265	PHOX2B.01265	-0.0174621339058426	1.95345e+10	0.00555569763774863	stable	40875369	40875469	40875440	40875460	+	TAGTAGCCACATTAAACAAC	2	chr4.40875440.+	-10554951125917	0.0946321124739368	NS	0.636133456318329
Region_62	6.84989e+09	3.80587e+10	-0.03326968530058394	chr4	40875173	40875466	PHOX2B.01263,PHOX2B.01264,PHOX2B.01265	PHOX2B.01265	-0.0174621339058426	1.95345e+10	0.00555569763774863	stable	40875369	40875469	40875446	40875466	+	CATTTTCCAGTTGTTTAATG	3	chr4.40875446.-	-0.246160587269398	0.310447109599478	NS	0.919743681462676
Region_64	0.04586420928861239	0.0645522696830392	-0.015182861049776489	chr4	40877039	40877949	PHOX2B.01281,PHOX2B.01286,PHOX2B.01290	PHOX2B.01281	-0.0131746452920767	0.00537318266535104	0.039698132186831964	stable	40876969	40877069	40877039	40877059	+	TAGTACACAGGTCAGCAGTG	1	chr4.40877040.-	0.0833283835988962	0.435851694425188	NS	0.919743681462676
Region_64	0.04586420928861239	0.0645522696830392	-0.015182861049776489	chr4	40877039	40877949	PHOX2B.01281,PHOX2B.01286,PHOX2B.01290	PHOX2B.01281	-0.0131746452920767	0.00537318266535104	0.039698132186831964	stable	40876969	40877069	40877040	40877060	+	AGTACACAGGTCAGCAGTGT	2	chr4.40877039.-	0.126633438531017	0.45314590926701	NS	0.919743681462676
Region_64	0.04586420928861239	0.0645522696830392	-0.015182861049776489	chr4	40877039	40877949	PHOX2B.01281,PHOX2B.01286,PHOX2B.01290	PHOX2B.01281	-0.0131746452920767	0.00537318266535104	0.039698132186831964	stable	40876969	40877069	40877045	40877065	+	CTGCTGACCTGTGTACTACA	3	chr4.40877045.+	0.309328058107729	0.526698487761328	NS	0.919743681462676
Region_64	0.04586420928861239	0.0645522696830392	-0.015182861049776489	chr4	40877039	40877949	PHOX2B.01281,PHOX2B.01286,PHOX2B.01290	PHOX2B.01286	-0.0188321558752889	0.00290547289580929	0.027252229561526075	early	40877469	40877569	40877484	40877504	+	TATCTGATCCCCTCTGACCC	1	chr4.40877492.-	0.320297009308434	0.531110628825793	NS	0.919743681462676
Region_64	0.04586420928861239	0.0645522696830392	-0.015182861049776489	chr4	40877039	40877949	PHOX2B.01281,PHOX2B.01286,PHOX2B.01290	PHOX2B.01286	-0.0188321558752889	0.00290547289580929	0.027252229561526075	early	40877469	40877569	40877492	40877512	+	CAGATTTGGTAATCAAAGAA	2	chr4.40877544.+	0.890122382227627	0.743480158287262	NS	0.91979005531542
Region_64	0.04586420928861239	0.0645522696830392	-0.015182861049776489	chr4	40877039	40877949	PHOX2B.01281,PHOX2B.01286,PHOX2B.01290	PHOX2B.01286	-0.0188321558752889	0.00290547289580929	0.027252229561526075	early	40877469	40877569	40877544	40877564	+	GCTGAGGGCCAGGGTCAGAG	3	chr4.40877484.+	-245578384162215	0.00318266081328134	Depleted	0.110948299198104
Region_64	0.04586420928861239	0.0645522696830392	-0.015182861049776489	chr4	40877039	40877949	PHOX2B.01281,PHOX2B.01286,PHOX2B.01290	PHOX2B.01290	-0.0197383178049117	0.0038478372053926	0.03253153770767465	early	40877869	40877969	40877880	40877900	+	CCTGAAGATGGCTCTCCAGT	1	chr4.40877929.+	-0.391190757324476	0.260697077514342	NS	0.912260200375841
Region_64	0.04586420928861239	0.0645522696830392	-0.015182861049776489	chr4	40877039	40877949	PHOX2B.01281,PHOX2B.01286,PHOX2B.01290	PHOX2B.01290	-0.0197383178049117	0.0038478372053926	0.03253153770767465	early	40877869	40877969	40877886	40877906	+	ACCCTGAGCTGCTCTGCCCG	2	chr4.40877880.-	-240372218605101	0.00372851801045053	Depleted	0.121594365530541
Region_64	0.04586420928861239	0.0645522696830392	-0.015182861049776489	chr4	40877039	40877949	PHOX2B.01281,PHOX2B.01286,PHOX2B.01290	PHOX2B.01290	-0.0197383178049117	0.0038478372053926	0.03253153770767465	early	40877869	40877969	40877929	40877949	+	GCAGAGCAGCTCAGGGTACA	3	chr4.40877886.+	-0.092540406142777	0.367197473106008	NS	0.919743681462676
Region_65	263416	6.1126e+06	-0.02156440810526146	chr4	40878499	40880348	PHOX2B.01296,PHOX2B.01297,PHOX2B.01298,PHOX2B.01301,PHOX2B.01302,PHOX2B.01303,PHOX2B.01304,PHOX2B.01306,PHOX2B.01311,PHOX2B.01312,PHOX2B.01313,PHOX2B.01314	PHOX2B.01296	-0.0240465995968717	4.97226e+09	0.0025371121579937646	stable	40878469	40878569	40878499	40878519	+	GGCACAGTTACAGTCTCTGA	1	chr4.40878544.-	108043861565241	0.801365052475795	NS	0.922407377804427
Region_65	263416	6.1126e+06	-0.02156440810526146	chr4	40878499	40880348	PHOX2B.01296,PHOX2B.01297,PHOX2B.01298,PHOX2B.01301,PHOX2B.01302,PHOX2B.01303,PHOX2B.01304,PHOX2B.01306,PHOX2B.01311,PHOX2B.01312,PHOX2B.01313,PHOX2B.01314	PHOX2B.01296	-0.0240465995968717	4.97226e+09	0.0025371121579937646	stable	40878469	40878569	40878544	40878564	+	GGGCACAGTTACAGTCTCTG	2	chr4.40878545.-	-0.476149013582231	0.233587204109552	NS	0.892758851985032
Region_65	263416	6.1126e+06	-0.02156440810526146	chr4	40878499	40880348	PHOX2B.01296,PHOX2B.01297,PHOX2B.01298,PHOX2B.01301,PHOX2B.01302,PHOX2B.01303,PHOX2B.01304,PHOX2B.01306,PHOX2B.01311,PHOX2B.01312,PHOX2B.01313,PHOX2B.01314	PHOX2B.01296	-0.0240465995968717	4.97226e+09	0.0025371121579937646	stable	40878469	40878569	40878545	40878565	+	AGGGACACAGTGGATGAAGA	3	chr4.40878499.-	-140987579416306	0.04735978649268	Depleted	0.435078191283567
Region_65	263416	6.1126e+06	-0.02156440810526146	chr4	40878499	40880348	PHOX2B.01296,PHOX2B.01297,PHOX2B.01298,PHOX2B.01301,PHOX2B.01302,PHOX2B.01303,PHOX2B.01304,PHOX2B.01306,PHOX2B.01311,PHOX2B.01312,PHOX2B.01313,PHOX2B.01314	PHOX2B.01297	-0.0200003782767627	2.16274e+10	0.005929100779492721	stable	40878569	40878669	40878583	40878603	+	ATACCAGAAATACTCCAAAG	1	chr4.40878611.-	-0.242200902416628	0.311861602879066	NS	0.919743681462676
Region_65	263416	6.1126e+06	-0.02156440810526146	chr4	40878499	40880348	PHOX2B.01296,PHOX2B.01297,PHOX2B.01298,PHOX2B.01301,PHOX2B.01302,PHOX2B.01303,PHOX2B.01304,PHOX2B.01306,PHOX2B.01311,PHOX2B.01312,PHOX2B.01313,PHOX2B.01314	PHOX2B.01297	-0.0200003782767627	2.16274e+10	0.005929100779492721	stable	40878569	40878669	40878587	40878607	+	ACATTTGAAAGTCCTGAGGC	2	chr4.40878583.-	-0.660730008339121	0.180442127929786	NS	0.830331619686562
Region_65	263416	6.1126e+06	-0.02156440810526146	chr4	40878499	40880348	PHOX2B.01296,PHOX2B.01297,PHOX2B.01298,PHOX2B.01301,PHOX2B.01302,PHOX2B.01303,PHOX2B.01304,PHOX2B.01306,PHOX2B.01311,PHOX2B.01312,PHOX2B.01313,PHOX2B.01314	PHOX2B.01297	-0.0200003782767627	2.16274e+10	0.005929100779492721	stable	40878569	40878669	40878611	40878631	+	AGAAACATTTGAAAGTCCTG	3	chr4.40878587.-	-193218461577243	0.0139380720368994	Depleted	0.256480386351907
Region_65	263416	6.1126e+06	-0.02156440810526146	chr4	40878499	40880348	PHOX2B.01296,PHOX2B.01297,PHOX2B.01298,PHOX2B.01301,PHOX2B.01302,PHOX2B.01303,PHOX2B.01304,PHOX2B.01306,PHOX2B.01311,PHOX2B.01312,PHOX2B.01313,PHOX2B.01314	PHOX2B.01298	-0.0137362960535102	0.00220229135594908	0.023162841726752495	stable	40878669	40878769	40878690	40878710	+	TCATCTAGAAGAGTGTGATG	1	chr4.40878691.-	-0.802319332160306	0.145297455341483	NS	0.767655448708492
Region_65	263416	6.1126e+06	-0.02156440810526146	chr4	40878499	40880348	PHOX2B.01296,PHOX2B.01297,PHOX2B.01298,PHOX2B.01301,PHOX2B.01302,PHOX2B.01303,PHOX2B.01304,PHOX2B.01306,PHOX2B.01311,PHOX2B.01312,PHOX2B.01313,PHOX2B.01314	PHOX2B.01298	-0.0137362960535102	0.00220229135594908	0.023162841726752495	stable	40878669	40878769	40878691	40878711	+	CATCTAGAAGAGTGTGATGG	2	chr4.40878690.-	-0.650665747771986	0.183128371842062	NS	0.834545541449493
Region_65	263416	6.1126e+06	-0.02156440810526146	chr4	40878499	40880348	PHOX2B.01296,PHOX2B.01297,PHOX2B.01298,PHOX2B.01301,PHOX2B.01302,PHOX2B.01303,PHOX2B.01304,PHOX2B.01306,PHOX2B.01311,PHOX2B.01312,PHOX2B.01313,PHOX2B.01314	PHOX2B.01298	-0.0137362960535102	0.00220229135594908	0.023162841726752495	stable	40878669	40878769	40878741	40878761	+	TAAATAAAGGAACACAGAGT	3	chr4.40878741.-	-0.278975949702815	0.298833922615229	NS	0.919743681462676
Region_65	263416	6.1126e+06	-0.02156440810526146	chr4	40878499	40880348	PHOX2B.01296,PHOX2B.01297,PHOX2B.01298,PHOX2B.01301,PHOX2B.01302,PHOX2B.01303,PHOX2B.01304,PHOX2B.01306,PHOX2B.01311,PHOX2B.01312,PHOX2B.01313,PHOX2B.01314	PHOX2B.01301	-0.0175209159932891	0.0077101275071526296	0.04890301065014504	stable	40878969	40879069	40878991	40879011	+	ATTCCCCAAAAAGTGGCCTA	1	chr4.40879024.-	0.451379346342564	0.583391018110196	NS	0.919743681462676
Region_65	263416	6.1126e+06	-0.02156440810526146	chr4	40878499	40880348	PHOX2B.01296,PHOX2B.01297,PHOX2B.01298,PHOX2B.01301,PHOX2B.01302,PHOX2B.01303,PHOX2B.01304,PHOX2B.01306,PHOX2B.01311,PHOX2B.01312,PHOX2B.01313,PHOX2B.01314	PHOX2B.01301	-0.0175209159932891	0.0077101275071526296	0.04890301065014504	stable	40878969	40879069	40879008	40879028	+	TTTCAAACAAGCACATCCCT	2	chr4.40879008.+	0.667729960891179	0.666143970987677	NS	0.919743681462676
Region_65	263416	6.1126e+06	-0.02156440810526146	chr4	40878499	40880348	PHOX2B.01296,PHOX2B.01297,PHOX2B.01298,PHOX2B.01301,PHOX2B.01302,PHOX2B.01303,PHOX2B.01304,PHOX2B.01306,PHOX2B.01311,PHOX2B.01312,PHOX2B.01313,PHOX2B.01314	PHOX2B.01301	-0.0175209159932891	0.0077101275071526296	0.04890301065014504	stable	40878969	40879069	40879024	40879044	+	TTGAAAAGGGAAGACAGGAA	3	chr4.40878991.-	-465821148275179	3.61968e+07	Depleted	1.59133e+10
Region_65	263416	6.1126e+06	-0.02156440810526146	chr4	40878499	40880348	PHOX2B.01296,PHOX2B.01297,PHOX2B.01298,PHOX2B.01301,PHOX2B.01302,PHOX2B.01303,PHOX2B.01304,PHOX2B.01306,PHOX2B.01311,PHOX2B.01312,PHOX2B.01313,PHOX2B.01314	PHOX2B.01302	-0.0296667305232252	9.27926e+09	0.003642653056327369	early	40879069	40879169	40879100	40879120	+	CAGTGCCTGAGCCCAAAGTG	1	chr4.40879100.+	-125927248703759	0.064411180901488	NS	0.516577444865433
Region_65	263416	6.1126e+06	-0.02156440810526146	chr4	40878499	40880348	PHOX2B.01296,PHOX2B.01297,PHOX2B.01298,PHOX2B.01301,PHOX2B.01302,PHOX2B.01303,PHOX2B.01304,PHOX2B.01306,PHOX2B.01311,PHOX2B.01312,PHOX2B.01313,PHOX2B.01314	PHOX2B.01302	-0.0296667305232252	9.27926e+09	0.003642653056327369	early	40879069	40879169	40879101	40879121	+	AGTGCCTGAGCCCAAAGTGT	2	chr4.40879101.+	-0.733606582076292	0.161734538812108	NS	0.805072752474524
Region_65	263416	6.1126e+06	-0.02156440810526146	chr4	40878499	40880348	PHOX2B.01296,PHOX2B.01297,PHOX2B.01298,PHOX2B.01301,PHOX2B.01302,PHOX2B.01303,PHOX2B.01304,PHOX2B.01306,PHOX2B.01311,PHOX2B.01312,PHOX2B.01313,PHOX2B.01314	PHOX2B.01302	-0.0296667305232252	9.27926e+09	0.003642653056327369	early	40879069	40879169	40879131	40879151	+	TTATGTTCCCTGCAGTCCCT	3	chr4.40879131.-	0.336775859294676	0.537731721627561	NS	0.919743681462676
Region_65	263416	6.1126e+06	-0.02156440810526146	chr4	40878499	40880348	PHOX2B.01296,PHOX2B.01297,PHOX2B.01298,PHOX2B.01301,PHOX2B.01302,PHOX2B.01303,PHOX2B.01304,PHOX2B.01306,PHOX2B.01311,PHOX2B.01312,PHOX2B.01313,PHOX2B.01314	PHOX2B.01303	-0.0204147669240779	0.00174255814855896	0.02026828774398939	early	40879169	40879269	40879188	40879208	+	TGCAGGAGGAGACTAGAACG	1	chr4.40879188.+	-0.26960705975728	0.302129370239675	NS	0.919743681462676
Region_65	263416	6.1126e+06	-0.02156440810526146	chr4	40878499	40880348	PHOX2B.01296,PHOX2B.01297,PHOX2B.01298,PHOX2B.01301,PHOX2B.01302,PHOX2B.01303,PHOX2B.01304,PHOX2B.01306,PHOX2B.01311,PHOX2B.01312,PHOX2B.01313,PHOX2B.01314	PHOX2B.01303	-0.0204147669240779	0.00174255814855896	0.02026828774398939	early	40879169	40879269	40879189	40879209	+	GCAGGAGGAGACTAGAACGT	2	chr4.40879189.+	-0.492598482572497	0.2285249686853	NS	0.889471236760815
Region_65	263416	6.1126e+06	-0.02156440810526146	chr4	40878499	40880348	PHOX2B.01296,PHOX2B.01297,PHOX2B.01298,PHOX2B.01301,PHOX2B.01302,PHOX2B.01303,PHOX2B.01304,PHOX2B.01306,PHOX2B.01311,PHOX2B.01312,PHOX2B.01313,PHOX2B.01314	PHOX2B.01303	-0.0204147669240779	0.00174255814855896	0.02026828774398939	early	40879169	40879269	40879199	40879219	+	ACTAGAACGTGGGACCTGGA	3	chr4.40879199.+	-433219643034119	1.8707e+08	Depleted	5.44791e+10
Region_65	263416	6.1126e+06	-0.02156440810526146	chr4	40878499	40880348	PHOX2B.01296,PHOX2B.01297,PHOX2B.01298,PHOX2B.01301,PHOX2B.01302,PHOX2B.01303,PHOX2B.01304,PHOX2B.01306,PHOX2B.01311,PHOX2B.01312,PHOX2B.01313,PHOX2B.01314	PHOX2B.01304	-0.0176424022130936	0.00398737687913589	0.033307144630264476	stable	40879269	40879369	40879270	40879290	+	GCTAGCCTTGAGCCTTTGGG	1	chr4.40879295.-	0.383328639551506	0.556373960980215	NS	0.919743681462676
Region_65	263416	6.1126e+06	-0.02156440810526146	chr4	40878499	40880348	PHOX2B.01296,PHOX2B.01297,PHOX2B.01298,PHOX2B.01301,PHOX2B.01302,PHOX2B.01303,PHOX2B.01304,PHOX2B.01306,PHOX2B.01311,PHOX2B.01312,PHOX2B.01313,PHOX2B.01314	PHOX2B.01304	-0.0176424022130936	0.00398737687913589	0.033307144630264476	stable	40879269	40879369	40879290	40879310	+	TGAAAAAGTCTTGTTCACTT	2	chr4.40879270.-	132192809488736	0.862283143461471	NS	0.929009611323469
Region_65	263416	6.1126e+06	-0.02156440810526146	chr4	40878499	40880348	PHOX2B.01296,PHOX2B.01297,PHOX2B.01298,PHOX2B.01301,PHOX2B.01302,PHOX2B.01303,PHOX2B.01304,PHOX2B.01306,PHOX2B.01311,PHOX2B.01312,PHOX2B.01313,PHOX2B.01314	PHOX2B.01304	-0.0176424022130936	0.00398737687913589	0.033307144630264476	stable	40879269	40879369	40879295	40879315	+	TCAGTCCACCCAAAGGCTCA	3	chr4.40879290.+	-0.0654738374772814	0.377549562494163	NS	0.919743681462676
Region_65	263416	6.1126e+06	-0.02156440810526146	chr4	40878499	40880348	PHOX2B.01296,PHOX2B.01297,PHOX2B.01298,PHOX2B.01301,PHOX2B.01302,PHOX2B.01303,PHOX2B.01304,PHOX2B.01306,PHOX2B.01311,PHOX2B.01312,PHOX2B.01313,PHOX2B.01314	PHOX2B.01306	-0.00936814382252535	0.00659984025121027	0.04477487728199529	stable	40879469	40879569	40879491	40879511	+	GGGCAGCATCAAATAGCTCT	1	chr4.40879511.+	0.0341078543202642	0.416344771162396	NS	0.919743681462676
Region_65	263416	6.1126e+06	-0.02156440810526146	chr4	40878499	40880348	PHOX2B.01296,PHOX2B.01297,PHOX2B.01298,PHOX2B.01301,PHOX2B.01302,PHOX2B.01303,PHOX2B.01304,PHOX2B.01306,PHOX2B.01311,PHOX2B.01312,PHOX2B.01313,PHOX2B.01314	PHOX2B.01306	-0.00936814382252535	0.00659984025121027	0.04477487728199529	stable	40879469	40879569	40879511	40879531	+	GGCAGCATCAAATAGCTCTA	2	chr4.40879512.+	0.452512204697507	0.583837827987664	NS	0.919743681462676
Region_65	263416	6.1126e+06	-0.02156440810526146	chr4	40878499	40880348	PHOX2B.01296,PHOX2B.01297,PHOX2B.01298,PHOX2B.01301,PHOX2B.01302,PHOX2B.01303,PHOX2B.01304,PHOX2B.01306,PHOX2B.01311,PHOX2B.01312,PHOX2B.01313,PHOX2B.01314	PHOX2B.01306	-0.00936814382252535	0.00659984025121027	0.04477487728199529	stable	40879469	40879569	40879512	40879532	+	CAACAATTTTAGCCTTTGAA	3	chr4.40879491.+	-108746284125034	0.089300383585077	NS	0.617232371621601
Region_65	263416	6.1126e+06	-0.02156440810526146	chr4	40878499	40880348	PHOX2B.01296,PHOX2B.01297,PHOX2B.01298,PHOX2B.01301,PHOX2B.01302,PHOX2B.01303,PHOX2B.01304,PHOX2B.01306,PHOX2B.01311,PHOX2B.01312,PHOX2B.01313,PHOX2B.01314	PHOX2B.01311	-0.0177451232163053	0.00518157351741335	0.038868365884455636	stable	40879969	40880069	40879977	40879997	+	AAGAGTGTCACTGGGAGCGA	1	chr4.40880035.+	-0.698109658349183	0.170683067545681	NS	0.818100826617389
Region_65	263416	6.1126e+06	-0.02156440810526146	chr4	40878499	40880348	PHOX2B.01296,PHOX2B.01297,PHOX2B.01298,PHOX2B.01301,PHOX2B.01302,PHOX2B.01303,PHOX2B.01304,PHOX2B.01306,PHOX2B.01311,PHOX2B.01312,PHOX2B.01313,PHOX2B.01314	PHOX2B.01311	-0.0177451232163053	0.00518157351741335	0.038868365884455636	stable	40879969	40880069	40880027	40880047	+	TTAATAAAAAGAGTGTCACT	2	chr4.40880027.+	17702417490405	0.938687111470671	NS	0.946554014173658
Region_65	263416	6.1126e+06	-0.02156440810526146	chr4	40878499	40880348	PHOX2B.01296,PHOX2B.01297,PHOX2B.01298,PHOX2B.01301,PHOX2B.01302,PHOX2B.01303,PHOX2B.01304,PHOX2B.01306,PHOX2B.01311,PHOX2B.01312,PHOX2B.01313,PHOX2B.01314	PHOX2B.01311	-0.0177451232163053	0.00518157351741335	0.038868365884455636	stable	40879969	40880069	40880035	40880055	+	CCACTGCACCCAGCAGACCC	3	chr4.40879977.+	-106460908142308	0.0930886770583237	NS	0.630922100868763
Region_65	263416	6.1126e+06	-0.02156440810526146	chr4	40878499	40880348	PHOX2B.01296,PHOX2B.01297,PHOX2B.01298,PHOX2B.01301,PHOX2B.01302,PHOX2B.01303,PHOX2B.01304,PHOX2B.01306,PHOX2B.01311,PHOX2B.01312,PHOX2B.01313,PHOX2B.01314	PHOX2B.01312	-0.0187410389291875	8.82257e+10	0.013661102438027409	stable	40880069	40880169	40880083	40880103	+	CTGACGTAGCTGAAATATGG	1	chr4.40880083.-	-142182666494148	0.0461786342556487	Depleted	0.432283823350103
Region_65	263416	6.1126e+06	-0.02156440810526146	chr4	40878499	40880348	PHOX2B.01296,PHOX2B.01297,PHOX2B.01298,PHOX2B.01301,PHOX2B.01302,PHOX2B.01303,PHOX2B.01304,PHOX2B.01306,PHOX2B.01311,PHOX2B.01312,PHOX2B.01313,PHOX2B.01314	PHOX2B.01312	-0.0187410389291875	8.82257e+10	0.013661102438027409	stable	40880069	40880169	40880101	40880121	+	GTCAGTGATGATCTCCAGTG	2	chr4.40880101.+	-0.371255807250931	0.267284967027679	NS	0.913104756784165
Region_65	263416	6.1126e+06	-0.02156440810526146	chr4	40878499	40880348	PHOX2B.01296,PHOX2B.01297,PHOX2B.01298,PHOX2B.01301,PHOX2B.01302,PHOX2B.01303,PHOX2B.01304,PHOX2B.01306,PHOX2B.01311,PHOX2B.01312,PHOX2B.01313,PHOX2B.01314	PHOX2B.01312	-0.0187410389291875	8.82257e+10	0.013661102438027409	stable	40880069	40880169	40880114	40880134	+	TCCAGTGCGGATGGAGACAG	3	chr4.40880114.+	-0.863938450423971	0.131546677224473	NS	0.739858566213896
Region_65	263416	6.1126e+06	-0.02156440810526146	chr4	40878499	40880348	PHOX2B.01296,PHOX2B.01297,PHOX2B.01298,PHOX2B.01301,PHOX2B.01302,PHOX2B.01303,PHOX2B.01304,PHOX2B.01306,PHOX2B.01311,PHOX2B.01312,PHOX2B.01313,PHOX2B.01314	PHOX2B.01313	-0.0173595699639674	1.05757e+10	0.0039477120187540495	stable	40880169	40880269	40880202	40880222	+	TAGGTCAAGAGAAGGAACAC	1	chr4.40880208.-	-203562390973072	0.0106227157442958	Depleted	0.224330559434228
Region_65	263416	6.1126e+06	-0.02156440810526146	chr4	40878499	40880348	PHOX2B.01296,PHOX2B.01297,PHOX2B.01298,PHOX2B.01301,PHOX2B.01302,PHOX2B.01303,PHOX2B.01304,PHOX2B.01306,PHOX2B.01311,PHOX2B.01312,PHOX2B.01313,PHOX2B.01314	PHOX2B.01313	-0.0173595699639674	1.05757e+10	0.0039477120187540495	stable	40880169	40880269	40880208	40880228	+	GAGTTTTTGAGAGCTAGAGT	2	chr4.40880227.-	0.136061549576029	0.456924076029082	NS	0.919743681462676
Region_65	263416	6.1126e+06	-0.02156440810526146	chr4	40878499	40880348	PHOX2B.01296,PHOX2B.01297,PHOX2B.01298,PHOX2B.01301,PHOX2B.01302,PHOX2B.01303,PHOX2B.01304,PHOX2B.01306,PHOX2B.01311,PHOX2B.01312,PHOX2B.01313,PHOX2B.01314	PHOX2B.01313	-0.0173595699639674	1.05757e+10	0.0039477120187540495	stable	40880169	40880269	40880227	40880247	+	AAGAGAAGGAACACTGGAGT	3	chr4.40880202.-	0.289506617194985	0.518717584735819	NS	0.919743681462676
Region_65	263416	6.1126e+06	-0.02156440810526146	chr4	40878499	40880348	PHOX2B.01296,PHOX2B.01297,PHOX2B.01298,PHOX2B.01301,PHOX2B.01302,PHOX2B.01303,PHOX2B.01304,PHOX2B.01306,PHOX2B.01311,PHOX2B.01312,PHOX2B.01313,PHOX2B.01314	PHOX2B.01314	-0.0132973427261617	0.00156727273202893	0.01895119443074461	stable	40880269	40880369	40880300	40880320	+	GTGCAGCACAGTTCGTCACT	1	chr4.40880300.-	0.28618243360242	0.517378313598516	NS	0.919743681462676
Region_65	263416	6.1126e+06	-0.02156440810526146	chr4	40878499	40880348	PHOX2B.01296,PHOX2B.01297,PHOX2B.01298,PHOX2B.01301,PHOX2B.01302,PHOX2B.01303,PHOX2B.01304,PHOX2B.01306,PHOX2B.01311,PHOX2B.01312,PHOX2B.01313,PHOX2B.01314	PHOX2B.01314	-0.0132973427261617	0.00156727273202893	0.01895119443074461	stable	40880269	40880369	40880318	40880338	+	TCATAGTCACTGGACTCCCC	2	chr4.40880328.+	-0.00812788088340034	0.399766897510796	NS	0.919743681462676
Region_65	263416	6.1126e+06	-0.02156440810526146	chr4	40878499	40880348	PHOX2B.01296,PHOX2B.01297,PHOX2B.01298,PHOX2B.01301,PHOX2B.01302,PHOX2B.01303,PHOX2B.01304,PHOX2B.01306,PHOX2B.01311,PHOX2B.01312,PHOX2B.01313,PHOX2B.01314	PHOX2B.01314	-0.0132973427261617	0.00156727273202893	0.01895119443074461	stable	40880269	40880369	40880328	40880348	+	TGCACTAAATTCATAGTCAC	3	chr4.40880318.+	-0.35868664489748	0.271481442684136	NS	0.915138631591426
Region_66	0.001521275934139814	0.003239422871521251	0.02084584189432076	chr4	40881398	40881693	PHOX2B.01325,PHOX2B.01326,PHOX2B.01328	PHOX2B.01325	0.0162049752272826	0.00254535744086501	0.02542772549796031	stable	40881369	40881469	40881398	40881418	+	ACCCCACCTAATCACTCCTA	1	chr4.40881399.+	0.884033981951675	0.741493632240217	NS	0.91979005531542
Region_66	0.001521275934139814	0.003239422871521251	0.02084584189432076	chr4	40881398	40881693	PHOX2B.01325,PHOX2B.01326,PHOX2B.01328	PHOX2B.01325	0.0162049752272826	0.00254535744086501	0.02542772549796031	stable	40881369	40881469	40881399	40881419	+	TTCCCTAGGAGTGATTAGGT	2	chr4.40881401.-	0.360043467458912	0.547062291775865	NS	0.919743681462676
Region_66	0.001521275934139814	0.003239422871521251	0.02084584189432076	chr4	40881398	40881693	PHOX2B.01325,PHOX2B.01326,PHOX2B.01328	PHOX2B.01325	0.0162049752272826	0.00254535744086501	0.02542772549796031	stable	40881369	40881469	40881401	40881421	+	GACCCCACCTAATCACTCCT	3	chr4.40881398.+	0.732108030516904	0.689478081290623	NS	0.919743681462676
Region_66	0.001521275934139814	0.003239422871521251	0.02084584189432076	chr4	40881398	40881693	PHOX2B.01325,PHOX2B.01326,PHOX2B.01328	PHOX2B.01326	0.0145946887454739	0.00463548857446285	0.03642823093549917	early	40881469	40881569	40881486	40881506	+	AAGAAAGCGAAAAGGAATAA	1	chr4.40881486.-	1	0.777920743978587	NS	0.919856525103809
Region_66	0.001521275934139814	0.003239422871521251	0.02084584189432076	chr4	40881398	40881693	PHOX2B.01325,PHOX2B.01326,PHOX2B.01328	PHOX2B.01328	0.019325263797545	0.00125394449647463	0.01656375498779245	stable	40881669	40881769	40881673	40881693	+	CAGGTGTGATAGTGCACACC	1	chr4.40881673.-	184327449631255	0.947133778092602	NS	0.948939423730688
Region_67	0.4248307472018518	0.4671589625974191	-0.00394733137046084	chr4	40882701	40882807	PHOX2B.01338,PHOX2B.01339	PHOX2B.01338	-0.0107528326112397	0.00262624197804529	0.025819308994033733	early	40882669	40882769	40882701	40882721	+	AAAGCTGAGCGGGGAAGTGT	1	chr4.40882712.+	0.0291463456595165	0.414388993627117	NS	0.919743681462676
Region_67	0.4248307472018518	0.4671589625974191	-0.00394733137046084	chr4	40882701	40882807	PHOX2B.01338,PHOX2B.01339	PHOX2B.01338	-0.0107528326112397	0.00262624197804529	0.025819308994033733	early	40882669	40882769	40882703	40882723	+	CAGCATCACAAAGCTGAGCG	2	chr4.40882703.+	-0.56449839816144	0.207136088950356	NS	0.8650783481372
Region_67	0.4248307472018518	0.4671589625974191	-0.00394733137046084	chr4	40882701	40882807	PHOX2B.01338,PHOX2B.01339	PHOX2B.01338	-0.0107528326112397	0.00262624197804529	0.025819308994033733	early	40882669	40882769	40882712	40882732	+	CCCAGCATCACAAAGCTGAG	3	chr4.40882701.+	0.0818770070544077	0.43527400612396	NS	0.919743681462676
Region_67	0.4248307472018518	0.4671589625974191	-0.00394733137046084	chr4	40882701	40882807	PHOX2B.01338,PHOX2B.01339	PHOX2B.01339	-0.0111057604537478	0.00212742925134069	0.02270389238683495	stable	40882769	40882869	40882772	40882792	+	ACGGGAAGCAACAGGCCGTG	1	chr4.40882772.+	0.617567166153084	0.647499899896679	NS	0.919743681462676
Region_67	0.4248307472018518	0.4671589625974191	-0.00394733137046084	chr4	40882701	40882807	PHOX2B.01338,PHOX2B.01339	PHOX2B.01339	-0.0111057604537478	0.00212742925134069	0.02270389238683495	stable	40882769	40882869	40882787	40882807	+	CCGTGGGGGTGAGAAACTTG	2	chr4.40882787.+	0.0575510225621586	0.425613086434521	NS	0.919743681462676
Region_67	0.4248307472018518	0.4671589625974191	-0.00394733137046084	chr4	40882701	40882807	PHOX2B.01338,PHOX2B.01339	PHOX2B.01339	-0.0111057604537478	0.00212742925134069	0.02270389238683495	stable	40882769	40882869	40882787	40882807	+	CCTCAAGTTTCTCACCCCCA	3	chr4.40882787.-	-0.0524674198941355	0.382556094069628	NS	0.919743681462676
Region_68	1.62654e+10	1.11517e+11	-0.030611014702280004	chr4	40883777	40884136	PHOX2B.01349,PHOX2B.01350,PHOX2B.01351,PHOX2B.01352	PHOX2B.01349	-0.015165978738818999	0.00192167947791755	0.02146709813574829	stable	40883769	40883869	40883777	40883797	+	AACATACTCAGAATGGAACG	1	chr4.40883777.-	0.209718591301337	0.486548480605883	NS	0.919743681462676
Region_68	1.62654e+10	1.11517e+11	-0.030611014702280004	chr4	40883777	40884136	PHOX2B.01349,PHOX2B.01350,PHOX2B.01351,PHOX2B.01352	PHOX2B.01349	-0.015165978738818999	0.00192167947791755	0.02146709813574829	stable	40883769	40883869	40883784	40883804	+	GAGTAATAACATACTCAGAA	2	chr4.40883784.-	-0.62148837674627	0.191056090248607	NS	0.843761862102462
Region_68	1.62654e+10	1.11517e+11	-0.030611014702280004	chr4	40883777	40884136	PHOX2B.01349,PHOX2B.01350,PHOX2B.01351,PHOX2B.01352	PHOX2B.01349	-0.015165978738818999	0.00192167947791755	0.02146709813574829	stable	40883769	40883869	40883810	40883830	+	TGTTCCTTCTATGAAGAGCT	3	chr4.40883810.+	-0.375967934600251	0.265720204242223	NS	0.912703885877205
Region_68	1.62654e+10	1.11517e+11	-0.030611014702280004	chr4	40883777	40884136	PHOX2B.01349,PHOX2B.01350,PHOX2B.01351,PHOX2B.01352	PHOX2B.01350	-0.0270551410731604	3.32651e+08	0.0020679985995370378	early	40883869	40883969	40883906	40883926	+	CTCATGGACCCACAAAAACG	1	chr4.40883906.+	-0.470746931865132	0.235263129741592	NS	0.894676937373791
Region_68	1.62654e+10	1.11517e+11	-0.030611014702280004	chr4	40883777	40884136	PHOX2B.01349,PHOX2B.01350,PHOX2B.01351,PHOX2B.01352	PHOX2B.01350	-0.0270551410731604	3.32651e+08	0.0020679985995370378	early	40883869	40883969	40883912	40883932	+	GACCCACAAAAACGAGGCTC	2	chr4.40883912.+	0.568511979940562	0.628917764531711	NS	0.919743681462676
Region_68	1.62654e+10	1.11517e+11	-0.030611014702280004	chr4	40883777	40884136	PHOX2B.01349,PHOX2B.01350,PHOX2B.01351,PHOX2B.01352	PHOX2B.01350	-0.0270551410731604	3.32651e+08	0.0020679985995370378	early	40883869	40883969	40883919	40883939	+	AAAAACGAGGCTCAGGAACA	3	chr4.40883919.+	-197336487349653	0.0125242121029691	Depleted	0.242543158582016
Region_68	1.62654e+10	1.11517e+11	-0.030611014702280004	chr4	40883777	40884136	PHOX2B.01349,PHOX2B.01350,PHOX2B.01351,PHOX2B.01352	PHOX2B.01351	-0.0278141376127778	5.57541e+09	0.0027112875124518606	early	40883969	40884069	40883994	40884014	+	GGACACAGAAGGCTATGGCA	1	chr4.40884018.-	-267137725253863	0.00160804139755504	Depleted	0.0732299489830792
Region_68	1.62654e+10	1.11517e+11	-0.030611014702280004	chr4	40883777	40884136	PHOX2B.01349,PHOX2B.01350,PHOX2B.01351,PHOX2B.01352	PHOX2B.01351	-0.0278141376127778	5.57541e+09	0.0027112875124518606	early	40883969	40884069	40884018	40884038	+	GAAGCCAGACTGTAAGGACA	2	chr4.40883994.+	-0.0858361694793039	0.369752980216961	NS	0.919743681462676
Region_68	1.62654e+10	1.11517e+11	-0.030611014702280004	chr4	40883777	40884136	PHOX2B.01349,PHOX2B.01350,PHOX2B.01351,PHOX2B.01352	PHOX2B.01351	-0.0278141376127778	5.57541e+09	0.0027112875124518606	early	40883969	40884069	40884029	40884049	+	AGGCAGCAGCAGGACACAGA	3	chr4.40884029.-	-202483185297994	0.0109330936954396	Depleted	0.227737088812251
Region_68	1.62654e+10	1.11517e+11	-0.030611014702280004	chr4	40883777	40884136	PHOX2B.01349,PHOX2B.01350,PHOX2B.01351,PHOX2B.01352	PHOX2B.01352	-0.0215041940338777	0.00151680505362082	0.018676594902123072	stable	40884069	40884169	40884096	40884116	+	TGAATGGTCTAAATGTCCCG	1	chr4.40884100.-	-298606080904213	5.48455e+10	Depleted	0.0373161562209545
Region_68	1.62654e+10	1.11517e+11	-0.030611014702280004	chr4	40883777	40884136	PHOX2B.01349,PHOX2B.01350,PHOX2B.01351,PHOX2B.01352	PHOX2B.01352	-0.0215041940338777	0.00151680505362082	0.018676594902123072	stable	40884069	40884169	40884100	40884120	+	TGGTCTAAATGTCCCGGGGT	2	chr4.40884096.-	0.498695428325753	0.601954431920802	NS	0.919743681462676
Region_68	1.62654e+10	1.11517e+11	-0.030611014702280004	chr4	40883777	40884136	PHOX2B.01349,PHOX2B.01350,PHOX2B.01351,PHOX2B.01352	PHOX2B.01352	-0.0215041940338777	0.00151680505362082	0.018676594902123072	stable	40884069	40884169	40884116	40884136	+	TCTTGACAAGAGATGGTGAA	3	chr4.40884116.-	0.263034405833794	0.508047663300458	NS	0.919743681462676
Region_69	8.39733e+09	4.4442e+10	-0.023677738719161137	chr4	40886173	40887054	PHOX2B.01373,PHOX2B.01375,PHOX2B.01379,PHOX2B.01380,PHOX2B.01381	PHOX2B.01373	-0.0153297547631125	0.00207090724367801	0.022400893813730505	stable	40886169	40886269	40886173	40886193	+	AAAACATAATTTCTGAACAC	1	chr4.40886174.-	-135614381022528	0.0529724208688065	NS	0.458365826450335
Region_69	8.39733e+09	4.4442e+10	-0.023677738719161137	chr4	40886173	40887054	PHOX2B.01373,PHOX2B.01375,PHOX2B.01379,PHOX2B.01380,PHOX2B.01381	PHOX2B.01373	-0.0153297547631125	0.00207090724367801	0.022400893813730505	stable	40886169	40886269	40886174	40886194	+	AAACATAATTTCTGAACACA	2	chr4.40886173.-	130932805810773	0.859460113556057	NS	0.929009611323469
Region_69	8.39733e+09	4.4442e+10	-0.023677738719161137	chr4	40886173	40887054	PHOX2B.01373,PHOX2B.01375,PHOX2B.01379,PHOX2B.01380,PHOX2B.01381	PHOX2B.01373	-0.0153297547631125	0.00207090724367801	0.022400893813730505	stable	40886169	40886269	40886244	40886264	+	CGAGGCATGTAGAGCACCTG	3	chr4.40886244.+	-0.391953886165803	0.260446557695652	NS	0.912050403033358
Region_69	8.39733e+09	4.4442e+10	-0.023677738719161137	chr4	40886173	40887054	PHOX2B.01373,PHOX2B.01375,PHOX2B.01379,PHOX2B.01380,PHOX2B.01381	PHOX2B.01375	-0.0171821194965281	0.00511554326209246	0.03860434565522211	stable	40886369	40886469	40886386	40886406	+	AGAAGAACCGCTTGAAACCG	1	chr4.40886386.+	-1877515993475	0.0160260928281317	Depleted	0.276090812467157
Region_69	8.39733e+09	4.4442e+10	-0.023677738719161137	chr4	40886173	40887054	PHOX2B.01373,PHOX2B.01375,PHOX2B.01379,PHOX2B.01380,PHOX2B.01381	PHOX2B.01375	-0.0171821194965281	0.00511554326209246	0.03860434565522211	stable	40886369	40886469	40886387	40886407	+	GAAGAACCGCTTGAAACCGG	2	chr4.40886387.+	-0.617202837721364	0.192237980692072	NS	0.846202460113883
Region_69	8.39733e+09	4.4442e+10	-0.023677738719161137	chr4	40886173	40887054	PHOX2B.01373,PHOX2B.01375,PHOX2B.01379,PHOX2B.01380,PHOX2B.01381	PHOX2B.01375	-0.0171821194965281	0.00511554326209246	0.03860434565522211	stable	40886369	40886469	40886393	40886413	+	CTTTGCCCCCCGGTTTCAAG	3	chr4.40886393.-	0.576146353437886	0.631830786236777	NS	0.919743681462676
Region_69	8.39733e+09	4.4442e+10	-0.023677738719161137	chr4	40886173	40887054	PHOX2B.01373,PHOX2B.01375,PHOX2B.01379,PHOX2B.01380,PHOX2B.01381	PHOX2B.01379	-0.0179455491034739	0.00401040402786477	0.033449369854355385	stable	40886769	40886869	40886770	40886790	+	GTTCAGCCCCAGGAGCACCC	1	chr4.40886808.-	0.0801703486839834	0.434594885319907	NS	0.919743681462676
Region_69	8.39733e+09	4.4442e+10	-0.023677738719161137	chr4	40886173	40887054	PHOX2B.01373,PHOX2B.01375,PHOX2B.01379,PHOX2B.01380,PHOX2B.01381	PHOX2B.01379	-0.0179455491034739	0.00401040402786477	0.033449369854355385	stable	40886769	40886869	40886804	40886824	+	TCCTCCTTTGCACAGCAGGC	2	chr4.40886770.+	-0.0269670476002693	0.392428350443457	NS	0.919743681462676
Region_69	8.39733e+09	4.4442e+10	-0.023677738719161137	chr4	40886173	40887054	PHOX2B.01373,PHOX2B.01375,PHOX2B.01379,PHOX2B.01380,PHOX2B.01381	PHOX2B.01379	-0.0179455491034739	0.00401040402786477	0.033449369854355385	stable	40886769	40886869	40886808	40886828	+	AGCCCCAGGAGCACCCAGGT	3	chr4.40886804.-	-0.814254481075289	0.142561203209843	NS	0.760670245438262
Region_69	8.39733e+09	4.4442e+10	-0.023677738719161137	chr4	40886173	40887054	PHOX2B.01373,PHOX2B.01375,PHOX2B.01379,PHOX2B.01380,PHOX2B.01381	PHOX2B.01380	-0.0223950812566478	4.73504e+10	0.009274790697163946	early	40886869	40886969	40886871	40886891	+	GTCACGGCCCCTGGAGATGG	1	chr4.40886871.-	-204182017569463	0.0104480031719089	Depleted	0.222601864411005
Region_69	8.39733e+09	4.4442e+10	-0.023677738719161137	chr4	40886173	40887054	PHOX2B.01373,PHOX2B.01375,PHOX2B.01379,PHOX2B.01380,PHOX2B.01381	PHOX2B.01380	-0.0223950812566478	4.73504e+10	0.009274790697163946	early	40886869	40886969	40886899	40886919	+	AACTATGGCCAAGAAAGAGG	2	chr4.40886926.+	-316992500144231	2.79996e+10	Depleted	0.0231920211201867
Region_69	8.39733e+09	4.4442e+10	-0.023677738719161137	chr4	40886173	40887054	PHOX2B.01373,PHOX2B.01375,PHOX2B.01379,PHOX2B.01380,PHOX2B.01381	PHOX2B.01380	-0.0223950812566478	4.73504e+10	0.009274790697163946	early	40886869	40886969	40886926	40886946	+	TTTGTTCCCTTTGATCAGTG	3	chr4.40886899.-	0.341036917835067	0.539442161214952	NS	0.919743681462676
Region_69	8.39733e+09	4.4442e+10	-0.023677738719161137	chr4	40886173	40887054	PHOX2B.01373,PHOX2B.01375,PHOX2B.01379,PHOX2B.01380,PHOX2B.01381	PHOX2B.01381	-0.0256820752393766	1.68056e+10	0.0051098158127684335	early	40886969	40887069	40886984	40887004	+	TTGTCGCACAACTATGCTGA	1	chr4.40887034.-	0.426478439815558	0.573543644557945	NS	0.919743681462676
Region_69	8.39733e+09	4.4442e+10	-0.023677738719161137	chr4	40886173	40887054	PHOX2B.01373,PHOX2B.01375,PHOX2B.01379,PHOX2B.01380,PHOX2B.01381	PHOX2B.01381	-0.0256820752393766	1.68056e+10	0.0051098158127684335	early	40886969	40887069	40886994	40887014	+	CACCGTAATAAAGACAGACA	2	chr4.40886994.+	-0.333423733725192	0.280014044893184	NS	0.917734534561114
Region_69	8.39733e+09	4.4442e+10	-0.023677738719161137	chr4	40886173	40887054	PHOX2B.01373,PHOX2B.01375,PHOX2B.01379,PHOX2B.01380,PHOX2B.01381	PHOX2B.01381	-0.0256820752393766	1.68056e+10	0.0051098158127684335	early	40886969	40887069	40887034	40887054	+	CTTTATTACGGTGTTTCTTG	3	chr4.40886984.-	0.0677446066358343	0.429656320787666	NS	0.919743681462676
Region_70	0.003559048978090634	0.0067642119163752925	-0.0182587390168699	chr4	40888085	40888128	PHOX2B.01392	PHOX2B.01392	-0.0113596555743422	0.00574701124531945	0.041354246581530626	stable	40888069	40888169	40888085	40888105	+	AGCAGATGCAGCTAATGACA	1	chr4.40888085.-	-0.364411426208876	0.269566041856444	NS	0.913903463702722
Region_70	0.003559048978090634	0.0067642119163752925	-0.0182587390168699	chr4	40888085	40888128	PHOX2B.01392	PHOX2B.01392	-0.0113596555743422	0.00574701124531945	0.041354246581530626	stable	40888069	40888169	40888107	40888127	+	TAGCGTGTGTTTAAAAATCA	2	chr4.40888107.+	-0.635427567704144	0.187242779368495	NS	0.839324937086896
Region_70	0.003559048978090634	0.0067642119163752925	-0.0182587390168699	chr4	40888085	40888128	PHOX2B.01392	PHOX2B.01392	-0.0113596555743422	0.00574701124531945	0.041354246581530626	stable	40888069	40888169	40888108	40888128	+	AGCGTGTGTTTAAAAATCAA	3	chr4.40888108.+	-0.245112497836531	0.310821240438603	NS	0.919743681462676
Region_71	1.00328e+09	1.0682e+10	-0.024353736109648638	chr4	40889984	40891063	PHOX2B.01411,PHOX2B.01412,PHOX2B.01413,PHOX2B.01418,PHOX2B.01421	PHOX2B.01411	-0.0173501691538603	1.88911e+10	0.005455789470082539	stable	40889969	40890069	40889984	40890004	+	TTAAAAAGACTGCAGAGAGG	1	chr4.40890028.+	-218535504201192	0.00704499395002244	Depleted	0.179249423140193
Region_71	1.00328e+09	1.0682e+10	-0.024353736109648638	chr4	40889984	40891063	PHOX2B.01411,PHOX2B.01412,PHOX2B.01413,PHOX2B.01418,PHOX2B.01421	PHOX2B.01411	-0.0173501691538603	1.88911e+10	0.005455789470082539	stable	40889969	40890069	40890025	40890045	+	ATTTTAAAAAGACTGCAGAG	2	chr4.40890025.+	-0.493040011280117	0.228389945271348	NS	0.889324227363018
Region_71	1.00328e+09	1.0682e+10	-0.024353736109648638	chr4	40889984	40891063	PHOX2B.01411,PHOX2B.01412,PHOX2B.01413,PHOX2B.01418,PHOX2B.01421	PHOX2B.01411	-0.0173501691538603	1.88911e+10	0.005455789470082539	stable	40889969	40890069	40890028	40890048	+	TGAAGTCTCAGCCATTTCAG	3	chr4.40889984.-	-0.104336659814736	0.362715314762585	NS	0.919743681462676
Region_71	1.00328e+09	1.0682e+10	-0.024353736109648638	chr4	40889984	40891063	PHOX2B.01411,PHOX2B.01412,PHOX2B.01413,PHOX2B.01418,PHOX2B.01421	PHOX2B.01412	-0.0179449653959966	5.50745e+10	0.010279143003508958	stable	40890069	40890169	40890071	40890091	+	GTTGGAAACTTGGTTGCATG	1	chr4.40890076.+	0.310642287340847	0.52722730561823306	NS	0.919743681462676
Region_71	1.00328e+09	1.0682e+10	-0.024353736109648638	chr4	40889984	40891063	PHOX2B.01411,PHOX2B.01412,PHOX2B.01413,PHOX2B.01418,PHOX2B.01421	PHOX2B.01412	-0.0179449653959966	5.50745e+10	0.010279143003508958	stable	40890069	40890169	40890076	40890096	+	GAAACTTGGTTGCATGAGGA	2	chr4.40890080.+	-0.148098638989134	0.346255311813772	NS	0.919743681462676
Region_71	1.00328e+09	1.0682e+10	-0.024353736109648638	chr4	40889984	40891063	PHOX2B.01411,PHOX2B.01412,PHOX2B.01413,PHOX2B.01418,PHOX2B.01421	PHOX2B.01412	-0.0179449653959966	5.50745e+10	0.010279143003508958	stable	40890069	40890169	40890080	40890100	+	TGCAACCAAGTTTCCAACCC	3	chr4.40890071.-	-128273020717471	0.0614789618988282	NS	0.503211796623384
Region_71	1.00328e+09	1.0682e+10	-0.024353736109648638	chr4	40889984	40891063	PHOX2B.01411,PHOX2B.01412,PHOX2B.01413,PHOX2B.01418,PHOX2B.01421	PHOX2B.01413	-0.012011586928475	0.00630631328880908	0.04338744751526275	early	40890169	40890269	40890187	40890207	+	GTTTGAAGTCTTTAAGAGGC	1	chr4.40890191.+	116106243273252	0.823299239508578	NS	0.924909403887349
Region_71	1.00328e+09	1.0682e+10	-0.024353736109648638	chr4	40889984	40891063	PHOX2B.01411,PHOX2B.01412,PHOX2B.01413,PHOX2B.01418,PHOX2B.01421	PHOX2B.01413	-0.012011586928475	0.00630631328880908	0.04338744751526275	early	40890169	40890269	40890191	40890211	+	AGCAGTTTGAAGTCTTTAAG	2	chr4.40890187.+	-135049724708413	0.0535916618678356	NS	0.462236929621048
Region_71	1.00328e+09	1.0682e+10	-0.024353736109648638	chr4	40889984	40891063	PHOX2B.01411,PHOX2B.01412,PHOX2B.01413,PHOX2B.01418,PHOX2B.01421	PHOX2B.01413	-0.012011586928475	0.00630631328880908	0.04338744751526275	early	40890169	40890269	40890192	40890212	+	TTTGAAGTCTTTAAGAGGCA	3	chr4.40890192.+	-0.48351723716161	0.231312020085946	NS	0.890349688892559
Region_71	1.00328e+09	1.0682e+10	-0.024353736109648638	chr4	40889984	40891063	PHOX2B.01411,PHOX2B.01412,PHOX2B.01413,PHOX2B.01418,PHOX2B.01421	PHOX2B.01418	-0.0171951251148062	0.00687315231354088	0.04579271957742795	stable	40890669	40890769	40890691	40890711	+	ACATTTCAGAGGACTCGGAG	1	chr4.40890692.-	-0.139551352398794	0.34944858298183	NS	0.919743681462676
Region_71	1.00328e+09	1.0682e+10	-0.024353736109648638	chr4	40889984	40891063	PHOX2B.01411,PHOX2B.01412,PHOX2B.01413,PHOX2B.01418,PHOX2B.01421	PHOX2B.01418	-0.0171951251148062	0.00687315231354088	0.04579271957742795	stable	40890669	40890769	40890692	40890712	+	CATTTCAGAGGACTCGGAGA	2	chr4.40890691.-	-0.393481355912396	0.259945492865384	NS	0.911803505584624
Region_71	1.00328e+09	1.0682e+10	-0.024353736109648638	chr4	40889984	40891063	PHOX2B.01411,PHOX2B.01412,PHOX2B.01413,PHOX2B.01418,PHOX2B.01421	PHOX2B.01418	-0.0171951251148062	0.00687315231354088	0.04579271957742795	stable	40890669	40890769	40890703	40890723	+	AGGATGGGGACACATTTCAG	3	chr4.40890703.-	-0.686339521096238	0.173718903331866	NS	0.823190722736456
Region_71	1.00328e+09	1.0682e+10	-0.024353736109648638	chr4	40889984	40891063	PHOX2B.01411,PHOX2B.01412,PHOX2B.01413,PHOX2B.01418,PHOX2B.01421	PHOX2B.01421	-0.0190993203106682	0.00109004683711049	0.015349891297628548	early	40890969	40891069	40890996	40891016	+	GCTACGTGCTTAAGGTGCAC	1	chr4.40891043.+	-0.394278939112046	0.259684054711576	NS	0.911803505584624
Region_71	1.00328e+09	1.0682e+10	-0.024353736109648638	chr4	40889984	40891063	PHOX2B.01411,PHOX2B.01412,PHOX2B.01413,PHOX2B.01418,PHOX2B.01421	PHOX2B.01421	-0.0190993203106682	0.00109004683711049	0.015349891297628548	early	40890969	40891069	40891035	40891055	+	AACATTAGGCTACGTGCTTA	2	chr4.40891035.+	127885937299548	0.85247220418012	NS	0.927951196807929
Region_71	1.00328e+09	1.0682e+10	-0.024353736109648638	chr4	40889984	40891063	PHOX2B.01411,PHOX2B.01412,PHOX2B.01413,PHOX2B.01418,PHOX2B.01421	PHOX2B.01421	-0.0190993203106682	0.00109004683711049	0.015349891297628548	early	40890969	40891069	40891043	40891063	+	ACATTTCTCAGCACTAACAA	3	chr4.40890996.+	-164210640782476	0.028339501924764	Depleted	0.357546428403771
Region_72	0.635445054924656	0.670253816674608	0.004477877416573707	chr4	40892236	40892450	PHOX2B.01433,PHOX2B.01435	PHOX2B.01433	-0.0221970389275256	0.00617889160411478	0.042875354479506834	early	40892169	40892269	40892236	40892256	+	CACTATGCTCAGCCAGGCTT	1	chr4.40892237.+	143599421823187	0.886080980947483	NS	0.93331548270462406
Region_72	0.635445054924656	0.670253816674608	0.004477877416573707	chr4	40892236	40892450	PHOX2B.01433,PHOX2B.01435	PHOX2B.01433	-0.0221970389275256	0.00617889160411478	0.042875354479506834	early	40892169	40892269	40892237	40892257	+	CCAAGCCTGGCTGAGCATAG	2	chr4.40892236.-	201140476327225	0.03691682350444	Enriched	0.397249000769595
Region_72	0.635445054924656	0.670253816674608	0.004477877416573707	chr4	40892236	40892450	PHOX2B.01433,PHOX2B.01435	PHOX2B.01433	-0.0221970389275256	0.00617889160411478	0.042875354479506834	early	40892169	40892269	40892248	40892268	+	GCCAGGCTTGGGTATTTGGA	3	chr4.40892248.+	-0.420938100718528	0.251024229719882	NS	0.906653077019143
Region_72	0.635445054924656	0.670253816674608	0.004477877416573707	chr4	40892236	40892450	PHOX2B.01433,PHOX2B.01435	PHOX2B.01435	-0.0255703686480846	1.83547e+10	0.005340124153734483	early	40892369	40892469	40892416	40892436	+	TAAGGAGACAAACTCCACCA	1	chr4.40892416.+	-122239242133645	0.0692394516353369	NS	0.536207013494389
Region_72	0.635445054924656	0.670253816674608	0.004477877416573707	chr4	40892236	40892450	PHOX2B.01433,PHOX2B.01435	PHOX2B.01435	-0.0255703686480846	1.83547e+10	0.005340124153734483	early	40892369	40892469	40892421	40892441	+	AGACAAACTCCACCATGGAA	2	chr4.40892421.+	0.51330151559371	0.607640580543257	NS	0.919743681462676
Region_72	0.635445054924656	0.670253816674608	0.004477877416573707	chr4	40892236	40892450	PHOX2B.01433,PHOX2B.01435	PHOX2B.01435	-0.0255703686480846	1.83547e+10	0.005340124153734483	early	40892369	40892469	40892430	40892450	+	GTTTCCAAGCCTTTCCATGG	3	chr4.40892430.-	-0.511500338780135	0.222784886589783	NS	0.883548301336332
Region_73	0.39140526449807805	0.433033941773546	0.00585143912027999	chr4	40894405	40894444	PHOX2B.01455	PHOX2B.01455	0.0169614848882907	1.60906e+10	0.005012752818737913	stable	40894369	40894469	40894405	40894425	+	TGGTAAGCACCTAGAAACAG	1	chr4.40894424.+	-0.0901978089715781	0.368089757618507	NS	0.919743681462676
Region_73	0.39140526449807805	0.433033941773546	0.00585143912027999	chr4	40894405	40894444	PHOX2B.01455	PHOX2B.01455	0.0169614848882907	1.60906e+10	0.005012752818737913	stable	40894369	40894469	40894406	40894426	+	TACCAAATAACAGATTTCAC	2	chr4.40894406.-	114048122354983	0.817850966226469	NS	0.924027341668473
Region_73	0.39140526449807805	0.433033941773546	0.00585143912027999	chr4	40894405	40894444	PHOX2B.01455	PHOX2B.01455	0.0169614848882907	1.60906e+10	0.005012752818737913	stable	40894369	40894469	40894424	40894444	+	ACCAAATAACAGATTTCACA	3	chr4.40894405.-	104064198449735	0.789958073402578	NS	0.921380070352593
Region_74	238981	5.69152e+06	-0.025103486700739985	chr4	40895108	40896368	PHOX2B.01462,PHOX2B.01463,PHOX2B.01464,PHOX2B.01466,PHOX2B.01467,PHOX2B.01468,PHOX2B.01469,PHOX2B.01474	PHOX2B.01462	-0.0296109725426205	7.66162e+08	8.85333e+11	stable	40895069	40895169	40895108	40895128	+	CTGGGCACCTCGTTCCTGAG	1	chr4.40895137.+	0.693520304201302	0.675575677208725	NS	0.919743681462676
Region_74	238981	5.69152e+06	-0.025103486700739985	chr4	40895108	40896368	PHOX2B.01462,PHOX2B.01463,PHOX2B.01464,PHOX2B.01466,PHOX2B.01467,PHOX2B.01468,PHOX2B.01469,PHOX2B.01474	PHOX2B.01462	-0.0296109725426205	7.66162e+08	8.85333e+11	stable	40895069	40895169	40895112	40895132	+	TGTGCACGGTGACTGGAAGA	2	chr4.40895112.-	-176755391399963	0.0210466812590148	Depleted	0.314887552527708
Region_74	238981	5.69152e+06	-0.025103486700739985	chr4	40895108	40896368	PHOX2B.01462,PHOX2B.01463,PHOX2B.01464,PHOX2B.01466,PHOX2B.01467,PHOX2B.01468,PHOX2B.01469,PHOX2B.01474	PHOX2B.01462	-0.0296109725426205	7.66162e+08	8.85333e+11	stable	40895069	40895169	40895137	40895157	+	CACGGTGACTGGAAGAGGGA	3	chr4.40895108.-	-224005108783295	0.00603220863777337	Depleted	0.164071768790169
Region_74	238981	5.69152e+06	-0.025103486700739985	chr4	40895108	40896368	PHOX2B.01462,PHOX2B.01463,PHOX2B.01464,PHOX2B.01466,PHOX2B.01467,PHOX2B.01468,PHOX2B.01469,PHOX2B.01474	PHOX2B.01463	-0.025914465669826	8.02565e+09	0.0033923807791664275	stable	40895169	40895269	40895220	40895240	+	AGCGCACTGTTTGCTTAAAC	1	chr4.40895220.-	-0.0608822421470224	0.379314695284091	NS	0.919743681462676
Region_74	238981	5.69152e+06	-0.025103486700739985	chr4	40895108	40896368	PHOX2B.01462,PHOX2B.01463,PHOX2B.01464,PHOX2B.01466,PHOX2B.01467,PHOX2B.01468,PHOX2B.01469,PHOX2B.01474	PHOX2B.01463	-0.025914465669826	8.02565e+09	0.0033923807791664275	stable	40895169	40895269	40895239	40895259	+	CGCTGATCCTCACGTCCCAG	2	chr4.40895239.+	-20320612092323	0.0107243190260246	Depleted	0.225654642984688
Region_74	238981	5.69152e+06	-0.025103486700739985	chr4	40895108	40896368	PHOX2B.01462,PHOX2B.01463,PHOX2B.01464,PHOX2B.01466,PHOX2B.01467,PHOX2B.01468,PHOX2B.01469,PHOX2B.01474	PHOX2B.01463	-0.025914465669826	8.02565e+09	0.0033923807791664275	stable	40895169	40895269	40895246	40895266	+	CACTTCTCCTCTGGGACGTG	3	chr4.40895246.-	-0.798136392028226	0.146264743366739	NS	0.770273738333798
Region_74	238981	5.69152e+06	-0.025103486700739985	chr4	40895108	40896368	PHOX2B.01462,PHOX2B.01463,PHOX2B.01464,PHOX2B.01466,PHOX2B.01467,PHOX2B.01468,PHOX2B.01469,PHOX2B.01474	PHOX2B.01464	-0.019701315240163	0.00470271163407901	0.03673210960144946	stable	40895269	40895369	40895284	40895304	+	TAGCTTCTGTGATTGTCACG	1	chr4.40895343.-	-103634184706372	0.0979370065789428	NS	0.646904914013641
Region_74	238981	5.69152e+06	-0.025103486700739985	chr4	40895108	40896368	PHOX2B.01462,PHOX2B.01463,PHOX2B.01464,PHOX2B.01466,PHOX2B.01467,PHOX2B.01468,PHOX2B.01469,PHOX2B.01474	PHOX2B.01464	-0.019701315240163	0.00470271163407901	0.03673210960144946	stable	40895269	40895369	40895343	40895363	+	CTTGTGCACCATCAGCAGAG	2	chr4.40895284.-	0.656267534794289	0.661917695437897	NS	0.919743681462676
Region_74	238981	5.69152e+06	-0.025103486700739985	chr4	40895108	40896368	PHOX2B.01462,PHOX2B.01463,PHOX2B.01464,PHOX2B.01466,PHOX2B.01467,PHOX2B.01468,PHOX2B.01469,PHOX2B.01474	PHOX2B.01464	-0.019701315240163	0.00470271163407901	0.03673210960144946	stable	40895269	40895369	40895345	40895365	+	AGTAGCTTCTGTGATTGTCA	3	chr4.40895345.-	0.171824534357794	0.471288081709167	NS	0.919743681462676
Region_74	238981	5.69152e+06	-0.025103486700739985	chr4	40895108	40896368	PHOX2B.01462,PHOX2B.01463,PHOX2B.01464,PHOX2B.01466,PHOX2B.01467,PHOX2B.01468,PHOX2B.01469,PHOX2B.01474	PHOX2B.01466	-0.0216023847338539	0.00165149813873241	0.019727424978210322	stable	40895469	40895569	40895508	40895528	+	ACACTTTGGTCTGAGACTGA	1	chr4.40895526.-	0.372602232958447	0.552088052121485	NS	0.919743681462676
Region_74	238981	5.69152e+06	-0.025103486700739985	chr4	40895108	40896368	PHOX2B.01462,PHOX2B.01463,PHOX2B.01464,PHOX2B.01466,PHOX2B.01467,PHOX2B.01468,PHOX2B.01469,PHOX2B.01474	PHOX2B.01466	-0.0216023847338539	0.00165149813873241	0.019727424978210322	stable	40895469	40895569	40895526	40895546	+	CCAAAGTGTGTTTCTCCAGG	2	chr4.40895540.+	-122606807947985	0.0687460766598885	NS	0.534832077087532
Region_74	238981	5.69152e+06	-0.025103486700739985	chr4	40895108	40896368	PHOX2B.01462,PHOX2B.01463,PHOX2B.01464,PHOX2B.01466,PHOX2B.01467,PHOX2B.01468,PHOX2B.01469,PHOX2B.01474	PHOX2B.01466	-0.0216023847338539	0.00165149813873241	0.019727424978210322	stable	40895469	40895569	40895540	40895560	+	GAGGGAGCAGAGCTGCGGAG	3	chr4.40895508.-	-147804729680464	0.0409359323541824	Depleted	0.413995288453424
Region_74	238981	5.69152e+06	-0.025103486700739985	chr4	40895108	40896368	PHOX2B.01462,PHOX2B.01463,PHOX2B.01464,PHOX2B.01466,PHOX2B.01467,PHOX2B.01468,PHOX2B.01469,PHOX2B.01474	PHOX2B.01467	-0.0223504248243751	5.58827e+07	2.36849e+11	early	40895569	40895669	40895577	40895597	+	TGGGCACTTAGGGATCAGAC	1	chr4.40895628.-	-119907134710183	0.0724335787436982	NS	0.551416597955273
Region_74	238981	5.69152e+06	-0.025103486700739985	chr4	40895108	40896368	PHOX2B.01462,PHOX2B.01463,PHOX2B.01464,PHOX2B.01466,PHOX2B.01467,PHOX2B.01468,PHOX2B.01469,PHOX2B.01474	PHOX2B.01467	-0.0223504248243751	5.58827e+07	2.36849e+11	early	40895569	40895669	40895628	40895648	+	CGTTTGGTGGAGTGCTTCTG	2	chr4.40895577.-	0.154328146391294	0.464254915825635	NS	0.919743681462676
Region_74	238981	5.69152e+06	-0.025103486700739985	chr4	40895108	40896368	PHOX2B.01462,PHOX2B.01463,PHOX2B.01464,PHOX2B.01466,PHOX2B.01467,PHOX2B.01468,PHOX2B.01469,PHOX2B.01474	PHOX2B.01467	-0.0223504248243751	5.58827e+07	2.36849e+11	early	40895569	40895669	40895630	40895650	+	AGTCTGATCCCTAAGTGCCC	3	chr4.40895630.+	-120163386116965	0.0720771836571356	NS	0.549710257076156
Region_74	238981	5.69152e+06	-0.025103486700739985	chr4	40895108	40896368	PHOX2B.01462,PHOX2B.01463,PHOX2B.01464,PHOX2B.01466,PHOX2B.01467,PHOX2B.01468,PHOX2B.01469,PHOX2B.01474	PHOX2B.01468	-0.020084778242432	1.58464e+07	3.73267e+12	stable	40895669	40895769	40895681	40895701	+	CGACATGGGAGAGAGGTTAG	1	chr4.40895681.-	-0.339206086319198	0.278049618782857	NS	0.917734534561114
Region_74	238981	5.69152e+06	-0.025103486700739985	chr4	40895108	40896368	PHOX2B.01462,PHOX2B.01463,PHOX2B.01464,PHOX2B.01466,PHOX2B.01467,PHOX2B.01468,PHOX2B.01469,PHOX2B.01474	PHOX2B.01468	-0.020084778242432	1.58464e+07	3.73267e+12	stable	40895669	40895769	40895682	40895702	+	TTACTGACTAGGGCCTGGGT	2	chr4.40895708.-	-0.393011192948845	0.260099670188042	NS	0.911803505584624
Region_74	238981	5.69152e+06	-0.025103486700739985	chr4	40895108	40896368	PHOX2B.01462,PHOX2B.01463,PHOX2B.01464,PHOX2B.01466,PHOX2B.01467,PHOX2B.01468,PHOX2B.01469,PHOX2B.01474	PHOX2B.01468	-0.020084778242432	1.58464e+07	3.73267e+12	stable	40895669	40895769	40895708	40895728	+	CACTAACCTCTCTCCCATGT	3	chr4.40895682.+	-0.30748435812404	0.288908216752703	NS	0.919743681462676
Region_74	238981	5.69152e+06	-0.025103486700739985	chr4	40895108	40896368	PHOX2B.01462,PHOX2B.01463,PHOX2B.01464,PHOX2B.01466,PHOX2B.01467,PHOX2B.01468,PHOX2B.01469,PHOX2B.01474	PHOX2B.01469	-0.0145757173250735	1.60805e+09	0.005012752818737913	early	40895769	40895869	40895781	40895801	+	AACTTAGTATCAACCTCAAA	1	chr4.40895836.-	-0.373974842656958	0.266381485947454	NS	0.912703885877205
Region_74	238981	5.69152e+06	-0.025103486700739985	chr4	40895108	40896368	PHOX2B.01462,PHOX2B.01463,PHOX2B.01464,PHOX2B.01466,PHOX2B.01467,PHOX2B.01468,PHOX2B.01469,PHOX2B.01474	PHOX2B.01469	-0.0145757173250735	1.60805e+09	0.005012752818737913	early	40895769	40895869	40895785	40895805	+	GACATTTGAATAGAGGTGGT	2	chr4.40895781.-	-128010791919274	0.0618014789648543	NS	0.504496915056431
Region_74	238981	5.69152e+06	-0.025103486700739985	chr4	40895108	40896368	PHOX2B.01462,PHOX2B.01463,PHOX2B.01464,PHOX2B.01466,PHOX2B.01467,PHOX2B.01468,PHOX2B.01469,PHOX2B.01474	PHOX2B.01469	-0.0145757173250735	1.60805e+09	0.005012752818737913	early	40895769	40895869	40895836	40895856	+	TTTTGACATTTGAATAGAGG	3	chr4.40895785.-	0.0570309450363789	0.425407006079103	NS	0.919743681462676
Region_74	238981	5.69152e+06	-0.025103486700739985	chr4	40895108	40896368	PHOX2B.01462,PHOX2B.01463,PHOX2B.01464,PHOX2B.01466,PHOX2B.01467,PHOX2B.01468,PHOX2B.01469,PHOX2B.01474	PHOX2B.01474	-0.0186904471025047	0.00314520886751605	0.028801603832671826	stable	40896269	40896369	40896348	40896368	+	GTATTGAGTTCTGGGTGCGG	1	chr4.40896348.-	-0.055141554192461	0.381525110257716	NS	0.919743681462676
Region_75	1.96369e+11	5.90413e+11	-0.01833938241098285	chr4	40901007	40901156	PHOX2B.01521,PHOX2B.01522	PHOX2B.01521	-0.0165660555915916	5.55905e+09	0.0027112875124518606	early	40900969	40901069	40901007	40901027	+	GACATGGATCAAGAAGAGTA	1	chr4.40901007.+	0.244418727666447	0.500540502371116	NS	0.919743681462676
Region_75	1.96369e+11	5.90413e+11	-0.01833938241098285	chr4	40901007	40901156	PHOX2B.01521,PHOX2B.01522	PHOX2B.01521	-0.0165660555915916	5.55905e+09	0.0027112875124518606	early	40900969	40901069	40901027	40901047	+	AGGTGCAACTATGGGAGAAG	2	chr4.40901027.+	-0.953205788521059	0.113263794342979	NS	0.693352149544744
Region_75	1.96369e+11	5.90413e+11	-0.01833938241098285	chr4	40901007	40901156	PHOX2B.01521,PHOX2B.01522	PHOX2B.01521	-0.0165660555915916	5.55905e+09	0.0027112875124518606	early	40900969	40901069	40901042	40901062	+	AGAAGGGGCCCAGCACAGTG	3	chr4.40901042.+	0.113956189297086	0.448072441026639	NS	0.919743681462676
Region_75	1.96369e+11	5.90413e+11	-0.01833938241098285	chr4	40901007	40901156	PHOX2B.01521,PHOX2B.01522	PHOX2B.01522	-0.0165920834485978	4.30379e+10	0.008809332653580406	stable	40901069	40901169	40901094	40901114	+	TCACCAAGATTGAGTAACCT	1	chr4.40901136.-	-0.256098358623417	0.306909461327513	NS	0.919743681462676
Region_75	1.96369e+11	5.90413e+11	-0.01833938241098285	chr4	40901007	40901156	PHOX2B.01521,PHOX2B.01522	PHOX2B.01522	-0.0165920834485978	4.30379e+10	0.008809332653580406	stable	40901069	40901169	40901117	40901137	+	TCTGGGATGAAATCTCAGGT	2	chr4.40901094.+	-0.31836147986717	0.285162473902726	NS	0.919229632313988
Region_75	1.96369e+11	5.90413e+11	-0.01833938241098285	chr4	40901007	40901156	PHOX2B.01521,PHOX2B.01522	PHOX2B.01522	-0.0165920834485978	4.30379e+10	0.008809332653580406	stable	40901069	40901169	40901136	40901156	+	TGGGTCACACTGCTAATAAG	3	chr4.40901117.-	-0.0892673380970874	0.368444367579951	NS	0.919743681462676
Region_76	0.38423139948499796	0.42561740089831473	-0.005957696837995341	chr4	40903683	40903757	PHOX2B.01548	PHOX2B.01548	-0.0187603217925744	0.00599593890250757	0.04225456648404302	early	40903669	40903769	40903683	40903703	+	TGGAATCCCATATCCTGCAG	1	chr4.40903737.-	-0.264763219750545	0.303839533337116	NS	0.919743681462676
Region_76	0.38423139948499796	0.42561740089831473	-0.005957696837995341	chr4	40903683	40903757	PHOX2B.01548	PHOX2B.01548	-0.0187603217925744	0.00599593890250757	0.04225456648404302	early	40903669	40903769	40903698	40903718	+	AAAACCCTGCCTGTTCCCTG	2	chr4.40903698.-	0.895302621333307	0.745164086167095	NS	0.919805192899468
Region_76	0.38423139948499796	0.42561740089831473	-0.005957696837995341	chr4	40903683	40903757	PHOX2B.01548	PHOX2B.01548	-0.0187603217925744	0.00599593890250757	0.04225456648404302	early	40903669	40903769	40903737	40903757	+	TAAGAGAAATAGAAGCCACA	3	chr4.40903683.+	-0.0620609681322516	0.37886131955304	NS	0.919743681462676
Region_77	9.7084e+09	4.93601e+10	-0.01956617990003239	chr4	40904922	40905610	PHOX2B.01560,PHOX2B.01561,PHOX2B.01562,PHOX2B.01566,PHOX2B.01567	PHOX2B.01560	-0.0201520265168809	0.0025927660108018	0.025680021595244348	stable	40904869	40904969	40904922	40904942	+	AGTGTATTGTAGACAGTCTG	1	chr4.40904923.-	0.376854305390956	0.553787792397512	NS	0.919743681462676
Region_77	9.7084e+09	4.93601e+10	-0.01956617990003239	chr4	40904922	40905610	PHOX2B.01560,PHOX2B.01561,PHOX2B.01562,PHOX2B.01566,PHOX2B.01567	PHOX2B.01560	-0.0201520265168809	0.0025927660108018	0.025680021595244348	stable	40904869	40904969	40904923	40904943	+	GTGTATTGTAGACAGTCTGG	2	chr4.40904922.-	0.618909832644494	0.648003821307673	NS	0.919743681462676
Region_77	9.7084e+09	4.93601e+10	-0.01956617990003239	chr4	40904922	40905610	PHOX2B.01560,PHOX2B.01561,PHOX2B.01562,PHOX2B.01566,PHOX2B.01567	PHOX2B.01560	-0.0201520265168809	0.0025927660108018	0.025680021595244348	stable	40904869	40904969	40904934	40904954	+	CTACAATACACTGAGCACTC	3	chr4.40904934.+	-0.450661409009565	0.241552252049559	NS	0.900689289529434
Region_77	9.7084e+09	4.93601e+10	-0.01956617990003239	chr4	40904922	40905610	PHOX2B.01560,PHOX2B.01561,PHOX2B.01562,PHOX2B.01566,PHOX2B.01567	PHOX2B.01561	-0.0119700814356395	6.61736e+10	0.011408429151004987	stable	40904969	40905069	40904993	40905013	+	GTTAAGTTAATGGCAGTAGT	1	chr4.40904993.-	-0.829199311100824	0.139184382934416	NS	0.753949717795105
Region_77	9.7084e+09	4.93601e+10	-0.01956617990003239	chr4	40904922	40905610	PHOX2B.01560,PHOX2B.01561,PHOX2B.01562,PHOX2B.01566,PHOX2B.01567	PHOX2B.01561	-0.0119700814356395	6.61736e+10	0.011408429151004987	stable	40904969	40905069	40905019	40905039	+	TGCTCTGAAAAATAGGAAGG	2	chr4.40905019.-	-0.720477471377637	0.165008019491077	NS	0.810827166538608
Region_77	9.7084e+09	4.93601e+10	-0.01956617990003239	chr4	40904922	40905610	PHOX2B.01560,PHOX2B.01561,PHOX2B.01562,PHOX2B.01566,PHOX2B.01567	PHOX2B.01561	-0.0119700814356395	6.61736e+10	0.011408429151004987	stable	40904969	40905069	40905021	40905041	+	CTTGCTCTGAAAAATAGGAA	3	chr4.40905021.-	0.096861539252589	0.441244694903689	NS	0.919743681462676
Region_77	9.7084e+09	4.93601e+10	-0.01956617990003239	chr4	40904922	40905610	PHOX2B.01560,PHOX2B.01561,PHOX2B.01562,PHOX2B.01566,PHOX2B.01567	PHOX2B.01562	-0.0131864256966553	0.00284179525981161	0.027001898937403155	stable	40905069	40905169	40905080	40905100	+	ACATGGTAAGCGCTACATGG	1	chr4.40905123.-	-0.725560830893957	0.163735530752755	NS	0.808108369719068
Region_77	9.7084e+09	4.93601e+10	-0.01956617990003239	chr4	40904922	40905610	PHOX2B.01560,PHOX2B.01561,PHOX2B.01562,PHOX2B.01566,PHOX2B.01567	PHOX2B.01562	-0.0131864256966553	0.00284179525981161	0.027001898937403155	stable	40905069	40905169	40905123	40905143	+	CACATGGTAAGCGCTACATG	2	chr4.40905124.-	0.86287018303648	0.734526826462331	NS	0.919743681462676
Region_77	9.7084e+09	4.93601e+10	-0.01956617990003239	chr4	40904922	40905610	PHOX2B.01560,PHOX2B.01561,PHOX2B.01562,PHOX2B.01566,PHOX2B.01567	PHOX2B.01562	-0.0131864256966553	0.00284179525981161	0.027001898937403155	stable	40905069	40905169	40905124	40905144	+	TGACAGGCCCTTCTACAAAG	3	chr4.40905080.+	-0.150779952175609	0.345255806698227	NS	0.919743681462676
Region_77	9.7084e+09	4.93601e+10	-0.01956617990003239	chr4	40904922	40905610	PHOX2B.01560,PHOX2B.01561,PHOX2B.01562,PHOX2B.01566,PHOX2B.01567	PHOX2B.01566	-0.0193804139262738	0.00113566561028024	0.01574770812663056	stable	40905469	40905569	40905478	40905498	+	TCGCAGGCAGGAGCTGACTT	1	chr4.40905548.-	0.0430687218918859	0.419882278273511	NS	0.919743681462676
Region_77	9.7084e+09	4.93601e+10	-0.01956617990003239	chr4	40904922	40905610	PHOX2B.01560,PHOX2B.01561,PHOX2B.01562,PHOX2B.01566,PHOX2B.01567	PHOX2B.01566	-0.0193804139262738	0.00113566561028024	0.01574770812663056	stable	40905469	40905569	40905535	40905555	+	CTGACTTGGGAATGGCCCAG	2	chr4.40905535.-	-0.629356620079609	0.188897773902181	NS	0.841791814654536
Region_77	9.7084e+09	4.93601e+10	-0.01956617990003239	chr4	40904922	40905610	PHOX2B.01560,PHOX2B.01561,PHOX2B.01562,PHOX2B.01566,PHOX2B.01567	PHOX2B.01566	-0.0193804139262738	0.00113566561028024	0.01574770812663056	stable	40905469	40905569	40905548	40905568	+	AGTCCTTAAATGAAAACGAA	3	chr4.40905478.+	-0.303069067636047	0.290435284829763	NS	0.919743681462676
Region_77	9.7084e+09	4.93601e+10	-0.01956617990003239	chr4	40904922	40905610	PHOX2B.01560,PHOX2B.01561,PHOX2B.01562,PHOX2B.01566,PHOX2B.01567	PHOX2B.01567	-0.0231784975093598	2.47333e+09	0.0063731046026793735	stable	40905569	40905669	40905584	40905604	+	AGTGCGCTTTCTCCAACAGA	1	chr4.40905590.-	0.674833531046093	0.668752610375492	NS	0.919743681462676
Region_77	9.7084e+09	4.93601e+10	-0.01956617990003239	chr4	40904922	40905610	PHOX2B.01560,PHOX2B.01561,PHOX2B.01562,PHOX2B.01566,PHOX2B.01567	PHOX2B.01567	-0.0231784975093598	2.47333e+09	0.0063731046026793735	stable	40905569	40905669	40905587	40905607	+	GCGCTTTCTCCAACAGAGGG	2	chr4.40905587.-	-0.943416471633633	0.115175364381409	NS	0.697767061116573
Region_77	9.7084e+09	4.93601e+10	-0.01956617990003239	chr4	40904922	40905610	PHOX2B.01560,PHOX2B.01561,PHOX2B.01562,PHOX2B.01566,PHOX2B.01567	PHOX2B.01567	-0.0231784975093598	2.47333e+09	0.0063731046026793735	stable	40905569	40905669	40905590	40905610	+	CTTTCTCCAACAGAGGGAGG	3	chr4.40905584.-	-245003292063505	0.00323920638305839	Depleted	0.1121992380653
Region_78	1.09981e+10	8.032e+07	-0.02611549344706323	chr4	40908097	40909118	PHOX2B.01592,PHOX2B.01593,PHOX2B.01598,PHOX2B.01599,PHOX2B.01600,PHOX2B.01601,PHOX2B.01602	PHOX2B.01592	-0.0252217676970969	0.00751342059516625	0.04833183642657816	stable	40908069	40908169	40908097	40908117	+	TACATGGCCTATTCTCTGTG	1	chr4.40908143.-	111034610931679	0.809686423357555	NS	0.923247939529333
Region_78	1.09981e+10	8.032e+07	-0.02611549344706323	chr4	40908097	40909118	PHOX2B.01592,PHOX2B.01593,PHOX2B.01598,PHOX2B.01599,PHOX2B.01600,PHOX2B.01601,PHOX2B.01602	PHOX2B.01592	-0.0252217676970969	0.00751342059516625	0.04833183642657816	stable	40908069	40908169	40908100	40908120	+	GTGTGTGGTATCCTTATAAG	2	chr4.40908097.+	0.542382711982318	0.618892614201759	NS	0.919743681462676
Region_78	1.09981e+10	8.032e+07	-0.02611549344706323	chr4	40908097	40909118	PHOX2B.01592,PHOX2B.01593,PHOX2B.01598,PHOX2B.01599,PHOX2B.01600,PHOX2B.01601,PHOX2B.01602	PHOX2B.01592	-0.0252217676970969	0.00751342059516625	0.04833183642657816	stable	40908069	40908169	40908143	40908163	+	TGTGGTATCCTTATAAGAGG	3	chr4.40908100.+	-571424551766612	85924.8	Depleted	2.06771e+08
Region_78	1.09981e+10	8.032e+07	-0.02611549344706323	chr4	40908097	40909118	PHOX2B.01592,PHOX2B.01593,PHOX2B.01598,PHOX2B.01599,PHOX2B.01600,PHOX2B.01601,PHOX2B.01602	PHOX2B.01593	-0.0252100747670673	0.00282790161319401	0.026937750982100255	early	40908169	40908269	40908179	40908199	+	AAGGCGGCCAGCACAAACCC	1	chr4.40908179.+	-230718150951818	0.00496699988139745	Depleted	0.145019903306037
Region_78	1.09981e+10	8.032e+07	-0.02611549344706323	chr4	40908097	40909118	PHOX2B.01592,PHOX2B.01593,PHOX2B.01598,PHOX2B.01599,PHOX2B.01600,PHOX2B.01601,PHOX2B.01602	PHOX2B.01593	-0.0252100747670673	0.00282790161319401	0.026937750982100255	early	40908169	40908269	40908186	40908206	+	CCAGCACAAACCCGGGAGAG	2	chr4.40908186.+	0.145299553148973	0.460629843103135	NS	0.919743681462676
Region_78	1.09981e+10	8.032e+07	-0.02611549344706323	chr4	40908097	40909118	PHOX2B.01592,PHOX2B.01593,PHOX2B.01598,PHOX2B.01599,PHOX2B.01600,PHOX2B.01601,PHOX2B.01602	PHOX2B.01593	-0.0252100747670673	0.00282790161319401	0.026937750982100255	early	40908169	40908269	40908195	40908215	+	ACCCGGGAGAGCGGCCCCAG	3	chr4.40908195.+	-189308479608349	0.0154057732311377	Depleted	0.271438444575752
Region_78	1.09981e+10	8.032e+07	-0.02611549344706323	chr4	40908097	40909118	PHOX2B.01592,PHOX2B.01593,PHOX2B.01598,PHOX2B.01599,PHOX2B.01600,PHOX2B.01601,PHOX2B.01602	PHOX2B.01598	-0.0169970877370778	0.00370689670094575	0.03178996591277732	stable	40908669	40908769	40908682	40908702	+	GCTATAAACGTAGAGCTGGT	1	chr4.40908721.-	-0.282730207174714	0.297517985745909	NS	0.919743681462676
Region_78	1.09981e+10	8.032e+07	-0.02611549344706323	chr4	40908097	40909118	PHOX2B.01592,PHOX2B.01593,PHOX2B.01598,PHOX2B.01599,PHOX2B.01600,PHOX2B.01601,PHOX2B.01602	PHOX2B.01598	-0.0169970877370778	0.00370689670094575	0.03178996591277732	stable	40908669	40908769	40908694	40908714	+	GAAGTACTCACTCCCCATTG	2	chr4.40908694.-	0.620684422955118	0.648669450991174	NS	0.919743681462676
Region_78	1.09981e+10	8.032e+07	-0.02611549344706323	chr4	40908097	40909118	PHOX2B.01592,PHOX2B.01593,PHOX2B.01598,PHOX2B.01599,PHOX2B.01600,PHOX2B.01601,PHOX2B.01602	PHOX2B.01598	-0.0169970877370778	0.00370689670094575	0.03178996591277732	stable	40908669	40908769	40908721	40908741	+	AAGAAAATAATCCCTCAATG	3	chr4.40908682.+	-0.459431618637297	0.238794977685507	NS	0.897581714052674
Region_78	1.09981e+10	8.032e+07	-0.02611549344706323	chr4	40908097	40909118	PHOX2B.01592,PHOX2B.01593,PHOX2B.01598,PHOX2B.01599,PHOX2B.01600,PHOX2B.01601,PHOX2B.01602	PHOX2B.01599	-0.0150326473698267	0.00250492796380924	0.02515910530857773	stable	40908769	40908869	40908772	40908792	+	GTACCTCAGAGCCGACAATG	1	chr4.40908772.+	-0.0603005102678143	0.379538509207925	NS	0.919743681462676
Region_78	1.09981e+10	8.032e+07	-0.02611549344706323	chr4	40908097	40909118	PHOX2B.01592,PHOX2B.01593,PHOX2B.01598,PHOX2B.01599,PHOX2B.01600,PHOX2B.01601,PHOX2B.01602	PHOX2B.01599	-0.0150326473698267	0.00250492796380924	0.02515910530857773	stable	40908769	40908869	40908806	40908826	+	CTAGTGGACAGTTTGCACAA	2	chr4.40908840.-	0.35389720446494	0.544599882049295	NS	0.919743681462676
Region_78	1.09981e+10	8.032e+07	-0.02611549344706323	chr4	40908097	40909118	PHOX2B.01592,PHOX2B.01593,PHOX2B.01598,PHOX2B.01599,PHOX2B.01600,PHOX2B.01601,PHOX2B.01602	PHOX2B.01599	-0.0150326473698267	0.00250492796380924	0.02515910530857773	stable	40908769	40908869	40908840	40908860	+	TGCAGGAACCAAAAGCCCTG	3	chr4.40908806.+	-0.841818331625826	0.136375801236911	NS	0.750161207679981
Region_78	1.09981e+10	8.032e+07	-0.02611549344706323	chr4	40908097	40909118	PHOX2B.01592,PHOX2B.01593,PHOX2B.01598,PHOX2B.01599,PHOX2B.01600,PHOX2B.01601,PHOX2B.01602	PHOX2B.01600	-0.0199315186914289	2.39508e+10	0.00625827799595459	early	40908869	40908969	40908881	40908901	+	ACCTGCTAACAGATCACTGG	1	chr4.40908881.+	0.420751150473237	0.571271981343001	NS	0.919743681462676
Region_78	1.09981e+10	8.032e+07	-0.02611549344706323	chr4	40908097	40909118	PHOX2B.01592,PHOX2B.01593,PHOX2B.01598,PHOX2B.01599,PHOX2B.01600,PHOX2B.01601,PHOX2B.01602	PHOX2B.01600	-0.0199315186914289	2.39508e+10	0.00625827799595459	early	40908869	40908969	40908889	40908909	+	GGAGGCAAAGGAAATGCCCA	2	chr4.40908917.+	-0.592955291474687	0.199008975064809	NS	0.855496742274943
Region_78	1.09981e+10	8.032e+07	-0.02611549344706323	chr4	40908097	40909118	PHOX2B.01592,PHOX2B.01593,PHOX2B.01598,PHOX2B.01599,PHOX2B.01600,PHOX2B.01601,PHOX2B.01602	PHOX2B.01600	-0.0199315186914289	2.39508e+10	0.00625827799595459	early	40908869	40908969	40908917	40908937	+	ACAGATCACTGGAGGCAAGG	3	chr4.40908889.+	-185798099512757	0.0168346197347451	Depleted	0.284341515889181
Region_78	1.09981e+10	8.032e+07	-0.02611549344706323	chr4	40908097	40909118	PHOX2B.01592,PHOX2B.01593,PHOX2B.01598,PHOX2B.01599,PHOX2B.01600,PHOX2B.01601,PHOX2B.01602	PHOX2B.01601	-0.0242257527240936	1.97897e+10	0.0055902449873237	stable	40908969	40909069	40908982	40909002	+	TGTAGCACTCTTAGGTCCAG	1	chr4.40909016.+	0.17536708651056	0.472713272710641	NS	0.919743681462676
Region_78	1.09981e+10	8.032e+07	-0.02611549344706323	chr4	40908097	40909118	PHOX2B.01592,PHOX2B.01593,PHOX2B.01598,PHOX2B.01599,PHOX2B.01600,PHOX2B.01601,PHOX2B.01602	PHOX2B.01601	-0.0242257527240936	1.97897e+10	0.0055902449873237	stable	40908969	40909069	40908997	40909017	+	TACACCTCTGGAAAACAGTG	2	chr4.40908997.-	-211547721741994	0.00855536193030573	Depleted	0.198764358829999
Region_78	1.09981e+10	8.032e+07	-0.02611549344706323	chr4	40908097	40909118	PHOX2B.01592,PHOX2B.01593,PHOX2B.01598,PHOX2B.01599,PHOX2B.01600,PHOX2B.01601,PHOX2B.01602	PHOX2B.01601	-0.0242257527240936	1.97897e+10	0.0055902449873237	stable	40908969	40909069	40909016	40909036	+	CAGTGTGGAGAGCAGTGCTG	3	chr4.40908982.-	-0.239753581997885	0.312737235142557	NS	0.919743681462676
Region_78	1.09981e+10	8.032e+07	-0.02611549344706323	chr4	40908097	40909118	PHOX2B.01592,PHOX2B.01593,PHOX2B.01598,PHOX2B.01599,PHOX2B.01600,PHOX2B.01601,PHOX2B.01602	PHOX2B.01602	-0.0198210828047456	0.00118264212908055	0.01606606362681888	early	40909069	40909169	40909072	40909092	+	TCTGTGTAAGGGCAAGAGCA	1	chr4.40909098.-	-0.036525876025114	0.388719234560268	NS	0.919743681462676
Region_78	1.09981e+10	8.032e+07	-0.02611549344706323	chr4	40908097	40909118	PHOX2B.01592,PHOX2B.01593,PHOX2B.01598,PHOX2B.01599,PHOX2B.01600,PHOX2B.01601,PHOX2B.01602	PHOX2B.01602	-0.0198210828047456	0.00118264212908055	0.01606606362681888	early	40909069	40909169	40909075	40909095	+	CTGGGCCTCCCCTGTCACAG	2	chr4.40909075.+	0.554156453939981	0.623420243940575	NS	0.919743681462676
Region_78	1.09981e+10	8.032e+07	-0.02611549344706323	chr4	40908097	40909118	PHOX2B.01592,PHOX2B.01593,PHOX2B.01598,PHOX2B.01599,PHOX2B.01600,PHOX2B.01601,PHOX2B.01602	PHOX2B.01602	-0.0198210828047456	0.00118264212908055	0.01606606362681888	early	40909069	40909169	40909098	40909118	+	CTGTGACAGGGGAGGCCCAG	3	chr4.40909072.-	-397727992349992	9.92994e+08	Depleted	0.00205437471806852
Region_79	1.13485e+12	3.77957e+11	-0.02510550240491091	chr4	40910673	40910849	PHOX2B.01618,PHOX2B.01619	PHOX2B.01618	-0.0192742065061875	1.0867e+09	0.003995853812264107	stable	40910669	40910769	40910673	40910693	+	CAGACTGAAATATCATGGCA	1	chr4.40910732.+	-104730571477836	0.0960349906041719	NS	0.640728416810732
Region_79	1.13485e+12	3.77957e+11	-0.02510550240491091	chr4	40910673	40910849	PHOX2B.01618,PHOX2B.01619	PHOX2B.01618	-0.0192742065061875	1.0867e+09	0.003995853812264107	stable	40910669	40910769	40910684	40910704	+	TTGAGCATGTGGCACATCCG	2	chr4.40910673.-	-0.526545814495834	0.218275231014469	NS	0.878132873950157
Region_79	1.13485e+12	3.77957e+11	-0.02510550240491091	chr4	40910673	40910849	PHOX2B.01618,PHOX2B.01619	PHOX2B.01618	-0.0192742065061875	1.0867e+09	0.003995853812264107	stable	40910669	40910769	40910732	40910752	+	ACAAGTATTTCTTGAGCATG	3	chr4.40910684.-	0.158147833665959	0.465789470734889	NS	0.919743681462676
Region_79	1.13485e+12	3.77957e+11	-0.02510550240491091	chr4	40910673	40910849	PHOX2B.01618,PHOX2B.01619	PHOX2B.01619	-0.014779218653816	0.00169102099417033	0.019958101503653854	stable	40910769	40910869	40910787	40910807	+	TTCCTCATCTGCATCACCGG	1	chr4.40910829.+	0.221386708475302	0.491252385774915	NS	0.919743681462676
Region_79	1.13485e+12	3.77957e+11	-0.02510550240491091	chr4	40910673	40910849	PHOX2B.01618,PHOX2B.01619	PHOX2B.01619	-0.014779218653816	0.00169102099417033	0.019958101503653854	stable	40910769	40910869	40910803	40910823	+	AAGGACGATGAATGTGCTGA	2	chr4.40910803.-	-0.17218097538268	0.337317366621006	NS	0.919743681462676
Region_79	1.13485e+12	3.77957e+11	-0.02510550240491091	chr4	40910673	40910849	PHOX2B.01618,PHOX2B.01619	PHOX2B.01619	-0.014779218653816	0.00169102099417033	0.019958101503653854	stable	40910769	40910869	40910829	40910849	+	CTGAAGGCACAAATAGGGAG	3	chr4.40910787.-	-209761079662642	0.00898445261159844	Depleted	0.204881367734416
Region_80	0.0031350250954509497	0.006114650240049805	-0.01878798630828423	chr4	40911984	40912309	PHOX2B.01631,PHOX2B.01632,PHOX2B.01633,PHOX2B.01634	PHOX2B.01631	-0.0229727797008871	0.00206248599417244	0.022396722909445266	stable	40911969	40912069	40911984	40912004	+	TGTCCCGTATCGCTGAGTGC	1	chr4.40912020.-	0.675063155240299	0.668836799491826	NS	0.919743681462676
Region_80	0.0031350250954509497	0.006114650240049805	-0.01878798630828423	chr4	40911984	40912309	PHOX2B.01631,PHOX2B.01632,PHOX2B.01633,PHOX2B.01634	PHOX2B.01631	-0.0229727797008871	0.00206248599417244	0.022396722909445266	stable	40911969	40912069	40912016	40912036	+	TATTCCTGCACTCAGCGATA	2	chr4.40912016.+	0.00921853002937863	0.4065554805983	NS	0.919743681462676
Region_80	0.0031350250954509497	0.006114650240049805	-0.01878798630828423	chr4	40911984	40912309	PHOX2B.01631,PHOX2B.01632,PHOX2B.01633,PHOX2B.01634	PHOX2B.01631	-0.0229727797008871	0.00206248599417244	0.022396722909445266	stable	40911969	40912069	40912020	40912040	+	ATACTCTCCAAAGCTTCTGC	3	chr4.40911984.-	0.96769950809669	0.768079414296719	NS	0.919856525103809
Region_80	0.0031350250954509497	0.006114650240049805	-0.01878798630828423	chr4	40911984	40912309	PHOX2B.01631,PHOX2B.01632,PHOX2B.01633,PHOX2B.01634	PHOX2B.01632	-0.0192356140364035	0.00589580148216185	0.041795459171764575	stable	40912069	40912169	40912125	40912145	+	AGATTGTCTTATGGAAGAGT	1	chr4.40912125.+	-253915881110803	0.00245691093224836	Depleted	0.0949576345260013
Region_80	0.0031350250954509497	0.006114650240049805	-0.01878798630828423	chr4	40911984	40912309	PHOX2B.01631,PHOX2B.01632,PHOX2B.01633,PHOX2B.01634	PHOX2B.01632	-0.0192356140364035	0.00589580148216185	0.041795459171764575	stable	40912069	40912169	40912129	40912149	+	AAGAGTGGGATGGGAACCTG	2	chr4.40912139.+	-138360499144219	0.0500413449250844	NS	0.443494935581451
Region_80	0.0031350250954509497	0.006114650240049805	-0.01878798630828423	chr4	40911984	40912309	PHOX2B.01631,PHOX2B.01632,PHOX2B.01633,PHOX2B.01634	PHOX2B.01632	-0.0192356140364035	0.00589580148216185	0.041795459171764575	stable	40912069	40912169	40912139	40912159	+	TGTCTTATGGAAGAGTGGGA	3	chr4.40912129.+	-309953567355091	3.63581e+10	Depleted	0.0279859392510452
Region_80	0.0031350250954509497	0.006114650240049805	-0.01878798630828423	chr4	40911984	40912309	PHOX2B.01631,PHOX2B.01632,PHOX2B.01633,PHOX2B.01634	PHOX2B.01633	-0.0247443608542601	2.29564e+10	0.006079541800162815	early	40912169	40912269	40912181	40912201	+	AGCCCTATGTCAGACTGCCA	1	chr4.40912182.-	0.130167292204578	0.454561567163887	NS	0.919743681462676
Region_80	0.0031350250954509497	0.006114650240049805	-0.01878798630828423	chr4	40911984	40912309	PHOX2B.01631,PHOX2B.01632,PHOX2B.01633,PHOX2B.01634	PHOX2B.01633	-0.0247443608542601	2.29564e+10	0.006079541800162815	early	40912169	40912269	40912182	40912202	+	GCCCTATGTCAGACTGCCAG	2	chr4.40912181.-	-0.130060540564373	0.35300687288512	NS	0.919743681462676
Region_80	0.0031350250954509497	0.006114650240049805	-0.01878798630828423	chr4	40911984	40912309	PHOX2B.01631,PHOX2B.01632,PHOX2B.01633,PHOX2B.01634	PHOX2B.01633	-0.0247443608542601	2.29564e+10	0.006079541800162815	early	40912169	40912269	40912223	40912243	+	AAGCATTGTGATTGGGAGTG	3	chr4.40912223.-	0.733876310242966	0.690108916327065	NS	0.919743681462676
Region_80	0.0031350250954509497	0.006114650240049805	-0.01878798630828423	chr4	40911984	40912309	PHOX2B.01631,PHOX2B.01632,PHOX2B.01633,PHOX2B.01634	PHOX2B.01634	-0.0117026719455063	0.00255788901664598	0.02547709910583804	stable	40912269	40912369	40912276	40912296	+	GGCCTACAAAGACAGCTCAA	1	chr4.40912276.+	-0.0780025120012732	0.372746294356786	NS	0.919743681462676
Region_80	0.0031350250954509497	0.006114650240049805	-0.01878798630828423	chr4	40911984	40912309	PHOX2B.01631,PHOX2B.01632,PHOX2B.01633,PHOX2B.01634	PHOX2B.01634	-0.0117026719455063	0.00255788901664598	0.02547709910583804	stable	40912269	40912369	40912281	40912301	+	ACAAAGACAGCTCAATGGCT	2	chr4.40912281.+	0.37851162325373	0.554450029362826	NS	0.919743681462676
Region_80	0.0031350250954509497	0.006114650240049805	-0.01878798630828423	chr4	40911984	40912309	PHOX2B.01631,PHOX2B.01632,PHOX2B.01633,PHOX2B.01634	PHOX2B.01634	-0.0117026719455063	0.00255788901664598	0.02547709910583804	stable	40912269	40912369	40912289	40912309	+	AGCTCAATGGCTGGGCACGG	3	chr4.40912289.+	-0.341036917835067	0.27742903878425	NS	0.917734534561114
Region_81	0.0730186746146947	0.09689428229662567	-0.008244448914083482	chr4	40912891	40913468	PHOX2B.01640,PHOX2B.01642,PHOX2B.01644,PHOX2B.01645	PHOX2B.01640	-0.0126063220878212	0.00439730961378185	0.03551028917239814	stable	40912869	40912969	40912891	40912911	+	TTACTCCCTGAAAGTGTGAG	1	chr4.40912891.+	-133841621767593	0.0549358054222895	NS	0.470898930543292
Region_81	0.0730186746146947	0.09689428229662567	-0.008244448914083482	chr4	40912891	40913468	PHOX2B.01640,PHOX2B.01642,PHOX2B.01644,PHOX2B.01645	PHOX2B.01640	-0.0126063220878212	0.00439730961378185	0.03551028917239814	stable	40912869	40912969	40912927	40912947	+	AGATTGGAAAGCAAGTCCTG	2	chr4.40912947.+	0.00790519808534616	0.406040491671407	NS	0.919743681462676
Region_81	0.0730186746146947	0.09689428229662567	-0.008244448914083482	chr4	40912891	40913468	PHOX2B.01640,PHOX2B.01642,PHOX2B.01644,PHOX2B.01645	PHOX2B.01640	-0.0126063220878212	0.00439730961378185	0.03551028917239814	stable	40912869	40912969	40912947	40912967	+	TCTTTTCCAAGACTCCTGCA	3	chr4.40912927.-	132838311702466	0.86371429447036	NS	0.929303486307114
Region_81	0.0730186746146947	0.09689428229662567	-0.008244448914083482	chr4	40912891	40913468	PHOX2B.01640,PHOX2B.01642,PHOX2B.01644,PHOX2B.01645	PHOX2B.01642	-0.0143765842921999	0.00209835906856748	0.022594113963462753	stable	40913069	40913169	40913100	40913120	+	CGTTTCCCCTAGAGCTCACG	1	chr4.40913123.-	-0.503825737995751	0.225105529633004	NS	0.88631425253942
Region_81	0.0730186746146947	0.09689428229662567	-0.008244448914083482	chr4	40912891	40913468	PHOX2B.01640,PHOX2B.01642,PHOX2B.01644,PHOX2B.01645	PHOX2B.01642	-0.0143765842921999	0.00209835906856748	0.022594113963462753	stable	40913069	40913169	40913123	40913143	+	GGAAACGCTGATCCTAAGAA	2	chr4.40913139.+	-0.0954195650786824	0.366101796814314	NS	0.919743681462676
Region_81	0.0730186746146947	0.09689428229662567	-0.008244448914083482	chr4	40912891	40913468	PHOX2B.01640,PHOX2B.01642,PHOX2B.01644,PHOX2B.01645	PHOX2B.01642	-0.0143765842921999	0.00209835906856748	0.022594113963462753	stable	40913069	40913169	40913139	40913159	+	TTCGCTGGGAAATGAGCTCT	3	chr4.40913100.+	139548470185744	0.877989427290043	NS	0.931791295542346
Region_81	0.0730186746146947	0.09689428229662567	-0.008244448914083482	chr4	40912891	40913468	PHOX2B.01640,PHOX2B.01642,PHOX2B.01644,PHOX2B.01645	PHOX2B.01644	-0.0170421112552262	0.00195806981456561	0.02166341881914589	stable	40913269	40913369	40913343	40913363	+	CCGTAAGCATGCTCCCTAGG	1	chr4.40913346.+	-194555221597762	0.0134647349637928	Depleted	0.252102625722578
Region_81	0.0730186746146947	0.09689428229662567	-0.008244448914083482	chr4	40912891	40913468	PHOX2B.01640,PHOX2B.01642,PHOX2B.01644,PHOX2B.01645	PHOX2B.01644	-0.0170421112552262	0.00195806981456561	0.02166341881914589	stable	40913269	40913369	40913346	40913366	+	CCGCCTAGGGAGCATGCTTA	2	chr4.40913346.-	0.901819606061097	0.747274299220769	NS	0.919805192899468
Region_81	0.0730186746146947	0.09689428229662567	-0.008244448914083482	chr4	40912891	40913468	PHOX2B.01640,PHOX2B.01642,PHOX2B.01644,PHOX2B.01645	PHOX2B.01644	-0.0170421112552262	0.00195806981456561	0.02166341881914589	stable	40913269	40913369	40913346	40913366	+	TTGCCGTAAGCATGCTCCCT	3	chr4.40913343.+	0.863580801773405	0.734762287821763	NS	0.919743681462676
Region_81	0.0730186746146947	0.09689428229662567	-0.008244448914083482	chr4	40912891	40913468	PHOX2B.01640,PHOX2B.01642,PHOX2B.01644,PHOX2B.01645	PHOX2B.01645	-0.0182469724183592	9.33817e+10	0.014030753200680608	stable	40913369	40913469	40913418	40913438	+	CCGAGTGGACTCATGTGCAA	1	chr4.40913418.-	-110764072318797	0.086052049054503	NS	0.605117161930173
Region_81	0.0730186746146947	0.09689428229662567	-0.008244448914083482	chr4	40912891	40913468	PHOX2B.01640,PHOX2B.01642,PHOX2B.01644,PHOX2B.01645	PHOX2B.01645	-0.0182469724183592	9.33817e+10	0.014030753200680608	stable	40913369	40913469	40913433	40913453	+	CTCAGTGGCATTATTCCGAG	2	chr4.40913433.-	-0.274859841230583	0.300279726608281	NS	0.919743681462676
Region_81	0.0730186746146947	0.09689428229662567	-0.008244448914083482	chr4	40912891	40913468	PHOX2B.01640,PHOX2B.01642,PHOX2B.01644,PHOX2B.01645	PHOX2B.01645	-0.0182469724183592	9.33817e+10	0.014030753200680608	stable	40913369	40913469	40913448	40913468	+	GGACTTTATTCAAGGCTCAG	3	chr4.40913448.-	0.0208586048976644	0.411126800809128	NS	0.919743681462676
Region_82	0.0010167416139167903	0.0023294966091004943	-0.026702641111411272	chr4	40914891	40915135	PHOX2B.01660,PHOX2B.01661,PHOX2B.01662	PHOX2B.01660	-0.0192958277019267	0.00519650538114698	0.038943213132471656	stable	40914869	40914969	40914891	40914911	+	ACTAGAAACCATGAGTCCCT	1	chr4.40914891.+	0.541825997343158	0.618678118784373	NS	0.919743681462676
Region_82	0.0010167416139167903	0.0023294966091004943	-0.026702641111411272	chr4	40914891	40915135	PHOX2B.01660,PHOX2B.01661,PHOX2B.01662	PHOX2B.01660	-0.0192958277019267	0.00519650538114698	0.038943213132471656	stable	40914869	40914969	40914907	40914927	+	TAAATCAGGTGACATCCTGA	2	chr4.40914944.-	0.350687087868786	0.543313108550199	NS	0.919743681462676
Region_82	0.0010167416139167903	0.0023294966091004943	-0.026702641111411272	chr4	40914891	40915135	PHOX2B.01660,PHOX2B.01661,PHOX2B.01662	PHOX2B.01660	-0.0192958277019267	0.00519650538114698	0.038943213132471656	stable	40914869	40914969	40914944	40914964	+	AGAACTAGGACAAAAACCCA	3	chr4.40914907.-	-0.948284963455845	0.114221841010772	NS	0.696387229879463
Region_82	0.0010167416139167903	0.0023294966091004943	-0.026702641111411272	chr4	40914891	40915135	PHOX2B.01660,PHOX2B.01661,PHOX2B.01662	PHOX2B.01661	-0.0189114541053307	0.00611330009975559	0.04258027841928926	early	40914969	40915069	40914978	40914998	+	TTTGGGCTAAAAGATAACTC	1	chr4.40915030.+	-0.417726586806484	0.252059284833626	NS	0.906653077019143
Region_82	0.0010167416139167903	0.0023294966091004943	-0.026702641111411272	chr4	40914891	40915135	PHOX2B.01660,PHOX2B.01661,PHOX2B.01662	PHOX2B.01661	-0.0189114541053307	0.00611330009975559	0.04258027841928926	early	40914969	40915069	40914980	40915000	+	TTAGTCATCTGACAAGAGAG	2	chr4.40914980.+	-29808911770523	5.58659e+10	Depleted	0.0377855390181649
Region_82	0.0010167416139167903	0.0023294966091004943	-0.026702641111411272	chr4	40914891	40915135	PHOX2B.01660,PHOX2B.01661,PHOX2B.01662	PHOX2B.01661	-0.0189114541053307	0.00611330009975559	0.04258027841928926	early	40914969	40915069	40915030	40915050	+	TTTTAGTCATCTGACAAGAG	3	chr4.40914978.+	0	0.402944137686147	NS	0.919743681462676
Region_82	0.0010167416139167903	0.0023294966091004943	-0.026702641111411272	chr4	40914891	40915135	PHOX2B.01660,PHOX2B.01661,PHOX2B.01662	PHOX2B.01662	-0.0327198360769912	8.56347e+09	0.0034935853879268755	stable	40915069	40915169	40915101	40915121	+	TAAGCCAAAGGAATAACCAG	1	chr4.40915103.-	-106054154193505	0.0937751936252723	NS	0.633415482779539
Region_82	0.0010167416139167903	0.0023294966091004943	-0.026702641111411272	chr4	40914891	40915135	PHOX2B.01660,PHOX2B.01661,PHOX2B.01662	PHOX2B.01662	-0.0327198360769912	8.56347e+09	0.0034935853879268755	stable	40915069	40915169	40915103	40915123	+	CCTTTGGCTTAAAGGCACAG	2	chr4.40915115.+	-111672360630168	0.084619032874223	NS	0.599651491177189
Region_82	0.0010167416139167903	0.0023294966091004943	-0.026702641111411272	chr4	40914891	40915135	PHOX2B.01660,PHOX2B.01661,PHOX2B.01662	PHOX2B.01662	-0.0327198360769912	8.56347e+09	0.0034935853879268755	stable	40915069	40915169	40915115	40915135	+	AGCCAAAGGAATAACCAGTG	3	chr4.40915101.-	12025791675533	0.833972245555956	NS	0.926383457580472
Region_83	0.24109052943811693	0.282992125994158	0.00493524294190227	chr4	40915887	40916249	PHOX2B.01670,PHOX2B.01673	PHOX2B.01670	-0.0113258573271156	0.00398677503806359	0.033307144630264476	early	40915869	40915969	40915887	40915907	+	CTTCTTATTAGTCACAACTC	1	chr4.40915887.-	0.84799690655495	0.729574396656035	NS	0.919743681462676
Region_83	0.24109052943811693	0.282992125994158	0.00493524294190227	chr4	40915887	40916249	PHOX2B.01670,PHOX2B.01673	PHOX2B.01670	-0.0113258573271156	0.00398677503806359	0.033307144630264476	early	40915869	40915969	40915904	40915924	+	GTGCCAGCTCCACTCCCTCA	2	chr4.40915919.-	0.0901978089715781	0.438587754013543	NS	0.919743681462676
Region_83	0.24109052943811693	0.282992125994158	0.00493524294190227	chr4	40915887	40916249	PHOX2B.01670,PHOX2B.01673	PHOX2B.01670	-0.0113258573271156	0.00398677503806359	0.033307144630264476	early	40915869	40915969	40915919	40915939	+	AAGAAGGAAGCTCTGCCTTG	3	chr4.40915904.+	-0.156906054972451	0.342976253139755	NS	0.919743681462676
Region_83	0.24109052943811693	0.282992125994158	0.00493524294190227	chr4	40915887	40916249	PHOX2B.01670,PHOX2B.01673	PHOX2B.01673	0.00689721775909341	0.00608539392025087	0.042522743828579956	early	40916169	40916269	40916170	40916190	+	GCACATACATTCCTCCCCGT	1	chr4.40916170.-	0.197708157955851	0.481708534114287	NS	0.919743681462676
Region_83	0.24109052943811693	0.282992125994158	0.00493524294190227	chr4	40915887	40916249	PHOX2B.01670,PHOX2B.01673	PHOX2B.01673	0.00689721775909341	0.00608539392025087	0.042522743828579956	early	40916169	40916269	40916219	40916239	+	CTAGCCTTAATTCCAGTCTG	2	chr4.40916229.-	105849564931014	0.795122391184587	NS	0.921644840004561
Region_83	0.24109052943811693	0.282992125994158	0.00493524294190227	chr4	40915887	40916249	PHOX2B.01670,PHOX2B.01673	PHOX2B.01673	0.00689721775909341	0.00608539392025087	0.042522743828579956	early	40916169	40916269	40916229	40916249	+	TTCCAGTCTGTGGCTGACTG	3	chr4.40916219.-	0.368494913341814	0.550445266934913	NS	0.919743681462676
Region_84	0.0967019581807903	0.12466562984845474	-0.01265323181522123	chr4	40917091	40917148	PHOX2B.01682	PHOX2B.01682	-0.0129229916604767	0.00193377397040464	0.02153029434559041	stable	40917069	40917169	40917091	40917111	+	CAAATCACTAGACCCACCCC	1	chr4.40917128.-	-111958161575267	0.0841718443769308	NS	0.598151238514459
Region_84	0.0967019581807903	0.12466562984845474	-0.01265323181522123	chr4	40917091	40917148	PHOX2B.01682	PHOX2B.01682	-0.0129229916604767	0.00193377397040464	0.02153029434559041	stable	40917069	40917169	40917112	40917132	+	AGTCCCAGTTGTCCCACAGG	2	chr4.40917091.-	-0.575860293613904	0.203867916507827	NS	0.861164900089694
Region_84	0.0967019581807903	0.12466562984845474	-0.01265323181522123	chr4	40917091	40917148	PHOX2B.01682	PHOX2B.01682	-0.0129229916604767	0.00193377397040464	0.02153029434559041	stable	40917069	40917169	40917128	40917148	+	CTGTCTTCTGAATGGACCTG	3	chr4.40917112.+	0.497958458978862	0.601666944034221	NS	0.919743681462676
Region_85	8.34683e+11	0.0019878634276314206	-0.025604604658238682	chr4	40918013	40918244	PHOX2B.01691,PHOX2B.01692,PHOX2B.01693	PHOX2B.01691	-0.019085611554517	0.0023570271781774	0.02424143019720828	early	40917969	40918069	40918013	40918033	+	GAAGCTGTATTGCATTGTCA	1	chr4.40918013.-	0.743778806549698	0.693631260639127	NS	0.919743681462676
Region_85	8.34683e+11	0.0019878634276314206	-0.025604604658238682	chr4	40918013	40918244	PHOX2B.01691,PHOX2B.01692,PHOX2B.01693	PHOX2B.01691	-0.019085611554517	0.0023570271781774	0.02424143019720828	early	40917969	40918069	40918043	40918063	+	TCACATTGCTTTTGAAGGAG	2	chr4.40918043.+	-0.18844508941311	0.3313322327244	NS	0.919743681462676
Region_85	8.34683e+11	0.0019878634276314206	-0.025604604658238682	chr4	40918013	40918244	PHOX2B.01691,PHOX2B.01692,PHOX2B.01693	PHOX2B.01691	-0.019085611554517	0.0023570271781774	0.02424143019720828	early	40917969	40918069	40918047	40918067	+	ATTGCTTTTGAAGGAGAGGA	3	chr4.40918047.+	-556985560833095	209601	Depleted	3.53018e+08
Region_85	8.34683e+11	0.0019878634276314206	-0.025604604658238682	chr4	40918013	40918244	PHOX2B.01691,PHOX2B.01692,PHOX2B.01693	PHOX2B.01692	-0.0190487222544759	0.00242049283666562	0.024561833560412114	stable	40918069	40918169	40918130	40918150	+	AATGTGACGTATCCCAGTGC	1	chr4.40918130.+	0.227805917522812	0.493840797657386	NS	0.919743681462676
Region_85	8.34683e+11	0.0019878634276314206	-0.025604604658238682	chr4	40918013	40918244	PHOX2B.01691,PHOX2B.01692,PHOX2B.01693	PHOX2B.01692	-0.0190487222544759	0.00242049283666562	0.024561833560412114	stable	40918069	40918169	40918142	40918162	+	AGAGTGGTTTGGCCAGCACT	2	chr4.40918142.-	-122443156661005	0.0689654061203402	NS	0.535627025417733
Region_85	8.34683e+11	0.0019878634276314206	-0.025604604658238682	chr4	40918013	40918244	PHOX2B.01691,PHOX2B.01692,PHOX2B.01693	PHOX2B.01692	-0.0190487222544759	0.00242049283666562	0.024561833560412114	stable	40918069	40918169	40918143	40918163	+	TAGAGTGGTTTGGCCAGCAC	3	chr4.40918143.-	0.596995056216053	0.639746992098721	NS	0.919743681462676
Region_85	8.34683e+11	0.0019878634276314206	-0.025604604658238682	chr4	40918013	40918244	PHOX2B.01691,PHOX2B.01692,PHOX2B.01693	PHOX2B.01693	-0.0172574753105193	0.00181109235932658	0.020711992877147176	stable	40918169	40918269	40918210	40918230	+	GAACTAGCACATCCCCACAC	1	chr4.40918210.+	-0.469032388919573	0.235796429016981	NS	0.895290178335359
Region_85	8.34683e+11	0.0019878634276314206	-0.025604604658238682	chr4	40918013	40918244	PHOX2B.01691,PHOX2B.01692,PHOX2B.01693	PHOX2B.01693	-0.0172574753105193	0.00181109235932658	0.020711992877147176	stable	40918169	40918269	40918222	40918242	+	TAACTGTGTACTAGCCAGTG	2	chr4.40918224.-	-0.405256478486259	0.256099587906898	NS	0.909184358900471
Region_85	8.34683e+11	0.0019878634276314206	-0.025604604658238682	chr4	40918013	40918244	PHOX2B.01691,PHOX2B.01692,PHOX2B.01693	PHOX2B.01693	-0.0172574753105193	0.00181109235932658	0.020711992877147176	stable	40918169	40918269	40918224	40918244	+	ACTGTGTACTAGCCAGTGTG	3	chr4.40918222.-	-0.321928094887362	0.283939301122031	NS	0.917734534561114
Region_86	8.85342e+09	3.08167e+12	-0.026077439219664007	chr4	40921626	40922245	PHOX2B.01727,PHOX2B.01729,PHOX2B.01730,PHOX2B.01731,PHOX2B.01733	PHOX2B.01727	-0.0190932565889984	0.00226577768702304	0.023593150846878144	early	40921569	40921669	40921626	40921646	+	GTGACACTGGCCCACTGCAT	1	chr4.40921639.+	-0.199308808223407	0.327358171871483	NS	0.919743681462676
Region_86	8.85342e+09	3.08167e+12	-0.026077439219664007	chr4	40921626	40922245	PHOX2B.01727,PHOX2B.01729,PHOX2B.01730,PHOX2B.01731,PHOX2B.01733	PHOX2B.01727	-0.0190932565889984	0.00226577768702304	0.023593150846878144	early	40921569	40921669	40921639	40921659	+	GGCCCACTGCATTGGTGAAG	2	chr4.40921647.+	-308975465275833	3.76879e+10	Depleted	0.0287673725590901
Region_86	8.85342e+09	3.08167e+12	-0.026077439219664007	chr4	40921626	40922245	PHOX2B.01727,PHOX2B.01729,PHOX2B.01730,PHOX2B.01731,PHOX2B.01733	PHOX2B.01727	-0.0190932565889984	0.00226577768702304	0.023593150846878144	early	40921569	40921669	40921647	40921667	+	CTTTATTTATTTAGTGACAC	3	chr4.40921626.+	0.584962500721156	0.635185317538324	NS	0.919743681462676
Region_86	8.85342e+09	3.08167e+12	-0.026077439219664007	chr4	40921626	40922245	PHOX2B.01727,PHOX2B.01729,PHOX2B.01730,PHOX2B.01731,PHOX2B.01733	PHOX2B.01729	-0.016626868516021	0.00490330433443916	0.037613742378360585	early	40921769	40921869	40921794	40921814	+	GGACCCGTGTAAATGACACA	1	chr4.40921797.-	0.0509239351626725	0.422988646905937	NS	0.919743681462676
Region_86	8.85342e+09	3.08167e+12	-0.026077439219664007	chr4	40921626	40922245	PHOX2B.01727,PHOX2B.01729,PHOX2B.01730,PHOX2B.01731,PHOX2B.01733	PHOX2B.01729	-0.016626868516021	0.00490330433443916	0.037613742378360585	early	40921769	40921869	40921797	40921817	+	GTTCCATGTGTCATTTACAC	2	chr4.40921794.+	0.564570711889978	0.627411000139255	NS	0.919743681462676
Region_86	8.85342e+09	3.08167e+12	-0.026077439219664007	chr4	40921626	40922245	PHOX2B.01727,PHOX2B.01729,PHOX2B.01730,PHOX2B.01731,PHOX2B.01733	PHOX2B.01729	-0.016626868516021	0.00490330433443916	0.037613742378360585	early	40921769	40921869	40921824	40921844	+	TCCAGCTTTGCTAGAGACAA	3	chr4.40921824.+	-128010791919274	0.0618014789648543	NS	0.504496915056431
Region_86	8.85342e+09	3.08167e+12	-0.026077439219664007	chr4	40921626	40922245	PHOX2B.01727,PHOX2B.01729,PHOX2B.01730,PHOX2B.01731,PHOX2B.01733	PHOX2B.01730	-0.0287097078342217	7.64835e+09	0.0032795732659717616	early	40921869	40921969	40921877	40921897	+	GGGCAGAAAGGTCTCCACCA	1	chr4.40921901.-	-266706358093605	0.00163086006848583	Depleted	0.0739743889397908
Region_86	8.85342e+09	3.08167e+12	-0.026077439219664007	chr4	40921626	40922245	PHOX2B.01727,PHOX2B.01729,PHOX2B.01730,PHOX2B.01731,PHOX2B.01733	PHOX2B.01730	-0.0287097078342217	7.64835e+09	0.0032795732659717616	early	40921869	40921969	40921887	40921907	+	GCAGAAAAGTGGGACCCTGG	2	chr4.40921887.+	0.396200857265989	0.561508528309525	NS	0.919743681462676
Region_86	8.85342e+09	3.08167e+12	-0.026077439219664007	chr4	40921626	40922245	PHOX2B.01727,PHOX2B.01729,PHOX2B.01730,PHOX2B.01731,PHOX2B.01733	PHOX2B.01730	-0.0287097078342217	7.64835e+09	0.0032795732659717616	early	40921869	40921969	40921901	40921921	+	TGTGGCTGGGGCAGAAAAGT	3	chr4.40921877.+	-121572869105544	0.0701408585408201	NS	0.541445269998882
Region_86	8.85342e+09	3.08167e+12	-0.026077439219664007	chr4	40921626	40922245	PHOX2B.01727,PHOX2B.01729,PHOX2B.01730,PHOX2B.01731,PHOX2B.01733	PHOX2B.01731	-0.0213654177272797	0.00552259634128489	0.04038232558605476	stable	40921969	40922069	40921987	40922007	+	TATTGGTGCCAACAACAGAG	1	chr4.40921987.+	-341503749927884	1.0862e+10	Depleted	0.0118245677020001
Region_86	8.85342e+09	3.08167e+12	-0.026077439219664007	chr4	40921626	40922245	PHOX2B.01727,PHOX2B.01729,PHOX2B.01730,PHOX2B.01731,PHOX2B.01733	PHOX2B.01731	-0.0213654177272797	0.00552259634128489	0.04038232558605476	stable	40921969	40922069	40921988	40922008	+	ATTGGTGCCAACAACAGAGG	2	chr4.40921988.+	-0.488747185461853	0.229704629280434	NS	0.889625631565445
Region_86	8.85342e+09	3.08167e+12	-0.026077439219664007	chr4	40921626	40922245	PHOX2B.01727,PHOX2B.01729,PHOX2B.01730,PHOX2B.01731,PHOX2B.01733	PHOX2B.01731	-0.0213654177272797	0.00552259634128489	0.04038232558605476	stable	40921969	40922069	40922018	40922038	+	CATGTCTGGCTAGAGATCTG	3	chr4.40922018.+	-0.600644122953426	0.196846510220713	NS	0.851791953559167
Region_86	8.85342e+09	3.08167e+12	-0.026077439219664007	chr4	40921626	40922245	PHOX2B.01727,PHOX2B.01729,PHOX2B.01730,PHOX2B.01731,PHOX2B.01733	PHOX2B.01733	0.0148422977025526	5.00432e+10	0.009586175795218596	stable	40922169	40922269	40922188	40922208	+	CTTGCAACTGCACTGCAAGT	1	chr4.40922188.-	10350469470992	0.788324056472556	NS	0.921380070352593
Region_86	8.85342e+09	3.08167e+12	-0.026077439219664007	chr4	40921626	40922245	PHOX2B.01727,PHOX2B.01729,PHOX2B.01730,PHOX2B.01731,PHOX2B.01733	PHOX2B.01733	0.0148422977025526	5.00432e+10	0.009586175795218596	stable	40922169	40922269	40922225	40922245	+	AATGACAATTACAGTGCTGC	2	chr4.40922225.-	201919356523331	0.036285704229581	Enriched	0.394486338085039
Region_87	8.00267e+10	2.89697e+12	-0.022205194576219053	chr4	40923376	40924329	PHOX2B.01745,PHOX2B.01746,PHOX2B.01747,PHOX2B.01750,PHOX2B.01751,PHOX2B.01752,PHOX2B.01754	PHOX2B.01745	-0.0231900929884663	2.75131e+10	0.006746348658411675	stable	40923369	40923469	40923376	40923396	+	GCCAGCTGGTCGAGACCTGG	1	chr4.40923436.-	-169883046527944	0.0248160130323908	Depleted	0.33846873838221
Region_87	8.00267e+10	2.89697e+12	-0.022205194576219053	chr4	40923376	40924329	PHOX2B.01745,PHOX2B.01746,PHOX2B.01747,PHOX2B.01750,PHOX2B.01751,PHOX2B.01752,PHOX2B.01754	PHOX2B.01745	-0.0231900929884663	2.75131e+10	0.006746348658411675	stable	40923369	40923469	40923421	40923441	+	GAACAAGTTCTGAGACGTGC	2	chr4.40923376.+	0.837321524561479	0.725991519316219	NS	0.919743681462676
Region_87	8.00267e+10	2.89697e+12	-0.022205194576219053	chr4	40923376	40924329	PHOX2B.01745,PHOX2B.01746,PHOX2B.01747,PHOX2B.01750,PHOX2B.01751,PHOX2B.01752,PHOX2B.01754	PHOX2B.01745	-0.0231900929884663	2.75131e+10	0.006746348658411675	stable	40923369	40923469	40923436	40923456	+	ATGCCAGCTTCAGGACCCCC	3	chr4.40923421.+	102485818361591	0.785329417015512	NS	0.921380070352593
Region_87	8.00267e+10	2.89697e+12	-0.022205194576219053	chr4	40923376	40924329	PHOX2B.01745,PHOX2B.01746,PHOX2B.01747,PHOX2B.01750,PHOX2B.01751,PHOX2B.01752,PHOX2B.01754	PHOX2B.01746	-0.0219239723245136	0.00333299851740058	0.029695116785556686	stable	40923469	40923569	40923477	40923497	+	CCTCGGGCAGGAGTAGCCAT	1	chr4.40923493.-	0.753981571181808	0.697241787747304	NS	0.919743681462676
Region_87	8.00267e+10	2.89697e+12	-0.022205194576219053	chr4	40923376	40924329	PHOX2B.01745,PHOX2B.01746,PHOX2B.01747,PHOX2B.01750,PHOX2B.01751,PHOX2B.01752,PHOX2B.01754	PHOX2B.01746	-0.0219239723245136	0.00333299851740058	0.029695116785556686	stable	40923469	40923569	40923493	40923513	+	CCCATGGCTACTCCTGCCCG	2	chr4.40923493.+	-217392693199981	0.0072746385063996	Depleted	0.182753308675606
Region_87	8.00267e+10	2.89697e+12	-0.022205194576219053	chr4	40923376	40924329	PHOX2B.01745,PHOX2B.01746,PHOX2B.01747,PHOX2B.01750,PHOX2B.01751,PHOX2B.01752,PHOX2B.01754	PHOX2B.01746	-0.0219239723245136	0.00333299851740058	0.029695116785556686	stable	40923469	40923569	40923493	40923513	+	CCTGCTGAATGGATGTCCCA	3	chr4.40923477.+	-215116407333365	0.00775179544601466	Depleted	0.189432170701594
Region_87	8.00267e+10	2.89697e+12	-0.022205194576219053	chr4	40923376	40924329	PHOX2B.01745,PHOX2B.01746,PHOX2B.01747,PHOX2B.01750,PHOX2B.01751,PHOX2B.01752,PHOX2B.01754	PHOX2B.01747	-0.019612280555827	0.00575874018317954	0.041374973951078406	stable	40923569	40923669	40923589	40923609	+	CCATCCTGATGGCACCAGAG	1	chr4.40923589.-	-342321143072454	1.05138e+10	Depleted	0.0116114299845346
Region_87	8.00267e+10	2.89697e+12	-0.022205194576219053	chr4	40923376	40924329	PHOX2B.01745,PHOX2B.01746,PHOX2B.01747,PHOX2B.01750,PHOX2B.01751,PHOX2B.01752,PHOX2B.01754	PHOX2B.01747	-0.019612280555827	0.00575874018317954	0.041374973951078406	stable	40923569	40923669	40923607	40923627	+	GATGGCGGCTGCTGCCACCG	2	chr4.40923607.+	-0.199308808223407	0.327358171871483	NS	0.919743681462676
Region_87	8.00267e+10	2.89697e+12	-0.022205194576219053	chr4	40923376	40924329	PHOX2B.01745,PHOX2B.01746,PHOX2B.01747,PHOX2B.01750,PHOX2B.01751,PHOX2B.01752,PHOX2B.01754	PHOX2B.01747	-0.019612280555827	0.00575874018317954	0.041374973951078406	stable	40923569	40923669	40923647	40923667	+	AATGAGGTAGGAAACAGGTG	3	chr4.40923647.-	0.557481764299049	0.624695964184267	NS	0.919743681462676
Region_87	8.00267e+10	2.89697e+12	-0.022205194576219053	chr4	40923376	40924329	PHOX2B.01745,PHOX2B.01746,PHOX2B.01747,PHOX2B.01750,PHOX2B.01751,PHOX2B.01752,PHOX2B.01754	PHOX2B.01750	-0.0258024111339092	0.00116976715303876	0.01602631518183339	stable	40923869	40923969	40923877	40923897	+	CCGAGTTGGCAAATAAAGGG	1	chr4.40923912.+	-615987133677839	4807.18	Depleted	3.66323e+07
Region_87	8.00267e+10	2.89697e+12	-0.022205194576219053	chr4	40923376	40924329	PHOX2B.01745,PHOX2B.01746,PHOX2B.01747,PHOX2B.01750,PHOX2B.01751,PHOX2B.01752,PHOX2B.01754	PHOX2B.01750	-0.0258024111339092	0.00116976715303876	0.01602631518183339	stable	40923869	40923969	40923877	40923897	+	CCGTGCTTCTGCCAGGAACA	2	chr4.40923877.+	-0.349584437790228	0.274540757268329	NS	0.917377551914066
Region_87	8.00267e+10	2.89697e+12	-0.022205194576219053	chr4	40923376	40924329	PHOX2B.01745,PHOX2B.01746,PHOX2B.01747,PHOX2B.01750,PHOX2B.01751,PHOX2B.01752,PHOX2B.01754	PHOX2B.01750	-0.0258024111339092	0.00116976715303876	0.01602631518183339	stable	40923869	40923969	40923912	40923932	+	CCGTGTTCCTGGCAGAAGCA	3	chr4.40923877.-	-0.644463512469818	0.184796163281477	NS	0.837197232173597
Region_87	8.00267e+10	2.89697e+12	-0.022205194576219053	chr4	40923376	40924329	PHOX2B.01745,PHOX2B.01746,PHOX2B.01747,PHOX2B.01750,PHOX2B.01751,PHOX2B.01752,PHOX2B.01754	PHOX2B.01751	-0.0231524027237089	0.00451585400920259	0.03595308749814232	stable	40923969	40924069	40924007	40924027	+	CACTCAACGGAAAAGCAGGA	1	chr4.40924020.+	-0.301002256032814	0.291151406267758	NS	0.919743681462676
Region_87	8.00267e+10	2.89697e+12	-0.022205194576219053	chr4	40923376	40924329	PHOX2B.01745,PHOX2B.01746,PHOX2B.01747,PHOX2B.01750,PHOX2B.01751,PHOX2B.01752,PHOX2B.01754	PHOX2B.01751	-0.0231524027237089	0.00451585400920259	0.03595308749814232	stable	40923969	40924069	40924020	40924040	+	TGAGTGTCTGCACCACTCAA	2	chr4.40924007.+	0.439699553513113	0.578778217599775	NS	0.919743681462676
Region_87	8.00267e+10	2.89697e+12	-0.022205194576219053	chr4	40923376	40924329	PHOX2B.01745,PHOX2B.01746,PHOX2B.01747,PHOX2B.01750,PHOX2B.01751,PHOX2B.01752,PHOX2B.01754	PHOX2B.01751	-0.0231524027237089	0.00451585400920259	0.03595308749814232	stable	40923969	40924069	40924027	40924047	+	CGGAAAAGCAGGATGGACAA	3	chr4.40924027.+	-0.846800145772189	0.135277760624507	NS	0.747707680904847
Region_87	8.00267e+10	2.89697e+12	-0.022205194576219053	chr4	40923376	40924329	PHOX2B.01745,PHOX2B.01746,PHOX2B.01747,PHOX2B.01750,PHOX2B.01751,PHOX2B.01752,PHOX2B.01754	PHOX2B.01752	-0.0126846208953843	0.00241905030671417	0.024561833560412114	early	40924069	40924169	40924086	40924106	+	GATCATCTCATTCCAGCCTT	1	chr4.40924135.-	-103868046816406	0.0975290029082943	NS	0.645235287364062
Region_87	8.00267e+10	2.89697e+12	-0.022205194576219053	chr4	40923376	40924329	PHOX2B.01745,PHOX2B.01746,PHOX2B.01747,PHOX2B.01750,PHOX2B.01751,PHOX2B.01752,PHOX2B.01754	PHOX2B.01752	-0.0126846208953843	0.00241905030671417	0.024561833560412114	early	40924069	40924169	40924123	40924143	+	CCAGCCTTAGGAAAAGCAGA	2	chr4.40924123.-	0.396421821111497	0.561596580257665	NS	0.919743681462676
Region_87	8.00267e+10	2.89697e+12	-0.022205194576219053	chr4	40923376	40924329	PHOX2B.01745,PHOX2B.01746,PHOX2B.01747,PHOX2B.01750,PHOX2B.01751,PHOX2B.01752,PHOX2B.01754	PHOX2B.01752	-0.0126846208953843	0.00241905030671417	0.024561833560412114	early	40924069	40924169	40924135	40924155	+	CCAGCTGTGCAAGCTTGGGC	3	chr4.40924086.+	0.697815840411052	0.677135907191157	NS	0.919743681462676
Region_87	8.00267e+10	2.89697e+12	-0.022205194576219053	chr4	40923376	40924329	PHOX2B.01745,PHOX2B.01746,PHOX2B.01747,PHOX2B.01750,PHOX2B.01751,PHOX2B.01752,PHOX2B.01754	PHOX2B.01754	-0.0173376158004963	0.00134741999869208	0.01731968073645477	stable	40924269	40924369	40924272	40924292	+	ATTTTGAATGACTGAAATGT	1	chr4.40924309.+	16338721012021	0.920135880902257	NS	0.940880434079973
Region_87	8.00267e+10	2.89697e+12	-0.022205194576219053	chr4	40923376	40924329	PHOX2B.01745,PHOX2B.01746,PHOX2B.01747,PHOX2B.01750,PHOX2B.01751,PHOX2B.01752,PHOX2B.01754	PHOX2B.01754	-0.0173376158004963	0.00134741999869208	0.01731968073645477	stable	40924269	40924369	40924308	40924328	+	AATTTTGAATGACTGAAATG	2	chr4.40924308.+	-0.246160587269398	0.310447109599478	NS	0.919743681462676
Region_87	8.00267e+10	2.89697e+12	-0.022205194576219053	chr4	40923376	40924329	PHOX2B.01745,PHOX2B.01746,PHOX2B.01747,PHOX2B.01750,PHOX2B.01751,PHOX2B.01752,PHOX2B.01754	PHOX2B.01754	-0.0173376158004963	0.00134741999869208	0.01731968073645477	stable	40924269	40924369	40924309	40924329	+	CAGGGCAGAAAATAGCAACA	3	chr4.40924272.-	-0.115477217419936	0.358499488068465	NS	0.919743681462676
Region_88	0.002881112597044075	0.005694908792966857	-0.015976757749964487	chr4	40925084	40925143	PHOX2B.01762	PHOX2B.01762	-0.0121889688956888	0.00234562255510905	0.024162832980210196	early	40925069	40925169	40925084	40925104	+	GAGCTACTGAGTCACGAATG	1	chr4.40925123.-	-0.0815298854965984	0.371397488246746	NS	0.919743681462676
Region_88	0.002881112597044075	0.005694908792966857	-0.015976757749964487	chr4	40925084	40925143	PHOX2B.01762	PHOX2B.01762	-0.0121889688956888	0.00234562255510905	0.024162832980210196	early	40925069	40925169	40925122	40925142	+	AGCTACTGAGTCACGAATGG	2	chr4.40925122.-	-109868427485941	0.0874828212691536	NS	0.611416929695543
Region_88	0.002881112597044075	0.005694908792966857	-0.015976757749964487	chr4	40925084	40925143	PHOX2B.01762	PHOX2B.01762	-0.0121889688956888	0.00234562255510905	0.024162832980210196	early	40925069	40925169	40925123	40925143	+	ATTCCATGGCTGGTTGAAAG	3	chr4.40925084.-	0.201258208247104	0.483138879567664	NS	0.919743681462676
Region_89	0.35047344044037493	0.39352166699570634	-0.00816294343963481	chr4	40928074	40928117	PHOX2B.01792	PHOX2B.01792	-0.0128834084946414	9.74585e+10	0.01433420284906199	stable	40928069	40928169	40928074	40928094	+	TGGCCGCCTAAAACGTGCCA	1	chr4.40928074.+	-0.106915203916512	0.361738034999592	NS	0.919743681462676
Region_89	0.35047344044037493	0.39352166699570634	-0.00816294343963481	chr4	40928074	40928117	PHOX2B.01792	PHOX2B.01792	-0.0128834084946414	9.74585e+10	0.01433420284906199	stable	40928069	40928169	40928077	40928097	+	ACTCCTTGGCACGTTTTAGG	2	chr4.40928077.-	0.520627858969033	0.610484177024994	NS	0.919743681462676
Region_89	0.35047344044037493	0.39352166699570634	-0.00816294343963481	chr4	40928074	40928117	PHOX2B.01792	PHOX2B.01792	-0.0128834084946414	9.74585e+10	0.01433420284906199	stable	40928069	40928169	40928097	40928117	+	AGTTGTCTTCTTAACAAATG	3	chr4.40928097.+	-0.545434136534519	0.212688893929202	NS	0.871923393547114
Region_90	6.51764e+10	2.46872e+12	-0.03690565232899215	chr4	40932470	40932728	PHOX2B.01836,PHOX2B.01837,PHOX2B.01838	PHOX2B.01836	-0.0199351437153664	0.00536587251754202	0.03969232034496731	stable	40932469	40932569	40932470	40932490	+	TTAAGAGGGGAACACCATAC	1	chr4.40932508.-	0.204819791888498	0.484574089980803	NS	0.919743681462676
Region_90	6.51764e+10	2.46872e+12	-0.03690565232899215	chr4	40932470	40932728	PHOX2B.01836,PHOX2B.01837,PHOX2B.01838	PHOX2B.01836	-0.0199351437153664	0.00536587251754202	0.03969232034496731	stable	40932469	40932569	40932508	40932528	+	TTCTTAGTAGCACTTAAGAG	2	chr4.40932521.-	-0.158262083916732	0.342472436074353	NS	0.919743681462676
Region_90	6.51764e+10	2.46872e+12	-0.03690565232899215	chr4	40932470	40932728	PHOX2B.01836,PHOX2B.01837,PHOX2B.01838	PHOX2B.01836	-0.0199351437153664	0.00536587251754202	0.03969232034496731	stable	40932469	40932569	40932521	40932541	+	AATATGGCAGTTTCTGGCAA	3	chr4.40932470.+	-116812275880833	0.0768451910121356	NS	0.569636158148
Region_90	6.51764e+10	2.46872e+12	-0.03690565232899215	chr4	40932470	40932728	PHOX2B.01836,PHOX2B.01837,PHOX2B.01838	PHOX2B.01837	-0.0319466225487624	2.06302e+10	0.005749984082644257	stable	40932569	40932669	40932592	40932612	+	CATGGCACAGGAGGGTGAAG	1	chr4.40932632.+	-349984588708321	7.72226e+09	Depleted	0.00929150362571328
Region_90	6.51764e+10	2.46872e+12	-0.03690565232899215	chr4	40932470	40932728	PHOX2B.01836,PHOX2B.01837,PHOX2B.01838	PHOX2B.01837	-0.0319466225487624	2.06302e+10	0.005749984082644257	stable	40932569	40932669	40932624	40932644	+	TCTCTCTCCATGGCACAGGA	2	chr4.40932624.+	-15077946401987	0.0383636423387558	Depleted	0.403951646778855
Region_90	6.51764e+10	2.46872e+12	-0.03690565232899215	chr4	40932470	40932728	PHOX2B.01836,PHOX2B.01837,PHOX2B.01838	PHOX2B.01837	-0.0319466225487624	2.06302e+10	0.005749984082644257	stable	40932569	40932669	40932632	40932652	+	GAACAAATAAAAAAGAATCT	3	chr4.40932592.+	103847414781464	0.789325843287375	NS	0.921380070352593
Region_90	6.51764e+10	2.46872e+12	-0.03690565232899215	chr4	40932470	40932728	PHOX2B.01836,PHOX2B.01837,PHOX2B.01838	PHOX2B.01838	-0.0296488441160594	0.00129979713221414	0.01692901688228679	early	40932669	40932769	40932693	40932713	+	ATCTTCGGTGCTAACAACCA	1	chr4.40932693.-	-274250377770764	0.00127142262097055	Depleted	0.0633936587524708
Region_90	6.51764e+10	2.46872e+12	-0.03690565232899215	chr4	40932470	40932728	PHOX2B.01836,PHOX2B.01837,PHOX2B.01838	PHOX2B.01838	-0.0296488441160594	0.00129979713221414	0.01692901688228679	early	40932669	40932769	40932708	40932728	+	CAAGTTATGCATCTGATCTT	2	chr4.40932708.-	0.0423660308055237	0.41960463695931	NS	0.919743681462676
Region_91	8.57223e+09	4.51039e+10	-0.02823694918525257	chr4	40933679	40934538	PHOX2B.01848,PHOX2B.01849,PHOX2B.01851,PHOX2B.01856	PHOX2B.01848	-0.0213557173955564	0.00363576857566658	0.03146142188638553	stable	40933669	40933769	40933679	40933699	+	AACCGCACAGGGACGCTGGG	1	chr4.40933714.+	-154314232502653	0.0354800318129049	Depleted	0.391586690902583
Region_91	8.57223e+09	4.51039e+10	-0.02823694918525257	chr4	40933679	40934538	PHOX2B.01848,PHOX2B.01849,PHOX2B.01851,PHOX2B.01856	PHOX2B.01848	-0.0213557173955564	0.00363576857566658	0.03146142188638553	stable	40933669	40933769	40933714	40933734	+	GCAGGGCCTGAGATGCCGGG	2	chr4.40933679.+	-162935662007961	0.0291863149256498	Depleted	0.361152013810707
Region_91	8.57223e+09	4.51039e+10	-0.02823694918525257	chr4	40933679	40934538	PHOX2B.01848,PHOX2B.01849,PHOX2B.01851,PHOX2B.01856	PHOX2B.01848	-0.0213557173955564	0.00363576857566658	0.03146142188638553	stable	40933669	40933769	40933716	40933736	+	CACCTCCCAGCGTCCCTGTG	3	chr4.40933716.-	0.453137289213736	0.584084320797864	NS	0.919743681462676
Region_91	8.57223e+09	4.51039e+10	-0.02823694918525257	chr4	40933679	40934538	PHOX2B.01848,PHOX2B.01849,PHOX2B.01851,PHOX2B.01856	PHOX2B.01849	-0.0177613060843086	0.00664074166393984	0.044936643137533594	stable	40933769	40933869	40933783	40933803	+	AAGCATTCATCCCCACACAC	1	chr4.40933845.+	0.313416595031845	0.528343469260203	NS	0.919743681462676
Region_91	8.57223e+09	4.51039e+10	-0.02823694918525257	chr4	40933679	40934538	PHOX2B.01848,PHOX2B.01849,PHOX2B.01851,PHOX2B.01856	PHOX2B.01849	-0.0177613060843086	0.00664074166393984	0.044936643137533594	stable	40933769	40933869	40933845	40933865	+	GCATTCATCCCCACACACAG	2	chr4.40933847.+	-303952836418664	4.52568e+10	Depleted	0.0324331152963394
Region_91	8.57223e+09	4.51039e+10	-0.02823694918525257	chr4	40933679	40934538	PHOX2B.01848,PHOX2B.01849,PHOX2B.01851,PHOX2B.01856	PHOX2B.01849	-0.0177613060843086	0.00664074166393984	0.044936643137533594	stable	40933769	40933869	40933847	40933867	+	ATCTTATAAGTCAAGTCCAA	3	chr4.40933783.-	0.795415308746079	0.71170423453857	NS	0.919743681462676
Region_91	8.57223e+09	4.51039e+10	-0.02823694918525257	chr4	40933679	40934538	PHOX2B.01848,PHOX2B.01849,PHOX2B.01851,PHOX2B.01856	PHOX2B.01851	-0.0173137896209172	6.85955e+10	0.01157541006124462	early	40933969	40934069	40933983	40934003	+	GTTTTATGATGGAAAACTGG	1	chr4.40933983.-	0.535037275389474	0.616059591705567	NS	0.919743681462676
Region_91	8.57223e+09	4.51039e+10	-0.02823694918525257	chr4	40933679	40934538	PHOX2B.01848,PHOX2B.01849,PHOX2B.01851,PHOX2B.01856	PHOX2B.01851	-0.0173137896209172	6.85955e+10	0.01157541006124462	early	40933969	40934069	40933984	40934004	+	ATCTGTGTTTATGACAGGAA	2	chr4.40934017.+	-0.52083216330144	0.219981586734013	NS	0.879964838902236
Region_91	8.57223e+09	4.51039e+10	-0.02823694918525257	chr4	40933679	40934538	PHOX2B.01848,PHOX2B.01849,PHOX2B.01851,PHOX2B.01856	PHOX2B.01851	-0.0173137896209172	6.85955e+10	0.01157541006124462	early	40933969	40934069	40934017	40934037	+	GGTTTTATGATGGAAAACTG	3	chr4.40933984.-	-0.920565532505595	0.119726457270921	NS	0.708717384689416
Region_91	8.57223e+09	4.51039e+10	-0.02823694918525257	chr4	40933679	40934538	PHOX2B.01848,PHOX2B.01849,PHOX2B.01851,PHOX2B.01856	PHOX2B.01856	-0.0149287372851537	3.37371e+10	0.007634441116690321	stable	40934469	40934569	40934482	40934502	+	AATCATCATCATCAGGGTGT	1	chr4.40934488.+	0.260527550223219	0.507036828897838	NS	0.919743681462676
Region_91	8.57223e+09	4.51039e+10	-0.02823694918525257	chr4	40933679	40934538	PHOX2B.01848,PHOX2B.01849,PHOX2B.01851,PHOX2B.01856	PHOX2B.01856	-0.0149287372851537	3.37371e+10	0.007634441116690321	stable	40934469	40934569	40934488	40934508	+	TACAAGAATCATCATCATCA	2	chr4.40934482.+	-0.425305834732671	0.249620147876048	NS	0.905862714085923
Region_91	8.57223e+09	4.51039e+10	-0.02823694918525257	chr4	40933679	40934538	PHOX2B.01848,PHOX2B.01849,PHOX2B.01851,PHOX2B.01856	PHOX2B.01856	-0.0149287372851537	3.37371e+10	0.007634441116690321	stable	40934469	40934569	40934518	40934538	+	TAGGCAGAAAAACAGAAAAG	3	chr4.40934518.+	-0.784271308944563	0.149501853531916	NS	0.777913252211934
Region_92	0.5246317991438945	0.5652283074109815	0.002593792511942135	chr4	40938017	40938052	PHOX2B.01891	PHOX2B.01891	0.0143697194200591	0.00698124285838336	0.04625488285291004	stable	40937969	40938069	40938017	40938037	+	TAAAAGGGGAAAAAGCAAGT	1	chr4.40938017.+	0.866321564768031	0.735669437084026	NS	0.91979005531542
Region_92	0.5246317991438945	0.5652283074109815	0.002593792511942135	chr4	40938017	40938052	PHOX2B.01891	PHOX2B.01891	0.0143697194200591	0.00698124285838336	0.04625488285291004	stable	40937969	40938069	40938032	40938052	+	CAAGTTGGACAATATGCCTC	2	chr4.40938032.+	0.509252840896494	0.606066675910958	NS	0.919743681462676
Region_93	0.21426965835380532	0.2561263663424021	-0.008562439507481657	chr4	40938680	40938960	PHOX2B.01898,PHOX2B.01900	PHOX2B.01898	-0.0199625421431434	0.0049522608019376	0.03776409365745667	stable	40938669	40938769	40938680	40938700	+	AGCACTAAAACATTCCACAG	1	chr4.40938736.+	-0.217098121666935	0.320892877070081	NS	0.919743681462676
Region_93	0.21426965835380532	0.2561263663424021	-0.008562439507481657	chr4	40938680	40938960	PHOX2B.01898,PHOX2B.01900	PHOX2B.01898	-0.0199625421431434	0.0049522608019376	0.03776409365745667	stable	40938669	40938769	40938710	40938730	+	CTGCTGAGAACTGGGTAGAG	2	chr4.40938710.+	130059395320849	0.857480345050024	NS	0.928891329314502
Region_93	0.21426965835380532	0.2561263663424021	-0.008562439507481657	chr4	40938680	40938960	PHOX2B.01898,PHOX2B.01900	PHOX2B.01898	-0.0199625421431434	0.0049522608019376	0.03776409365745667	stable	40938669	40938769	40938736	40938756	+	AAAGCAGGGGGCAAGAGTGG	3	chr4.40938680.+	-0.39231742277876003	0.260327259566547	NS	0.911803505584624
Region_93	0.21426965835380532	0.2561263663424021	-0.008562439507481657	chr4	40938680	40938960	PHOX2B.01898,PHOX2B.01900	PHOX2B.01900	-0.0182235733026079	4.26183e+09	0.0023232845668319274	early	40938869	40938969	40938874	40938894	+	ATGATAACCCATGAATCCAT	1	chr4.40938940.-	0.402098443571346	0.563857601817502	NS	0.919743681462676
Region_93	0.21426965835380532	0.2561263663424021	-0.008562439507481657	chr4	40938680	40938960	PHOX2B.01898,PHOX2B.01900	PHOX2B.01900	-0.0182235733026079	4.26183e+09	0.0023232845668319274	early	40938869	40938969	40938919	40938939	+	GGTGAATTAATCCACTCATG	2	chr4.40938919.-	0.335184191589629	0.537092626520938	NS	0.919743681462676
Region_93	0.21426965835380532	0.2561263663424021	-0.008562439507481657	chr4	40938680	40938960	PHOX2B.01898,PHOX2B.01900	PHOX2B.01900	-0.0182235733026079	4.26183e+09	0.0023232845668319274	early	40938869	40938969	40938940	40938960	+	ACCAATGTTGCAGTATTCAG	3	chr4.40938874.+	-126628006533745	0.0635240691412288	NS	0.513243945798774
Region_94	3.2464e+12	8.98806e+11	-0.021583140802903352	chr4	40941395	40941618	PHOX2B.01925,PHOX2B.01926,PHOX2B.01927	PHOX2B.01925	-0.0161510296037021	0.00280037874651728	0.02679103763043963	stable	40941369	40941469	40941395	40941415	+	CCTTTAACTCACCCTAAGGG	1	chr4.40941395.-	-0.417726586806484	0.252059284833626	NS	0.906653077019143
Region_94	3.2464e+12	8.98806e+11	-0.021583140802903352	chr4	40941395	40941618	PHOX2B.01925,PHOX2B.01926,PHOX2B.01927	PHOX2B.01925	-0.0161510296037021	0.00280037874651728	0.02679103763043963	stable	40941369	40941469	40941436	40941456	+	ATATGATATTGTGAAGTTCG	2	chr4.40941446.+	-0.396890152568584	0.2588290809361	NS	0.911373372241844
Region_94	3.2464e+12	8.98806e+11	-0.021583140802903352	chr4	40941395	40941618	PHOX2B.01925,PHOX2B.01926,PHOX2B.01927	PHOX2B.01925	-0.0161510296037021	0.00280037874651728	0.02679103763043963	stable	40941369	40941469	40941446	40941466	+	CACAATATCATATGTCTGGG	3	chr4.40941436.-	0.339749371974607	0.538925400461107	NS	0.919743681462676
Region_94	3.2464e+12	8.98806e+11	-0.021583140802903352	chr4	40941395	40941618	PHOX2B.01925,PHOX2B.01926,PHOX2B.01927	PHOX2B.01926	-0.0189224401358309	7.07251e+10	0.011817855557611714	stable	40941469	40941569	40941489	40941509	+	GTAGAGTCAAGCTTGAGTTC	1	chr4.40941489.-	-0.511713518690518	0.222720620524536	NS	0.883548301336332
Region_94	3.2464e+12	8.98806e+11	-0.021583140802903352	chr4	40941395	40941618	PHOX2B.01925,PHOX2B.01926,PHOX2B.01927	PHOX2B.01926	-0.0189224401358309	7.07251e+10	0.011817855557611714	stable	40941469	40941569	40941511	40941531	+	TTTGACACTGAGAGACAGAG	2	chr4.40941548.-	-313577677903047	3.18016e+10	Depleted	0.0251998553797518
Region_94	3.2464e+12	8.98806e+11	-0.021583140802903352	chr4	40941395	40941618	PHOX2B.01925,PHOX2B.01926,PHOX2B.01927	PHOX2B.01926	-0.0189224401358309	7.07251e+10	0.011817855557611714	stable	40941469	40941569	40941548	40941568	+	CAAGACACACAGCTAATACA	3	chr4.40941511.-	0.587283812631277	0.636066867048636	NS	0.919743681462676
Region_94	3.2464e+12	8.98806e+11	-0.021583140802903352	chr4	40941395	40941618	PHOX2B.01925,PHOX2B.01926,PHOX2B.01927	PHOX2B.01927	-0.017140358282255	0.00731304313888758	0.047548997049617805	early	40941569	40941669	40941589	40941609	+	ACTATAGTACCAGATACATA	1	chr4.40941589.+	0.824272712491154	0.721580446370725	NS	0.919743681462676
Region_94	3.2464e+12	8.98806e+11	-0.021583140802903352	chr4	40941395	40941618	PHOX2B.01925,PHOX2B.01926,PHOX2B.01927	PHOX2B.01927	-0.017140358282255	0.00731304313888758	0.047548997049617805	early	40941569	40941669	40941596	40941616	+	TACCAGATACATAAGGATTT	2	chr4.40941596.+	-0.130256385951342	0.352933315309346	NS	0.919743681462676
Region_94	3.2464e+12	8.98806e+11	-0.021583140802903352	chr4	40941395	40941618	PHOX2B.01925,PHOX2B.01926,PHOX2B.01927	PHOX2B.01927	-0.017140358282255	0.00731304313888758	0.047548997049617805	early	40941569	40941669	40941598	40941618	+	CACCAAAATCCTTATGTATC	3	chr4.40941598.-	-104281308353897	0.0968110631736863	NS	0.642997593031273
Region_95	77344.1	2.18739e+07	-0.02344938248707453	chr4	40942403	40944230	PHOX2B.01935,PHOX2B.01936,PHOX2B.01937,PHOX2B.01939,PHOX2B.01940,PHOX2B.01945,PHOX2B.01949,PHOX2B.01950,PHOX2B.01951,PHOX2B.01952,PHOX2B.01953	PHOX2B.01935	-0.0141589943631097	0.00289968727022859	0.027242399000018378	stable	40942369	40942469	40942403	40942423	+	CCTCGGGCTCTAGAGTCCTG	1	chr4.40942403.+	-0.123231765994271	0.355575110437483	NS	0.919743681462676
Region_95	77344.1	2.18739e+07	-0.02344938248707453	chr4	40942403	40944230	PHOX2B.01935,PHOX2B.01936,PHOX2B.01937,PHOX2B.01939,PHOX2B.01940,PHOX2B.01945,PHOX2B.01949,PHOX2B.01950,PHOX2B.01951,PHOX2B.01952,PHOX2B.01953	PHOX2B.01935	-0.0141589943631097	0.00289968727022859	0.027242399000018378	stable	40942369	40942469	40942403	40942423	+	CCCCAGGACTCTAGAGCCCG	2	chr4.40942403.-	-0.467923079530937	0.236141828495076	NS	0.895709032889652
Region_95	77344.1	2.18739e+07	-0.02344938248707453	chr4	40942403	40944230	PHOX2B.01935,PHOX2B.01936,PHOX2B.01937,PHOX2B.01939,PHOX2B.01940,PHOX2B.01945,PHOX2B.01949,PHOX2B.01950,PHOX2B.01951,PHOX2B.01952,PHOX2B.01953	PHOX2B.01935	-0.0141589943631097	0.00289968727022859	0.027242399000018378	stable	40942369	40942469	40942419	40942439	+	GTTCCCTGACTCCAGACCCC	3	chr4.40942419.-	-0.967085377527265	0.110592471096664	NS	0.685907347189594
Region_95	77344.1	2.18739e+07	-0.02344938248707453	chr4	40942403	40944230	PHOX2B.01935,PHOX2B.01936,PHOX2B.01937,PHOX2B.01939,PHOX2B.01940,PHOX2B.01945,PHOX2B.01949,PHOX2B.01950,PHOX2B.01951,PHOX2B.01952,PHOX2B.01953	PHOX2B.01936	-0.0207740064411485	1.27565e+10	0.004380429556070489	stable	40942469	40942569	40942500	40942520	+	TGTTCTCCATTTAAGGAAAG	1	chr4.40942500.-	-226303440583379	0.00564666594132037	Depleted	0.156755834953886
Region_95	77344.1	2.18739e+07	-0.02344938248707453	chr4	40942403	40944230	PHOX2B.01935,PHOX2B.01936,PHOX2B.01937,PHOX2B.01939,PHOX2B.01940,PHOX2B.01945,PHOX2B.01949,PHOX2B.01950,PHOX2B.01951,PHOX2B.01952,PHOX2B.01953	PHOX2B.01936	-0.0207740064411485	1.27565e+10	0.004380429556070489	stable	40942469	40942569	40942525	40942545	+	ATCTTCTCAGGAGTCTCCTG	2	chr4.40942541.-	-0.0216138131060627	0.394509868571667	NS	0.919743681462676
Region_95	77344.1	2.18739e+07	-0.02344938248707453	chr4	40942403	40944230	PHOX2B.01935,PHOX2B.01936,PHOX2B.01937,PHOX2B.01939,PHOX2B.01940,PHOX2B.01945,PHOX2B.01949,PHOX2B.01950,PHOX2B.01951,PHOX2B.01952,PHOX2B.01953	PHOX2B.01936	-0.0207740064411485	1.27565e+10	0.004380429556070489	stable	40942469	40942569	40942541	40942561	+	CCTGAGGCAGAAAAGTCAGC	3	chr4.40942525.-	0.355936987052261	0.545417285611283	NS	0.919743681462676
Region_95	77344.1	2.18739e+07	-0.02344938248707453	chr4	40942403	40944230	PHOX2B.01935,PHOX2B.01936,PHOX2B.01937,PHOX2B.01939,PHOX2B.01940,PHOX2B.01945,PHOX2B.01949,PHOX2B.01950,PHOX2B.01951,PHOX2B.01952,PHOX2B.01953	PHOX2B.01937	-0.0175596041001659	0.00255545728442794	0.02547709910583804	stable	40942569	40942669	40942604	40942624	+	AGTGAGGAGGCCGAGCAGCG	1	chr4.40942620.+	-0.128897733182258	0.353443724808813	NS	0.919743681462676
Region_95	77344.1	2.18739e+07	-0.02344938248707453	chr4	40942403	40944230	PHOX2B.01935,PHOX2B.01936,PHOX2B.01937,PHOX2B.01939,PHOX2B.01940,PHOX2B.01945,PHOX2B.01949,PHOX2B.01950,PHOX2B.01951,PHOX2B.01952,PHOX2B.01953	PHOX2B.01937	-0.0175596041001659	0.00255545728442794	0.02547709910583804	stable	40942569	40942669	40942607	40942627	+	GATTTTTAAGAGCAGTGAGG	2	chr4.40942607.+	-212553088208386	0.00832190007476382	Depleted	0.196637682283386
Region_95	77344.1	2.18739e+07	-0.02344938248707453	chr4	40942403	40944230	PHOX2B.01935,PHOX2B.01936,PHOX2B.01937,PHOX2B.01939,PHOX2B.01940,PHOX2B.01945,PHOX2B.01949,PHOX2B.01950,PHOX2B.01951,PHOX2B.01952,PHOX2B.01953	PHOX2B.01937	-0.0175596041001659	0.00255545728442794	0.02547709910583804	stable	40942569	40942669	40942620	40942640	+	ACAGATTTTTAAGAGCAGTG	3	chr4.40942604.+	0.290341751829529	0.51905401721355	NS	0.919743681462676
Region_95	77344.1	2.18739e+07	-0.02344938248707453	chr4	40942403	40944230	PHOX2B.01935,PHOX2B.01936,PHOX2B.01937,PHOX2B.01939,PHOX2B.01940,PHOX2B.01945,PHOX2B.01949,PHOX2B.01950,PHOX2B.01951,PHOX2B.01952,PHOX2B.01953	PHOX2B.01939	-0.018588792259606	0.00650240598037095	0.044340587661013516	early	40942769	40942869	40942822	40942842	+	TCTTGGGAAGAATGCAGCAC	1	chr4.40942840.-	0.892017319126988	0.744096812503258	NS	0.919790497499909
Region_95	77344.1	2.18739e+07	-0.02344938248707453	chr4	40942403	40944230	PHOX2B.01935,PHOX2B.01936,PHOX2B.01937,PHOX2B.01939,PHOX2B.01940,PHOX2B.01945,PHOX2B.01949,PHOX2B.01950,PHOX2B.01951,PHOX2B.01952,PHOX2B.01953	PHOX2B.01939	-0.018588792259606	0.00650240598037095	0.044340587661013516	early	40942769	40942869	40942836	40942856	+	GGGAAGAATGCAGCACAGGT	2	chr4.40942836.-	-106319382648719	0.0933271202030779	NS	0.632069706699027
Region_95	77344.1	2.18739e+07	-0.02344938248707453	chr4	40942403	40944230	PHOX2B.01935,PHOX2B.01936,PHOX2B.01937,PHOX2B.01939,PHOX2B.01940,PHOX2B.01945,PHOX2B.01949,PHOX2B.01950,PHOX2B.01951,PHOX2B.01952,PHOX2B.01953	PHOX2B.01939	-0.018588792259606	0.00650240598037095	0.044340587661013516	early	40942769	40942869	40942840	40942860	+	ACAGGTGGGTGCTGGCTCTG	3	chr4.40942822.-	0.46527180179898	0.588862718805275	NS	0.919743681462676
Region_95	77344.1	2.18739e+07	-0.02344938248707453	chr4	40942403	40944230	PHOX2B.01935,PHOX2B.01936,PHOX2B.01937,PHOX2B.01939,PHOX2B.01940,PHOX2B.01945,PHOX2B.01949,PHOX2B.01950,PHOX2B.01951,PHOX2B.01952,PHOX2B.01953	PHOX2B.01940	-0.0238970535027981	3.07271e+10	0.007146714023422283	stable	40942869	40942969	40942933	40942953	+	GCGGGGGTGTGTGGACTCCA	1	chr4.40942947.-	0.206028975127561	0.485061400607857	NS	0.919743681462676
Region_95	77344.1	2.18739e+07	-0.02344938248707453	chr4	40942403	40944230	PHOX2B.01935,PHOX2B.01936,PHOX2B.01937,PHOX2B.01939,PHOX2B.01940,PHOX2B.01945,PHOX2B.01949,PHOX2B.01950,PHOX2B.01951,PHOX2B.01952,PHOX2B.01953	PHOX2B.01940	-0.0238970535027981	3.07271e+10	0.007146714023422283	stable	40942869	40942969	40942943	40942963	+	GGGTGTGTGGACTCCAAGGA	2	chr4.40942943.-	-155019708256048	0.0349263406612195	Depleted	0.388824482033669
Region_95	77344.1	2.18739e+07	-0.02344938248707453	chr4	40942403	40944230	PHOX2B.01935,PHOX2B.01936,PHOX2B.01937,PHOX2B.01939,PHOX2B.01940,PHOX2B.01945,PHOX2B.01949,PHOX2B.01950,PHOX2B.01951,PHOX2B.01952,PHOX2B.01953	PHOX2B.01940	-0.0238970535027981	3.07271e+10	0.007146714023422283	stable	40942869	40942969	40942947	40942967	+	ACTCCAAGGAGGGCATCCTG	3	chr4.40942933.-	-260334103003601	0.00200411750107325	Depleted	0.0837589217404671
Region_95	77344.1	2.18739e+07	-0.02344938248707453	chr4	40942403	40944230	PHOX2B.01935,PHOX2B.01936,PHOX2B.01937,PHOX2B.01939,PHOX2B.01940,PHOX2B.01945,PHOX2B.01949,PHOX2B.01950,PHOX2B.01951,PHOX2B.01952,PHOX2B.01953	PHOX2B.01945	-0.0166822509069376	0.00451912874012409	0.03595308749814232	stable	40943369	40943469	40943393	40943413	+	TTTTCTCTTGGCATCTCAGT	1	chr4.40943393.-	0.466836399859049	0.58947789266394	NS	0.919743681462676
Region_95	77344.1	2.18739e+07	-0.02344938248707453	chr4	40942403	40944230	PHOX2B.01935,PHOX2B.01936,PHOX2B.01937,PHOX2B.01939,PHOX2B.01940,PHOX2B.01945,PHOX2B.01949,PHOX2B.01950,PHOX2B.01951,PHOX2B.01952,PHOX2B.01953	PHOX2B.01945	-0.0166822509069376	0.00451912874012409	0.03595308749814232	stable	40943369	40943469	40943395	40943415	+	AACTGAGATGCCAAGAGAAA	2	chr4.40943395.+	0.0836579290469096	0.43598288180936	NS	0.919743681462676
Region_95	77344.1	2.18739e+07	-0.02344938248707453	chr4	40942403	40944230	PHOX2B.01935,PHOX2B.01936,PHOX2B.01937,PHOX2B.01939,PHOX2B.01940,PHOX2B.01945,PHOX2B.01949,PHOX2B.01950,PHOX2B.01951,PHOX2B.01952,PHOX2B.01953	PHOX2B.01945	-0.0166822509069376	0.00451912874012409	0.03595308749814232	stable	40943369	40943469	40943413	40943433	+	AAAGGTGTACAAATAAGAAA	3	chr4.40943413.+	0.0955776599822312	0.440732581220987	NS	0.919743681462676
Region_95	77344.1	2.18739e+07	-0.02344938248707453	chr4	40942403	40944230	PHOX2B.01935,PHOX2B.01936,PHOX2B.01937,PHOX2B.01939,PHOX2B.01940,PHOX2B.01945,PHOX2B.01949,PHOX2B.01950,PHOX2B.01951,PHOX2B.01952,PHOX2B.01953	PHOX2B.01949	-0.0174282637702063	0.00737832638653259	0.04778766543841383	stable	40943769	40943869	40943796	40943816	+	GCAGCCATACCCTCATTGGT	1	chr4.40943801.-	0.26803508689216	0.510063917188988	NS	0.919743681462676
Region_95	77344.1	2.18739e+07	-0.02344938248707453	chr4	40942403	40944230	PHOX2B.01935,PHOX2B.01936,PHOX2B.01937,PHOX2B.01939,PHOX2B.01940,PHOX2B.01945,PHOX2B.01949,PHOX2B.01950,PHOX2B.01951,PHOX2B.01952,PHOX2B.01953	PHOX2B.01949	-0.0174282637702063	0.00737832638653259	0.04778766543841383	stable	40943769	40943869	40943801	40943821	+	CATACCCTCATTGGTAGGCA	2	chr4.40943796.-	0.39231742277876003	0.559960524244791	NS	0.919743681462676
Region_95	77344.1	2.18739e+07	-0.02344938248707453	chr4	40942403	40944230	PHOX2B.01935,PHOX2B.01936,PHOX2B.01937,PHOX2B.01939,PHOX2B.01940,PHOX2B.01945,PHOX2B.01949,PHOX2B.01950,PHOX2B.01951,PHOX2B.01952,PHOX2B.01953	PHOX2B.01949	-0.0174282637702063	0.00737832638653259	0.04778766543841383	stable	40943769	40943869	40943847	40943867	+	GAGAATCTGAGGTCCAGGCT	3	chr4.40943847.+	-123863775152633	0.0670793485268674	NS	0.528852385261796
Region_95	77344.1	2.18739e+07	-0.02344938248707453	chr4	40942403	40944230	PHOX2B.01935,PHOX2B.01936,PHOX2B.01937,PHOX2B.01939,PHOX2B.01940,PHOX2B.01945,PHOX2B.01949,PHOX2B.01950,PHOX2B.01951,PHOX2B.01952,PHOX2B.01953	PHOX2B.01950	-0.0277018472109225	5.60627e+09	0.0027116959447752303	stable	40943869	40943969	40943879	40943899	+	GGCCAAAGCCCTCTAACAGC	1	chr4.40943879.+	-0.817796668779251	0.141755870883216	NS	0.759119457545376
Region_95	77344.1	2.18739e+07	-0.02344938248707453	chr4	40942403	40944230	PHOX2B.01935,PHOX2B.01936,PHOX2B.01937,PHOX2B.01939,PHOX2B.01940,PHOX2B.01945,PHOX2B.01949,PHOX2B.01950,PHOX2B.01951,PHOX2B.01952,PHOX2B.01953	PHOX2B.01950	-0.0277018472109225	5.60627e+09	0.0027116959447752303	stable	40943869	40943969	40943926	40943946	+	TGTACTTGTTCTTCTCTGGG	2	chr4.40943929.-	-0.270853910293093	0.301689858288098	NS	0.919743681462676
Region_95	77344.1	2.18739e+07	-0.02344938248707453	chr4	40942403	40944230	PHOX2B.01935,PHOX2B.01936,PHOX2B.01937,PHOX2B.01939,PHOX2B.01940,PHOX2B.01945,PHOX2B.01949,PHOX2B.01950,PHOX2B.01951,PHOX2B.01952,PHOX2B.01953	PHOX2B.01950	-0.0277018472109225	5.60627e+09	0.0027116959447752303	stable	40943869	40943969	40943929	40943949	+	ACTTGTTCTTCTCTGGGAGG	3	chr4.40943926.-	-372402653845871	3.03028e+08	Depleted	0.00472868398529272
Region_95	77344.1	2.18739e+07	-0.02344938248707453	chr4	40942403	40944230	PHOX2B.01935,PHOX2B.01936,PHOX2B.01937,PHOX2B.01939,PHOX2B.01940,PHOX2B.01945,PHOX2B.01949,PHOX2B.01950,PHOX2B.01951,PHOX2B.01952,PHOX2B.01953	PHOX2B.01951	-0.0310273987322147	1.86802e+08	4.00498e+12	stable	40943969	40944069	40943980	40944000	+	TGAGGGCATTAGAACTACTG	1	chr4.40944035.-	-19205655325056	0.0143610813028081	Depleted	0.260976692896261
Region_95	77344.1	2.18739e+07	-0.02344938248707453	chr4	40942403	40944230	PHOX2B.01935,PHOX2B.01936,PHOX2B.01937,PHOX2B.01939,PHOX2B.01940,PHOX2B.01945,PHOX2B.01949,PHOX2B.01950,PHOX2B.01951,PHOX2B.01952,PHOX2B.01953	PHOX2B.01951	-0.0310273987322147	1.86802e+08	4.00498e+12	stable	40943969	40944069	40944035	40944055	+	TCTAATGCCCTCATGCCTCA	2	chr4.40944045.+	-0.0749620576812221	0.373910165151164	NS	0.919743681462676
Region_95	77344.1	2.18739e+07	-0.02344938248707453	chr4	40942403	40944230	PHOX2B.01935,PHOX2B.01936,PHOX2B.01937,PHOX2B.01939,PHOX2B.01940,PHOX2B.01945,PHOX2B.01949,PHOX2B.01950,PHOX2B.01951,PHOX2B.01952,PHOX2B.01953	PHOX2B.01951	-0.0310273987322147	1.86802e+08	4.00498e+12	stable	40943969	40944069	40944045	40944065	+	GTCTACTTTTAAAAACAGGA	3	chr4.40943980.+	-0.665580960929441	0.179156238524099	NS	0.828919402732123
Region_95	77344.1	2.18739e+07	-0.02344938248707453	chr4	40942403	40944230	PHOX2B.01935,PHOX2B.01936,PHOX2B.01937,PHOX2B.01939,PHOX2B.01940,PHOX2B.01945,PHOX2B.01949,PHOX2B.01950,PHOX2B.01951,PHOX2B.01952,PHOX2B.01953	PHOX2B.01952	-0.0193989300856463	1.29014e+10	0.0044030754498849654	stable	40944069	40944169	40944078	40944098	+	TGGGCTTGTTCAAAGAACCA	1	chr4.40944078.+	-0.483322238845318	0.231372072633016	NS	0.890380253151972
Region_95	77344.1	2.18739e+07	-0.02344938248707453	chr4	40942403	40944230	PHOX2B.01935,PHOX2B.01936,PHOX2B.01937,PHOX2B.01939,PHOX2B.01940,PHOX2B.01945,PHOX2B.01949,PHOX2B.01950,PHOX2B.01951,PHOX2B.01952,PHOX2B.01953	PHOX2B.01952	-0.0193989300856463	1.29014e+10	0.0044030754498849654	stable	40944069	40944169	40944085	40944105	+	GTTCAAAGAACCAAGGACTG	2	chr4.40944085.+	-124392558288609	0.0663875958904682	NS	0.526061292773654
Region_95	77344.1	2.18739e+07	-0.02344938248707453	chr4	40942403	40944230	PHOX2B.01935,PHOX2B.01936,PHOX2B.01937,PHOX2B.01939,PHOX2B.01940,PHOX2B.01945,PHOX2B.01949,PHOX2B.01950,PHOX2B.01951,PHOX2B.01952,PHOX2B.01953	PHOX2B.01952	-0.0193989300856463	1.29014e+10	0.0044030754498849654	stable	40944069	40944169	40944096	40944116	+	CAAGGACTGTGGTCAGAAAG	3	chr4.40944096.+	-0.366597144221091	0.268836533376416	NS	0.91373627219842
Region_95	77344.1	2.18739e+07	-0.02344938248707453	chr4	40942403	40944230	PHOX2B.01935,PHOX2B.01936,PHOX2B.01937,PHOX2B.01939,PHOX2B.01940,PHOX2B.01945,PHOX2B.01949,PHOX2B.01950,PHOX2B.01951,PHOX2B.01952,PHOX2B.01953	PHOX2B.01953	-0.0120537021859902	0.0039222761900615	0.03296091694793892	stable	40944169	40944269	40944175	40944195	+	GGATTCACAAAAGTTCACTG	1	chr4.40944208.+	-119854567938208	0.0725068553438981	NS	0.551698858384708
Region_95	77344.1	2.18739e+07	-0.02344938248707453	chr4	40942403	40944230	PHOX2B.01935,PHOX2B.01936,PHOX2B.01937,PHOX2B.01939,PHOX2B.01940,PHOX2B.01945,PHOX2B.01949,PHOX2B.01950,PHOX2B.01951,PHOX2B.01952,PHOX2B.01953	PHOX2B.01953	-0.0120537021859902	0.0039222761900615	0.03296091694793892	stable	40944169	40944269	40944208	40944228	+	CTGTTCAAGAGAATTAGAGT	2	chr4.40944175.-	-0.253384235800075	0.30787387038521	NS	0.919743681462676
Region_95	77344.1	2.18739e+07	-0.02344938248707453	chr4	40942403	40944230	PHOX2B.01935,PHOX2B.01936,PHOX2B.01937,PHOX2B.01939,PHOX2B.01940,PHOX2B.01945,PHOX2B.01949,PHOX2B.01950,PHOX2B.01951,PHOX2B.01952,PHOX2B.01953	PHOX2B.01953	-0.0120537021859902	0.0039222761900615	0.03296091694793892	stable	40944169	40944269	40944210	40944230	+	ATTCACAAAAGTTCACTGTG	3	chr4.40944210.+	12526427999872	0.846276209360305	NS	0.927213341250278
Region_96	9.71038e+11	0.002236105520808987	0.01769473272729809	chr4	40945070	40945251	PHOX2B.01962,PHOX2B.01963	PHOX2B.01962	0.0137900220995393	2.43554e+10	0.00632446551359065	stable	40945069	40945169	40945070	40945090	+	GAATGTCAGCACTATTCGTC	1	chr4.40945125.+	0.636890292765017	0.654726788083797	NS	0.919743681462676
Region_96	9.71038e+11	0.002236105520808987	0.01769473272729809	chr4	40945070	40945251	PHOX2B.01962,PHOX2B.01963	PHOX2B.01962	0.0137900220995393	2.43554e+10	0.00632446551359065	stable	40945069	40945169	40945125	40945145	+	ATTCGTCAGGTGAACCCCAA	2	chr4.40945138.+	0.588520320134345	0.636536153998617	NS	0.919743681462676
Region_96	9.71038e+11	0.002236105520808987	0.01769473272729809	chr4	40945070	40945251	PHOX2B.01962,PHOX2B.01963	PHOX2B.01962	0.0137900220995393	2.43554e+10	0.00632446551359065	stable	40945069	40945169	40945138	40945158	+	TCTGCTGAAAAATTGGGGGG	3	chr4.40945070.+	186624861111117	0.94959102279891106	NS	0.949804130581408
Region_96	9.71038e+11	0.002236105520808987	0.01769473272729809	chr4	40945070	40945251	PHOX2B.01962,PHOX2B.01963	PHOX2B.01963	0.012813977116152	0.00488651860448488	0.03753162570118738	stable	40945169	40945269	40945194	40945214	+	ATGGATTTCACAAACATACC	1	chr4.40945194.-	0.611075341040288	0.645059788335633	NS	0.919743681462676
Region_96	9.71038e+11	0.002236105520808987	0.01769473272729809	chr4	40945070	40945251	PHOX2B.01962,PHOX2B.01963	PHOX2B.01963	0.012813977116152	0.00488651860448488	0.03753162570118738	stable	40945169	40945269	40945212	40945232	+	GTGGCTGTACTTGGTAAAAC	2	chr4.40945231.+	0.640305534564931	0.655998339585646	NS	0.919743681462676
Region_96	9.71038e+11	0.002236105520808987	0.01769473272729809	chr4	40945070	40945251	PHOX2B.01962,PHOX2B.01963	PHOX2B.01963	0.012813977116152	0.00488651860448488	0.03753162570118738	stable	40945169	40945269	40945231	40945251	+	TCCATCCATACTGATGTGTG	3	chr4.40945212.+	203905277656377	0.0347164229671499	Enriched	0.388260607125708
Region_97	7.90921e+08	6.2788e+09	-0.018512402611219562	chr4	40947382	40947747	PHOX2B.01985,PHOX2B.01986,PHOX2B.01987,PHOX2B.01988	PHOX2B.01985	-0.011389748525526	0.00455295351248994	0.03613623236325072	early	40947369	40947469	40947382	40947402	+	CATACACGCTAATGTCTCAG	1	chr4.40947382.-	0.316184112352558	0.529456679244046	NS	0.919743681462676
Region_97	7.90921e+08	6.2788e+09	-0.018512402611219562	chr4	40947382	40947747	PHOX2B.01985,PHOX2B.01986,PHOX2B.01987,PHOX2B.01988	PHOX2B.01985	-0.011389748525526	0.00455295351248994	0.03613623236325072	early	40947369	40947469	40947432	40947452	+	CCATGTCAGACCAACGGCAG	2	chr4.40947438.+	-105225623713142	0.0951851288593701	NS	0.638200013656238
Region_97	7.90921e+08	6.2788e+09	-0.018512402611219562	chr4	40947382	40947747	PHOX2B.01985,PHOX2B.01986,PHOX2B.01987,PHOX2B.01988	PHOX2B.01985	-0.011389748525526	0.00455295351248994	0.03613623236325072	early	40947369	40947469	40947438	40947458	+	ATGACACCATGTCAGACCAA	3	chr4.40947432.+	0.0978473233981446	0.441637971151606	NS	0.919743681462676
Region_97	7.90921e+08	6.2788e+09	-0.018512402611219562	chr4	40947382	40947747	PHOX2B.01985,PHOX2B.01986,PHOX2B.01987,PHOX2B.01988	PHOX2B.01986	-0.0156222854363575	3.66215e+09	0.00803701699193652	early	40947469	40947569	40947476	40947496	+	GCTGATAAGGAGGTACCTAG	1	chr4.40947486.+	0.463400520840243	0.588126675402751	NS	0.919743681462676
Region_97	7.90921e+08	6.2788e+09	-0.018512402611219562	chr4	40947382	40947747	PHOX2B.01985,PHOX2B.01986,PHOX2B.01987,PHOX2B.01988	PHOX2B.01986	-0.0156222854363575	3.66215e+09	0.00803701699193652	early	40947469	40947569	40947486	40947506	+	GTACCTAGAGGTATCATGAG	2	chr4.40947498.+	-0.461331151552779	0.238200058222884	NS	0.897581714052674
Region_97	7.90921e+08	6.2788e+09	-0.018512402611219562	chr4	40947382	40947747	PHOX2B.01985,PHOX2B.01986,PHOX2B.01987,PHOX2B.01988	PHOX2B.01986	-0.0156222854363575	3.66215e+09	0.00803701699193652	early	40947469	40947569	40947498	40947518	+	TTCAAGTTGGGCTGATAAGG	3	chr4.40947476.+	-0.955605880641547	0.112798600465823	NS	0.692592063025548
Region_97	7.90921e+08	6.2788e+09	-0.018512402611219562	chr4	40947382	40947747	PHOX2B.01985,PHOX2B.01986,PHOX2B.01987,PHOX2B.01988	PHOX2B.01987	-0.0183607853469212	6.61741e+08	8.26603e+11	early	40947569	40947669	40947572	40947592	+	GCGTAAGCTTAGTAAAACTA	1	chr4.40947572.-	0.589138176692349	0.636770570030367	NS	0.919743681462676
Region_97	7.90921e+08	6.2788e+09	-0.018512402611219562	chr4	40947382	40947747	PHOX2B.01985,PHOX2B.01986,PHOX2B.01987,PHOX2B.01988	PHOX2B.01987	-0.0183607853469212	6.61741e+08	8.26603e+11	early	40947569	40947669	40947627	40947647	+	ATTCTGTTGCTAGAAATAGG	2	chr4.40947627.+	-0.659412449881037	0.180792383441142	NS	0.830605843618961
Region_97	7.90921e+08	6.2788e+09	-0.018512402611219562	chr4	40947382	40947747	PHOX2B.01985,PHOX2B.01986,PHOX2B.01987,PHOX2B.01988	PHOX2B.01987	-0.0183607853469212	6.61741e+08	8.26603e+11	early	40947569	40947669	40947636	40947656	+	CTAGAAATAGGTGGTAACAA	3	chr4.40947636.+	-141503749927884	0.0468466977839244	Depleted	0.43376361200417
Region_97	7.90921e+08	6.2788e+09	-0.018512402611219562	chr4	40947382	40947747	PHOX2B.01985,PHOX2B.01986,PHOX2B.01987,PHOX2B.01988	PHOX2B.01988	-0.0200508339263681	9.81002e+08	0.0010398651992103434	early	40947669	40947769	40947671	40947691	+	AGACCTATTAATAATACCGT	1	chr4.40947687.-	-0.71409112791362	0.166615727243106	NS	0.812640674351021
Region_97	7.90921e+08	6.2788e+09	-0.018512402611219562	chr4	40947382	40947747	PHOX2B.01985,PHOX2B.01986,PHOX2B.01987,PHOX2B.01988	PHOX2B.01988	-0.0200508339263681	9.81002e+08	0.0010398651992103434	early	40947669	40947769	40947687	40947707	+	ATGCAAAGTGGGCACACCTA	2	chr4.40947671.+	-0.562122524363045	0.207823390223137	NS	0.865773478189934
Region_97	7.90921e+08	6.2788e+09	-0.018512402611219562	chr4	40947382	40947747	PHOX2B.01985,PHOX2B.01986,PHOX2B.01987,PHOX2B.01988	PHOX2B.01988	-0.0200508339263681	9.81002e+08	0.0010398651992103434	early	40947669	40947769	40947727	40947747	+	CCAATGTGAGATAATATGAA	3	chr4.40947727.-	-0.30610312772568	0.289385521491317	NS	0.919743681462676
Region_98	0.06977588284489458	0.09355136885130311	-0.01837021373829084	chr4	40948372	40948393	PHOX2B.01995	PHOX2B.01995	-0.0173687272634264	0.00762124704561684	0.048663655725028794	early	40948369	40948469	40948372	40948392	+	CTCGCTGTGTCTCGAACTCC	1	chr4.40948372.-	-100470700267753	0.103579515374126	NS	0.66423043896549006
Region_98	0.06977588284489458	0.09355136885130311	-0.01837021373829084	chr4	40948372	40948393	PHOX2B.01995	PHOX2B.01995	-0.0173687272634264	0.00762124704561684	0.048663655725028794	early	40948369	40948469	40948373	40948393	+	CAGGAGTTCGAGACACAGCG	2	chr4.40948373.+	0.63523570720238	0.654110128574806	NS	0.919743681462676
Region_99	4.16659e+09	3.55733e+10	-0.03035285946073501	chr4	40949705	40950367	PHOX2B.02008,PHOX2B.02009,PHOX2B.02010,PHOX2B.02011,PHOX2B.02014	PHOX2B.02008	-0.0232262067921146	2.4421e+10	0.00633166207421167	stable	40949669	40949769	40949705	40949725	+	CAAGGCAAGCGGCTGAAAAC	1	chr4.40949716.+	0.316473664795254	0.529573136067985	NS	0.919743681462676
Region_99	4.16659e+09	3.55733e+10	-0.03035285946073501	chr4	40949705	40950367	PHOX2B.02008,PHOX2B.02009,PHOX2B.02010,PHOX2B.02011,PHOX2B.02014	PHOX2B.02008	-0.0232262067921146	2.4421e+10	0.00633166207421167	stable	40949669	40949769	40949716	40949736	+	CAAGCGGCTGAAAACTGGAA	2	chr4.40949721.+	-173984810269933	0.0225035833888743	Depleted	0.324229481569836
Region_99	4.16659e+09	3.55733e+10	-0.03035285946073501	chr4	40949705	40950367	PHOX2B.02008,PHOX2B.02009,PHOX2B.02010,PHOX2B.02011,PHOX2B.02014	PHOX2B.02008	-0.0232262067921146	2.4421e+10	0.00633166207421167	stable	40949669	40949769	40949721	40949741	+	TTTGCTGGAGACAAGGCAAG	3	chr4.40949705.+	135314682549808	0.869110086556941	NS	0.93007875379325
Region_99	4.16659e+09	3.55733e+10	-0.03035285946073501	chr4	40949705	40950367	PHOX2B.02008,PHOX2B.02009,PHOX2B.02010,PHOX2B.02011,PHOX2B.02014	PHOX2B.02009	-0.0268549472012367	2.7675e+08	0.00675632746102892	stable	40949769	40949869	40949815	40949835	+	CTAAGCAGATCCGTCAAAAG	1	chr4.40949816.-	-0.652076696579693	0.182750280326198	NS	0.833570263076062
Region_99	4.16659e+09	3.55733e+10	-0.03035285946073501	chr4	40949705	40950367	PHOX2B.02008,PHOX2B.02009,PHOX2B.02010,PHOX2B.02011,PHOX2B.02014	PHOX2B.02009	-0.0268549472012367	2.7675e+08	0.00675632746102892	stable	40949769	40949869	40949816	40949836	+	TAAGCAGATCCGTCAAAAGG	2	chr4.40949815.-	-179441586635011	0.0197111603123747	Depleted	0.30654206523891
Region_99	4.16659e+09	3.55733e+10	-0.03035285946073501	chr4	40949705	40950367	PHOX2B.02008,PHOX2B.02009,PHOX2B.02010,PHOX2B.02011,PHOX2B.02014	PHOX2B.02009	-0.0268549472012367	2.7675e+08	0.00675632746102892	stable	40949769	40949869	40949837	40949857	+	AGAGCTTTGAAATCACAATG	3	chr4.40949837.+	-218286405714981	0.00709449699556491	Depleted	0.180008097464605
Region_99	4.16659e+09	3.55733e+10	-0.03035285946073501	chr4	40949705	40950367	PHOX2B.02008,PHOX2B.02009,PHOX2B.02010,PHOX2B.02011,PHOX2B.02014	PHOX2B.02010	-0.0340675466161434	3.29593e+07	1.90061e+12	stable	40949869	40949969	40949896	40949916	+	TGTGCAACAGTCCTCTTAGG	1	chr4.40949932.+	-0.3536369546147	0.273176579832825	NS	0.916912317069185
Region_99	4.16659e+09	3.55733e+10	-0.03035285946073501	chr4	40949705	40950367	PHOX2B.02008,PHOX2B.02009,PHOX2B.02010,PHOX2B.02011,PHOX2B.02014	PHOX2B.02010	-0.0340675466161434	3.29593e+07	1.90061e+12	stable	40949869	40949969	40949899	40949919	+	TAGAAAAACATTCTCCAGGG	2	chr4.40949896.-	-188981708224958	0.0155342339253676	Depleted	0.272546524764259
Region_99	4.16659e+09	3.55733e+10	-0.03035285946073501	chr4	40949705	40950367	PHOX2B.02008,PHOX2B.02009,PHOX2B.02010,PHOX2B.02011,PHOX2B.02014	PHOX2B.02010	-0.0340675466161434	3.29593e+07	1.90061e+12	stable	40949869	40949969	40949932	40949952	+	AAATAGAAAAACATTCTCCA	3	chr4.40949899.-	-140053792958373	0.0482994322893142	Depleted	0.438686262044503
Region_99	4.16659e+09	3.55733e+10	-0.03035285946073501	chr4	40949705	40950367	PHOX2B.02008,PHOX2B.02009,PHOX2B.02010,PHOX2B.02011,PHOX2B.02014	PHOX2B.02011	-0.0265586210836238	1.35349e+10	0.004499881863561313	early	40949969	40950069	40949970	40949990	+	GACAGCCTAAAACGCACCGT	1	chr4.40949970.+	-0.180572245641821	0.334224149726529	NS	0.919743681462676
Region_99	4.16659e+09	3.55733e+10	-0.03035285946073501	chr4	40949705	40950367	PHOX2B.02008,PHOX2B.02009,PHOX2B.02010,PHOX2B.02011,PHOX2B.02014	PHOX2B.02011	-0.0265586210836238	1.35349e+10	0.004499881863561313	early	40949969	40950069	40949999	40950019	+	GGAATTCGGACCAACTGCGG	2	chr4.40950025.+	-0.611146432524811	0.193915857149649	NS	0.847617117136644
Region_99	4.16659e+09	3.55733e+10	-0.03035285946073501	chr4	40949705	40950367	PHOX2B.02008,PHOX2B.02009,PHOX2B.02010,PHOX2B.02011,PHOX2B.02014	PHOX2B.02011	-0.0265586210836238	1.35349e+10	0.004499881863561313	early	40949969	40950069	40950025	40950045	+	ACTCAGAGCGACTCGCCTGG	3	chr4.40949999.+	-153249508082702	0.0363292880349203	Depleted	0.394486338085039
Region_99	4.16659e+09	3.55733e+10	-0.03035285946073501	chr4	40949705	40950367	PHOX2B.02008,PHOX2B.02009,PHOX2B.02010,PHOX2B.02011,PHOX2B.02014	PHOX2B.02014	0.0101369562141251	0.00787410039229425	0.049615139736374055	stable	40950269	40950369	40950319	40950339	+	CCTGGTGCACATACCGAGTG	1	chr4.40950329.-	-0.358300484552324	0.271610888107207	NS	0.915138631591426
Region_99	4.16659e+09	3.55733e+10	-0.03035285946073501	chr4	40949705	40950367	PHOX2B.02008,PHOX2B.02009,PHOX2B.02010,PHOX2B.02011,PHOX2B.02014	PHOX2B.02014	0.0101369562141251	0.00787410039229425	0.049615139736374055	stable	40950269	40950369	40950329	40950349	+	GCTGATATGAATATGTTACC	2	chr4.40950347.-	0.450661409009565	0.583107801121416	NS	0.919743681462676
Region_99	4.16659e+09	3.55733e+10	-0.03035285946073501	chr4	40949705	40950367	PHOX2B.02008,PHOX2B.02009,PHOX2B.02010,PHOX2B.02011,PHOX2B.02014	PHOX2B.02014	0.0101369562141251	0.00787410039229425	0.049615139736374055	stable	40950269	40950369	40950347	40950367	+	ATACCGAGTGTGGAATTGTT	3	chr4.40950319.-	117467853141295	0.826846459739875	NS	0.92533957998016
Region_100	0.006751164159597665	0.01181780186544659	-0.020826740968860537	chr4	40951178	40951260	PHOX2B.02023	PHOX2B.02023	-0.0251624196294608	0.00629580717038231	0.04338744751526275	stable	40951169	40951269	40951178	40951198	+	AATTATAAAGGGAGCGTCGA	1	chr4.40951210.-	-0.312590230308026	0.287147030368503	NS	0.919743681462676
Region_100	0.006751164159597665	0.01181780186544659	-0.020826740968860537	chr4	40951178	40951260	PHOX2B.02023	PHOX2B.02023	-0.0251624196294608	0.00629580717038231	0.04338744751526275	stable	40951169	40951269	40951210	40951230	+	AAGCTGTATGTTTACAGTAT	2	chr4.40951240.+	0.116409492115311	0.449053622891405	NS	0.919743681462676
Region_100	0.006751164159597665	0.01181780186544659	-0.020826740968860537	chr4	40951178	40951260	PHOX2B.02023	PHOX2B.02023	-0.0251624196294608	0.00629580717038231	0.04338744751526275	stable	40951169	40951269	40951240	40951260	+	AAATGCTTTATTTCTTCACT	3	chr4.40951178.+	0.303246673821287	0.524250870199954	NS	0.919743681462676
Region_101	0.07771415416945822	0.10222574058627862	-0.008999190068535294	chr4	40952379	40952638	PHOX2B.02035,PHOX2B.02036,PHOX2B.02037	PHOX2B.02035	-0.0219267568663737	0.00298824859769507	0.027839822450838245	stable	40952369	40952469	40952379	40952399	+	AAGATGTCTTGTCACAGTAG	1	chr4.40952379.-	0.52210247688258	0.611055816041422	NS	0.919743681462676
Region_101	0.07771415416945822	0.10222574058627862	-0.008999190068535294	chr4	40952379	40952638	PHOX2B.02035,PHOX2B.02036,PHOX2B.02037	PHOX2B.02035	-0.0219267568663737	0.00298824859769507	0.027839822450838245	stable	40952369	40952469	40952420	40952440	+	CTCTTCTCTCTCAATTAATG	2	chr4.40952420.+	0.288125386796624	0.518161129423336	NS	0.919743681462676
Region_101	0.07771415416945822	0.10222574058627862	-0.008999190068535294	chr4	40952379	40952638	PHOX2B.02035,PHOX2B.02036,PHOX2B.02037	PHOX2B.02036	-0.0123942712139605	0.0074471450540391	0.04806584590455263	stable	40952469	40952569	40952507	40952527	+	CTACTTAAAAATGGAGAATG	1	chr4.40952507.-	-0.693022246578609	0.171991057232814	NS	0.819997405505601
Region_101	0.07771415416945822	0.10222574058627862	-0.008999190068535294	chr4	40952379	40952638	PHOX2B.02035,PHOX2B.02036,PHOX2B.02037	PHOX2B.02036	-0.0123942712139605	0.0074471450540391	0.04806584590455263	stable	40952469	40952569	40952516	40952536	+	TTCACAAGTCTACTTAAAAA	2	chr4.40952516.-	0.2203900684253	0.49085054178517	NS	0.919743681462676
Region_101	0.07771415416945822	0.10222574058627862	-0.008999190068535294	chr4	40952379	40952638	PHOX2B.02035,PHOX2B.02036,PHOX2B.02037	PHOX2B.02036	-0.0123942712139605	0.0074471450540391	0.04806584590455263	stable	40952469	40952569	40952525	40952545	+	AGTAGACTTGTGAAACTTCT	3	chr4.40952525.+	0.205028802398228	0.484658321280375	NS	0.919743681462676
Region_101	0.07771415416945822	0.10222574058627862	-0.008999190068535294	chr4	40952379	40952638	PHOX2B.02035,PHOX2B.02036,PHOX2B.02037	PHOX2B.02037	-0.0184227905356334	0.00129177838162995	0.016896116719862655	early	40952569	40952669	40952616	40952636	+	AAAGGCCTCACACCCAGTCA	1	chr4.40952618.-	0.825240992487245	0.721908952709832	NS	0.919743681462676
Region_101	0.07771415416945822	0.10222574058627862	-0.008999190068535294	chr4	40952379	40952638	PHOX2B.02035,PHOX2B.02036,PHOX2B.02037	PHOX2B.02037	-0.0184227905356334	0.00129177838162995	0.016896116719862655	early	40952569	40952669	40952617	40952637	+	AGGCCTCACACCCAGTCAGG	2	chr4.40952616.-	-0.829115440796415	0.139203180458628	NS	0.753949717795105
Region_101	0.07771415416945822	0.10222574058627862	-0.008999190068535294	chr4	40952379	40952638	PHOX2B.02035,PHOX2B.02036,PHOX2B.02037	PHOX2B.02037	-0.0184227905356334	0.00129177838162995	0.016896116719862655	early	40952569	40952669	40952618	40952638	+	AAGGCCTCACACCCAGTCAG	3	chr4.40952617.-	-126401951685936	0.0638091943011175	NS	0.514275336124748
Region_102	0.0014223520607468186	0.003072144665813534	-0.034427214964874005	chr4	40953570	40953755	PHOX2B.02047,PHOX2B.02048	PHOX2B.02047	-0.0271626452882178	3.71883e+09	0.008101424433056623	early	40953569	40953669	40953570	40953590	+	ATTTACTGGAGCAGAATTCG	1	chr4.40953589.-	-0.0519277920438609	0.382764243038451	NS	0.919743681462676
Region_102	0.0014223520607468186	0.003072144665813534	-0.034427214964874005	chr4	40953570	40953755	PHOX2B.02047,PHOX2B.02048	PHOX2B.02047	-0.0271626452882178	3.71883e+09	0.008101424433056623	early	40953569	40953669	40953588	40953608	+	TTTACTGGAGCAGAATTCGG	2	chr4.40953588.-	0.412693558810545	0.568072045762037	NS	0.919743681462676
Region_102	0.0014223520607468186	0.003072144665813534	-0.034427214964874005	chr4	40953570	40953755	PHOX2B.02047,PHOX2B.02048	PHOX2B.02047	-0.0271626452882178	3.71883e+09	0.008101424433056623	early	40953569	40953669	40953589	40953609	+	GGGGGAAAGGCATTTAAAGG	3	chr4.40953570.-	-179750713610126	0.0195621885059095	Depleted	0.304969783976467
Region_102	0.0014223520607468186	0.003072144665813534	-0.034427214964874005	chr4	40953570	40953755	PHOX2B.02047,PHOX2B.02048	PHOX2B.02048	-0.0224940572733775	0.00134616086155291	0.017316806221345626	stable	40953669	40953769	40953682	40953702	+	GTGATGACAGGAGACTAGAA	1	chr4.40953735.-	-0.245756414401958	0.310591361809576	NS	0.919743681462676
Region_102	0.0014223520607468186	0.003072144665813534	-0.034427214964874005	chr4	40953570	40953755	PHOX2B.02047,PHOX2B.02048	PHOX2B.02048	-0.0224940572733775	0.00134616086155291	0.017316806221345626	stable	40953669	40953769	40953712	40953732	+	CCTCTGCAGCATGTGGAGAG	2	chr4.40953682.-	-487446911791614	1.14905e+07	Depleted	6.65025e+09
Region_102	0.0014223520607468186	0.003072144665813534	-0.034427214964874005	chr4	40953570	40953755	PHOX2B.02047,PHOX2B.02048	PHOX2B.02048	-0.0224940572733775	0.00134616086155291	0.017316806221345626	stable	40953669	40953769	40953735	40953755	+	AGGGAAGGTGGAGAAGCATG	3	chr4.40953712.-	0.0425604622280456	0.419681455047635	NS	0.919743681462676
Region_103	0.6032452275213394	0.6407710456652724	-0.0022136751797877893	chr4	40954286	40954540	PHOX2B.02054,PHOX2B.02056	PHOX2B.02054	-0.0188544060681582	4.9149e+10	0.009490978590923434	stable	40954269	40954369	40954286	40954306	+	TTGCCTTCCTAAGGACCCGA	1	chr4.40954301.-	0.235553669411687	0.496965252076553	NS	0.919743681462676
Region_103	0.6032452275213394	0.6407710456652724	-0.0022136751797877893	chr4	40954286	40954540	PHOX2B.02054,PHOX2B.02056	PHOX2B.02054	-0.0188544060681582	4.9149e+10	0.009490978590923434	stable	40954269	40954369	40954301	40954321	+	ATTGCCTTCCTAAGGACCCG	2	chr4.40954302.-	0.55030601864547	0.621941380113251	NS	0.919743681462676
Region_103	0.6032452275213394	0.6407710456652724	-0.0022136751797877893	chr4	40954286	40954540	PHOX2B.02054,PHOX2B.02056	PHOX2B.02054	-0.0188544060681582	4.9149e+10	0.009490978590923434	stable	40954269	40954369	40954302	40954322	+	CAGAGCACAAGATTTCCCTC	3	chr4.40954286.+	-0.0560340349143279	0.381181210479242	NS	0.919743681462676
Region_103	0.6032452275213394	0.6407710456652724	-0.0022136751797877893	chr4	40954286	40954540	PHOX2B.02054,PHOX2B.02056	PHOX2B.02056	-0.0143464361353865	0.00116888768727766	0.01602631518183339	stable	40954469	40954569	40954483	40954503	+	GAGAACTAGTGTCTTAGGCC	1	chr4.40954501.-	-0.502500340529183	0.22550768517864	NS	0.886633621269048
Region_103	0.6032452275213394	0.6407710456652724	-0.0022136751797877893	chr4	40954286	40954540	PHOX2B.02054,PHOX2B.02056	PHOX2B.02056	-0.0143464361353865	0.00116888768727766	0.01602631518183339	stable	40954469	40954569	40954501	40954521	+	TAGATGGGGAACTGCACACC	2	chr4.40954483.+	0.199731823925276	0.482523858672028	NS	0.919743681462676
Region_103	0.6032452275213394	0.6407710456652724	-0.0022136751797877893	chr4	40954286	40954540	PHOX2B.02054,PHOX2B.02056	PHOX2B.02056	-0.0143464361353865	0.00116888768727766	0.01602631518183339	stable	40954469	40954569	40954520	40954540	+	TCTCAAGCATGAGAGTCACC	3	chr4.40954520.+	0.082462160191973	0.435506896827275	NS	0.919743681462676
Region_104	0.054249668801481785	0.07472747376764234	-0.013804796574288002	chr4	40956583	40957127	PHOX2B.02077,PHOX2B.02081,PHOX2B.02082	PHOX2B.02077	0.0168326005784414	2.53272e+10	0.006457483607513963	stable	40956569	40956669	40956583	40956603	+	GTTAAAATAATGCTACCACA	1	chr4.40956583.-	0.179323699444562	0.474305455190867	NS	0.919743681462676
Region_104	0.054249668801481785	0.07472747376764234	-0.013804796574288002	chr4	40956583	40957127	PHOX2B.02077,PHOX2B.02081,PHOX2B.02082	PHOX2B.02077	0.0168326005784414	2.53272e+10	0.006457483607513963	stable	40956569	40956669	40956584	40956604	+	TGTTAAAATAATGCTACCAC	2	chr4.40956584.-	121056698593966	0.835976929682667	NS	0.926383457580472
Region_104	0.054249668801481785	0.07472747376764234	-0.013804796574288002	chr4	40956583	40957127	PHOX2B.02077,PHOX2B.02081,PHOX2B.02082	PHOX2B.02077	0.0168326005784414	2.53272e+10	0.006457483607513963	stable	40956569	40956669	40956627	40956647	+	AAAAAAACCTTAACAGTTCT	3	chr4.40956627.+	0.926578930530631	0.755206777704433	NS	0.919856525103809
Region_104	0.054249668801481785	0.07472747376764234	-0.013804796574288002	chr4	40956583	40957127	PHOX2B.02077,PHOX2B.02081,PHOX2B.02082	PHOX2B.02081	-0.0152738504647617	0.00742788538438368	0.04798015161556287	early	40956969	40957069	40956979	40956999	+	CACACAACTAGCAGGCATCG	1	chr4.40957008.-	-0.277367756847823	0.299398432012917	NS	0.919743681462676
Region_104	0.054249668801481785	0.07472747376764234	-0.013804796574288002	chr4	40956583	40957127	PHOX2B.02077,PHOX2B.02081,PHOX2B.02082	PHOX2B.02081	-0.0152738504647617	0.00742788538438368	0.04798015161556287	early	40956969	40957069	40957008	40957028	+	TCAATTCCAGGCTGTTGGTG	2	chr4.40956979.-	0.245365757740787	0.500922439128813	NS	0.919743681462676
Region_104	0.054249668801481785	0.07472747376764234	-0.013804796574288002	chr4	40956583	40957127	PHOX2B.02077,PHOX2B.02081,PHOX2B.02082	PHOX2B.02081	-0.0152738504647617	0.00742788538438368	0.04798015161556287	early	40956969	40957069	40957010	40957030	+	GTCACACAACTAGCAGGCAT	3	chr4.40957010.-	0.124090347724644	0.452127517148401	NS	0.919743681462676
Region_104	0.054249668801481785	0.07472747376764234	-0.013804796574288002	chr4	40956583	40957127	PHOX2B.02077,PHOX2B.02081,PHOX2B.02082	PHOX2B.02082	-0.0185007238752787	0.0024267103940694202	0.024574598799464532	stable	40957069	40957169	40957090	40957110	+	TCAGCTCCTACCTCACAGGG	1	chr4.40957093.+	-300856201350342	5.06016e+10	Depleted	0.0353222242367944
Region_104	0.054249668801481785	0.07472747376764234	-0.013804796574288002	chr4	40956583	40957127	PHOX2B.02077,PHOX2B.02081,PHOX2B.02082	PHOX2B.02082	-0.0185007238752787	0.0024267103940694202	0.024574598799464532	stable	40957069	40957169	40957093	40957113	+	ACAGGGTGGATGTGGAACAA	2	chr4.40957107.+	-0.658308650291208	0.181086141837397	NS	0.831036894217553
Region_104	0.054249668801481785	0.07472747376764234	-0.013804796574288002	chr4	40956583	40957127	PHOX2B.02077,PHOX2B.02081,PHOX2B.02082	PHOX2B.02082	-0.0185007238752787	0.0024267103940694202	0.024574598799464532	stable	40957069	40957169	40957107	40957127	+	ATTTCAGCTCCTACCTCACA	3	chr4.40957090.+	-0.671714409595758	0.177538659402794	NS	0.827414928946886
Region_105	0.016035925690395383	0.025151668543861045	0.013300242134070814	chr4	40958332	40958445	PHOX2B.02094,PHOX2B.02095	PHOX2B.02094	0.0155738386975627	9.17124e+10	0.013930120089059545	stable	40958269	40958369	40958332	40958352	+	ATAGCACTACTGAGAACCTC	1	chr4.40958332.+	220945336562895	0.0234138713889464	Enriched	0.329366586600922
Region_105	0.016035925690395383	0.025151668543861045	0.013300242134070814	chr4	40958332	40958445	PHOX2B.02094,PHOX2B.02095	PHOX2B.02094	0.0155738386975627	9.17124e+10	0.013930120089059545	stable	40958269	40958369	40958340	40958360	+	AAGGAGCACCCTTAAGCCTG	2	chr4.40958348.-	0.805183823015977	0.715065876728018	NS	0.919743681462676
Region_105	0.016035925690395383	0.025151668543861045	0.013300242134070814	chr4	40958332	40958445	PHOX2B.02094,PHOX2B.02095	PHOX2B.02094	0.0155738386975627	9.17124e+10	0.013930120089059545	stable	40958269	40958369	40958348	40958368	+	ACTGAGAACCTCAGGCTTAA	3	chr4.40958340.+	0.877871702136981	0.739474917559253	NS	0.91979005531542
Region_105	0.016035925690395383	0.025151668543861045	0.013300242134070814	chr4	40958332	40958445	PHOX2B.02094,PHOX2B.02095	PHOX2B.02095	0.0130991354734933	9.11198e+10	0.013903247173477842	early	40958369	40958469	40958371	40958391	+	AAGTTTTTATTAAGCTTTTT	1	chr4.40958371.-	0.740240726199067	0.69237478647169	NS	0.919743681462676
Region_105	0.016035925690395383	0.025151668543861045	0.013300242134070814	chr4	40958332	40958445	PHOX2B.02094,PHOX2B.02095	PHOX2B.02095	0.0130991354734933	9.11198e+10	0.013903247173477842	early	40958369	40958469	40958425	40958445	+	AAGAAAACTAGAGACAATTA	2	chr4.40958425.+	119052190604943	0.830916409944969	NS	0.926083399498427
Region_106	0.005895941750175458	0.010462406439036842	-0.034877243789966865	chr4	40961021	40961063	PHOX2B.02121	PHOX2B.02121	-0.0152832333385996	0.00576903212848223	0.041376248713924424	stable	40960969	40961069	40961021	40961041	+	GACTATGAGGACATAGCCTA	1	chr4.40961026.+	0.135159583281636	0.456562453296366	NS	0.919743681462676
Region_106	0.005895941750175458	0.010462406439036842	-0.034877243789966865	chr4	40961021	40961063	PHOX2B.02121	PHOX2B.02121	-0.0152832333385996	0.00576903212848223	0.041376248713924424	stable	40960969	40961069	40961026	40961046	+	GGCTATGTCCTCATAGTCCA	2	chr4.40961021.-	-0.111031312388744	0.360179880762653	NS	0.919743681462676
Region_106	0.005895941750175458	0.010462406439036842	-0.034877243789966865	chr4	40961021	40961063	PHOX2B.02121	PHOX2B.02121	-0.0152832333385996	0.00576903212848223	0.041376248713924424	stable	40960969	40961069	40961043	40961063	+	CTAGGGACAGCAGAGCAGGA	3	chr4.40961043.+	-295174483139278	6.19552e+08	Depleted	0.0400101060673675
Region_107	0.161569726226045	0.198939594876967	0.0063257674500403925	chr4	40962073	40962710	PHOX2B.02132,PHOX2B.02133,PHOX2B.02134,PHOX2B.02138	PHOX2B.02132	0.0139907867774337	0.00100498359988863	0.014596455436634516	stable	40962069	40962169	40962073	40962093	+	CAAGCTATTCCACAGGTGTG	1	chr4.40962082.-	203464614280689	0.0350597374682037	Enriched	0.389877377918116
Region_107	0.161569726226045	0.198939594876967	0.0063257674500403925	chr4	40962073	40962710	PHOX2B.02132,PHOX2B.02133,PHOX2B.02134,PHOX2B.02138	PHOX2B.02132	0.0139907867774337	0.00100498359988863	0.014596455436634516	stable	40962069	40962169	40962082	40962102	+	AATTAGCTGCCACACACCTG	2	chr4.40962073.+	0.145093148462377	0.460547006589083	NS	0.919743681462676
Region_107	0.161569726226045	0.198939594876967	0.0063257674500403925	chr4	40962073	40962710	PHOX2B.02132,PHOX2B.02133,PHOX2B.02134,PHOX2B.02138	PHOX2B.02132	0.0139907867774337	0.00100498359988863	0.014596455436634516	stable	40962069	40962169	40962146	40962166	+	TGAGTTTTTCAAAGATGCAG	3	chr4.40962146.+	121550603575121	0.837208581568303	NS	0.926383457580472
Region_107	0.161569726226045	0.198939594876967	0.0063257674500403925	chr4	40962073	40962710	PHOX2B.02132,PHOX2B.02133,PHOX2B.02134,PHOX2B.02138	PHOX2B.02133	0.0154064437322667	1.31019e+10	0.004426328788311702	stable	40962169	40962269	40962195	40962215	+	AGTTTCTATACATGCATCCC	1	chr4.40962212.-	128141293514865	0.85306664062766	NS	0.928025585283704
Region_107	0.161569726226045	0.198939594876967	0.0063257674500403925	chr4	40962073	40962710	PHOX2B.02132,PHOX2B.02133,PHOX2B.02134,PHOX2B.02138	PHOX2B.02133	0.0154064437322667	1.31019e+10	0.004426328788311702	stable	40962169	40962269	40962204	40962224	+	TACATGCATCCCTGGCAGAT	2	chr4.40962204.-	0.615336149764675	0.646661996043559	NS	0.919743681462676
Region_107	0.161569726226045	0.198939594876967	0.0063257674500403925	chr4	40962073	40962710	PHOX2B.02132,PHOX2B.02133,PHOX2B.02134,PHOX2B.02138	PHOX2B.02133	0.0154064437322667	1.31019e+10	0.004426328788311702	stable	40962169	40962269	40962212	40962232	+	TTTGTGGATCCCATCTGCCA	3	chr4.40962195.+	129796819594318	0.856881492119905	NS	0.928726693912678
Region_107	0.161569726226045	0.198939594876967	0.0063257674500403925	chr4	40962073	40962710	PHOX2B.02132,PHOX2B.02133,PHOX2B.02134,PHOX2B.02138	PHOX2B.02134	0.0108203147467695	0.00441891509931904	0.03554849876468229	early	40962269	40962369	40962287	40962307	+	GGTAATTGAGCCAAAATTCC	1	chr4.40962287.+	0.25964381663302	0.506680471652806	NS	0.919743681462676
Region_107	0.161569726226045	0.198939594876967	0.0063257674500403925	chr4	40962073	40962710	PHOX2B.02132,PHOX2B.02133,PHOX2B.02134,PHOX2B.02138	PHOX2B.02134	0.0108203147467695	0.00441891509931904	0.03554849876468229	early	40962269	40962369	40962305	40962325	+	TTCATTTACTGGTTCTTTCC	2	chr4.40962305.-	0.954196310386875	0.763894356894463	NS	0.919856525103809
Region_107	0.161569726226045	0.198939594876967	0.0063257674500403925	chr4	40962073	40962710	PHOX2B.02132,PHOX2B.02133,PHOX2B.02134,PHOX2B.02138	PHOX2B.02134	0.0108203147467695	0.00441891509931904	0.03554849876468229	early	40962269	40962369	40962316	40962336	+	AGAATAATTATTTCATTTAC	3	chr4.40962316.-	148965554062543	0.896200344914279	NS	0.935780547505023
Region_107	0.161569726226045	0.198939594876967	0.0063257674500403925	chr4	40962073	40962710	PHOX2B.02132,PHOX2B.02133,PHOX2B.02134,PHOX2B.02138	PHOX2B.02138	-0.00993268984820484	0.00334186073241139	0.029742382665309035	stable	40962669	40962769	40962680	40962700	+	TATCTATATGAATGGGAAAG	1	chr4.40962687.+	0.440572591385981	0.579123396376101	NS	0.919743681462676
Region_107	0.161569726226045	0.198939594876967	0.0063257674500403925	chr4	40962073	40962710	PHOX2B.02132,PHOX2B.02133,PHOX2B.02134,PHOX2B.02138	PHOX2B.02138	-0.00993268984820484	0.00334186073241139	0.029742382665309035	stable	40962669	40962769	40962687	40962707	+	CTATATGAATGGGAAAGAGG	2	chr4.40962690.+	-0.794415866350106	0.147128725705072	NS	0.772239452687902
Region_107	0.161569726226045	0.198939594876967	0.0063257674500403925	chr4	40962073	40962710	PHOX2B.02132,PHOX2B.02133,PHOX2B.02134,PHOX2B.02138	PHOX2B.02138	-0.00993268984820484	0.00334186073241139	0.029742382665309035	stable	40962669	40962769	40962690	40962710	+	TAGATAGTATCTATATGAAT	3	chr4.40962680.+	0.213173891307069	0.487941290753532	NS	0.919743681462676
Region_108	0.001483607460418232	0.0031816700276741704	0.016350009443088984	chr4	40965423	40965463	PHOX2B.02165	PHOX2B.02165	0.0123783155447248	3.91906e+10	0.008275049511384228	stable	40965369	40965469	40965423	40965443	+	CTGTCCAATAGGGGAGTCAG	1	chr4.40965443.+	115545451863398	0.82182502068571	NS	0.924676865835521
Region_108	0.001483607460418232	0.0031816700276741704	0.016350009443088984	chr4	40965423	40965463	PHOX2B.02165	PHOX2B.02165	0.0123783155447248	3.91906e+10	0.008275049511384228	stable	40965369	40965469	40965434	40965454	+	CAGCACAGCTCTAGAACTTG	2	chr4.40965423.-	0.60167989566609	0.641517740906159	NS	0.919743681462676
Region_108	0.001483607460418232	0.0031816700276741704	0.016350009443088984	chr4	40965423	40965463	PHOX2B.02165	PHOX2B.02165	0.0123783155447248	3.91906e+10	0.008275049511384228	stable	40965369	40965469	40965443	40965463	+	AGAGCTGTGCTGTCCAATAG	3	chr4.40965434.+	0.660513533728333	0.66348564053442	NS	0.919743681462676
Region_109	9.44104e+07	1.02941e+10	-0.03183284508664906	chr4	40966106	40966933	PHOX2B.02172,PHOX2B.02173,PHOX2B.02177,PHOX2B.02178,PHOX2B.02180	PHOX2B.02172	-0.0139331366553932	0.00341269712066102	0.03026009223160882	stable	40966069	40966169	40966106	40966126	+	CTTAAGCATCTACTACTGGG	1	chr4.40966110.+	-0.519608762727057	0.22034794204324	NS	0.881044915269002
Region_109	9.44104e+07	1.02941e+10	-0.03183284508664906	chr4	40966106	40966933	PHOX2B.02172,PHOX2B.02173,PHOX2B.02177,PHOX2B.02178,PHOX2B.02180	PHOX2B.02172	-0.0139331366553932	0.00341269712066102	0.03026009223160882	stable	40966069	40966169	40966107	40966127	+	GTGACTTAAGCATCTACTAC	2	chr4.40966106.+	0.597901556428654	0.640089861255678	NS	0.919743681462676
Region_109	9.44104e+07	1.02941e+10	-0.03183284508664906	chr4	40966106	40966933	PHOX2B.02172,PHOX2B.02173,PHOX2B.02177,PHOX2B.02178,PHOX2B.02180	PHOX2B.02172	-0.0139331366553932	0.00341269712066102	0.03026009223160882	stable	40966069	40966169	40966110	40966130	+	TGACTTAAGCATCTACTACT	3	chr4.40966107.+	-0.515641440217249	0.221538386030925	NS	0.881718148163817
Region_109	9.44104e+07	1.02941e+10	-0.03183284508664906	chr4	40966106	40966933	PHOX2B.02172,PHOX2B.02173,PHOX2B.02177,PHOX2B.02178,PHOX2B.02180	PHOX2B.02173	-0.0165719828200095	0.00714567880029025	0.04693526574126231	stable	40966169	40966269	40966198	40966218	+	TGTGACAGAGAGAAAGAACG	1	chr4.40966200.-	-238956681176273	0.00389078215667366	Depleted	0.124401637599604
Region_109	9.44104e+07	1.02941e+10	-0.03183284508664906	chr4	40966106	40966933	PHOX2B.02172,PHOX2B.02173,PHOX2B.02177,PHOX2B.02178,PHOX2B.02180	PHOX2B.02173	-0.0165719828200095	0.00714567880029025	0.04693526574126231	stable	40966169	40966269	40966199	40966219	+	TGACAGAGAGAAAGAACGAG	2	chr4.40966198.-	-0.637429920615292	0.186698892316416	NS	0.838448753019463
Region_109	9.44104e+07	1.02941e+10	-0.03183284508664906	chr4	40966106	40966933	PHOX2B.02172,PHOX2B.02173,PHOX2B.02177,PHOX2B.02178,PHOX2B.02180	PHOX2B.02173	-0.0165719828200095	0.00714567880029025	0.04693526574126231	stable	40966169	40966269	40966200	40966220	+	GTGACAGAGAGAAAGAACGA	3	chr4.40966199.-	-0.287281952080471	0.295926072971871	NS	0.919743681462676
Region_109	9.44104e+07	1.02941e+10	-0.03183284508664906	chr4	40966106	40966933	PHOX2B.02172,PHOX2B.02173,PHOX2B.02177,PHOX2B.02178,PHOX2B.02180	PHOX2B.02177	-0.0204551524343891	4.62778e+10	0.009149263319977355	stable	40966569	40966669	40966598	40966618	+	AAGCACGCACATGCCCATCC	1	chr4.40966648.-	0.219009781941796	0.490294027467899	NS	0.919743681462676
Region_109	9.44104e+07	1.02941e+10	-0.03183284508664906	chr4	40966106	40966933	PHOX2B.02172,PHOX2B.02173,PHOX2B.02177,PHOX2B.02178,PHOX2B.02180	PHOX2B.02177	-0.0204551524343891	4.62778e+10	0.009149263319977355	stable	40966569	40966669	40966600	40966620	+	ACTGCTCCAAAATTGGAGTG	2	chr4.40966598.-	0.446607578279714	0.581507812011862	NS	0.919743681462676
Region_109	9.44104e+07	1.02941e+10	-0.03183284508664906	chr4	40966106	40966933	PHOX2B.02172,PHOX2B.02173,PHOX2B.02177,PHOX2B.02178,PHOX2B.02180	PHOX2B.02177	-0.0204551524343891	4.62778e+10	0.009149263319977355	stable	40966569	40966669	40966648	40966668	+	CAACTGCTCCAAAATTGGAG	3	chr4.40966600.-	-0.22650852980868	0.317494465758097	NS	0.919743681462676
Region_109	9.44104e+07	1.02941e+10	-0.03183284508664906	chr4	40966106	40966933	PHOX2B.02172,PHOX2B.02173,PHOX2B.02177,PHOX2B.02178,PHOX2B.02180	PHOX2B.02178	-0.0264426314435169	4.2869e+10	0.008785515843393163	stable	40966669	40966769	40966733	40966753	+	AAGCACAGCAGAGAGGCTGA	1	chr4.40966733.+	-0.958972731739945	0.112148327541544	NS	0.691430128351464
Region_109	9.44104e+07	1.02941e+10	-0.03183284508664906	chr4	40966106	40966933	PHOX2B.02172,PHOX2B.02173,PHOX2B.02177,PHOX2B.02178,PHOX2B.02180	PHOX2B.02178	-0.0264426314435169	4.2869e+10	0.008785515843393163	stable	40966669	40966769	40966737	40966757	+	GGCTGAGGGGAGGTTAAGGG	2	chr4.40966747.+	-189308479608349	0.0154057732311377	Depleted	0.271438444575752
Region_109	9.44104e+07	1.02941e+10	-0.03183284508664906	chr4	40966106	40966933	PHOX2B.02172,PHOX2B.02173,PHOX2B.02177,PHOX2B.02178,PHOX2B.02180	PHOX2B.02178	-0.0264426314435169	4.2869e+10	0.008785515843393163	stable	40966669	40966769	40966747	40966767	+	ACAGCAGAGAGGCTGAGGGG	3	chr4.40966737.+	-294341647163363	6.38045e+10	Depleted	0.0408009873744839
Region_109	9.44104e+07	1.02941e+10	-0.03183284508664906	chr4	40966106	40966933	PHOX2B.02172,PHOX2B.02173,PHOX2B.02177,PHOX2B.02178,PHOX2B.02180	PHOX2B.02180	-0.0319095831749083	6.26286e+10	0.01112025352402712	stable	40966869	40966969	40966905	40966925	+	CAGGGACAACCAGAGGCCTA	1	chr4.40966912.+	-0.830872728763741	0.138809687434281	NS	0.753476342481799
Region_109	9.44104e+07	1.02941e+10	-0.03183284508664906	chr4	40966106	40966933	PHOX2B.02172,PHOX2B.02173,PHOX2B.02177,PHOX2B.02178,PHOX2B.02180	PHOX2B.02180	-0.0319095831749083	6.26286e+10	0.01112025352402712	stable	40966869	40966969	40966912	40966932	+	AGGGACAACCAGAGGCCTAG	2	chr4.40966913.+	151727569320958	0.901147220412341	NS	0.936551348461596
Region_109	9.44104e+07	1.02941e+10	-0.03183284508664906	chr4	40966106	40966933	PHOX2B.02172,PHOX2B.02173,PHOX2B.02177,PHOX2B.02178,PHOX2B.02180	PHOX2B.02180	-0.0319095831749083	6.26286e+10	0.01112025352402712	stable	40966869	40966969	40966913	40966933	+	TTCAGGCCAGGGACAACCAG	3	chr4.40966905.+	-413750352374993	4.74599e+07	Depleted	0.00117932581753157
Region_110	3.22347e+11	8.97612e+11	0.024724418143212065	chr4	40967474	40967514	PHOX2B.02186	PHOX2B.02186	0.010296630660983	0.00618161675642328	0.04287647325494256	stable	40967469	40967569	40967474	40967494	+	GCTGGCACCAGTAAACGCAT	1	chr4.40967489.-	0.298572698221332	0.522369075324831	NS	0.919743681462676
Region_110	3.22347e+11	8.97612e+11	0.024724418143212065	chr4	40967474	40967514	PHOX2B.02186	PHOX2B.02186	0.010296630660983	0.00618161675642328	0.04287647325494256	stable	40967469	40967569	40967489	40967509	+	GCGTTTACTGGTGCCAGCCA	2	chr4.40967494.+	0.939944876529037	0.759432641299117	NS	0.919856525103809
Region_110	3.22347e+11	8.97612e+11	0.024724418143212065	chr4	40967474	40967514	PHOX2B.02186	PHOX2B.02186	0.010296630660983	0.00618161675642328	0.04287647325494256	stable	40967469	40967569	40967494	40967514	+	CGCATCGGTGCCCAGAAGCT	3	chr4.40967474.-	130034756430185	0.857424223620804	NS	0.928891329314502
Region_111	3.48216e+11	9.54956e+11	-0.01651540535805059	chr4	40968374	40968620	PHOX2B.02195,PHOX2B.02196,PHOX2B.02197	PHOX2B.02195	-0.00979031219799154	0.00540305321428286	0.03980407881165298	stable	40968369	40968469	40968374	40968394	+	GCCAGTTTTGAATCCAAGCG	1	chr4.40968387.-	-0.246311048242667	0.310393416437547	NS	0.919743681462676
Region_111	3.48216e+11	9.54956e+11	-0.01651540535805059	chr4	40968374	40968620	PHOX2B.02195,PHOX2B.02196,PHOX2B.02197	PHOX2B.02195	-0.00979031219799154	0.00540305321428286	0.03980407881165298	stable	40968369	40968469	40968381	40968401	+	TTTGAATCCAAGCGAGGCCC	2	chr4.40968381.-	-0.188266637431822	0.331397672695581	NS	0.919743681462676
Region_111	3.48216e+11	9.54956e+11	-0.01651540535805059	chr4	40968374	40968620	PHOX2B.02195,PHOX2B.02196,PHOX2B.02197	PHOX2B.02195	-0.00979031219799154	0.00540305321428286	0.03980407881165298	stable	40968369	40968469	40968387	40968407	+	ACACTTTCCAGGGCCTCGCT	3	chr4.40968374.+	0.78414449533389	0.707802525275722	NS	0.919743681462676
Region_111	3.48216e+11	9.54956e+11	-0.01651540535805059	chr4	40968374	40968620	PHOX2B.02195,PHOX2B.02196,PHOX2B.02197	PHOX2B.02196	-0.0146934047726839	2.56722e+10	0.006499201651129833	early	40968469	40968569	40968501	40968521	+	TGCATGCAGTGCCATTCTAA	1	chr4.40968526.-	0.261265312980738	0.507334320490682	NS	0.919743681462676
Region_111	3.48216e+11	9.54956e+11	-0.01651540535805059	chr4	40968374	40968620	PHOX2B.02195,PHOX2B.02196,PHOX2B.02197	PHOX2B.02196	-0.0146934047726839	2.56722e+10	0.006499201651129833	early	40968469	40968569	40968515	40968535	+	ATCTTACTTTGCACAGGAAG	2	chr4.40968501.-	-101012421727371	0.102596896944627	NS	0.66134714818867
Region_111	3.48216e+11	9.54956e+11	-0.01651540535805059	chr4	40968374	40968620	PHOX2B.02195,PHOX2B.02196,PHOX2B.02197	PHOX2B.02196	-0.0146934047726839	2.56722e+10	0.006499201651129833	early	40968469	40968569	40968526	40968546	+	AAGTAAGATTTCCTTTAGAA	3	chr4.40968515.+	0.375757511617032	0.553349449010022	NS	0.919743681462676
Region_111	3.48216e+11	9.54956e+11	-0.01651540535805059	chr4	40968374	40968620	PHOX2B.02195,PHOX2B.02196,PHOX2B.02197	PHOX2B.02197	-0.013582526233654	0.0012063715196187	0.016298851598139236	stable	40968569	40968669	40968572	40968592	+	TTGGATACTGGATTGGAATG	1	chr4.40968600.-	-137851162325373	0.050574994873517	NS	0.446148932202768
Region_111	3.48216e+11	9.54956e+11	-0.01651540535805059	chr4	40968374	40968620	PHOX2B.02195,PHOX2B.02196,PHOX2B.02197	PHOX2B.02197	-0.013582526233654	0.0012063715196187	0.016298851598139236	stable	40968569	40968669	40968582	40968602	+	TGGGGCATAAGGAAATGAGA	2	chr4.40968582.-	-0.228268987673117	0.316860399009757	NS	0.919743681462676
Region_111	3.48216e+11	9.54956e+11	-0.01651540535805059	chr4	40968374	40968620	PHOX2B.02195,PHOX2B.02196,PHOX2B.02197	PHOX2B.02197	-0.013582526233654	0.0012063715196187	0.016298851598139236	stable	40968569	40968669	40968600	40968620	+	GGAAATGAGATGGCAAAGAG	3	chr4.40968572.-	-0.978626349207433	0.108405876801023	NS	0.679442563275722
Region_112	0.01759299680058665	0.02745114155953606	-0.01824186521960277	chr4	40969997	40970053	PHOX2B.02211	PHOX2B.02211	-0.0113353843125274	0.00721414909981538	0.047162711257315325	early	40969969	40970069	40969997	40970017	+	AGATGGATCCCCTCTGACGT	1	chr4.40970033.-	0.0506260730699681	0.422870767748054	NS	0.919743681462676
Region_112	0.01759299680058665	0.02745114155953606	-0.01824186521960277	chr4	40969997	40970053	PHOX2B.02211	PHOX2B.02211	-0.0113353843125274	0.00721414909981538	0.047162711257315325	early	40969969	40970069	40970025	40970045	+	TAAACCTGCCTACGTCAGAG	2	chr4.40970025.+	-0.835961841634602	0.137674406597377	NS	0.752214995978489
Region_112	0.01759299680058665	0.02745114155953606	-0.01824186521960277	chr4	40969997	40970053	PHOX2B.02211	PHOX2B.02211	-0.0113353843125274	0.00721414909981538	0.047162711257315325	early	40969969	40970069	40970033	40970053	+	ATATCAATACATGTAAGGGC	3	chr4.40969997.-	-0.506460527042438	0.224307283098321	NS	0.885409032123778
Region_113	0.18923912285020855	0.22895909917037266	-0.009799650675030412	chr4	40973383	40973459	PHOX2B.02245	PHOX2B.02245	-0.0239127062795066	1.26169e+10	0.004377451020674024	early	40973369	40973469	40973383	40973403	+	TTAGCACGTCCAGGCCTGAA	1	chr4.40973383.-	0.971186302495263	0.769153329462108	NS	0.919856525103809
Region_113	0.18923912285020855	0.22895909917037266	-0.009799650675030412	chr4	40973383	40973459	PHOX2B.02245	PHOX2B.02245	-0.0239127062795066	1.26169e+10	0.004377451020674024	early	40973369	40973469	40973435	40973455	+	AAACTTCCAAGGTATGGGGA	2	chr4.40973435.-	-0.226068079479846	0.317653187287796	NS	0.919743681462676
Region_113	0.18923912285020855	0.22895909917037266	-0.009799650675030412	chr4	40973383	40973459	PHOX2B.02245	PHOX2B.02245	-0.0239127062795066	1.26169e+10	0.004377451020674024	early	40973369	40973469	40973439	40973459	+	AGAAAAACTTCCAAGGTATG	3	chr4.40973439.-	-0.58913817669235	0.200087825730003	NS	0.855574566279057
Region_114	0.005888419544450095	0.010462406439036842	0.015140016688995098	chr4	40977195	40977234	PHOX2B.02283	PHOX2B.02283	0.0143151082723189	0.00551616741153986	0.04035296046508359	early	40977169	40977269	40977195	40977215	+	CTGCCCTTCAGCATCTAGCA	1	chr4.40977199.-	0.637980883020647	0.655133023716333	NS	0.919743681462676
Region_114	0.005888419544450095	0.010462406439036842	0.015140016688995098	chr4	40977195	40977234	PHOX2B.02283	PHOX2B.02283	0.0143151082723189	0.00551616741153986	0.04035296046508359	early	40977169	40977269	40977199	40977219	+	AGCACCTTGCTAGATGCTGA	2	chr4.40977195.+	0.552850315567403	0.622918787919501	NS	0.919743681462676
Region_114	0.005888419544450095	0.010462406439036842	0.015140016688995098	chr4	40977195	40977234	PHOX2B.02283	PHOX2B.02283	0.0143151082723189	0.00551616741153986	0.04035296046508359	early	40977169	40977269	40977214	40977234	+	AAGGGCAGTGGCTCTCAACA	3	chr4.40977214.+	104904818124479	0.79239910027418	NS	0.921380070352593
Region_115	0.7146682766386255	0.7459916843805723	0.003821454734001275	chr4	40978377	40978431	PHOX2B.02295	PHOX2B.02295	0.0143955571417375	0.00767049932213717	0.048754754908437815	stable	40978369	40978469	40978377	40978397	+	AATGCATCTACCCACCTGTG	1	chr4.40978389.+	215094189807474	0.0268837944029784	Enriched	0.349099928342226
Region_115	0.7146682766386255	0.7459916843805723	0.003821454734001275	chr4	40978377	40978431	PHOX2B.02295	PHOX2B.02295	0.0143955571417375	0.00767049932213717	0.048754754908437815	stable	40978369	40978469	40978389	40978409	+	GCCATTTAGTGAGACTGAAG	2	chr4.40978411.+	-0.584962500721156	0.20127203610729	NS	0.855574566279057
Region_115	0.7146682766386255	0.7459916843805723	0.003821454734001275	chr4	40978377	40978431	PHOX2B.02295	PHOX2B.02295	0.0143955571417375	0.00767049932213717	0.048754754908437815	stable	40978369	40978469	40978411	40978431	+	GTAGATGCATTTGTCTTGAA	3	chr4.40978377.-	0.113381799417743	0.447842763344865	NS	0.919743681462676
Region_116	0.019078666998469197	0.029464494255315058	-0.03232188841571545	chr4	40978980	40979065	PHOX2B.02301	PHOX2B.02301	-0.0242895188871817	1.70745e+09	0.0014209342113753645	stable	40978969	40979069	40978980	40979000	+	GGCCCTAATACTGGAGCCAA	1	chr4.40978980.+	0.172836596862216	0.47169520410379	NS	0.919743681462676
Region_116	0.019078666998469197	0.029464494255315058	-0.03232188841571545	chr4	40978980	40979065	PHOX2B.02301	PHOX2B.02301	-0.0242895188871817	1.70745e+09	0.0014209342113753645	stable	40978969	40979069	40979029	40979049	+	TCAGTGGAAGAAACTTCCCA	2	chr4.40979029.-	-274250377770764	0.00127142262097055	Depleted	0.0633936587524708
Region_116	0.019078666998469197	0.029464494255315058	-0.03232188841571545	chr4	40978980	40979065	PHOX2B.02301	PHOX2B.02301	-0.0242895188871817	1.70745e+09	0.0014209342113753645	stable	40978969	40979069	40979045	40979065	+	CAGATGAGAAACCATCTCAG	3	chr4.40979045.-	-0.103429589655406	0.363059311537762	NS	0.919743681462676
Region_117	0.3926839308026177	0.4333889724102062	-0.01050753404656666	chr4	40979595	40979663	PHOX2B.02307	PHOX2B.02307	-0.0185544916361511	0.00224457321546696	0.02345020668422425	stable	40979569	40979669	40979595	40979615	+	AGCAGCAGATATTCCCATGC	1	chr4.40979595.+	0.851415616782415	0.730716816303033	NS	0.919743681462676
Region_117	0.3926839308026177	0.4333889724102062	-0.01050753404656666	chr4	40979595	40979663	PHOX2B.02307	PHOX2B.02307	-0.0185544916361511	0.00224457321546696	0.02345020668422425	stable	40979569	40979669	40979630	40979650	+	AAACTGCCATGTACAAAAGG	2	chr4.40979630.+	0.381870635343644	0.555791767551137	NS	0.919743681462676
Region_117	0.3926839308026177	0.4333889724102062	-0.01050753404656666	chr4	40979595	40979663	PHOX2B.02307	PHOX2B.02307	-0.0185544916361511	0.00224457321546696	0.02345020668422425	stable	40979569	40979669	40979643	40979663	+	CAAAAGGAGGCCACACAGCA	3	chr4.40979643.+	-228010791919274	0.00537458677822765	Depleted	0.152253318881118
Region_118	0.864527541054123	0.8820715046831806	-0.0014591085234437827	chr4	40980481	40980514	PHOX2B.02316	PHOX2B.02316	-0.0246990924927498	0.00156024389511901	0.018920927235732563	stable	40980469	40980569	40980481	40980501	+	ATGCCCACACAGGACCCACG	1	chr4.40980491.+	0.61615712232475	0.646970412014905	NS	0.919743681462676
Region_118	0.864527541054123	0.8820715046831806	-0.0014591085234437827	chr4	40980481	40980514	PHOX2B.02316	PHOX2B.02316	-0.0246990924927498	0.00156024389511901	0.018920927235732563	stable	40980469	40980569	40980491	40980511	+	AAAAGGAAGAATGCCCACAC	2	chr4.40980481.+	115380533607904	0.821390009564178	NS	0.924676865835521
Region_118	0.864527541054123	0.8820715046831806	-0.0014591085234437827	chr4	40980481	40980514	PHOX2B.02316	PHOX2B.02316	-0.0246990924927498	0.00156024389511901	0.018920927235732563	stable	40980469	40980569	40980494	40980514	+	CCCACACAGGACCCACGAGG	3	chr4.40980494.+	-115285148808337	0.0790959644279305	NS	0.578809243649958
Region_119	0.010171035228677216	0.016899379483332505	-0.03355102166090551	chr4	40981106	40981166	PHOX2B.02322	PHOX2B.02322	-0.0177868009863679	2.08367e+10	0.0057882417628451945	early	40981069	40981169	40981106	40981126	+	GTAACTTGTTTATAGTGCTA	1	chr4.40981110.+	-193490497177812	0.0138406000547195	Depleted	0.255684814425005
Region_119	0.010171035228677216	0.016899379483332505	-0.03355102166090551	chr4	40981106	40981166	PHOX2B.02322	PHOX2B.02322	-0.0177868009863679	2.08367e+10	0.0057882417628451945	early	40981069	40981169	40981110	40981130	+	AGCACTATAAACAAGTTACT	2	chr4.40981106.-	0.869497975765872	0.736718799233174	NS	0.91979005531542
Region_119	0.010171035228677216	0.016899379483332505	-0.03355102166090551	chr4	40981106	40981166	PHOX2B.02322	PHOX2B.02322	-0.0177868009863679	2.08367e+10	0.0057882417628451945	early	40981069	40981169	40981146	40981166	+	GAATCAGAATTAGCTTTGGG	3	chr4.40981146.+	-167111914447087	0.0264885377319742	Depleted	0.346427037237221
Region_120	0.0033049840807018943	0.0063551404770124	0.01317279365925786	chr4	40982507	40983033	PHOX2B.02336,PHOX2B.02337,PHOX2B.02341	PHOX2B.02336	0.0157156605501759	9.31999e+10	0.014023310189468742	early	40982469	40982569	40982507	40982527	+	GCAAAACCCTTAGGAGGTCA	1	chr4.40982516.+	113326653086346	0.815916491604485	NS	0.923787268247675
Region_120	0.0033049840807018943	0.0063551404770124	0.01317279365925786	chr4	40982507	40983033	PHOX2B.02336,PHOX2B.02337,PHOX2B.02341	PHOX2B.02336	0.0157156605501759	9.31999e+10	0.014023310189468742	early	40982469	40982569	40982510	40982530	+	CCCAATGTAGCAAAACCCTT	2	chr4.40982507.+	146750491917298	0.8921051870803	NS	0.934593522764122
Region_120	0.0033049840807018943	0.0063551404770124	0.01317279365925786	chr4	40982507	40983033	PHOX2B.02336,PHOX2B.02337,PHOX2B.02341	PHOX2B.02336	0.0157156605501759	9.31999e+10	0.014023310189468742	early	40982469	40982569	40982516	40982536	+	AATGTAGCAAAACCCTTAGG	3	chr4.40982510.+	0.668156436247555	0.666300813608906	NS	0.919743681462676
Region_120	0.0033049840807018943	0.0063551404770124	0.01317279365925786	chr4	40982507	40983033	PHOX2B.02336,PHOX2B.02337,PHOX2B.02341	PHOX2B.02337	0.0122868296845477	0.00354541687521599	0.030977014840249215	early	40982569	40982669	40982634	40982654	+	ACCTCTAATTTTTGTGTTTT	1	chr4.40982634.-	161049759282829	0.916568837042007	NS	0.940111725042839
Region_120	0.0033049840807018943	0.0063551404770124	0.01317279365925786	chr4	40982507	40983033	PHOX2B.02336,PHOX2B.02337,PHOX2B.02341	PHOX2B.02341	-0.0167227767568602	0.00539007882997404	0.03974351334817278	stable	40982969	40983069	40982991	40983011	+	GGACCCATTACCTAGATTTG	1	chr4.40983013.+	0.464164356750019	0.588427157676809	NS	0.919743681462676
Region_120	0.0033049840807018943	0.0063551404770124	0.01317279365925786	chr4	40982507	40983033	PHOX2B.02336,PHOX2B.02337,PHOX2B.02341	PHOX2B.02341	-0.0167227767568602	0.00539007882997404	0.03974351334817278	stable	40982969	40983069	40982992	40983012	+	TAAGTATGAAGGCAGACATG	2	chr4.40982991.+	0.0757675076179647	0.432843783631364	NS	0.919743681462676
Region_120	0.0033049840807018943	0.0063551404770124	0.01317279365925786	chr4	40982507	40983033	PHOX2B.02336,PHOX2B.02337,PHOX2B.02341	PHOX2B.02341	-0.0167227767568602	0.00539007882997404	0.03974351334817278	stable	40982969	40983069	40983013	40983033	+	AAGTATGAAGGCAGACATGG	3	chr4.40982992.+	0.448668277160124	0.582321310716973	NS	0.919743681462676
Region_121	0.0012587285245896122	0.002767629126067542	-0.037674797681930536	chr4	40984471	40984543	PHOX2B.02356	PHOX2B.02356	-0.0197891355382865	1.21894e+10	0.004306867888037643	early	40984469	40984569	40984471	40984491	+	GTTCTTGAGTGGGAGTGTCA	1	chr4.40984523.-	-156634682255381	0.033685505868829	Depleted	0.384369528159371
Region_121	0.0012587285245896122	0.002767629126067542	-0.037674797681930536	chr4	40984471	40984543	PHOX2B.02356	PHOX2B.02356	-0.0197891355382865	1.21894e+10	0.004306867888037643	early	40984469	40984569	40984472	40984492	+	CCACCAAAGAAAGGAAGGGT	2	chr4.40984472.+	-0.235020029664197	0.314433862177575	NS	0.919743681462676
Region_121	0.0012587285245896122	0.002767629126067542	-0.037674797681930536	chr4	40984471	40984543	PHOX2B.02356	PHOX2B.02356	-0.0197891355382865	1.21894e+10	0.004306867888037643	early	40984469	40984569	40984523	40984543	+	TCCACCAAAGAAAGGAAGGG	3	chr4.40984471.+	-0.674904626033955	0.176700956992237	NS	0.826931541002975
Region_122	0.45825641982709825	0.5014777024710084	0.0038371503923214016	chr4	40985611	40985758	PHOX2B.02367,PHOX2B.02368	PHOX2B.02367	0.0120369791984355	0.00261062591638894	0.025771840141542057	stable	40985569	40985669	40985611	40985631	+	ACTAATGACTGAAATGGACC	1	chr4.40985644.-	0.15417093012776	0.464191765608986	NS	0.919743681462676
Region_122	0.45825641982709825	0.5014777024710084	0.0038371503923214016	chr4	40985611	40985758	PHOX2B.02367,PHOX2B.02368	PHOX2B.02367	0.0120369791984355	0.00261062591638894	0.025771840141542057	stable	40985569	40985669	40985626	40985646	+	ATCCACAAACTGTAATAAAG	2	chr4.40985611.+	0.76418706290123	0.700834089764201	NS	0.919743681462676
Region_122	0.45825641982709825	0.5014777024710084	0.0038371503923214016	chr4	40985611	40985758	PHOX2B.02367,PHOX2B.02368	PHOX2B.02367	0.0120369791984355	0.00261062591638894	0.025771840141542057	stable	40985569	40985669	40985644	40985664	+	TAAAGGGGAAAACAAAAACC	3	chr4.40985626.+	166150405559415	0.924202445205835	NS	0.94220070624032
Region_122	0.45825641982709825	0.5014777024710084	0.0038371503923214016	chr4	40985611	40985758	PHOX2B.02367,PHOX2B.02368	PHOX2B.02368	0.0105678119075841	0.00172199315879091	0.02013768642969258	early	40985669	40985769	40985683	40985703	+	TATTTTAATTTCAGTGTTTC	1	chr4.40985683.-	0.843030653661601	0.7279105360326	NS	0.919743681462676
Region_122	0.45825641982709825	0.5014777024710084	0.0038371503923214016	chr4	40985611	40985758	PHOX2B.02367,PHOX2B.02368	PHOX2B.02368	0.0105678119075841	0.00172199315879091	0.02013768642969258	early	40985669	40985769	40985733	40985753	+	TAATACTTAGAGAGTTGGTG	2	chr4.40985733.-	0.591535154644642	0.637679502828549	NS	0.919743681462676
Region_122	0.45825641982709825	0.5014777024710084	0.0038371503923214016	chr4	40985611	40985758	PHOX2B.02367,PHOX2B.02368	PHOX2B.02368	0.0105678119075841	0.00172199315879091	0.02013768642969258	early	40985669	40985769	40985738	40985758	+	TGTTTTAATACTTAGAGAGT	3	chr4.40985738.-	1	0.777920743978587	NS	0.919856525103809
Region_123	0.001094053718766301	0.0024691237293852928	-0.0269271851505169	chr4	40986393	40986638	PHOX2B.02375,PHOX2B.02376,PHOX2B.02377	PHOX2B.02375	-0.0200043330913772	0.00374688533108456	0.03202513508897886	stable	40986369	40986469	40986393	40986413	+	CACAAAATCTGATTCTACTT	1	chr4.40986448.-	187446911791614	0.0495521699488299	Enriched	0.441814413884634
Region_123	0.001094053718766301	0.0024691237293852928	-0.0269271851505169	chr4	40986393	40986638	PHOX2B.02375,PHOX2B.02376,PHOX2B.02377	PHOX2B.02375	-0.0200043330913772	0.00374688533108456	0.03202513508897886	stable	40986369	40986469	40986394	40986414	+	GCTGTTTATTTTGCTTTGAA	2	chr4.40986394.-	-0.161967479663393	0.341097169533058	NS	0.919743681462676
Region_123	0.001094053718766301	0.0024691237293852928	-0.0269271851505169	chr4	40986393	40986638	PHOX2B.02375,PHOX2B.02376,PHOX2B.02377	PHOX2B.02375	-0.0200043330913772	0.00374688533108456	0.03202513508897886	stable	40986369	40986469	40986448	40986468	+	CTGTTTATTTTGCTTTGAAT	3	chr4.40986393.-	-0.19513034133199	0.328884415012707	NS	0.919743681462676
Region_123	0.001094053718766301	0.0024691237293852928	-0.0269271851505169	chr4	40986393	40986638	PHOX2B.02375,PHOX2B.02376,PHOX2B.02377	PHOX2B.02376	-0.0213689734804609	0.00534415802584885	0.03961517590921305	stable	40986469	40986569	40986488	40986508	+	GCATTGATACCATTTGCACG	1	chr4.40986530.-	-0.0489096004809464	0.383929063499127	NS	0.919743681462676
Region_123	0.001094053718766301	0.0024691237293852928	-0.0269271851505169	chr4	40986393	40986638	PHOX2B.02375,PHOX2B.02376,PHOX2B.02377	PHOX2B.02376	-0.0213689734804609	0.00534415802584885	0.03961517590921305	stable	40986469	40986569	40986506	40986526	+	TGCACACATACTCATTTGCC	2	chr4.40986488.+	-0.489203517915725	0.229564675802117	NS	0.889625631565445
Region_123	0.001094053718766301	0.0024691237293852928	-0.0269271851505169	chr4	40986393	40986638	PHOX2B.02375,PHOX2B.02376,PHOX2B.02377	PHOX2B.02376	-0.0213689734804609	0.00534415802584885	0.03961517590921305	stable	40986469	40986569	40986530	40986550	+	ACTTCAGCAATGTAATGTCC	3	chr4.40986506.-	-0.672705395362822	0.177278173616766	NS	0.827414928946886
Region_123	0.001094053718766301	0.0024691237293852928	-0.0269271851505169	chr4	40986393	40986638	PHOX2B.02375,PHOX2B.02376,PHOX2B.02377	PHOX2B.02377	-0.0217766709875532	0.00297036803763598	0.027723359520908954	stable	40986569	40986669	40986582	40986602	+	TATGAACACATTTTTCCTAG	1	chr4.40986582.-	-0.0191088229477047	0.395484932677557	NS	0.919743681462676
Region_123	0.001094053718766301	0.0024691237293852928	-0.0269271851505169	chr4	40986393	40986638	PHOX2B.02375,PHOX2B.02376,PHOX2B.02377	PHOX2B.02377	-0.0217766709875532	0.00297036803763598	0.027723359520908954	stable	40986569	40986669	40986613	40986633	+	ATCAGTGTCTTTCAAACTGG	2	chr4.40986613.-	-501495034146597	5.31924e+06	Depleted	3.37786e+09
Region_123	0.001094053718766301	0.0024691237293852928	-0.0269271851505169	chr4	40986393	40986638	PHOX2B.02375,PHOX2B.02376,PHOX2B.02377	PHOX2B.02377	-0.0217766709875532	0.00297036803763598	0.027723359520908954	stable	40986569	40986669	40986618	40986638	+	AGTTTGAAAGACACTGATGC	3	chr4.40986618.+	-153702802365745	0.0359657144830388	Depleted	0.393685515344386
Region_124	2.76968e+12	7.833e+11	-0.042750698238905954	chr4	40989005	40989158	PHOX2B.02401,PHOX2B.02402	PHOX2B.02401	-0.027193804828181	0.00213484809875663	0.022725057132722548	stable	40988969	40989069	40989005	40989025	+	TCCTCACTCTTGGGAGACCA	1	chr4.40989008.-	-129123129766445	0.0604424397165513	NS	0.498835600852015
Region_124	2.76968e+12	7.833e+11	-0.042750698238905954	chr4	40989005	40989158	PHOX2B.02401,PHOX2B.02402	PHOX2B.02401	-0.027193804828181	0.00213484809875663	0.022725057132722548	stable	40988969	40989069	40989007	40989027	+	GCCTTGGTCTCCCAAGAGTG	2	chr4.40989007.+	-313613668798603	3.17591e+10	Depleted	0.0251998553797518
Region_124	2.76968e+12	7.833e+11	-0.042750698238905954	chr4	40989005	40989158	PHOX2B.02401,PHOX2B.02402	PHOX2B.02401	-0.027193804828181	0.00213484809875663	0.022725057132722548	stable	40988969	40989069	40989008	40989028	+	TCACTCTTGGGAGACCAAGG	3	chr4.40989005.-	-270043971814109	0.00146173545974674	Depleted	0.0690428395563434
Region_124	2.76968e+12	7.833e+11	-0.042750698238905954	chr4	40989005	40989158	PHOX2B.02401,PHOX2B.02402	PHOX2B.02402	-0.0305488501710133	8.30605e+09	0.003432423472634027	early	40989069	40989169	40989079	40989099	+	ATACTGTGTATCAGTAAGTG	1	chr4.40989138.-	157399138290015	0.910760232833965	NS	0.938660130415765
Region_124	2.76968e+12	7.833e+11	-0.042750698238905954	chr4	40989005	40989158	PHOX2B.02401,PHOX2B.02402	PHOX2B.02402	-0.0305488501710133	8.30605e+09	0.003432423472634027	early	40989069	40989169	40989135	40989155	+	CTGTGTATCAGTAAGTGAGG	2	chr4.40989135.-	-143538614467065	0.0448672702474815	Depleted	0.427825094943765
Region_124	2.76968e+12	7.833e+11	-0.042750698238905954	chr4	40989005	40989158	PHOX2B.02401,PHOX2B.02402	PHOX2B.02402	-0.0305488501710133	8.30605e+09	0.003432423472634027	early	40989069	40989169	40989138	40989158	+	AATTTGCAATGTTCATAAAG	3	chr4.40989079.+	0.0965732596950529	0.441129697387552	NS	0.919743681462676
Region_125	0.3919851230115663	0.43314595399934985	-0.0038413478526228345	chr4	40989825	40990264	PHOX2B.02409,PHOX2B.02412,PHOX2B.02413	PHOX2B.02409	0.00862016154340204	0.00212535172198992	0.02270389238683495	early	40989769	40989869	40989825	40989845	+	AACCAGACTTCCTAATCCAA	1	chr4.40989825.+	0.170699187154955	0.470835423524571	NS	0.919743681462676
Region_125	0.3919851230115663	0.43314595399934985	-0.0038413478526228345	chr4	40989825	40990264	PHOX2B.02409,PHOX2B.02412,PHOX2B.02413	PHOX2B.02409	0.00862016154340204	0.00212535172198992	0.02270389238683495	early	40989769	40989869	40989846	40989866	+	GCAGCAAGATAACAATCACT	2	chr4.40989847.+	153080673067425	0.903506750368017	NS	0.937035241127035
Region_125	0.3919851230115663	0.43314595399934985	-0.0038413478526228345	chr4	40989825	40990264	PHOX2B.02409,PHOX2B.02412,PHOX2B.02413	PHOX2B.02409	0.00862016154340204	0.00212535172198992	0.02270389238683495	early	40989769	40989869	40989847	40989867	+	GGCAGCAAGATAACAATCAC	3	chr4.40989846.+	0.776278518191032	0.705065022586292	NS	0.919743681462676
Region_125	0.3919851230115663	0.43314595399934985	-0.0038413478526228345	chr4	40989825	40990264	PHOX2B.02409,PHOX2B.02412,PHOX2B.02413	PHOX2B.02412	-0.012976550351491	4.35787e+10	0.008876577666713585	early	40990069	40990169	40990073	40990093	+	ACTCAGCTTTAAAGTGGAAG	1	chr4.40990132.+	-0.987721670221563	0.106704692476773	NS	0.67348867330522
Region_125	0.3919851230115663	0.43314595399934985	-0.0038413478526228345	chr4	40989825	40990264	PHOX2B.02409,PHOX2B.02412,PHOX2B.02413	PHOX2B.02412	-0.012976550351491	4.35787e+10	0.008876577666713585	early	40990069	40990169	40990130	40990150	+	TTACTCAGCTTTAAAGTGGA	2	chr4.40990130.+	-0.816288046827612	0.14209848540826	NS	0.760280091652403
Region_125	0.3919851230115663	0.43314595399934985	-0.0038413478526228345	chr4	40989825	40990264	PHOX2B.02409,PHOX2B.02412,PHOX2B.02413	PHOX2B.02412	-0.012976550351491	4.35787e+10	0.008876577666713585	early	40990069	40990169	40990132	40990152	+	CTTATTCAGTCATCTATGGA	3	chr4.40990073.-	0.556393348524385	0.624278554298995	NS	0.919743681462676
Region_125	0.3919851230115663	0.43314595399934985	-0.0038413478526228345	chr4	40989825	40990264	PHOX2B.02409,PHOX2B.02412,PHOX2B.02413	PHOX2B.02413	-0.0125164405908645	0.00111970893445744	0.015630127304617505	stable	40990169	40990269	40990179	40990199	+	AGCACCTGGTATTCTCATGG	1	chr4.40990244.-	0.0404993622797526	0.418867289497676	NS	0.919743681462676
Region_125	0.3919851230115663	0.43314595399934985	-0.0038413478526228345	chr4	40989825	40990264	PHOX2B.02409,PHOX2B.02412,PHOX2B.02413	PHOX2B.02413	-0.0125164405908645	0.00111970893445744	0.015630127304617505	stable	40990169	40990269	40990240	40990260	+	GAGACCACCATGAGAATACC	2	chr4.40990240.+	-0.659659867998757	0.180726578120894	NS	0.830605843618961
Region_125	0.3919851230115663	0.43314595399934985	-0.0038413478526228345	chr4	40989825	40990264	PHOX2B.02409,PHOX2B.02412,PHOX2B.02413	PHOX2B.02413	-0.0125164405908645	0.00111970893445744	0.015630127304617505	stable	40990169	40990269	40990244	40990264	+	TGCCAGATCTCATCTGATGT	3	chr4.40990179.+	0.210566985939658	0.486890448715015	NS	0.919743681462676
Region_126	0.1109520288464506	0.14202487426596574	0.011688116488695766	chr4	40992016	40992052	PHOX2B.02431	PHOX2B.02431	0.0135430699521325	0.00190554511310177	0.021359173914306792	stable	40991969	40992069	40992016	40992036	+	TCTTAATTTCAGTGTGAGTG	1	chr4.40992016.-	133652547110032	0.865504985697852	NS	0.929556277751674
Region_126	0.1109520288464506	0.14202487426596574	0.011688116488695766	chr4	40992016	40992052	PHOX2B.02431	PHOX2B.02431	0.0135430699521325	0.00190554511310177	0.021359173914306792	stable	40991969	40992069	40992032	40992052	+	ATTAAGAGTGAAAACTGTTA	2	chr4.40992032.+	0.584962500721156	0.635185317538324	NS	0.919743681462676
Region_127	0.5846551146165321	0.6239538664244829	0.0026409956126476233	chr4	40992782	40992852	PHOX2B.02439	PHOX2B.02439	0.012458249225638	0.00304055967984607	0.028182250082718695	stable	40992769	40992869	40992782	40992802	+	CACCCCTTCAAGTAAGACCG	1	chr4.40992782.+	0.592342031086754	0.63798529572126506	NS	0.919743681462676
Region_127	0.5846551146165321	0.6239538664244829	0.0026409956126476233	chr4	40992782	40992852	PHOX2B.02439	PHOX2B.02439	0.012458249225638	0.00304055967984607	0.028182250082718695	stable	40992769	40992869	40992817	40992837	+	GACGAACAAGCCAAACCACA	2	chr4.40992817.+	0.485426827170242	0.596770093364022	NS	0.919743681462676
Region_127	0.5846551146165321	0.6239538664244829	0.0026409956126476233	chr4	40992782	40992852	PHOX2B.02439	PHOX2B.02439	0.012458249225638	0.00304055967984607	0.028182250082718695	stable	40992769	40992869	40992832	40992852	+	CCTATCTCCATCCGGCCCTG	3	chr4.40992832.-	0.0102927550078336	0.406976830192538	NS	0.919743681462676
Region_128	0.20573797310184422	0.2469401401288714	-0.007102987550384513	chr4	40997590	40997910	PHOX2B.02487,PHOX2B.02490	PHOX2B.02487	0.0104199304884112	0.00265063578157192	0.02598275625746027	early	40997569	40997669	40997590	40997610	+	AGTTCCCAAAGGGAACTTCG	1	chr4.40997601.+	-0.358191638874134	0.271647379991226	NS	0.915138631591426
Region_128	0.20573797310184422	0.2469401401288714	-0.007102987550384513	chr4	40997590	40997910	PHOX2B.02487,PHOX2B.02490	PHOX2B.02487	0.0104199304884112	0.00265063578157192	0.02598275625746027	early	40997569	40997669	40997591	40997611	+	CCTAGAGCAGAAGTTCCCAA	2	chr4.40997590.+	0.995308304675278	0.776506247554904	NS	0.919856525103809
Region_128	0.20573797310184422	0.2469401401288714	-0.007102987550384513	chr4	40997590	40997910	PHOX2B.02487,PHOX2B.02490	PHOX2B.02487	0.0104199304884112	0.00265063578157192	0.02598275625746027	early	40997569	40997669	40997601	40997621	+	CTAGAGCAGAAGTTCCCAAA	3	chr4.40997591.+	0.694785778673907	0.676035646345846	NS	0.919743681462676
Region_128	0.20573797310184422	0.2469401401288714	-0.007102987550384513	chr4	40997590	40997910	PHOX2B.02487,PHOX2B.02490	PHOX2B.02490	-0.0106530244279283	0.00517051943099051	0.03884489897264524	early	40997869	40997969	40997873	40997893	+	AGCCCTACTTCAGTATGCCA	1	chr4.40997890.-	-0.286881147788162	0.296066091845406	NS	0.919743681462676
Region_128	0.20573797310184422	0.2469401401288714	-0.007102987550384513	chr4	40997590	40997910	PHOX2B.02487,PHOX2B.02490	PHOX2B.02490	-0.0106530244279283	0.00517051943099051	0.03884489897264524	early	40997869	40997969	40997888	40997908	+	TTCCATGGCATACTGAAGTA	2	chr4.40997888.+	-111756959638118	0.0844864767864201	NS	0.599176468377338
Region_128	0.20573797310184422	0.2469401401288714	-0.007102987550384513	chr4	40997590	40997910	PHOX2B.02487,PHOX2B.02490	PHOX2B.02490	-0.0106530244279283	0.00517051943099051	0.03884489897264524	early	40997869	40997969	40997890	40997910	+	GTACACATAAAGTGCTTCCA	3	chr4.40997873.+	0.634128557525041	0.653697268400599	NS	0.919743681462676
Region_129	0.014166979400139024	0.022572387952686297	-0.012169014483489358	chr4	40998499	40999515	PHOX2B.02496,PHOX2B.02497,PHOX2B.02502,PHOX2B.02504,PHOX2B.02505,PHOX2B.02506	PHOX2B.02496	0.0123750887108048	0.00340764111134646	0.03023129034750496	stable	40998469	40998569	40998499	40998519	+	GTATCTGTATTAGGCCAGCA	1	chr4.40998548.+	189649542424614	0.0473136224629883	Enriched	0.435053604743457
Region_129	0.014166979400139024	0.022572387952686297	-0.012169014483489358	chr4	40998499	40999515	PHOX2B.02496,PHOX2B.02497,PHOX2B.02502,PHOX2B.02504,PHOX2B.02505,PHOX2B.02506	PHOX2B.02496	0.0123750887108048	0.00340764111134646	0.03023129034750496	stable	40998469	40998569	40998543	40998563	+	AATAGTTGTTCAGGCAATTG	2	chr4.40998499.-	123244608600037	0.841387107965613	NS	0.926876438237156
Region_129	0.014166979400139024	0.022572387952686297	-0.012169014483489358	chr4	40998499	40999515	PHOX2B.02496,PHOX2B.02497,PHOX2B.02502,PHOX2B.02504,PHOX2B.02505,PHOX2B.02506	PHOX2B.02496	0.0123750887108048	0.00340764111134646	0.03023129034750496	stable	40998469	40998569	40998548	40998568	+	CTGGCCTAATACAGATACAT	3	chr4.40998543.-	106311004385464	0.796444761071526	NS	0.921942456636308
Region_129	0.014166979400139024	0.022572387952686297	-0.012169014483489358	chr4	40998499	40999515	PHOX2B.02496,PHOX2B.02497,PHOX2B.02502,PHOX2B.02504,PHOX2B.02505,PHOX2B.02506	PHOX2B.02497	0.0141214386232508	0.00156977121240684	0.01896769074066444	early	40998569	40998669	40998580	40998600	+	TTAATGTACGGCTTCATCAA	1	chr4.40998648.-	135755200461808	0.870054251678133	NS	0.9302144392664
Region_129	0.014166979400139024	0.022572387952686297	-0.012169014483489358	chr4	40998499	40999515	PHOX2B.02496,PHOX2B.02497,PHOX2B.02502,PHOX2B.02504,PHOX2B.02505,PHOX2B.02506	PHOX2B.02497	0.0141214386232508	0.00156977121240684	0.01896769074066444	early	40998569	40998669	40998598	40998618	+	AAATTTACTGAGATACACTA	2	chr4.40998598.+	-0.229025513668895	0.316588084928591	NS	0.919743681462676
Region_129	0.014166979400139024	0.022572387952686297	-0.012169014483489358	chr4	40998499	40999515	PHOX2B.02496,PHOX2B.02497,PHOX2B.02502,PHOX2B.02504,PHOX2B.02505,PHOX2B.02506	PHOX2B.02497	0.0141214386232508	0.00156977121240684	0.01896769074066444	early	40998569	40998669	40998648	40998668	+	AATTTGGTTTTGGTTGAAGT	3	chr4.40998580.-	105183893151962	0.793205768971762	NS	0.921445325990375
Region_129	0.014166979400139024	0.022572387952686297	-0.012169014483489358	chr4	40998499	40999515	PHOX2B.02496,PHOX2B.02497,PHOX2B.02502,PHOX2B.02504,PHOX2B.02505,PHOX2B.02506	PHOX2B.02502	-0.0217599343689768	2.3944e+10	0.00625827799595459	stable	40999069	40999169	40999103	40999123	+	ATACTGTATCTCAGGATACC	1	chr4.40999139.-	-0.24031432933371	0.312536510506556	NS	0.919743681462676
Region_129	0.014166979400139024	0.022572387952686297	-0.012169014483489358	chr4	40998499	40999515	PHOX2B.02496,PHOX2B.02497,PHOX2B.02502,PHOX2B.02504,PHOX2B.02505,PHOX2B.02506	PHOX2B.02502	-0.0217599343689768	2.3944e+10	0.00625827799595459	stable	40999069	40999169	40999103	40999123	+	CCGGTGTTCAATAAATATTG	2	chr4.40999103.-	0.17236404689373	0.471505107715872	NS	0.919743681462676
Region_129	0.014166979400139024	0.022572387952686297	-0.012169014483489358	chr4	40998499	40999515	PHOX2B.02496,PHOX2B.02497,PHOX2B.02502,PHOX2B.02504,PHOX2B.02505,PHOX2B.02506	PHOX2B.02502	-0.0217599343689768	2.3944e+10	0.00625827799595459	stable	40999069	40999169	40999139	40999159	+	CCACAATATTTATTGAACAC	3	chr4.40999103.+	167807190511264	0.926563942972351	NS	0.942559475188985
Region_129	0.014166979400139024	0.022572387952686297	-0.012169014483489358	chr4	40998499	40999515	PHOX2B.02496,PHOX2B.02497,PHOX2B.02502,PHOX2B.02504,PHOX2B.02505,PHOX2B.02506	PHOX2B.02504	-0.0181747182126043	0.00505054847352417	0.0382692895889192	stable	40999269	40999369	40999328	40999348	+	TACTCAGGAAATGAAGTGGG	1	chr4.40999332.+	-168225970207607	0.0258051554497338	Depleted	0.344385089746856
Region_129	0.014166979400139024	0.022572387952686297	-0.012169014483489358	chr4	40998499	40999515	PHOX2B.02496,PHOX2B.02497,PHOX2B.02502,PHOX2B.02504,PHOX2B.02505,PHOX2B.02506	PHOX2B.02504	-0.0181747182126043	0.00505054847352417	0.0382692895889192	stable	40999269	40999369	40999329	40999349	+	CAGCTACTCAGGAAATGAAG	2	chr4.40999328.+	-157399138290015	0.0331109277000875	Depleted	0.381142456269739
Region_129	0.014166979400139024	0.022572387952686297	-0.012169014483489358	chr4	40998499	40999515	PHOX2B.02496,PHOX2B.02497,PHOX2B.02502,PHOX2B.02504,PHOX2B.02505,PHOX2B.02506	PHOX2B.02504	-0.0181747182126043	0.00505054847352417	0.0382692895889192	stable	40999269	40999369	40999332	40999352	+	AGCTACTCAGGAAATGAAGT	3	chr4.40999329.+	-0.965892145679736	0.110820335552913	NS	0.686424204557757
Region_129	0.014166979400139024	0.022572387952686297	-0.012169014483489358	chr4	40998499	40999515	PHOX2B.02496,PHOX2B.02497,PHOX2B.02502,PHOX2B.02504,PHOX2B.02505,PHOX2B.02506	PHOX2B.02505	-0.0300230069339946	2.95707e+09	0.0019979606663285193	stable	40999369	40999469	40999415	40999435	+	TTGTCTGTCACTCTTTGCCC	1	chr4.40999415.-	-0.177193001906351	0.335468478496944	NS	0.919743681462676
Region_129	0.014166979400139024	0.022572387952686297	-0.012169014483489358	chr4	40998499	40999515	PHOX2B.02496,PHOX2B.02497,PHOX2B.02502,PHOX2B.02504,PHOX2B.02505,PHOX2B.02506	PHOX2B.02506	-0.0218761613967521	6.45541e+09	0.011280446924431621	early	40999469	40999569	40999477	40999497	+	ACTGTTTATTCTAGGCACTA	1	chr4.40999484.+	0.428404723016673	0.574307138499736	NS	0.919743681462676
Region_129	0.014166979400139024	0.022572387952686297	-0.012169014483489358	chr4	40998499	40999515	PHOX2B.02496,PHOX2B.02497,PHOX2B.02502,PHOX2B.02504,PHOX2B.02505,PHOX2B.02506	PHOX2B.02506	-0.0218761613967521	6.45541e+09	0.011280446924431621	early	40999469	40999569	40999484	40999504	+	GCCTAGAATAAACAGTGCCC	2	chr4.40999477.-	0.264594919821411	0.508676880567278	NS	0.919743681462676
Region_129	0.014166979400139024	0.022572387952686297	-0.012169014483489358	chr4	40998499	40999515	PHOX2B.02496,PHOX2B.02497,PHOX2B.02502,PHOX2B.02504,PHOX2B.02505,PHOX2B.02506	PHOX2B.02506	-0.0218761613967521	6.45541e+09	0.011280446924431621	early	40999469	40999569	40999495	40999515	+	TAGGCACTAAGGATATGGCA	3	chr4.40999495.+	-273447604214051	0.00130589269626208	Depleted	0.0647592471350268
Region_130	0.014860043599090902	0.023429162817382	-0.014169466399753285	chr4	41001002	41001138	PHOX2B.02521,PHOX2B.02522	PHOX2B.02521	-0.0149761265578169	0.00226515466673215	0.023593150846878144	stable	41000969	41001069	41001002	41001022	+	TGAATGGAAACACTGGTCAG	1	chr4.41001009.+	-0.217591435072627	0.320714348718839	NS	0.919743681462676
Region_130	0.014860043599090902	0.023429162817382	-0.014169466399753285	chr4	41001002	41001138	PHOX2B.02521,PHOX2B.02522	PHOX2B.02521	-0.0149761265578169	0.00226515466673215	0.023593150846878144	stable	41000969	41001069	41001009	41001029	+	TCCTGCTTTGCTTTACAGTG	2	chr4.41001034.-	0.266786540694901	0.509560530610752	NS	0.919743681462676
Region_130	0.014860043599090902	0.023429162817382	-0.014169466399753285	chr4	41001002	41001138	PHOX2B.02521,PHOX2B.02522	PHOX2B.02521	-0.0149761265578169	0.00226515466673215	0.023593150846878144	stable	41000969	41001069	41001034	41001054	+	CAAGGGATGAATGGAAACAC	3	chr4.41001002.+	-0.275973461541292	0.299888249891439	NS	0.919743681462676
Region_130	0.014860043599090902	0.023429162817382	-0.014169466399753285	chr4	41001002	41001138	PHOX2B.02521,PHOX2B.02522	PHOX2B.02522	-0.0100964608121025	0.00732587948492509	0.04759786789008816	stable	41001069	41001169	41001074	41001094	+	TTACTGAGAAGTATCCCTAG	1	chr4.41001074.+	0.69785655712709	0.67715068151733	NS	0.919743681462676
Region_130	0.014860043599090902	0.023429162817382	-0.014169466399753285	chr4	41001002	41001138	PHOX2B.02521,PHOX2B.02522	PHOX2B.02522	-0.0100964608121025	0.00732587948492509	0.04759786789008816	stable	41001069	41001169	41001097	41001117	+	GCTGATGGGAAGTGTACCAA	2	chr4.41001118.-	-0.492059919502689	0.228689726761167	NS	0.889579130470245
Region_130	0.014860043599090902	0.023429162817382	-0.014169466399753285	chr4	41001002	41001138	PHOX2B.02521,PHOX2B.02522	PHOX2B.02522	-0.0100964608121025	0.00732587948492509	0.04759786789008816	stable	41001069	41001169	41001118	41001138	+	GGAAGTTCAAGAACTGATGG	3	chr4.41001097.-	-0.863498000095138	0.131641667021271	NS	0.739858566213896
Region_131	0.002057234169130437	0.004221761730301691	-0.029789385403497154	chr4	41010393	41010502	PHOX2B.02615,PHOX2B.02616	PHOX2B.02615	-0.0191531383016489	0.00384183375039606	0.032513656785360986	early	41010369	41010469	41010393	41010413	+	TCTAATCCAGTTCTCATCAC	1	chr4.41010393.+	-0.0519277920438609	0.382764243038451	NS	0.919743681462676
Region_131	0.002057234169130437	0.004221761730301691	-0.029789385403497154	chr4	41010393	41010502	PHOX2B.02615,PHOX2B.02616	PHOX2B.02615	-0.0191531383016489	0.00384183375039606	0.032513656785360986	early	41010369	41010469	41010418	41010438	+	ACCCAACAGCAAGTAATGTC	2	chr4.41010443.+	0.438121112391885	0.578153985313243	NS	0.919743681462676
Region_131	0.002057234169130437	0.004221761730301691	-0.029789385403497154	chr4	41010393	41010502	PHOX2B.02615,PHOX2B.02616	PHOX2B.02615	-0.0191531383016489	0.00384183375039606	0.032513656785360986	early	41010369	41010469	41010443	41010463	+	AAGCACTGTAAGATGTTCTG	3	chr4.41010418.+	0.167109985835258	0.469391962452474	NS	0.919743681462676
Region_131	0.002057234169130437	0.004221761730301691	-0.029789385403497154	chr4	41010393	41010502	PHOX2B.02615,PHOX2B.02616	PHOX2B.02616	-0.0203447997511924	0.00258485934950264	0.025653770268090594	early	41010469	41010569	41010480	41010500	+	AGTGGTAAGTGTCACAGCAG	1	chr4.41010480.+	-163603668531543	0.0287400546412785	Depleted	0.359620355311586
Region_131	0.002057234169130437	0.004221761730301691	-0.029789385403497154	chr4	41010393	41010502	PHOX2B.02615,PHOX2B.02616	PHOX2B.02616	-0.0203447997511924	0.00258485934950264	0.025653770268090594	early	41010469	41010569	41010481	41010501	+	TGGTAAGTGTCACAGCAGAG	2	chr4.41010482.+	-289077093024524	7.6724e+10	Depleted	0.0462793236274068
Region_131	0.002057234169130437	0.004221761730301691	-0.029789385403497154	chr4	41010393	41010502	PHOX2B.02615,PHOX2B.02616	PHOX2B.02616	-0.0203447997511924	0.00258485934950264	0.025653770268090594	early	41010469	41010569	41010482	41010502	+	GTGGTAAGTGTCACAGCAGA	3	chr4.41010481.+	0.542696773744146	0.619013602290695	NS	0.919743681462676
Region_132	2.38377e+10	1.55202e+11	-0.012244656509113511	chr4	41012671	41016125	PHOX2B.02638,PHOX2B.02641,PHOX2B.02645,PHOX2B.02648,PHOX2B.02652,PHOX2B.02654,PHOX2B.02656,PHOX2B.02658,PHOX2B.02659,PHOX2B.02660,PHOX2B.02661,PHOX2B.02662,PHOX2B.02663,PHOX2B.02666,PHOX2B.02667,PHOX2B.02671,PHOX2B.02672	PHOX2B.02638	-0.0145632011891041	0.00522464366181263	0.03907500713617738	stable	41012669	41012769	41012671	41012691	+	ACAGCCCTGGGACCCACTAG	1	chr4.41012714.+	0.431431937529512	0.575506429382982	NS	0.919743681462676
Region_132	2.38377e+10	1.55202e+11	-0.012244656509113511	chr4	41012671	41016125	PHOX2B.02638,PHOX2B.02641,PHOX2B.02645,PHOX2B.02648,PHOX2B.02652,PHOX2B.02654,PHOX2B.02656,PHOX2B.02658,PHOX2B.02659,PHOX2B.02660,PHOX2B.02661,PHOX2B.02662,PHOX2B.02663,PHOX2B.02666,PHOX2B.02667,PHOX2B.02671,PHOX2B.02672	PHOX2B.02638	-0.0145632011891041	0.00522464366181263	0.03907500713617738	stable	41012669	41012769	41012714	41012734	+	TAGTCCAGCAGTTCCCCTAG	2	chr4.41012727.-	-0.0721497857558354	0.374987713516634	NS	0.919743681462676
Region_132	2.38377e+10	1.55202e+11	-0.012244656509113511	chr4	41012671	41016125	PHOX2B.02638,PHOX2B.02641,PHOX2B.02645,PHOX2B.02648,PHOX2B.02652,PHOX2B.02654,PHOX2B.02656,PHOX2B.02658,PHOX2B.02659,PHOX2B.02660,PHOX2B.02661,PHOX2B.02662,PHOX2B.02663,PHOX2B.02666,PHOX2B.02667,PHOX2B.02671,PHOX2B.02672	PHOX2B.02638	-0.0145632011891041	0.00522464366181263	0.03907500713617738	stable	41012669	41012769	41012727	41012747	+	GAAAATAGATAGAACCACCA	3	chr4.41012671.-	-246566357234881	0.00308758963274432	Depleted	0.109180799062905
Region_132	2.38377e+10	1.55202e+11	-0.012244656509113511	chr4	41012671	41016125	PHOX2B.02638,PHOX2B.02641,PHOX2B.02645,PHOX2B.02648,PHOX2B.02652,PHOX2B.02654,PHOX2B.02656,PHOX2B.02658,PHOX2B.02659,PHOX2B.02660,PHOX2B.02661,PHOX2B.02662,PHOX2B.02663,PHOX2B.02666,PHOX2B.02667,PHOX2B.02671,PHOX2B.02672	PHOX2B.02641	0.0150350778066003	0.00140058423114035	0.017703681101557123	early	41012969	41013069	41013030	41013050	+	CTTAAGTAATATTTAAAAGT	1	chr4.41013030.-	0.952914863930259	0.763495047049643	NS	0.919856525103809
Region_132	2.38377e+10	1.55202e+11	-0.012244656509113511	chr4	41012671	41016125	PHOX2B.02638,PHOX2B.02641,PHOX2B.02645,PHOX2B.02648,PHOX2B.02652,PHOX2B.02654,PHOX2B.02656,PHOX2B.02658,PHOX2B.02659,PHOX2B.02660,PHOX2B.02661,PHOX2B.02662,PHOX2B.02663,PHOX2B.02666,PHOX2B.02667,PHOX2B.02671,PHOX2B.02672	PHOX2B.02641	0.0150350778066003	0.00140058423114035	0.017703681101557123	early	41012969	41013069	41013031	41013051	+	CCTTAAGTAATATTTAAAAG	2	chr4.41013031.-	109953567355091	0.806703586573316	NS	0.923010828403959
Region_132	2.38377e+10	1.55202e+11	-0.012244656509113511	chr4	41012671	41016125	PHOX2B.02638,PHOX2B.02641,PHOX2B.02645,PHOX2B.02648,PHOX2B.02652,PHOX2B.02654,PHOX2B.02656,PHOX2B.02658,PHOX2B.02659,PHOX2B.02660,PHOX2B.02661,PHOX2B.02662,PHOX2B.02663,PHOX2B.02666,PHOX2B.02667,PHOX2B.02671,PHOX2B.02672	PHOX2B.02645	0.0144323551503979	0.00140002513628866	0.017703681101557123	early	41013369	41013469	41013397	41013417	+	TTGCCCAATTTTACCGCAAG	1	chr4.41013445.+	0.617530363177587	0.647486083577315	NS	0.919743681462676
Region_132	2.38377e+10	1.55202e+11	-0.012244656509113511	chr4	41012671	41016125	PHOX2B.02638,PHOX2B.02641,PHOX2B.02645,PHOX2B.02648,PHOX2B.02652,PHOX2B.02654,PHOX2B.02656,PHOX2B.02658,PHOX2B.02659,PHOX2B.02660,PHOX2B.02661,PHOX2B.02662,PHOX2B.02663,PHOX2B.02666,PHOX2B.02667,PHOX2B.02671,PHOX2B.02672	PHOX2B.02645	0.0144323551503979	0.00140002513628866	0.017703681101557123	early	41013369	41013469	41013445	41013465	+	GAGCCTCTTGCGGTAAAATT	2	chr4.41013448.-	0.200697350237129	0.482912890197768	NS	0.919743681462676
Region_132	2.38377e+10	1.55202e+11	-0.012244656509113511	chr4	41012671	41016125	PHOX2B.02638,PHOX2B.02641,PHOX2B.02645,PHOX2B.02648,PHOX2B.02652,PHOX2B.02654,PHOX2B.02656,PHOX2B.02658,PHOX2B.02659,PHOX2B.02660,PHOX2B.02661,PHOX2B.02662,PHOX2B.02663,PHOX2B.02666,PHOX2B.02667,PHOX2B.02671,PHOX2B.02672	PHOX2B.02645	0.0144323551503979	0.00140002513628866	0.017703681101557123	early	41013369	41013469	41013448	41013468	+	ACTGACCTAAAATATGGTTG	3	chr4.41013397.+	129510430681165	0.85622639324934	NS	0.928612103452312
Region_132	2.38377e+10	1.55202e+11	-0.012244656509113511	chr4	41012671	41016125	PHOX2B.02638,PHOX2B.02641,PHOX2B.02645,PHOX2B.02648,PHOX2B.02652,PHOX2B.02654,PHOX2B.02656,PHOX2B.02658,PHOX2B.02659,PHOX2B.02660,PHOX2B.02661,PHOX2B.02662,PHOX2B.02663,PHOX2B.02666,PHOX2B.02667,PHOX2B.02671,PHOX2B.02672	PHOX2B.02648	-0.0290344059628986	9.58418e+10	0.014196303760886545	early	41013669	41013769	41013697	41013717	+	GAAGGATCATCCGAAAACAG	1	chr4.41013697.-	-155987151975833	0.0341785963194849	Depleted	0.386316625734643
Region_132	2.38377e+10	1.55202e+11	-0.012244656509113511	chr4	41012671	41016125	PHOX2B.02638,PHOX2B.02641,PHOX2B.02645,PHOX2B.02648,PHOX2B.02652,PHOX2B.02654,PHOX2B.02656,PHOX2B.02658,PHOX2B.02659,PHOX2B.02660,PHOX2B.02661,PHOX2B.02662,PHOX2B.02663,PHOX2B.02666,PHOX2B.02667,PHOX2B.02671,PHOX2B.02672	PHOX2B.02648	-0.0290344059628986	9.58418e+10	0.014196303760886545	early	41013669	41013769	41013715	41013735	+	TTCTGGGCTGGATGACACTG	2	chr4.41013725.+	-195419631038688	0.0131660976913391	Depleted	0.248752197786532
Region_132	2.38377e+10	1.55202e+11	-0.012244656509113511	chr4	41012671	41016125	PHOX2B.02638,PHOX2B.02641,PHOX2B.02645,PHOX2B.02648,PHOX2B.02652,PHOX2B.02654,PHOX2B.02656,PHOX2B.02658,PHOX2B.02659,PHOX2B.02660,PHOX2B.02661,PHOX2B.02662,PHOX2B.02663,PHOX2B.02666,PHOX2B.02667,PHOX2B.02671,PHOX2B.02672	PHOX2B.02648	-0.0290344059628986	9.58418e+10	0.014196303760886545	early	41013669	41013769	41013725	41013745	+	ATCCAGCCCAGAAACCAAGA	3	chr4.41013715.-	165559804331422	0.923346790789512	NS	0.941929093451095
Region_132	2.38377e+10	1.55202e+11	-0.012244656509113511	chr4	41012671	41016125	PHOX2B.02638,PHOX2B.02641,PHOX2B.02645,PHOX2B.02648,PHOX2B.02652,PHOX2B.02654,PHOX2B.02656,PHOX2B.02658,PHOX2B.02659,PHOX2B.02660,PHOX2B.02661,PHOX2B.02662,PHOX2B.02663,PHOX2B.02666,PHOX2B.02667,PHOX2B.02671,PHOX2B.02672	PHOX2B.02652	-0.0148751660070465	0.00518306858352784	0.038868365884455636	early	41014069	41014169	41014090	41014110	+	TGGGGAGAACCAGCTCCGTA	1	chr4.41014090.-	-0.189342455269553	0.331003238564318	NS	0.919743681462676
Region_132	2.38377e+10	1.55202e+11	-0.012244656509113511	chr4	41012671	41016125	PHOX2B.02638,PHOX2B.02641,PHOX2B.02645,PHOX2B.02648,PHOX2B.02652,PHOX2B.02654,PHOX2B.02656,PHOX2B.02658,PHOX2B.02659,PHOX2B.02660,PHOX2B.02661,PHOX2B.02662,PHOX2B.02663,PHOX2B.02666,PHOX2B.02667,PHOX2B.02671,PHOX2B.02672	PHOX2B.02652	-0.0148751660070465	0.00518306858352784	0.038868365884455636	early	41014069	41014169	41014108	41014128	+	CATCAAGCTGGTGAAAAATG	2	chr4.41014108.-	-106413033741972	0.0931692857383941	NS	0.631187743744385
Region_132	2.38377e+10	1.55202e+11	-0.012244656509113511	chr4	41012671	41016125	PHOX2B.02638,PHOX2B.02641,PHOX2B.02645,PHOX2B.02648,PHOX2B.02652,PHOX2B.02654,PHOX2B.02656,PHOX2B.02658,PHOX2B.02659,PHOX2B.02660,PHOX2B.02661,PHOX2B.02662,PHOX2B.02663,PHOX2B.02666,PHOX2B.02667,PHOX2B.02671,PHOX2B.02672	PHOX2B.02652	-0.0148751660070465	0.00518306858352784	0.038868365884455636	early	41014069	41014169	41014120	41014140	+	TGGCTCTGCCAACATCAAGC	3	chr4.41014120.-	0.763299741979669	0.700522524398772	NS	0.919743681462676
Region_132	2.38377e+10	1.55202e+11	-0.012244656509113511	chr4	41012671	41016125	PHOX2B.02638,PHOX2B.02641,PHOX2B.02645,PHOX2B.02648,PHOX2B.02652,PHOX2B.02654,PHOX2B.02656,PHOX2B.02658,PHOX2B.02659,PHOX2B.02660,PHOX2B.02661,PHOX2B.02662,PHOX2B.02663,PHOX2B.02666,PHOX2B.02667,PHOX2B.02671,PHOX2B.02672	PHOX2B.02654	-0.0219345991144408	0.00245702794478707	0.024805846012228294	early	41014269	41014369	41014273	41014293	+	GTTCATTGTGGGAGGATCGG	1	chr4.41014276.+	118535504201192	0.829595915695151	NS	0.925898597207256
Region_132	2.38377e+10	1.55202e+11	-0.012244656509113511	chr4	41012671	41016125	PHOX2B.02638,PHOX2B.02641,PHOX2B.02645,PHOX2B.02648,PHOX2B.02652,PHOX2B.02654,PHOX2B.02656,PHOX2B.02658,PHOX2B.02659,PHOX2B.02660,PHOX2B.02661,PHOX2B.02662,PHOX2B.02663,PHOX2B.02666,PHOX2B.02667,PHOX2B.02671,PHOX2B.02672	PHOX2B.02654	-0.0219345991144408	0.00245702794478707	0.024805846012228294	early	41014269	41014369	41014276	41014296	+	GTGGGAGGATCGGAGGTTAA	2	chr4.41014283.+	0.31194400631474	0.527751042313851	NS	0.919743681462676
Region_132	2.38377e+10	1.55202e+11	-0.012244656509113511	chr4	41012671	41016125	PHOX2B.02638,PHOX2B.02641,PHOX2B.02645,PHOX2B.02648,PHOX2B.02652,PHOX2B.02654,PHOX2B.02656,PHOX2B.02658,PHOX2B.02659,PHOX2B.02660,PHOX2B.02661,PHOX2B.02662,PHOX2B.02663,PHOX2B.02666,PHOX2B.02667,PHOX2B.02671,PHOX2B.02672	PHOX2B.02654	-0.0219345991144408	0.00245702794478707	0.024805846012228294	early	41014269	41014369	41014283	41014303	+	ACAGTTCATTGTGGGAGGAT	3	chr4.41014273.+	-33037807481771	1.68149e+10	Depleted	0.0166770714176524
Region_132	2.38377e+10	1.55202e+11	-0.012244656509113511	chr4	41012671	41016125	PHOX2B.02638,PHOX2B.02641,PHOX2B.02645,PHOX2B.02648,PHOX2B.02652,PHOX2B.02654,PHOX2B.02656,PHOX2B.02658,PHOX2B.02659,PHOX2B.02660,PHOX2B.02661,PHOX2B.02662,PHOX2B.02663,PHOX2B.02666,PHOX2B.02667,PHOX2B.02671,PHOX2B.02672	PHOX2B.02656	-0.0130270002624747	0.00226561742247151	0.023593150846878144	stable	41014469	41014569	41014500	41014520	+	CTATGAGAATGTATGTGCAG	1	chr4.41014500.-	0.167456745851563	0.469531400904027	NS	0.919743681462676
Region_132	2.38377e+10	1.55202e+11	-0.012244656509113511	chr4	41012671	41016125	PHOX2B.02638,PHOX2B.02641,PHOX2B.02645,PHOX2B.02648,PHOX2B.02652,PHOX2B.02654,PHOX2B.02656,PHOX2B.02658,PHOX2B.02659,PHOX2B.02660,PHOX2B.02661,PHOX2B.02662,PHOX2B.02663,PHOX2B.02666,PHOX2B.02667,PHOX2B.02671,PHOX2B.02672	PHOX2B.02656	-0.0130270002624747	0.00226561742247151	0.023593150846878144	stable	41014469	41014569	41014505	41014525	+	GCACATACATTCTCATAGAA	2	chr4.41014505.+	0.445411148322363	0.581035339083934	NS	0.919743681462676
Region_132	2.38377e+10	1.55202e+11	-0.012244656509113511	chr4	41012671	41016125	PHOX2B.02638,PHOX2B.02641,PHOX2B.02645,PHOX2B.02648,PHOX2B.02652,PHOX2B.02654,PHOX2B.02656,PHOX2B.02658,PHOX2B.02659,PHOX2B.02660,PHOX2B.02661,PHOX2B.02662,PHOX2B.02663,PHOX2B.02666,PHOX2B.02667,PHOX2B.02671,PHOX2B.02672	PHOX2B.02656	-0.0130270002624747	0.00226561742247151	0.023593150846878144	stable	41014469	41014569	41014537	41014557	+	GAACAAATGGTGAAATAAAG	3	chr4.41014537.-	-0.184424571137427	0.33280783920777	NS	0.919743681462676
Region_132	2.38377e+10	1.55202e+11	-0.012244656509113511	chr4	41012671	41016125	PHOX2B.02638,PHOX2B.02641,PHOX2B.02645,PHOX2B.02648,PHOX2B.02652,PHOX2B.02654,PHOX2B.02656,PHOX2B.02658,PHOX2B.02659,PHOX2B.02660,PHOX2B.02661,PHOX2B.02662,PHOX2B.02663,PHOX2B.02666,PHOX2B.02667,PHOX2B.02671,PHOX2B.02672	PHOX2B.02658	-0.0169609187264326	6.11903e+10	0.010997743249446832	stable	41014669	41014769	41014742	41014762	+	TGTAGTGGGAATATTTGGAA	1	chr4.41014744.-	-0.0388192488905282	0.387830829067309	NS	0.919743681462676
Region_132	2.38377e+10	1.55202e+11	-0.012244656509113511	chr4	41012671	41016125	PHOX2B.02638,PHOX2B.02641,PHOX2B.02645,PHOX2B.02648,PHOX2B.02652,PHOX2B.02654,PHOX2B.02656,PHOX2B.02658,PHOX2B.02659,PHOX2B.02660,PHOX2B.02661,PHOX2B.02662,PHOX2B.02663,PHOX2B.02666,PHOX2B.02667,PHOX2B.02671,PHOX2B.02672	PHOX2B.02658	-0.0169609187264326	6.11903e+10	0.010997743249446832	stable	41014669	41014769	41014743	41014763	+	GTAGTGGGAATATTTGGAAA	2	chr4.41014743.-	-0.218345588273746	0.320441503527905	NS	0.919743681462676
Region_132	2.38377e+10	1.55202e+11	-0.012244656509113511	chr4	41012671	41016125	PHOX2B.02638,PHOX2B.02641,PHOX2B.02645,PHOX2B.02648,PHOX2B.02652,PHOX2B.02654,PHOX2B.02656,PHOX2B.02658,PHOX2B.02659,PHOX2B.02660,PHOX2B.02661,PHOX2B.02662,PHOX2B.02663,PHOX2B.02666,PHOX2B.02667,PHOX2B.02671,PHOX2B.02672	PHOX2B.02658	-0.0169609187264326	6.11903e+10	0.010997743249446832	stable	41014669	41014769	41014744	41014764	+	TAGTGGGAATATTTGGAAAG	3	chr4.41014742.-	0.850252880495318	0.730328540136148	NS	0.919743681462676
Region_132	2.38377e+10	1.55202e+11	-0.012244656509113511	chr4	41012671	41016125	PHOX2B.02638,PHOX2B.02641,PHOX2B.02645,PHOX2B.02648,PHOX2B.02652,PHOX2B.02654,PHOX2B.02656,PHOX2B.02658,PHOX2B.02659,PHOX2B.02660,PHOX2B.02661,PHOX2B.02662,PHOX2B.02663,PHOX2B.02666,PHOX2B.02667,PHOX2B.02671,PHOX2B.02672	PHOX2B.02659	-0.0185228466855233	4.71387e+10	0.00927413017456266	stable	41014769	41014869	41014802	41014822	+	GCTTTCTTAATTAACCTGAA	1	chr4.41014830.+	-0.317029295474523	0.285619990671622	NS	0.919264000884629
Region_132	2.38377e+10	1.55202e+11	-0.012244656509113511	chr4	41012671	41016125	PHOX2B.02638,PHOX2B.02641,PHOX2B.02645,PHOX2B.02648,PHOX2B.02652,PHOX2B.02654,PHOX2B.02656,PHOX2B.02658,PHOX2B.02659,PHOX2B.02660,PHOX2B.02661,PHOX2B.02662,PHOX2B.02663,PHOX2B.02666,PHOX2B.02667,PHOX2B.02671,PHOX2B.02672	PHOX2B.02659	-0.0185228466855233	4.71387e+10	0.00927413017456266	stable	41014769	41014869	41014816	41014836	+	AATTGCTCAAGATTCCTCTG	2	chr4.41014802.+	-132970544547908	0.0559213976676247	NS	0.475779334603486
Region_132	2.38377e+10	1.55202e+11	-0.012244656509113511	chr4	41012671	41016125	PHOX2B.02638,PHOX2B.02641,PHOX2B.02645,PHOX2B.02648,PHOX2B.02652,PHOX2B.02654,PHOX2B.02656,PHOX2B.02658,PHOX2B.02659,PHOX2B.02660,PHOX2B.02661,PHOX2B.02662,PHOX2B.02663,PHOX2B.02666,PHOX2B.02667,PHOX2B.02671,PHOX2B.02672	PHOX2B.02659	-0.0185228466855233	4.71387e+10	0.00927413017456266	stable	41014769	41014869	41014830	41014850	+	TAAGAAAGCTGAAGCCCCAG	3	chr4.41014816.-	-10595887962898	0.0939365362867578	NS	0.634215259924111
Region_132	2.38377e+10	1.55202e+11	-0.012244656509113511	chr4	41012671	41016125	PHOX2B.02638,PHOX2B.02641,PHOX2B.02645,PHOX2B.02648,PHOX2B.02652,PHOX2B.02654,PHOX2B.02656,PHOX2B.02658,PHOX2B.02659,PHOX2B.02660,PHOX2B.02661,PHOX2B.02662,PHOX2B.02663,PHOX2B.02666,PHOX2B.02667,PHOX2B.02671,PHOX2B.02672	PHOX2B.02660	-0.0237174596287643	4.84985e+09	0.0025032112078342277	stable	41014869	41014969	41014898	41014918	+	CAGAACACAGTTTCTAAACG	1	chr4.41014898.-	0.518467088934249	0.609646117937247	NS	0.919743681462676
Region_132	2.38377e+10	1.55202e+11	-0.012244656509113511	chr4	41012671	41016125	PHOX2B.02638,PHOX2B.02641,PHOX2B.02645,PHOX2B.02648,PHOX2B.02652,PHOX2B.02654,PHOX2B.02656,PHOX2B.02658,PHOX2B.02659,PHOX2B.02660,PHOX2B.02661,PHOX2B.02662,PHOX2B.02663,PHOX2B.02666,PHOX2B.02667,PHOX2B.02671,PHOX2B.02672	PHOX2B.02660	-0.0237174596287643	4.84985e+09	0.0025032112078342277	stable	41014869	41014969	41014938	41014958	+	ACATTAGCAAACTCTAATGG	2	chr4.41014939.-	-0.318682435383708	0.285052299256792	NS	0.919229632313988
Region_132	2.38377e+10	1.55202e+11	-0.012244656509113511	chr4	41012671	41016125	PHOX2B.02638,PHOX2B.02641,PHOX2B.02645,PHOX2B.02648,PHOX2B.02652,PHOX2B.02654,PHOX2B.02656,PHOX2B.02658,PHOX2B.02659,PHOX2B.02660,PHOX2B.02661,PHOX2B.02662,PHOX2B.02663,PHOX2B.02666,PHOX2B.02667,PHOX2B.02671,PHOX2B.02672	PHOX2B.02660	-0.0237174596287643	4.84985e+09	0.0025032112078342277	stable	41014869	41014969	41014939	41014959	+	CATTAGCAAACTCTAATGGA	3	chr4.41014938.-	-117364808748503	0.07604294177498	NS	0.56616762479004
Region_132	2.38377e+10	1.55202e+11	-0.012244656509113511	chr4	41012671	41016125	PHOX2B.02638,PHOX2B.02641,PHOX2B.02645,PHOX2B.02648,PHOX2B.02652,PHOX2B.02654,PHOX2B.02656,PHOX2B.02658,PHOX2B.02659,PHOX2B.02660,PHOX2B.02661,PHOX2B.02662,PHOX2B.02663,PHOX2B.02666,PHOX2B.02667,PHOX2B.02671,PHOX2B.02672	PHOX2B.02661	-0.0169242568929039	1.03603e+10	0.003919788221010233	early	41014969	41015069	41014980	41015000	+	TTAGTACAAACAGTAAGCCC	1	chr4.41014980.-	-0.504923002796039	0.224772902364207	NS	0.885957558953495
Region_132	2.38377e+10	1.55202e+11	-0.012244656509113511	chr4	41012671	41016125	PHOX2B.02638,PHOX2B.02641,PHOX2B.02645,PHOX2B.02648,PHOX2B.02652,PHOX2B.02654,PHOX2B.02656,PHOX2B.02658,PHOX2B.02659,PHOX2B.02660,PHOX2B.02661,PHOX2B.02662,PHOX2B.02663,PHOX2B.02666,PHOX2B.02667,PHOX2B.02671,PHOX2B.02672	PHOX2B.02661	-0.0169242568929039	1.03603e+10	0.003919788221010233	early	41014969	41015069	41015001	41015021	+	AAACTGAAATTTTGAAGAAA	2	chr4.41015001.+	-0.753644335312837	0.156820685664537	NS	0.794562622808005
Region_132	2.38377e+10	1.55202e+11	-0.012244656509113511	chr4	41012671	41016125	PHOX2B.02638,PHOX2B.02641,PHOX2B.02645,PHOX2B.02648,PHOX2B.02652,PHOX2B.02654,PHOX2B.02656,PHOX2B.02658,PHOX2B.02659,PHOX2B.02660,PHOX2B.02661,PHOX2B.02662,PHOX2B.02663,PHOX2B.02666,PHOX2B.02667,PHOX2B.02671,PHOX2B.02672	PHOX2B.02662	-0.0133332555617189	3.2915e+10	0.007478766298715263	stable	41015069	41015169	41015080	41015100	+	GAATATATTCAGACTCCTCT	1	chr4.41015109.-	-0.910994993941255	0.121669761778087	NS	0.713060153296916
Region_132	2.38377e+10	1.55202e+11	-0.012244656509113511	chr4	41012671	41016125	PHOX2B.02638,PHOX2B.02641,PHOX2B.02645,PHOX2B.02648,PHOX2B.02652,PHOX2B.02654,PHOX2B.02656,PHOX2B.02658,PHOX2B.02659,PHOX2B.02660,PHOX2B.02661,PHOX2B.02662,PHOX2B.02663,PHOX2B.02666,PHOX2B.02667,PHOX2B.02671,PHOX2B.02672	PHOX2B.02662	-0.0133332555617189	3.2915e+10	0.007478766298715263	stable	41015069	41015169	41015094	41015114	+	AACATGTTGTCTGTAGCCAA	2	chr4.41015080.-	-0.144389909335175	0.347639569360167	NS	0.919743681462676
Region_132	2.38377e+10	1.55202e+11	-0.012244656509113511	chr4	41012671	41016125	PHOX2B.02638,PHOX2B.02641,PHOX2B.02645,PHOX2B.02648,PHOX2B.02652,PHOX2B.02654,PHOX2B.02656,PHOX2B.02658,PHOX2B.02659,PHOX2B.02660,PHOX2B.02661,PHOX2B.02662,PHOX2B.02663,PHOX2B.02666,PHOX2B.02667,PHOX2B.02671,PHOX2B.02672	PHOX2B.02662	-0.0133332555617189	3.2915e+10	0.007478766298715263	stable	41015069	41015169	41015109	41015129	+	CAACATGTTAGAGCTCCCAG	3	chr4.41015094.+	-0.120294233717712	0.35668191689419	NS	0.919743681462676
Region_132	2.38377e+10	1.55202e+11	-0.012244656509113511	chr4	41012671	41016125	PHOX2B.02638,PHOX2B.02641,PHOX2B.02645,PHOX2B.02648,PHOX2B.02652,PHOX2B.02654,PHOX2B.02656,PHOX2B.02658,PHOX2B.02659,PHOX2B.02660,PHOX2B.02661,PHOX2B.02662,PHOX2B.02663,PHOX2B.02666,PHOX2B.02667,PHOX2B.02671,PHOX2B.02672	PHOX2B.02663	-0.00977500638789202	0.00487191237084572	0.03749332286132213	early	41015169	41015269	41015176	41015196	+	GTTTCCTAGGAGTTCTGCAG	1	chr4.41015176.-	-0.675997576874779	0.17641454037163	NS	0.826267733545549
Region_132	2.38377e+10	1.55202e+11	-0.012244656509113511	chr4	41012671	41016125	PHOX2B.02638,PHOX2B.02641,PHOX2B.02645,PHOX2B.02648,PHOX2B.02652,PHOX2B.02654,PHOX2B.02656,PHOX2B.02658,PHOX2B.02659,PHOX2B.02660,PHOX2B.02661,PHOX2B.02662,PHOX2B.02663,PHOX2B.02666,PHOX2B.02667,PHOX2B.02671,PHOX2B.02672	PHOX2B.02663	-0.00977500638789202	0.00487191237084572	0.03749332286132213	early	41015169	41015269	41015209	41015229	+	CATATAGAATAAATCACTAA	2	chr4.41015236.-	0.233199176293031	0.496015721508086	NS	0.919743681462676
Region_132	2.38377e+10	1.55202e+11	-0.012244656509113511	chr4	41012671	41016125	PHOX2B.02638,PHOX2B.02641,PHOX2B.02645,PHOX2B.02648,PHOX2B.02652,PHOX2B.02654,PHOX2B.02656,PHOX2B.02658,PHOX2B.02659,PHOX2B.02660,PHOX2B.02661,PHOX2B.02662,PHOX2B.02663,PHOX2B.02666,PHOX2B.02667,PHOX2B.02671,PHOX2B.02672	PHOX2B.02663	-0.00977500638789202	0.00487191237084572	0.03749332286132213	early	41015169	41015269	41015236	41015256	+	AACAATATTTGAGATAAATG	3	chr4.41015209.-	0.518130992242947	0.609515716237882	NS	0.919743681462676
Region_132	2.38377e+10	1.55202e+11	-0.012244656509113511	chr4	41012671	41016125	PHOX2B.02638,PHOX2B.02641,PHOX2B.02645,PHOX2B.02648,PHOX2B.02652,PHOX2B.02654,PHOX2B.02656,PHOX2B.02658,PHOX2B.02659,PHOX2B.02660,PHOX2B.02661,PHOX2B.02662,PHOX2B.02663,PHOX2B.02666,PHOX2B.02667,PHOX2B.02671,PHOX2B.02672	PHOX2B.02666	0.00990929622456227	0.00494246161317461	0.03774682937115475	stable	41015469	41015569	41015479	41015499	+	TACCTCTAAGCTCCCAAACA	1	chr4.41015531.-	145193708209037	0.889158236115653	NS	0.933846944266088
Region_132	2.38377e+10	1.55202e+11	-0.012244656509113511	chr4	41012671	41016125	PHOX2B.02638,PHOX2B.02641,PHOX2B.02645,PHOX2B.02648,PHOX2B.02652,PHOX2B.02654,PHOX2B.02656,PHOX2B.02658,PHOX2B.02659,PHOX2B.02660,PHOX2B.02661,PHOX2B.02662,PHOX2B.02663,PHOX2B.02666,PHOX2B.02667,PHOX2B.02671,PHOX2B.02672	PHOX2B.02666	0.00990929622456227	0.00494246161317461	0.03774682937115475	stable	41015469	41015569	41015484	41015504	+	AAGATCCCTGTTTTGCCTGG	2	chr4.41015484.-	145348779912064	0.88945434303017	NS	0.933944718482275
Region_132	2.38377e+10	1.55202e+11	-0.012244656509113511	chr4	41012671	41016125	PHOX2B.02638,PHOX2B.02641,PHOX2B.02645,PHOX2B.02648,PHOX2B.02652,PHOX2B.02654,PHOX2B.02656,PHOX2B.02658,PHOX2B.02659,PHOX2B.02660,PHOX2B.02661,PHOX2B.02662,PHOX2B.02663,PHOX2B.02666,PHOX2B.02667,PHOX2B.02671,PHOX2B.02672	PHOX2B.02666	0.00990929622456227	0.00494246161317461	0.03774682937115475	stable	41015469	41015569	41015531	41015551	+	TTCCTCCCCCAGGCAAAACA	3	chr4.41015479.+	123104429158936	0.841044026595171	NS	0.926876438237156
Region_132	2.38377e+10	1.55202e+11	-0.012244656509113511	chr4	41012671	41016125	PHOX2B.02638,PHOX2B.02641,PHOX2B.02645,PHOX2B.02648,PHOX2B.02652,PHOX2B.02654,PHOX2B.02656,PHOX2B.02658,PHOX2B.02659,PHOX2B.02660,PHOX2B.02661,PHOX2B.02662,PHOX2B.02663,PHOX2B.02666,PHOX2B.02667,PHOX2B.02671,PHOX2B.02672	PHOX2B.02667	0.0131522990090967	6.75578e+09	0.0030207739796303964	stable	41015569	41015669	41015615	41015635	+	CAATCCTCCACTCTAGGCCA	1	chr4.41015644.+	0.833596836500613	0.724735940089712	NS	0.919743681462676
Region_132	2.38377e+10	1.55202e+11	-0.012244656509113511	chr4	41012671	41016125	PHOX2B.02638,PHOX2B.02641,PHOX2B.02645,PHOX2B.02648,PHOX2B.02652,PHOX2B.02654,PHOX2B.02656,PHOX2B.02658,PHOX2B.02659,PHOX2B.02660,PHOX2B.02661,PHOX2B.02662,PHOX2B.02663,PHOX2B.02666,PHOX2B.02667,PHOX2B.02671,PHOX2B.02672	PHOX2B.02667	0.0131522990090967	6.75578e+09	0.0030207739796303964	stable	41015569	41015669	41015644	41015664	+	ATGGCCATGGCCTAGAGTGG	2	chr4.41015648.-	0.801220135885502	0.713704107025289	NS	0.919743681462676
Region_132	2.38377e+10	1.55202e+11	-0.012244656509113511	chr4	41012671	41016125	PHOX2B.02638,PHOX2B.02641,PHOX2B.02645,PHOX2B.02648,PHOX2B.02652,PHOX2B.02654,PHOX2B.02656,PHOX2B.02658,PHOX2B.02659,PHOX2B.02660,PHOX2B.02661,PHOX2B.02662,PHOX2B.02663,PHOX2B.02666,PHOX2B.02667,PHOX2B.02671,PHOX2B.02672	PHOX2B.02667	0.0131522990090967	6.75578e+09	0.0030207739796303964	stable	41015569	41015669	41015648	41015668	+	CCCTATGCTTCCAGGAAGCA	3	chr4.41015615.+	122050036199524	0.838447885549896	NS	0.926383457580472
Region_132	2.38377e+10	1.55202e+11	-0.012244656509113511	chr4	41012671	41016125	PHOX2B.02638,PHOX2B.02641,PHOX2B.02645,PHOX2B.02648,PHOX2B.02652,PHOX2B.02654,PHOX2B.02656,PHOX2B.02658,PHOX2B.02659,PHOX2B.02660,PHOX2B.02661,PHOX2B.02662,PHOX2B.02663,PHOX2B.02666,PHOX2B.02667,PHOX2B.02671,PHOX2B.02672	PHOX2B.02671	-0.0125526025508754	0.0022436993773143	0.02345020668422425	stable	41015969	41016069	41016001	41016021	+	ACTTCATGTAGGTTTCAGGT	1	chr4.41016042.-	-0.547487795302493	0.212086584647173	NS	0.871094396625766
Region_132	2.38377e+10	1.55202e+11	-0.012244656509113511	chr4	41012671	41016125	PHOX2B.02638,PHOX2B.02641,PHOX2B.02645,PHOX2B.02648,PHOX2B.02652,PHOX2B.02654,PHOX2B.02656,PHOX2B.02658,PHOX2B.02659,PHOX2B.02660,PHOX2B.02661,PHOX2B.02662,PHOX2B.02663,PHOX2B.02666,PHOX2B.02667,PHOX2B.02671,PHOX2B.02672	PHOX2B.02671	-0.0125526025508754	0.0022436993773143	0.02345020668422425	stable	41015969	41016069	41016018	41016038	+	AATTTAATTTCACTCAAGAG	2	chr4.41016001.+	-0.510961919277379	0.222947247718135	NS	0.883556735734468
Region_132	2.38377e+10	1.55202e+11	-0.012244656509113511	chr4	41012671	41016125	PHOX2B.02638,PHOX2B.02641,PHOX2B.02645,PHOX2B.02648,PHOX2B.02652,PHOX2B.02654,PHOX2B.02656,PHOX2B.02658,PHOX2B.02659,PHOX2B.02660,PHOX2B.02661,PHOX2B.02662,PHOX2B.02663,PHOX2B.02666,PHOX2B.02667,PHOX2B.02671,PHOX2B.02672	PHOX2B.02671	-0.0125526025508754	0.0022436993773143	0.02345020668422425	stable	41015969	41016069	41016042	41016062	+	GAGTGGCATTTCATATGAGA	3	chr4.41016018.+	-0.83094174237522	0.138794249337516	NS	0.753476342481799
Region_132	2.38377e+10	1.55202e+11	-0.012244656509113511	chr4	41012671	41016125	PHOX2B.02638,PHOX2B.02641,PHOX2B.02645,PHOX2B.02648,PHOX2B.02652,PHOX2B.02654,PHOX2B.02656,PHOX2B.02658,PHOX2B.02659,PHOX2B.02660,PHOX2B.02661,PHOX2B.02662,PHOX2B.02663,PHOX2B.02666,PHOX2B.02667,PHOX2B.02671,PHOX2B.02672	PHOX2B.02672	-0.0112797301335166	0.00654120421078088	0.0445030748644787	early	41016069	41016169	41016083	41016103	+	TCTCTCATGTATCTATGCTC	1	chr4.41016083.-	-0.169925001442312	0.338150860732751	NS	0.919743681462676
Region_132	2.38377e+10	1.55202e+11	-0.012244656509113511	chr4	41012671	41016125	PHOX2B.02638,PHOX2B.02641,PHOX2B.02645,PHOX2B.02648,PHOX2B.02652,PHOX2B.02654,PHOX2B.02656,PHOX2B.02658,PHOX2B.02659,PHOX2B.02660,PHOX2B.02661,PHOX2B.02662,PHOX2B.02663,PHOX2B.02666,PHOX2B.02667,PHOX2B.02671,PHOX2B.02672	PHOX2B.02672	-0.0112797301335166	0.00654120421078088	0.0445030748644787	early	41016069	41016169	41016104	41016124	+	GAAAGTTATTTTTAGACTCT	2	chr4.41016104.+	-122239242133645	0.0692394516353369	NS	0.536207013494389
Region_132	2.38377e+10	1.55202e+11	-0.012244656509113511	chr4	41012671	41016125	PHOX2B.02638,PHOX2B.02641,PHOX2B.02645,PHOX2B.02648,PHOX2B.02652,PHOX2B.02654,PHOX2B.02656,PHOX2B.02658,PHOX2B.02659,PHOX2B.02660,PHOX2B.02661,PHOX2B.02662,PHOX2B.02663,PHOX2B.02666,PHOX2B.02667,PHOX2B.02671,PHOX2B.02672	PHOX2B.02672	-0.0112797301335166	0.00654120421078088	0.0445030748644787	early	41016069	41016169	41016105	41016125	+	AAAGTTATTTTTAGACTCTT	3	chr4.41016105.+	0.146078259487945	0.460942377127791	NS	0.919743681462676
Region_133	0.3270711285184764	0.36953729252087536	-0.006019174258908482	chr4	41016775	41016819	PHOX2B.02679	PHOX2B.02679	-0.0218678152642414	0.00611439102890078	0.04258027841928926	stable	41016769	41016869	41016775	41016795	+	TTCATCCAGTTTGTATTGGA	1	chr4.41016799.-	-0.498340145973405	0.226772620173567	NS	0.887348643887321
Region_133	0.3270711285184764	0.36953729252087536	-0.006019174258908482	chr4	41016775	41016819	PHOX2B.02679	PHOX2B.02679	-0.0218678152642414	0.00611439102890078	0.04258027841928926	stable	41016769	41016869	41016794	41016814	+	AAGGACCATCCAATACAAAC	2	chr4.41016794.+	-0.231564067234698	0.315675050936583	NS	0.919743681462676
Region_133	0.3270711285184764	0.36953729252087536	-0.006019174258908482	chr4	41016775	41016819	PHOX2B.02679	PHOX2B.02679	-0.0218678152642414	0.00611439102890078	0.04258027841928926	stable	41016769	41016869	41016799	41016819	+	GGTAAGAGGCTGAATAGAAA	3	chr4.41016775.+	0.599037685932879	0.640519424856834	NS	0.919743681462676
Region_134	0.5994350289728526	0.6374720343365824	-0.001637410883748451	chr4	41017478	41017553	PHOX2B.02686	PHOX2B.02686	-0.0151578101274627	0.00367733825217598	0.03168311982866096	stable	41017469	41017569	41017478	41017498	+	AAGCACAGATCTCAGGGTCA	1	chr4.41017478.+	-0.103429589655406	0.363059311537762	NS	0.919743681462676
Region_134	0.5994350289728526	0.6374720343365824	-0.001637410883748451	chr4	41017478	41017553	PHOX2B.02686	PHOX2B.02686	-0.0151578101274627	0.00367733825217598	0.03168311982866096	stable	41017469	41017569	41017527	41017547	+	CTACTTCCTGGTTAAAAATG	2	chr4.41017527.+	0.288569497940932	0.518340052077114	NS	0.919743681462676
Region_134	0.5994350289728526	0.6374720343365824	-0.001637410883748451	chr4	41017478	41017553	PHOX2B.02686	PHOX2B.02686	-0.0151578101274627	0.00367733825217598	0.03168311982866096	stable	41017469	41017569	41017533	41017553	+	TATTATCCCCATTTTTAACC	3	chr4.41017533.-	0.714908673293009	0.683313336169724	NS	0.919743681462676
Region_135	0.0031910148303894515	0.006210469723661191	-0.04004961796755737	chr4	41018472	41018963	PHOX2B.02696,PHOX2B.02700	PHOX2B.02696	-0.0250102974630742	0.00240008154919974	0.024451668821220403	stable	41018469	41018569	41018472	41018492	+	GACCCTGAGGCAACAGCAGG	1	chr4.41018534.+	-447804729680464	9.08872e+07	Depleted	3.19657e+09
Region_135	0.0031910148303894515	0.006210469723661191	-0.04004961796755737	chr4	41018472	41018963	PHOX2B.02696,PHOX2B.02700	PHOX2B.02696	-0.0250102974630742	0.00240008154919974	0.024451668821220403	stable	41018469	41018569	41018521	41018541	+	GGTATGATGGAGAAGAGCAA	2	chr4.41018472.+	-238466385023533	0.00394844339124275	Depleted	0.125194680120944
Region_135	0.0031910148303894515	0.006210469723661191	-0.04004961796755737	chr4	41018472	41018963	PHOX2B.02696,PHOX2B.02700	PHOX2B.02696	-0.0250102974630742	0.00240008154919974	0.024451668821220403	stable	41018469	41018569	41018534	41018554	+	ACACTTTGGACTTGACCCTG	3	chr4.41018521.+	0.333900736553438	0.536577216831688	NS	0.919743681462676
Region_135	0.0031910148303894515	0.006210469723661191	-0.04004961796755737	chr4	41018472	41018963	PHOX2B.02696,PHOX2B.02700	PHOX2B.02700	-0.0102601607780284	0.00425211047757936	0.03466103234745192	early	41018869	41018969	41018904	41018924	+	TCACAAGAGACTTAGGTATG	1	chr4.41018904.+	-0.608232280044003	0.194726369329517	NS	0.848901512059897
[truncated: 44,631 more rows]
