# Supplementary material for: Sensitive dissection of a genomic regulatory landscape using bulk and targeted single-cell activation
Source: Cell Genom. 2025 Sep 9;5(10):100984. doi: 10.1016/j.xgen.2025.100984 (PMC12790989; doi:10.1016/j.xgen.2025.100984)
Supplement: Table S4. File containing the results of the bulk CRISPRi screen, related to Figure 1 [file mmc3.xlsx]

## Sheet: Table_S4_CRISPRi_gRNA_bulk_scre
chromosome	start	end	strand	GUIDE	BIN	REPLICATE	NAME	logfold	pvalue	binary	fdr
chr4	40748995	40749015	+	GGAAGGGCAAATCCCTAAGG	PHOX2B.00001	1	chr4.40748995.+	129980528398922	0.938084433996087	NS	0.949159332888967
chr4	40749000	40749020	+	GGCAAATCCCTAAGGAGGAA	PHOX2B.00001	2	chr4.40749000.+	0.781227894342249	0.740269813981553	NS	0.93974657790061
chr4	40749006	40749026	+	TCCCTAAGGAGGAAAGGCAG	PHOX2B.00001	3	chr4.40749006.+	0.48043191724985	0.549820451925467	NS	0.931152962485065
chr4	40749139	40749159	+	TCTTAGCAACTCAAATCTCT	PHOX2B.00002	1	chr4.40749139.+	0.0601209924375709	0.274265222205234	NS	0.872891165924246
chr4	40749143	40749163	+	GCAACTCAAATCTCTAGGAT	PHOX2B.00002	2	chr4.40749144.+	0.57550217147209	0.613799022436757	NS	0.936381813599902
chr4	40749144	40749164	+	AGCAACTCAAATCTCTAGGA	PHOX2B.00002	3	chr4.40749143.+	-0.379933698322928	0.087041702034238	NS	0.625742248492049
chr4	40749171	40749191	+	AAGGATTTTTTTTTAGCTGG	PHOX2B.00003	1	chr4.40749171.+	0	0.240812393205971	NS	0.844551986052268
chr4	40749174	40749194	+	GATTTTTTTTTAGCTGGAGG	PHOX2B.00003	2	chr4.40749174.+	174723392962003	0.0104206184723862	Enriched	0.345072307571606
chr4	40749315	40749335	+	AATTATTACAGACGGCGCAG	PHOX2B.00004	1	chr4.40749315.+	0.448460500816294	0.527921781049869	NS	0.929406827166204
chr4	40749641	40749661	+	AAAGAATGTGTAGTTTTAAC	PHOX2B.00007	1	chr4.40749641.+	0.51902823053638	0.576050084684293	NS	0.934143003083357
chr4	40749642	40749662	+	AAGAATGTGTAGTTTTAACA	PHOX2B.00007	2	chr4.40749642.+	0.852602481227265	0.778554819865259	NS	0.940052738872676
chr4	40749672	40749692	+	GGTAGTCTGACGTAGTTCCG	PHOX2B.00008	1	chr4.40749689.-	0.76418706290123	0.730648847672881	NS	0.939524959586222
chr4	40749689	40749709	+	GAACTTGTGAGTTAAAACCA	PHOX2B.00008	2	chr4.40749672.+	-0.358260307573587	0.0931164033280545	NS	0.645070938328077
chr4	40749728	40749748	+	ATGTTTATAAACAAAGCCAA	PHOX2B.00008	3	chr4.40749728.+	0.0983020736118039	0.296639965700895	NS	0.881915112281442
chr4	40749815	40749835	+	GTCGCTCTTCCCCCAGCGCG	PHOX2B.00009	1	chr4.40749825.-	0.674361585774263	0.67716965155734	NS	0.937543717606849
chr4	40749816	40749836	+	CAGGTGTCTCCGCGCGCTGG	PHOX2B.00009	2	chr4.40749816.+	0.0113822684365382	0.246970648789253	NS	0.854978214497139
chr4	40749825	40749845	+	ACAGGTGTCTCCGCGCGCTG	PHOX2B.00009	3	chr4.40749815.+	0.521600439723727	0.577787533242457	NS	0.934514213056238
chr4	40749916	40749936	+	TTCATGGCAACCGCGAGCGG	PHOX2B.00010	1	chr4.40749916.-	110119872277356	0.88419658139393	NS	0.945014733777034
chr4	40749919	40749939	+	TCGCGGTTGCCATGAAGACC	PHOX2B.00010	2	chr4.40749923.+	0.797811149386733	0.749459197698469	NS	0.939826181060146
chr4	40749923	40749943	+	GTCTTCATGGCAACCGCGAG	PHOX2B.00010	3	chr4.40749919.-	0.739539537830033	0.716424245929693	NS	0.938718859724815
chr4	40750019	40750039	+	CCGCGAAGGCCTCACGCGCG	PHOX2B.00011	1	chr4.40750047.+	0.901315725140593	0.802717393187709	NS	0.941655797122065
chr4	40750038	40750058	+	TGAGGCCTTCGCGGACGTGG	PHOX2B.00011	2	chr4.40750038.-	-0.0606627819066241	0.209443268923252	NS	0.828520526318135
chr4	40750047	40750067	+	GCGGCGAAGAGGGGTGAGCG	PHOX2B.00011	3	chr4.40750019.-	-0.0419722704753161	0.218842799136816	NS	0.836283115604155
chr4	40750080	40750100	+	CGCCCACCACTTCACGACAC	PHOX2B.00012	1	chr4.40750088.+	0.566619920599354	0.607923004265894	NS	0.936381813599902
chr4	40750088	40750108	+	ACTCCCACCGGCAGGATTCG	PHOX2B.00012	2	chr4.40750145.-	1051794615218	0.86671410070585	NS	0.944195486879193
chr4	40750145	40750165	+	GTGAAGTGGTGGGCGCCTCG	PHOX2B.00012	3	chr4.40750080.-	-0.544032236666274	0.0502616313192937	NS	0.472119572887504
chr4	40750204	40750224	+	GCCGTCGCCCCGCAGTCCCG	PHOX2B.00013	1	chr4.40750204.+	0.668218004370508	0.673355972688696	NS	0.937543717606849
chr4	40750211	40750231	+	TTGGGAGCCCCGGGACTGCG	PHOX2B.00013	2	chr4.40750211.-	0.359027113358294	0.466427017221115	NS	0.925158064084131
chr4	40750244	40750264	+	GAAGACGCGGAGGGCGGCGT	PHOX2B.00013	3	chr4.40750244.-	0.856726295781155	0.780663633030448	NS	0.940163557721813
chr4	40750277	40750297	+	CCGGGAACCATCCGCCCTCG	PHOX2B.00014	1	chr4.40750279.+	-0.178253985636774	0.155951478788818	NS	0.770605588801722
chr4	40750279	40750299	+	CCGAGGGCGGATGGTTCCCG	PHOX2B.00014	2	chr4.40750277.-	0.175318260212531	0.344132254794028	NS	0.902250450623303
chr4	40750294	40750314	+	CCGACTCCTCCCTTACCCCG	PHOX2B.00014	3	chr4.40750294.-	0.488792369227368	0.555524700333078	NS	0.931354757991233
chr4	40750371	40750391	+	GGAAGCCGTCGGTCTCCTTG	PHOX2B.00015	1	chr4.40750389.+	0.792818828899724	0.746711015522246	NS	0.939826181060146
chr4	40750378	40750398	+	ACTGGCTTGAGGGAAGCCGT	PHOX2B.00015	2	chr4.40750378.+	0.655617054284942	0.665477255878671	NS	0.937543717606849
chr4	40750389	40750409	+	CTTCCCTCAAGCCAGTCTGG	PHOX2B.00015	3	chr4.40750371.-	0.293890046441499	0.42205583123121	NS	0.917243554976667
chr4	40750511	40750531	+	CTTTAAGGCCACAACGAAGG	PHOX2B.00016	1	chr4.40750521.+	0.283072159070339	0.414766219748385	NS	0.914850745300578
chr4	40750520	40750540	+	TCTTTAAGGCCACAACGAAG	PHOX2B.00016	2	chr4.40750520.+	0.257157839497124	0.397427336295842	NS	0.912070103404029
chr4	40750521	40750541	+	TGTGGCCTTAAAGACTAAGA	PHOX2B.00016	3	chr4.40750511.-	-0.34564416386117	0.0967938086471841	NS	0.655157503177681
chr4	40750587	40750607	+	ACATCGGAATTCTAACCCCA	PHOX2B.00017	1	chr4.40750641.+	0.356934544715276	0.464992019255924	NS	0.925158064084131
chr4	40750602	40750622	+	GAGACCATGCTGCAGATGCG	PHOX2B.00017	2	chr4.40750602.+	0.41226041460827	0.503027936399917	NS	0.925917840682346
chr4	40750641	40750661	+	ATGGTCTCTGTGAAGAGAGA	PHOX2B.00017	3	chr4.40750587.-	0.307667401762193	0.431378153459114	NS	0.919223936408752
chr4	40750687	40750707	+	CGAAAACTCCAGTTCGCCCG	PHOX2B.00018	1	chr4.40750704.-	0.883976203660517	0.794305373548742	NS	0.940650259162508
chr4	40750688	40750708	+	GCAGACATGCTGAATTCCAC	PHOX2B.00018	2	chr4.40750688.+	0.68684211474037	0.684859597009824	NS	0.937888224517435
chr4	40750704	40750724	+	GGCAGACATGCTGAATTCCA	PHOX2B.00018	3	chr4.40750687.+	0.101538026462062	0.298574097912368	NS	0.883342004858417
chr4	40750776	40750796	+	TCCGGACTCCGTTTATGTCA	PHOX2B.00019	1	chr4.40750819.+	0.30507617665072	0.429621739136627	NS	0.919223936408752
chr4	40750819	40750839	+	ACCAGCTGAGCTTTTCCCAC	PHOX2B.00019	2	chr4.40750776.-	0.131244533278253	0.316591089649579	NS	0.888320208711755
chr4	40750845	40750865	+	TCGAATACCCTGAAAAATGT	PHOX2B.00019	3	chr4.40750845.-	0.152851488083371	0.329978051661092	NS	0.894701877192234
chr4	40750899	40750919	+	GACTCGGACAAGGACCGCAG	PHOX2B.00020	1	chr4.40750913.-	0.202492863898743	0.361547124802594	NS	0.906988870394348
chr4	40750913	40750933	+	AGTATGGGAATGAACCCCTG	PHOX2B.00020	2	chr4.40750899.+	0.0418201756946269	0.26384425356024	NS	0.865309954052378
chr4	40750929	40750949	+	AAAGGACTGATCCTCAGACT	PHOX2B.00020	3	chr4.40750929.-	132513052692571	0.943241874170129	NS	0.949416669145278
chr4	40750983	40751003	+	TTAGTGTTGATCTTCCAGAC	PHOX2B.00021	1	chr4.40751002.-	-0.675870996919366	0.0307567456900527	Depleted	0.433445903104859
chr4	40751002	40751022	+	CTGGCACAACTCACATTTCA	PHOX2B.00021	2	chr4.40750983.-	-0.11341298035166	0.184228993641438	NS	0.804812547053157
chr4	40751030	40751050	+	AATAATAGCGAGAGAATTTG	PHOX2B.00021	3	chr4.40751030.+	0.254421275529086	0.395607480337273	NS	0.911887366584499
chr4	40751070	40751090	+	CAAAACCTGGTGTGAATGAG	PHOX2B.00022	1	chr4.40751075.-	150851044028328	0.028783977202927	Enriched	0.429523826916524
chr4	40751075	40751095	+	ACATGCCTAAAACCAAAACC	PHOX2B.00022	2	chr4.40751088.-	0	0.240812393205971	NS	0.844551986052268
chr4	40751088	40751108	+	CCTGGTGTGAATGAGGGGAA	PHOX2B.00022	3	chr4.40751070.-	109650798085335	0.882610262723251	NS	0.945012627717818
chr4	40751191	40751211	+	CCTTAGATCGGTGTAGTGCG	PHOX2B.00023	1	chr4.40751210.+	0.167109985835258	0.338934331271296	NS	0.900712321673129
chr4	40751210	40751230	+	CGCGGTCATTACATTCAACA	PHOX2B.00023	2	chr4.40751228.+	0.0333585969464309	0.259095185780268	NS	0.863231461480745
chr4	40751228	40751248	+	AAGGACAAACACAGTGCACG	PHOX2B.00023	3	chr4.40751191.-	-0.424649094063135	0.0754516923630043	NS	0.586391347481623
chr4	40751282	40751302	+	GCGAGACCCCTAAGTCTACG	PHOX2B.00024	1	chr4.40751299.-	-0.397841884016322	0.0822497427526096	NS	0.609496876132693
chr4	40751298	40751318	+	CGAGACCCCTAAGTCTACGA	PHOX2B.00024	2	chr4.40751298.-	0.590015728447442	0.62334391545715	NS	0.937543717606849
chr4	40751299	40751319	+	ACGAGGGAAAAAAAAATACA	PHOX2B.00024	3	chr4.40751282.-	-0.917537839808027	0.011105521594508	Depleted	0.345600737209074
chr4	40751422	40751442	+	ATGGAAAGAAATACACAGGG	PHOX2B.00025	1	chr4.40751422.-	-0.703018262242868	0.0276428510468933	Depleted	0.4270088999661
chr4	40751425	40751445	+	GGAATGGAAAGAAATACACA	PHOX2B.00025	2	chr4.40751425.-	-0.333900736553438	0.100311651757378	NS	0.662494488177215
chr4	40751446	40751466	+	TACCAAAAAAGGTAAACACA	PHOX2B.00025	3	chr4.40751446.-	0.205748665216576	0.363653839410603	NS	0.906988870394348
chr4	40751486	40751506	+	AAATATAAAACCAGTGAGGG	PHOX2B.00026	1	chr4.40751490.+	0.205318907977506	0.363375520707556	NS	0.906988870394348
chr4	40751487	40751507	+	CACAAATATAAAACCAGTGA	PHOX2B.00026	2	chr4.40751487.+	0.742842160502876	0.718350968448889	NS	0.938718859724815
chr4	40751490	40751510	+	TCACAAATATAAAACCAGTG	PHOX2B.00026	3	chr4.40751486.+	-0.269186632815389	0.121378143910093	NS	0.713231139423886
chr4	40751587	40751607	+	TAGCCACTAGCTTTAATGGG	PHOX2B.00027	1	chr4.40751611.+	0.405759685690833	0.498553493336351	NS	0.925917840682346
chr4	40751611	40751631	+	GAATGGGATAGTCTTAATTG	PHOX2B.00027	2	chr4.40751587.-	0.616671360448494	0.640675346729658	NS	0.937543717606849
chr4	40751614	40751634	+	GCTCCTCCCATTAAAGCTAG	PHOX2B.00027	3	chr4.40751614.-	0.909667680279092	0.806693864585871	NS	0.941655797122065
chr4	40751673	40751693	+	CAGGGTTTGAGACTCAAGGA	PHOX2B.00028	1	chr4.40751673.+	169574293143969	0.0131413231046761	Enriched	0.361197239017086
chr4	40751698	40751718	+	TATCAATCTGAGGCCAAGGG	PHOX2B.00028	2	chr4.40751701.+	-0.180230009834051	0.155137209262026	NS	0.769811320905355
chr4	40751701	40751721	+	AGTTATCAATCTGAGGCCAA	PHOX2B.00028	3	chr4.40751698.+	0.655845986877666	0.665621060791323	NS	0.937543717606849
chr4	40751800	40751820	+	GGAGATCTCACTATATGCCC	PHOX2B.00029	1	chr4.40751800.-	-0.304854581528421	0.109411510089291	NS	0.685275762233231
chr4	40751984	40752004	+	GACCAAATATTGCTACTATG	PHOX2B.00031	1	chr4.40752011.+	102395989894418	0.856101803850953	NS	0.94393340176817
chr4	40752011	40752031	+	GACCCTGTGGAATTGACACT	PHOX2B.00031	2	chr4.40751984.+	0.24626382495529	0.390196289077552	NS	0.910572892947621
chr4	40752026	40752046	+	CTATGAGGAGAGCAGTCAAA	PHOX2B.00031	3	chr4.40752026.+	143476956440303	0.0382182954060934	Enriched	0.451512109895156
chr4	40752076	40752096	+	TGTGACTAAAAACTTTATGT	PHOX2B.00032	1	chr4.40752076.+	0.672425341971496	0.675969697213273	NS	0.937543717606849
chr4	40752136	40752156	+	TGTTTAGAATATTAGCAGCA	PHOX2B.00032	2	chr4.40752143.+	0.881355503501381	0.79301571245902	NS	0.940650259162508
chr4	40752143	40752163	+	GCTAATATTCTAAACATTTC	PHOX2B.00032	3	chr4.40752136.-	1	0.846521886224914	NS	0.942682879876651
chr4	40752185	40752205	+	TTTGAGGTGTCTCTTTAGGA	PHOX2B.00033	1	chr4.40752185.-	0.99311361441476	0.843692077170837	NS	0.942682879876651
chr4	40752190	40752210	+	CTAAAGAGACACCTCAAAAA	PHOX2B.00033	2	chr4.40752190.+	0.0648511443499679	0.276991376525612	NS	0.874696513058269
chr4	40752201	40752221	+	AAAGAGTGTTGCCCTTTTTG	PHOX2B.00033	3	chr4.40752201.-	-0.241660755041227	0.13122180833996	NS	0.728379413215904
chr4	40752284	40752304	+	TTACTCAGTTCAGCCAGATG	PHOX2B.00034	1	chr4.40752284.+	-0.0167757127508268	0.23189047759784	NS	0.844551986052268
chr4	40752287	40752307	+	CTCAGTTCAGCCAGATGCGG	PHOX2B.00034	2	chr4.40752287.+	0.52674788677586	0.581259901446951	NS	0.934767163095125
chr4	40752403	40752423	+	ATAAAACTAAAAATAGAGAT	PHOX2B.00035	1	chr4.40752403.-	-0.294061301454418	0.112939664830144	NS	0.693614974524002
chr4	40752404	40752424	+	AATAAAACTAAAAATAGAGA	PHOX2B.00035	2	chr4.40752404.-	145395648857115	0.0355490438111629	Enriched	0.443872535155248
chr4	40752771	40752791	+	GTCTCACTGATTATTTAGAC	PHOX2B.00039	1	chr4.40752771.+	150695998871988	0.0289602910807109	Enriched	0.429808911661189
chr4	40752881	40752901	+	AATCTCAGAGATTAAACTGG	PHOX2B.00040	1	chr4.40752898.-	0.218180170049533	0.371735317973358	NS	0.908874188275248
chr4	40752898	40752918	+	AAATACAACACTTTGGTTAG	PHOX2B.00040	2	chr4.40752947.-	-0.107484426666405	0.186964759944464	NS	0.807815377573265
chr4	40752947	40752967	+	TGGAGGAAGAATGGTTAAGA	PHOX2B.00040	3	chr4.40752881.-	0.834777617522976	0.769307428178855	NS	0.939826181060146
chr4	40753010	40753030	+	CGCAACAGTGAAATGCAGAC	PHOX2B.00041	1	chr4.40753010.+	0.304086782127175	0.428951461605758	NS	0.91904429716739
chr4	40753011	40753031	+	GCAACAGTGAAATGCAGACT	PHOX2B.00041	2	chr4.40753011.+	202954427561402	0.00257160794923972	Enriched	0.199286540093455
chr4	40753031	40753051	+	GGGCAGCTGTGTTGATTAAT	PHOX2B.00041	3	chr4.40753031.+	0.383526526533626	0.483255245668811	NS	0.925917840682346
chr4	40753083	40753103	+	TAGGCAATTTGTTCTCCTAA	PHOX2B.00042	1	chr4.40753083.+	-0.276739321121107	0.118770385984078	NS	0.707085883849479
chr4	40753098	40753118	+	GTAATACTCAATATTCCATT	PHOX2B.00042	2	chr4.40753098.-	-0.111031312388744	0.185325021080989	NS	0.805688943031756
chr4	40753120	40753140	+	CTTTTCTTATTGAGTACTAA	PHOX2B.00042	3	chr4.40753120.-	125972167179296	0.929182955778299	NS	0.947699242091159
chr4	40753227	40753247	+	AAATAGAAAATAGGAGGGAG	PHOX2B.00043	1	chr4.40753227.-	-141119543298445	0.00084919839464606	Depleted	0.12058089751555
chr4	40753232	40753252	+	TCATAAAATAGAAAATAGGA	PHOX2B.00043	2	chr4.40753232.-	153343220008107	0.0260702699059022	Enriched	0.423776683912665
chr4	40753236	40753256	+	TCTTTCATAAAATAGAAAAT	PHOX2B.00043	3	chr4.40753236.-	-0.0780025120012732	0.20093923023921	NS	0.822060082766389
chr4	40753391	40753411	+	TTGGGAGCTACTTGGGAGAC	PHOX2B.00045	1	chr4.40753391.-	0.295076875237931	0.42285724912248	NS	0.917243554976667
chr4	40753395	40753415	+	TCTCCCAAGTAGCTCCCAAG	PHOX2B.00045	2	chr4.40753395.+	0.781259973122885	0.740287756431933	NS	0.93974657790061
chr4	40753399	40753419	+	GGTGCCACTTGGGAGCTACT	PHOX2B.00045	3	chr4.40753399.-	0.419642338939589	0.508108412438404	NS	0.926636263224316
chr4	40753528	40753548	+	AAGAAAGATCACAGCACTTT	PHOX2B.00046	1	chr4.40753528.-	-0.176077228423908	0.15685172043083	NS	0.772077315992993
chr4	40753529	40753549	+	TAAGAAAGATCACAGCACTT	PHOX2B.00046	2	chr4.40753529.-	0.660063955961875	0.6682662273831	NS	0.937543717606849
chr4	40753590	40753610	+	CAAGAAAAGAAGTTTCATAA	PHOX2B.00047	1	chr4.40753590.-	0.741364058063723	0.717489436448799	NS	0.938718859724815
chr4	40753623	40753643	+	TTTTATAAGTTCAAATTATA	PHOX2B.00047	2	chr4.40753623.+	18833037752909	0.00545431061252954	Enriched	0.271657940987011
chr4	40753631	40753651	+	GTTCAAATTATAAGGTAAGA	PHOX2B.00047	3	chr4.40753631.+	127301849440642	0.932238763613189	NS	0.948418422631886
chr4	40753682	40753702	+	CTTATAATAATACGTTGATA	PHOX2B.00048	1	chr4.40753682.+	-0.478653598574815	0.0630674241458318	NS	0.536078967614003
chr4	40753687	40753707	+	AATAATACGTTGATATGGTT	PHOX2B.00048	2	chr4.40753687.+	129015574883288	0.936025714508905	NS	0.948934982677963
chr4	40754090	40754110	+	AAAATCAGAATTTTATGTAG	PHOX2B.00052	1	chr4.40754090.+	-0.275234859439321	0.119286657450759	NS	0.708498902567371
chr4	40754109	40754129	+	GTGGATTTTCCAAGATAATT	PHOX2B.00052	2	chr4.40754109.+	-0.0681715026415792	0.205735011875729	NS	0.82545157194385
chr4	40754118	40754138	+	TAGCAGGCTCCTAATTATCT	PHOX2B.00052	3	chr4.40754118.-	0.532495080827021	0.585129368344934	NS	0.93536044183958
chr4	40754185	40754205	+	CGATTGACTGCACTCCAGCG	PHOX2B.00053	1	chr4.40754185.-	0.350309896257185	0.460452195864767	NS	0.923949738747822
chr4	40754196	40754216	+	TGCAGTCAATCGCGCAATCT	PHOX2B.00053	2	chr4.40754196.+	0.851242566058604	0.777856860697671	NS	0.940052738872676
chr4	40754433	40754453	+	TAGCAGATGGCTTGTTGCAG	PHOX2B.00055	1	chr4.40754433.-	134395440121736	0.946851311293346	NS	0.949516559291313
chr4	40754446	40754466	+	TTTAAAAGTAAAATAGCAGA	PHOX2B.00055	2	chr4.40754446.-	0.0972972013549148	0.296040522342723	NS	0.881680873016804
chr4	40754541	40754561	+	ATATTTTGTAAACTTACATC	PHOX2B.00056	1	chr4.40754541.+	0.747515513507116	0.72106652985298	NS	0.938718859724815
chr4	40754615	40754635	+	ACAGCTCCTATAAAATCTTA	PHOX2B.00057	1	chr4.40754621.-	0.443002507814823	0.52417304888814	NS	0.929234308843606
chr4	40754621	40754641	+	TTTCTTCCCTAAGATTTTAT	PHOX2B.00057	2	chr4.40754615.+	-0.580375231225504	0.0440948365007766	Depleted	0.461974594555051
chr4	40754634	40754654	+	TAGGAGCTGTAAAACTGCAA	PHOX2B.00057	3	chr4.40754634.+	-0.291231297664446	0.113878040951967	NS	0.695994090149153
chr4	40754693	40754713	+	TACCATAATATTTAAGGAGT	PHOX2B.00058	1	chr4.40754734.+	0.356934544715276	0.464992019255924	NS	0.925158064084131
chr4	40754697	40754717	+	TTGTTTGTGAATTTGTGAAC	PHOX2B.00058	2	chr4.40754697.+	0.38565369249775	0.484718201256296	NS	0.925917840682346
chr4	40754734	40754754	+	TTCACAAATTCACAAACAAA	PHOX2B.00058	3	chr4.40754693.-	-0.493040011280117	0.0600511728066383	NS	0.521988540506676
chr4	40754794	40754814	+	TAATGTTAACTGTATTCCTT	PHOX2B.00059	1	chr4.40754794.+	-0.0719498418790148	0.203883871523453	NS	0.823172358016451
chr4	40754810	40754830	+	AAAGCATAAGACACAACCAA	PHOX2B.00059	2	chr4.40754810.-	0.559809023492818	0.603400471827702	NS	0.936381813599902
chr4	40754873	40754893	+	TATATAAGATCTTTCAAGAC	PHOX2B.00060	1	chr4.40754873.+	0.325318684088136	0.443377118826241	NS	0.92254805995003
chr4	40754916	40754936	+	GAGCGCTTTAAATCTTTAAA	PHOX2B.00060	2	chr4.40754916.-	0.534877269284847	0.586730851228436	NS	0.93536044183958
chr4	40754938	40754958	+	TCATTTCAAAAAACATTTTA	PHOX2B.00060	3	chr4.40754938.-	199619842984014	0.00306829693247046	Enriched	0.213204669219475
chr4	40754977	40754997	+	GGTCAATTTTCTGCTAACGA	PHOX2B.00061	1	chr4.40754998.+	123490503265	0.923197988620866	NS	0.947329878220894
chr4	40754992	40755012	+	TGCTTTACCAAATAACCCCA	PHOX2B.00061	2	chr4.40754977.+	-0.00984778595634718	0.235552501990567	NS	0.844551986052268
chr4	40754998	40755018	+	TTAGCAGAAAATTGACCTTG	PHOX2B.00061	3	chr4.40754992.-	-0.871013559279922	0.0136755547512964	Depleted	0.363906643209615
chr4	40755081	40755101	+	TTAATTAATTAATTGGCTAC	PHOX2B.00062	1	chr4.40755081.-	0.555389385337809	0.600458267723619	NS	0.936043399824729
chr4	40755443	40755463	+	CAACAAATTTAAAAAAAAAT	PHOX2B.00065	1	chr4.40755443.+	0.828728572850171	0.766120884427459	NS	0.939826181060146
chr4	40755500	40755520	+	AAATATAAACCTAGAGAAGG	PHOX2B.00066	1	chr4.40755514.-	0.48089004657347	0.550133306422876	NS	0.931152962485065
chr4	40755514	40755534	+	CAAAAATATAAACCTAGAGA	PHOX2B.00066	2	chr4.40755517.-	141871315742224	0.0405756760129947	Enriched	0.455576396618765
chr4	40755517	40755537	+	AGAAGGTGGAGAAAGAAGCC	PHOX2B.00066	3	chr4.40755500.-	0.029901485713862	0.25716767570139	NS	0.862262562640698
chr4	40755580	40755600	+	TATATGATTCTGAAATCACC	PHOX2B.00067	1	chr4.40755580.-	0.471751890273165	0.543887266578205	NS	0.931152962485065
chr4	40755617	40755637	+	AACAGTAAATGCTTAACATA	PHOX2B.00067	2	chr4.40755617.+	0.277533975528909	0.411045487906169	NS	0.914426205940352
chr4	40755622	40755642	+	TAAATGCTTAACATATGGTT	PHOX2B.00067	3	chr4.40755622.+	0.480481852180228	0.549854553776505	NS	0.931152962485065
chr4	40755690	40755710	+	CAAATTATTGAATCTGGAGG	PHOX2B.00068	1	chr4.40755690.-	0.605368711382993	0.633359316141594	NS	0.937543717606849
chr4	40755696	40755716	+	TTGTAGCAAATTATTGAATC	PHOX2B.00068	2	chr4.40755696.-	0.155794672607424	0.331819019582023	NS	0.895824357343544
chr4	40755792	40755812	+	GCAACAAGTAAAGGTACATA	PHOX2B.00069	1	chr4.40755793.+	107716786052246	0.875907480092336	NS	0.944904654211598
chr4	40755793	40755813	+	AGCAACAAGTAAAGGTACAT	PHOX2B.00069	2	chr4.40755792.+	0.771113816578052	0.73458103512538	NS	0.939693192546657
chr4	40755846	40755866	+	CCTATTTTCCTTTCCCAGGG	PHOX2B.00069	3	chr4.40755846.+	0.225795005557288	0.376713899942392	NS	0.909805894179184
chr4	40755891	40755911	+	GAATGAAGCATTGTCAACTA	PHOX2B.00070	1	chr4.40755915.+	0.464210341260546	0.538724276660725	NS	0.930269121689286
chr4	40755892	40755912	+	ATGTTGTTATTTATCATTGG	PHOX2B.00070	2	chr4.40755892.-	-0.168037891898047	0.160206127130945	NS	0.775562198999029
chr4	40755915	40755935	+	TGTTGTTATTTATCATTGGT	PHOX2B.00070	3	chr4.40755891.-	152591814642377	0.0268649698049909	Enriched	0.425691062546763
chr4	40755979	40755999	+	GTAGACAAGGTGCAGTCGTG	PHOX2B.00071	1	chr4.40755992.+	0.745994559967332	0.720184143598967	NS	0.938718859724815
chr4	40755992	40756012	+	ACAAGGTGCAGTCGTGTGGC	PHOX2B.00071	2	chr4.40755996.+	0.842015929504221	0.773088376898832	NS	0.939826181060146
chr4	40755996	40756016	+	GGGGGTCAGTTTTGTAGACA	PHOX2B.00071	3	chr4.40755979.+	0.605980281990239	0.633756446758736	NS	0.937543717606849
chr4	40756115	40756135	+	TTGGCCTTTGACTGGTTCCT	PHOX2B.00072	1	chr4.40756144.-	0.550028710611769	0.596881948813565	NS	0.935653390061279
chr4	40756127	40756147	+	AAGATATTCCAAGAACTTAG	PHOX2B.00072	2	chr4.40756115.+	0.325770161181757	0.443684753862783	NS	0.92254805995003
chr4	40756144	40756164	+	GAACTTAGAGGTTATCTCCT	PHOX2B.00072	3	chr4.40756127.+	0.366915549660673	0.471840354769595	NS	0.925917840682346
chr4	40756233	40756253	+	AGACAGGTGAAATTGGAAGA	PHOX2B.00073	1	chr4.40756241.-	144398887297497	0.0369159957399167	Enriched	0.447853664180417
chr4	40756234	40756254	+	TGAAATTGGAAGAAGGAACT	PHOX2B.00073	2	chr4.40756234.-	-0.130930869826449	0.176291825270558	NS	0.795768492970845
chr4	40756241	40756261	+	GAAATTGGAAGAAGGAACTG	PHOX2B.00073	3	chr4.40756233.-	0.707064108452344	0.697149998096983	NS	0.937888224517435
chr4	40756283	40756303	+	TCATGGGGAGTAGTAAGAAA	PHOX2B.00074	1	chr4.40756283.+	0.356143810225275	0.46444988338027	NS	0.925158064084131
chr4	40756345	40756365	+	CATGGAAACATGTAAAATGG	PHOX2B.00074	2	chr4.40756348.+	-0.0409302640548821	0.219373874550486	NS	0.836620491200671
chr4	40756348	40756368	+	CCATTTTACATGTTTCCATG	PHOX2B.00074	3	chr4.40756345.-	0.986662200462847	0.841010024619583	NS	0.942682879876651
chr4	40756394	40756414	+	AAGAGAAGCTTTAATTAGTG	PHOX2B.00075	1	chr4.40756395.+	-0.662227627047859	0.0324281629652283	Depleted	0.435954268478732
chr4	40756395	40756415	+	GAAGAGAAGCTTTAATTAGT	PHOX2B.00075	2	chr4.40756394.+	0.144873629386945	0.325008655263797	NS	0.89327810096676
chr4	40756400	40756420	+	AAGCTTTAATTAGTGGGGAG	PHOX2B.00075	3	chr4.40756400.+	0.775213063523169	0.736894301779862	NS	0.93973711000404
chr4	40756498	40756518	+	TAAATTAGGCATTATCGGTG	PHOX2B.00076	1	chr4.40756498.+	18073549220576	0.00787676141431159	Enriched	0.317305097255643
chr4	40756539	40756559	+	TCATGAGAATAATAAGAGGA	PHOX2B.00076	2	chr4.40756543.+	0.731511164074098	0.711714402541334	NS	0.938702338455037
chr4	40756543	40756563	+	TTTGTCATGAGAATAATAAG	PHOX2B.00076	3	chr4.40756539.+	0.39231742277876	0.489302414138634	NS	0.925917840682346
chr4	40756575	40756595	+	GTTGTGAAGTGCACGTACTT	PHOX2B.00077	1	chr4.40756575.+	0.0768155970508309	0.283945555096846	NS	0.878312826863928
chr4	40756608	40756628	+	ACAGAGCAAGTAGCAGATCA	PHOX2B.00077	2	chr4.40756621.-	0.931765264247548	0.81697652417057	NS	0.941655797122065
chr4	40756621	40756641	+	CAGATCAAGGAGTCAAACCC	PHOX2B.00077	3	chr4.40756608.-	0.458249566100143	0.534638827192055	NS	0.929540439639333
chr4	40756683	40756703	+	ATTAGGTTGTTTTATTTCAT	PHOX2B.00078	1	chr4.40756683.-	-0.132894270497345	0.175415914932309	NS	0.794676500001544
chr4	40756691	40756711	+	ATAAAACAACCTAATTCATA	PHOX2B.00078	2	chr4.40756691.+	-0.121463512485667	0.180554143873234	NS	0.800319589546487
chr4	40756700	40756720	+	CCTAATTCATATGGTTGTTG	PHOX2B.00078	3	chr4.40756700.+	113940305666542	0.896551638406918	NS	0.945524654919094
chr4	40756790	40756810	+	CAGTCCCCAATGTATGATGG	PHOX2B.00079	1	chr4.40756791.+	0.818161677014187	0.760496349028013	NS	0.939826181060146
chr4	40756791	40756811	+	AGGACCCCCATCATACATTG	PHOX2B.00079	2	chr4.40756795.-	100326032916359	0.847849737574172	NS	0.943872424933599
chr4	40756795	40756815	+	ACAGTCCCCAATGTATGATG	PHOX2B.00079	3	chr4.40756790.+	0.664579668784524	0.671088842412302	NS	0.937543717606849
chr4	40757247	40757267	+	TAAATAAACAAATAAGTTAC	PHOX2B.00083	1	chr4.40757247.+	-0.27392272197653	0.119738222230713	NS	0.709555095285842
chr4	40757345	40757365	+	TAGGCTATCTTAAACACATT	PHOX2B.00084	1	chr4.40757345.-	106273575534796	0.870734279406425	NS	0.944488337857328
chr4	40757507	40757527	+	GTTGATATTACTATGTGAAA	PHOX2B.00086	1	chr4.40757507.+	0.782901878333065	0.741205259295818	NS	0.939783826150853
chr4	40757779	40757799	+	CAATATCAAAGGCATCCTAA	PHOX2B.00089	1	chr4.40757779.+	0.607469900130726	0.634723147942084	NS	0.937543717606849
chr4	40757809	40757829	+	GGTTTTGACAAGAGCCCTAG	PHOX2B.00089	2	chr4.40757809.+	-0.164535772011891	0.16168194012568	NS	0.777494916536213
chr4	40757810	40757830	+	GTTTTGACAAGAGCCCTAGG	PHOX2B.00089	3	chr4.40757810.+	0.164119379761107	0.337048049617015	NS	0.899043867019961
chr4	40757882	40757902	+	AAAACAGGAATAGGAGAGGC	PHOX2B.00090	1	chr4.40757882.-	-0.215459707174563	0.141091366153784	NS	0.74583596921466
chr4	40757886	40757906	+	AACAAAAACAGGAATAGGAG	PHOX2B.00090	2	chr4.40757886.-	0.162056758108973	0.335749460609633	NS	0.898508783706967
chr4	40758213	40758233	+	AGCATCTCCACTGCTCAAAG	PHOX2B.00093	1	chr4.40758245.+	0.564613855329354	0.606592432439907	NS	0.936381813599902
chr4	40758218	40758238	+	TCCTAAGAAATAGAAAAAGC	PHOX2B.00093	2	chr4.40758218.-	-101594154386902	0.00701455176847533	Depleted	0.300951367429807
chr4	40758245	40758265	+	AGAAATAGAAAAAGCTGGCC	PHOX2B.00093	3	chr4.40758213.-	0.0544477840223765	0.271013123215045	NS	0.870111791281389
chr4	40758285	40758305	+	GAATTGGTTTGAAAGTACTA	PHOX2B.00094	1	chr4.40758345.+	0.171368418311981	0.341627250237598	NS	0.901145559753714
chr4	40758323	40758343	+	CAAGTACAGTATTAGAAAGA	PHOX2B.00094	2	chr4.40758285.-	-0.404390255079335	0.0805480168817523	NS	0.603443622459033
chr4	40758345	40758365	+	ACAAAAAGTATGAAGTAGAT	PHOX2B.00094	3	chr4.40758323.+	0.800130595289692	0.750730614807791	NS	0.939826181060146
chr4	40758408	40758428	+	TTACGTACTTGTACTTCACA	PHOX2B.00095	1	chr4.40758408.-	0.586685121870164	0.621159949585372	NS	0.937543717606849
chr4	40758414	40758434	+	ATGTGGATAACGAGTCCCAG	PHOX2B.00095	2	chr4.40758442.+	0.281631624711124	0.413797671499016	NS	0.914553436418031
chr4	40758442	40758462	+	GAAGTACAAGTACGTAATTG	PHOX2B.00095	3	chr4.40758414.+	-0.167841686941823	0.160288575418333	NS	0.775689484047102
chr4	40758494	40758514	+	TCCCAAATGAAATTTAGGCC	PHOX2B.00096	1	chr4.40758528.+	0.371968777386958	0.475310866149228	NS	0.925917840682346
chr4	40758528	40758548	+	GCCTGGCCTAAATTTCATTT	PHOX2B.00096	2	chr4.40758529.-	129353649423114	0.936752967738444	NS	0.949112118486788
chr4	40758529	40758549	+	TAAAAAGAAGTGACTAATTT	PHOX2B.00096	3	chr4.40758494.-	0.623067105746658	0.644792677812566	NS	0.937543717606849
chr4	40758572	40758592	+	CTTTGGCTTCCCAAGTGTTG	PHOX2B.00097	1	chr4.40758572.-	0.172946353417549	0.34262715369608	NS	0.901399636462507
chr4	40758897	40758917	+	TGGAAAGCCTACTATAACCA	PHOX2B.00100	1	chr4.40758937.-	0.681091149411431	0.681325793048536	NS	0.937888224517435
chr4	40758920	40758940	+	TATAAATTCAATTTATACCT	PHOX2B.00100	2	chr4.40758920.+	0.808444982586145	0.755259857859605	NS	0.939826181060146
chr4	40758937	40758957	+	AATTCATGAATTCAAATTCA	PHOX2B.00100	3	chr4.40758897.+	0.579424317179726	0.616385506073544	NS	0.936381813599902
chr4	40759011	40759031	+	TTAAAGCATTTGTTATACGC	PHOX2B.00101	1	chr4.40759011.+	-151569983828404	0.000452088937333161	Depleted	0.0857693377292398
chr4	40759017	40759037	+	CATTTGTTATACGCCGGGCA	PHOX2B.00101	2	chr4.40759017.+	0.951090399519054	0.825683689005711	NS	0.941676356686196
chr4	40759020	40759040	+	TTGTTATACGCCGGGCACGG	PHOX2B.00101	3	chr4.40759020.+	0.462219436008917	0.537360165112168	NS	0.930169787502306
chr4	40759382	40759402	+	AAGAACACTCGTGTTCCCTG	PHOX2B.00105	1	chr4.40759382.+	-0.270089163367744	0.121064421232627	NS	0.712119833731915
chr4	40759397	40759417	+	GGTTATGATAACTGCAAAGG	PHOX2B.00105	2	chr4.40759439.-	-0.464668267003444	0.0661114333211035	NS	0.54809554928513
chr4	40759439	40759459	+	CATATTTAAAAACTTCCACA	PHOX2B.00105	3	chr4.40759397.-	0.758699116113488	0.727512839133109	NS	0.938718859724815
chr4	40759478	40759498	+	TCCCTTCCTAGATATGCACA	PHOX2B.00106	1	chr4.40759478.+	0.421826664941483	0.509611520270941	NS	0.926636263224316
chr4	40759479	40759499	+	AATCTAAGACCCAAATGACA	PHOX2B.00106	2	chr4.40759507.-	0.694880192799191	0.689770495657348	NS	0.937888224517435
chr4	40759507	40759527	+	GCCATGTGCATATCTAGGAA	PHOX2B.00106	3	chr4.40759479.-	0.666060926015394	0.672012613600192	NS	0.937543717606849
chr4	40759589	40759609	+	TCTCAGAGTTTGTGTTAGAT	PHOX2B.00107	1	chr4.40759589.-	0.95150148230881	0.825866001646088	NS	0.941676356686196
chr4	40759598	40759618	+	CACAAACTCTGAGAGAATAG	PHOX2B.00107	2	chr4.40759598.+	-0.170764021553712	0.159063435305943	NS	0.77450145215753
chr4	40759636	40759656	+	AGAGTTTTGCAGCTGATGAG	PHOX2B.00107	3	chr4.40759636.-	0.0610294333975596	0.274787759459431	NS	0.873277676930847
chr4	40759711	40759731	+	GTTGTATGTTCATGTTCATG	PHOX2B.00108	1	chr4.40759712.-	-0.455003906596488	0.0682806034935654	NS	0.55659221838702
chr4	40759712	40759732	+	TTGTATGTTCATGTTCATGA	PHOX2B.00108	2	chr4.40759711.-	-0.350687087868786	0.095311282691521	NS	0.65207578441145
chr4	40759743	40759763	+	TAAATAAAACATTAGCAGCC	PHOX2B.00108	3	chr4.40759743.+	0.556811460407007	0.601405590905193	NS	0.936381813599902
chr4	40760128	40760148	+	TCCTCTTTAATATTTTTCAA	PHOX2B.00112	1	chr4.40760128.+	-0.339850002884625	0.0985180087855316	NS	0.65844765351441
chr4	40760129	40760149	+	GCCTTTGAAAAATATTAAAG	PHOX2B.00112	2	chr4.40760129.-	0.256636634635643	0.397080553773012	NS	0.912070103404029
chr4	40760146	40760166	+	AAAGGCCATACATTAAAGAT	PHOX2B.00112	3	chr4.40760146.+	0.549687025973626	0.596653719024656	NS	0.935653390061279
chr4	40760207	40760227	+	TTTATGACCTAGGGTCCGCA	PHOX2B.00113	1	chr4.40760222.-	105556636910721	0.868109587835436	NS	0.944195486879193
chr4	40760222	40760242	+	ATGCTGGACCTTTATGACCT	PHOX2B.00113	2	chr4.40760232.-	0.550028710611769	0.596881948813565	NS	0.935653390061279
chr4	40760232	40760252	+	TCTTTAACTATGATTCCATG	PHOX2B.00113	3	chr4.40760207.+	0.115477217419936	0.306970346993887	NS	0.885340200924399
chr4	40760294	40760314	+	TAAGTCATTATCCAGAATTG	PHOX2B.00114	1	chr4.40760294.+	0.878863562498365	0.791784987757067	NS	0.940650259162508
chr4	40760305	40760325	+	TCTAAAATATACCTCAATTC	PHOX2B.00114	2	chr4.40760305.-	0.783606319284995	0.741598388729468	NS	0.939783826150853
chr4	40760329	40760349	+	ATGAAAGTAAATGTATTTTA	PHOX2B.00114	3	chr4.40760329.+	-0.129510732996404	0.176927097104752	NS	0.796195586323755
chr4	40760375	40760395	+	AAAGCGGAAAATGAAAACTC	PHOX2B.00115	1	chr4.40760375.-	0.0995356735509144	0.297376612730562	NS	0.882326637720101
chr4	40760391	40760411	+	CTGTTACTGAAAATACAAAG	PHOX2B.00115	2	chr4.40760391.-	0.529619466877381	0.583194284475172	NS	0.934999432625145
chr4	40760420	40760440	+	TATCTTGATCTGCAAAACAA	PHOX2B.00115	3	chr4.40760420.-	107201124491539	0.874075975874357	NS	0.944904654211598
chr4	40760477	40760497	+	TACTTACTATTGTGGTACTT	PHOX2B.00116	1	chr4.40760477.-	0.422691071822279	0.510206311072142	NS	0.926877501384316
chr4	40760478	40760498	+	CTACTTACTATTGTGGTACT	PHOX2B.00116	2	chr4.40760478.-	-0.320462685882864	0.104450558667461	NS	0.672916506043911
chr4	40760485	40760505	+	AACTTATCTACTTACTATTG	PHOX2B.00116	3	chr4.40760485.-	0.104697378666693	0.300467960253045	NS	0.88352691056432
chr4	40760910	40760930	+	ATCTATATTTAAGATTTAAG	PHOX2B.00120	1	chr4.40760910.-	-0.332575339086871	0.100714471680166	NS	0.663621137651036
chr4	40760934	40760954	+	GAATGATATTAGAAGTTGAA	PHOX2B.00120	2	chr4.40760934.-	-0.0301619705102525	0.224905307543411	NS	0.840920204300888
chr4	40760941	40760961	+	ACTTCTAATATCATTCATTT	PHOX2B.00120	3	chr4.40760941.+	0.440916131104449	0.522739471941499	NS	0.929234308843606
chr4	40760973	40760993	+	TTACATAGTCTGATTGGATT	PHOX2B.00121	1	chr4.40761034.-	135306660669627	0.948531940221763	NS	0.949694655079125
chr4	40761030	40761050	+	ATAGTCTGATTGGATTGGGA	PHOX2B.00121	2	chr4.40761030.-	0.757429696725922	0.726784874193425	NS	0.938718859724815
chr4	40761034	40761054	+	CAAAAACTGTCTCTTTTGAA	PHOX2B.00121	3	chr4.40760973.+	0.0387323944887146	0.262106104732168	NS	0.864933400138167
chr4	40761070	40761090	+	ATTATTTTTCATAACAGAGC	PHOX2B.00122	1	chr4.40761070.-	-0.987509055816803	0.00803191358861687	Depleted	0.319612839946684
chr4	40761077	40761097	+	AATGGAATGGAAAATATTGC	PHOX2B.00122	2	chr4.40761100.+	-151189903853143	0.000462821135871582	Depleted	0.0863718692829407
chr4	40761100	40761120	+	TGTTATGAAAAATAATGGAA	PHOX2B.00122	3	chr4.40761077.+	128189343308511	0.934220994429863	NS	0.948621023468141
chr4	40761171	40761191	+	ATAAGACTGCTCAAATGATC	PHOX2B.00123	1	chr4.40761171.-	0.988684686772166	0.841854060694341	NS	0.942682879876651
chr4	40761242	40761262	+	TGGGCTCTTCATTATCAGAA	PHOX2B.00123	2	chr4.40761242.-	0.462971976342546	0.537875836835079	NS	0.930169787502306
chr4	40761290	40761310	+	TTTACGATTACCTGTTAAGA	PHOX2B.00124	1	chr4.40761290.-	-0.459431618637297	0.0672800793406045	NS	0.552276443018154
chr4	40761325	40761345	+	GTTTTATATGAAACCTACAT	PHOX2B.00124	2	chr4.40761325.+	0.0299947402978373	0.257219571712082	NS	0.8622767987257
chr4	40761338	40761358	+	ACCAATAACAATACCAATGT	PHOX2B.00124	3	chr4.40761338.-	-0.244851871868721	0.130053161094108	NS	0.72706475514349
chr4	40761385	40761405	+	AGATAAGAGTTAAATTTTAT	PHOX2B.00125	1	chr4.40761385.+	-0.0534392589614604	0.213047522000246	NS	0.831210751847021
chr4	40761386	40761406	+	GATAAGAGTTAAATTTTATA	PHOX2B.00125	2	chr4.40761386.+	0.927649155775316	0.815087489936415	NS	0.941655797122065
chr4	40761442	40761462	+	CTTTACAAACAGTCTTGAAC	PHOX2B.00125	3	chr4.40761442.+	105678602609158	0.868558676751325	NS	0.944195486879193
chr4	40761517	40761537	+	TTTCTCACATGCTTACATAC	PHOX2B.00126	1	chr4.40761517.-	138618263660666	0.0457134110086447	Enriched	0.466333908553604
chr4	40761673	40761693	+	AGTTGATTCTTGTCTACTGT	PHOX2B.00128	1	chr4.40761673.-	-0.425529873096486	0.0752358296864093	NS	0.585819585306881
chr4	40761790	40761810	+	TTCTACCTCAAAGGGTAGAT	PHOX2B.00129	1	chr4.40761807.+	-0.088355874420847	0.195961837069482	NS	0.817187929611927
chr4	40761807	40761827	+	GTAGAAACTTCTTATTCTCA	PHOX2B.00129	2	chr4.40761790.-	0.657894023175007	0.666906459643594	NS	0.937543717606849
chr4	40761814	40761834	+	TCAAAGGGTAGATGGGACAG	PHOX2B.00129	3	chr4.40761814.+	0.420255208549863	0.508530161070991	NS	0.926636263224316
chr4	40761871	40761891	+	TGACCAATTTACTTTATGTC	PHOX2B.00130	1	chr4.40761871.-	-169426114321197	0.00014345735947687	Depleted	0.0443186310135233
chr4	40761901	40761921	+	TTAAGTGTTACTGTTTGCTA	PHOX2B.00130	2	chr4.40761901.+	-0.07240849552805	0.203659838682274	NS	0.82299553014625
chr4	40761970	40761990	+	GTATGACAATGTTGGGAGTT	PHOX2B.00131	1	chr4.40761970.+	0.920146692310785	0.811613298352391	NS	0.941655797122065
chr4	40761971	40761991	+	TATGACAATGTTGGGAGTTG	PHOX2B.00131	2	chr4.40761971.+	0.176877762084079	0.345123190680648	NS	0.902420366253037
chr4	40762097	40762117	+	ATCAAATGGTGGAACACAGA	PHOX2B.00132	1	chr4.40762097.-	0.985101123620661	0.840356531998955	NS	0.942682879876651
chr4	40762275	40762295	+	AACAACATAGAACTAAAAGC	PHOX2B.00134	1	chr4.40762275.-	0.680540160703387	0.680986352227568	NS	0.937888224517435
chr4	40762322	40762342	+	AGCAACAACAACAATCTTGT	PHOX2B.00134	2	chr4.40762322.+	0.0066946525740084	0.244424305309289	NS	0.853856134710508
chr4	40762332	40762352	+	ACAATCTTGTAGGAAGATTT	PHOX2B.00134	3	chr4.40762332.+	111619301750452	0.889165079108637	NS	0.945376565461346
chr4	40762402	40762422	+	CTGTGATGTCTAATTTTTAT	PHOX2B.00135	1	chr4.40762402.+	134140546938667	0.946373487136556	NS	0.949516559291313
chr4	40762435	40762455	+	AGTTTTATTTAAATTATTGA	PHOX2B.00135	2	chr4.40762435.+	0.921612101315284	0.812295035828718	NS	0.941655797122065
chr4	40762531	40762551	+	TAAAGAGCTTCTCAGAACAG	PHOX2B.00136	1	chr4.40762531.-	0.249519599359312	0.392353499781343	NS	0.911278291909241
chr4	40762584	40762604	+	CCATGTGTAAAATTACAGGT	PHOX2B.00137	1	chr4.40762584.-	0.19513034133199	0.356798631784345	NS	0.905453018951203
chr4	40762585	40762605	+	CAACCTGTAATTTTACACAT	PHOX2B.00137	2	chr4.40762585.+	133390073655344	0.944946868168698	NS	0.949494774111799
chr4	40762617	40762637	+	GAACAGACAAGTTAAAGCAG	PHOX2B.00137	3	chr4.40762617.+	-0.402098443571346	0.0811405389816801	NS	0.605106462782642
chr4	40762839	40762859	+	TGAATCCTTAGATTCTCACA	PHOX2B.00139	1	chr4.40762839.-	0.871266685877797	0.78800647854306	NS	0.940220047284597
chr4	40763032	40763052	+	GTTCGAGACTGCTGAGTTAA	PHOX2B.00141	1	chr4.40763032.+	-0.580193256573284	0.0441241208700824	Depleted	0.461974594555051
chr4	40763033	40763053	+	TTCGAGACTGCTGAGTTAAA	PHOX2B.00141	2	chr4.40763033.+	0.878498994952294	0.791604573055171	NS	0.940650259162508
chr4	40763086	40763106	+	AGTAGCCAGAATTCACACTC	PHOX2B.00142	1	chr4.40763086.+	-0.156342029169387	0.165169334198905	NS	0.781094665683536
chr4	40763091	40763111	+	TCACTCCTGAGTGTGAATTC	PHOX2B.00142	2	chr4.40763091.-	0.480132527500729	0.549615983243069	NS	0.931152962485065
chr4	40763116	40763136	+	AATGGTTGAAGTTTGGACTC	PHOX2B.00142	3	chr4.40763116.-	152837897235479	0.0266025102347793	Enriched	0.424396361812485
chr4	40763171	40763191	+	GAGGCTTGGCTGAGGTACTC	PHOX2B.00143	1	chr4.40763171.+	121259146624505	0.917495135012803	NS	0.946896529910256
chr4	40763227	40763247	+	TCATAGCCATGAGAAATCAC	PHOX2B.00143	2	chr4.40763227.+	0.950574782987157	0.825454844915301	NS	0.941676356686196
chr4	40763231	40763251	+	AGCCATGAGAAATCACAGGA	PHOX2B.00143	3	chr4.40763231.+	0.337869638756384	0.451941355270996	NS	0.923330659389052
chr4	40763313	40763333	+	TACTGGTACTAGCAATAAGG	PHOX2B.00144	1	chr4.40763340.-	0.0735290354219653	0.282026984361591	NS	0.878114575997026
chr4	40763314	40763334	+	CCTGTTTACTTTGTGTCTGG	PHOX2B.00144	2	chr4.40763314.+	0.65156024945018	0.662924947289464	NS	0.937543717606849
chr4	40763340	40763360	+	GCCTGTTTACTTTGTGTCTG	PHOX2B.00144	3	chr4.40763313.+	0.648636245726107	0.661080661323575	NS	0.937543717606849
chr4	40763376	40763396	+	AGCACGAGGAAACTGAAACT	PHOX2B.00145	1	chr4.40763430.-	0.295076875237931	0.42285724912248	NS	0.917243554976667
chr4	40763430	40763450	+	CTCCCAGGATGGGCATTCAG	PHOX2B.00145	2	chr4.40763376.+	0.494981133883491	0.559739901565993	NS	0.932194465274159
chr4	40763444	40763464	+	CAGAAACTAGGAGAAGCACG	PHOX2B.00145	3	chr4.40763444.-	134562418733072	0.947162496069548	NS	0.949516559291313
chr4	40763499	40763519	+	GTCTGAACTTAGTCTCAGAG	PHOX2B.00146	1	chr4.40763499.+	0.225559700415131	0.376559745097111	NS	0.909805894179184
chr4	40763515	40763535	+	AGTCAACCAAGAAACCCACA	PHOX2B.00146	2	chr4.40763546.+	0.659344697043732	0.667815755097533	NS	0.937543717606849
chr4	40763546	40763566	+	AGAGGGGCTGATGACAGCTG	PHOX2B.00146	3	chr4.40763515.+	-0.579782261615476	0.0441903181544604	Depleted	0.462413261372932
chr4	40763577	40763597	+	TCAGAAGTAGACTTTAGCTG	PHOX2B.00147	1	chr4.40763605.+	135049724708413	0.948062390739092	NS	0.949599295245635
chr4	40763605	40763625	+	GTAGGAGTAGGACAAGCAAA	PHOX2B.00147	2	chr4.40763643.+	0.614256807515194	0.639116663675576	NS	0.937543717606849
chr4	40763643	40763663	+	AAGTAAGAAAGATTACACTG	PHOX2B.00147	3	chr4.40763577.+	-0.387661060347539	0.0849490034295317	NS	0.61818905200206
chr4	40763722	40763742	+	AGTAGCATGATGTGAATTAT	PHOX2B.00148	1	chr4.40763740.-	0.207442079870476	0.364751225175934	NS	0.907340044956122
chr4	40763723	40763743	+	TATGGGAATAGGGAAAATCT	PHOX2B.00148	2	chr4.40763723.-	-0.382469636822413	0.0863507246180264	NS	0.622929604131493
chr4	40763740	40763760	+	ATGGGAATAGGGAAAATCTG	PHOX2B.00148	3	chr4.40763722.-	150479215203717	0.0292083166442501	Enriched	0.430226292250244
chr4	40763815	40763835	+	AATTCTATTGGTTTGGGTAT	PHOX2B.00149	1	chr4.40763815.-	183160246830428	0.00701662564367644	Enriched	0.300951367429807
chr4	40763816	40763836	+	GCATTGCAAATCTTATTGCT	PHOX2B.00149	2	chr4.40763842.+	-0.100603940938406	0.190171133043106	NS	0.810666148676804
chr4	40763842	40763862	+	AAATTCTATTGGTTTGGGTA	PHOX2B.00149	3	chr4.40763816.-	0.835961841634602	0.769928408032418	NS	0.939826181060146
chr4	40763886	40763906	+	TGAGTACAATGTGACTGATT	PHOX2B.00150	1	chr4.40763886.-	-0.610053481683987	0.0395245724597099	Depleted	0.454055905025843
chr4	40763921	40763941	+	CTCAATTCATAATATACTAT	PHOX2B.00150	2	chr4.40763921.+	0.0415791037513993	0.263708340093074	NS	0.865309954052378
chr4	40764021	40764041	+	AAGACTCGAGTAAAATACTG	PHOX2B.00151	1	chr4.40764021.-	101582496716168	0.852895472560491	NS	0.94393340176817
chr4	40767599	40767619	+	AGTAACAGCTCTGCACCAAG	PHOX2B.00187	1	chr4.40767599.-	0.490527698863107	0.556707297582537	NS	0.93176746464419
chr4	40767677	40767697	+	CTCATACAACTCAAGGACTC	PHOX2B.00188	1	chr4.40767704.+	-0.0652176594464807	0.207189125470164	NS	0.827104799072042
chr4	40767697	40767717	+	GGGATATCTCATACAACTCA	PHOX2B.00188	2	chr4.40767697.+	0.0497530351970997	0.268336539112371	NS	0.868347600063404
chr4	40767704	40767724	+	AAATGGAAAAGAAAGATACT	PHOX2B.00188	3	chr4.40767677.+	0.175571564583454	0.344293136436381	NS	0.902250450623303
chr4	40767830	40767850	+	CAGAGTAGGCAGATGTGCAG	PHOX2B.00189	1	chr4.40767830.-	0.28584428874188	0.416631524466334	NS	0.915738386937197
chr4	40767844	40767864	+	GCAGACTAGAAAAGCAGAGT	PHOX2B.00189	2	chr4.40767844.-	0.849094430412285	0.776751803424326	NS	0.940052738872676
chr4	40767848	40767868	+	CTCTGCTTTTCTAGTCTGCA	PHOX2B.00189	3	chr4.40767848.+	0.134649526694782	0.318685410123827	NS	0.888898356370191
chr4	40767877	40767897	+	GGTACTGGGGTACAACAGTA	PHOX2B.00190	1	chr4.40767877.-	0.436570660828485	0.51975271857243	NS	0.929234308843606
chr4	40767878	40767898	+	TAACATAAGCTTGGGTACTG	PHOX2B.00190	2	chr4.40767890.-	0.959358015502654	0.829327011724234	NS	0.942040143992418
chr4	40767890	40767910	+	GGGTACTGGGGTACAACAGT	PHOX2B.00190	3	chr4.40767878.-	0.192645077942396	0.35520070284688	NS	0.904913720151839
chr4	40767974	40767994	+	GCAATCGAATTTCCTCTCAC	PHOX2B.00191	1	chr4.40767974.-	0.468433756256936	0.541616512628375	NS	0.93091185341988
chr4	40767996	40768016	+	ATTCCCTGTAGCCAATGAAG	PHOX2B.00191	2	chr4.40768030.+	0.831799679027149	0.767741735541434	NS	0.939826181060146
chr4	40768030	40768050	+	ACTGCACCTGACCTGCACTG	PHOX2B.00191	3	chr4.40767996.-	0.195679138032029	0.357151827118646	NS	0.905518716186585
chr4	40768083	40768103	+	GCTTGAGACTGTAGTTCCCA	PHOX2B.00192	1	chr4.40768105.+	137480765449031	0.0476287610646213	Enriched	0.467498999643974
chr4	40768083	40768103	+	CCAACTCTATCTGCCTTCTA	PHOX2B.00192	2	chr4.40768083.+	-0.219242430912798	0.139636184095604	NS	0.743241630875347
chr4	40768105	40768125	+	CCCTAGAAGGCAGATAGAGT	PHOX2B.00192	3	chr4.40768083.-	0.725825036561006	0.708356477858409	NS	0.938702338455037
chr4	40768478	40768498	+	AGTCTTTATCTGGCCGAGCA	PHOX2B.00196	1	chr4.40768478.-	0.723206817833139	0.706804190478386	NS	0.938696406804333
chr4	40768488	40768508	+	TCTTAGAGTTAGTCTTTATC	PHOX2B.00196	2	chr4.40768488.-	0.0713846332367654	0.280778538181524	NS	0.877262146705727
chr4	40768490	40768510	+	AGATAAAGACTAACTCTAAG	PHOX2B.00196	3	chr4.40768490.+	-0.473931188332412	0.0640828420277641	NS	0.540888998189668
chr4	40768595	40768615	+	AGATACATGTTGGTGCTTAG	PHOX2B.00197	1	chr4.40768630.-	115791248374033	0.902181003501973	NS	0.945595302452615
chr4	40768607	40768627	+	AAAACACAAGGATTCCCAGG	PHOX2B.00197	2	chr4.40768595.-	0.259935167174907	0.39927658621955	NS	0.912536556964412
chr4	40768630	40768650	+	TATAAGAGTGAAAAAACACA	PHOX2B.00197	3	chr4.40768607.-	0.195550809117807	0.357069226040905	NS	0.905518716186585
chr4	40768688	40768708	+	AATGATAATAGGTATCATCT	PHOX2B.00198	1	chr4.40768688.-	103016197051025	0.858514407875557	NS	0.94393340176817
chr4	40768706	40768726	+	TTACATTTTATACAAAGAAT	PHOX2B.00198	2	chr4.40768739.-	-0.242701403736787	0.130839908845493	NS	0.727857684904931
chr4	40768739	40768759	+	TCATTTTTTTTACATATGAA	PHOX2B.00198	3	chr4.40768706.+	0.398549376490275	0.493590883893812	NS	0.925917840682346
chr4	40768811	40768831	+	GAAATAGATTATTGGGCTGG	PHOX2B.00199	1	chr4.40768838.-	-0.38414349133306	0.0858968952015443	NS	0.621617259006807
chr4	40768812	40768832	+	GCATGGGGAGTGAGAAACAA	PHOX2B.00199	2	chr4.40768811.-	16507645591169	0.0160001204525452	Enriched	0.378599316371273
chr4	40768838	40768858	+	GGCATGGGGAGTGAGAAACA	PHOX2B.00199	3	chr4.40768812.-	0.0926492879656746	0.293275132017089	NS	0.881253094282063
chr4	40768907	40768927	+	AGCAGTGAAAAAGTAGAGAA	PHOX2B.00200	1	chr4.40768907.+	0.395928676331139	0.491787350900873	NS	0.925917840682346
chr4	40768910	40768930	+	AGTGAAAAAGTAGAGAAAGG	PHOX2B.00200	2	chr4.40768910.+	-0.596103058326357	0.0416224474778538	Depleted	0.456413575681656
chr4	40768912	40768932	+	TGAAAAAGTAGAGAAAGGAG	PHOX2B.00200	3	chr4.40768912.+	-0.0955776599822311	0.192534650854547	NS	0.813185299452627
chr4	40768986	40769006	+	GTGATGCCTTAGCTGTGAAG	PHOX2B.00201	1	chr4.40768992.-	118826663743182	0.91092129510164	NS	0.94619570735983
chr4	40768992	40769012	+	TGTCTTCCACTTCACAGCTA	PHOX2B.00201	2	chr4.40768986.+	212101540096137	0.00155959236759584	Enriched	0.159559621177364
chr4	40769048	40769068	+	GATTGAGTGCAGGGGAGGGG	PHOX2B.00201	3	chr4.40769048.-	0.400179540551731	0.494712810802403	NS	0.925917840682346
chr4	40769099	40769119	+	CTCAGTGTATGTTTTTGAAT	PHOX2B.00202	1	chr4.40769099.-	0.367731784500487	0.472400799697355	NS	0.925917840682346
chr4	40769122	40769142	+	GGAAATGGAAAGAAGCACAC	PHOX2B.00202	2	chr4.40769122.-	14392038104096	0.0375873213265714	Enriched	0.450434017742919
chr4	40769143	40769163	+	ATAGATTTGGATGGTAGTAG	PHOX2B.00202	3	chr4.40769143.-	0.0676387168753633	0.278604141945983	NS	0.875398064142177
chr4	40769201	40769221	+	AAAGTGAGAGTTATAGGCCA	PHOX2B.00203	1	chr4.40769218.-	-0.813231488394274	0.0175684420300229	Depleted	0.386370517795433
chr4	40769218	40769238	+	CTTCCTTAGATACATTTCCC	PHOX2B.00203	2	chr4.40769201.+	0.15200309344505	0.329448140231128	NS	0.89378910981117
chr4	40769239	40769259	+	TTCCTGCAATCTATTCCACA	PHOX2B.00203	3	chr4.40769239.+	0.860904390334338	0.782788385972997	NS	0.940163557721813
chr4	40769275	40769295	+	ATTTTCAAAATGTAATTGTA	PHOX2B.00204	1	chr4.40769275.+	0.927711139193121	0.815116025967811	NS	0.941655797122065
chr4	40769294	40769314	+	ATGGTCATGATAGAATATCT	PHOX2B.00204	2	chr4.40769294.+	0.747612838365715	0.721122947079198	NS	0.938718859724815
chr4	40769326	40769346	+	CTAGTTGTTTACAGTAGAAG	PHOX2B.00204	3	chr4.40769326.-	-0.509364881826997	0.0567666177875979	NS	0.506930331735264
chr4	40769415	40769435	+	GTTTTGTTCTTTCAGGGATC	PHOX2B.00205	1	chr4.40769415.-	0.597729796795034	0.628386990201648	NS	0.937543717606849
chr4	40769422	40769442	+	CTCATTTGTTTTGTTCTTTC	PHOX2B.00205	2	chr4.40769422.-	-0.0659632623783585	0.206821508767996	NS	0.826888162284916
chr4	40769423	40769443	+	CTGAAAGAACAAAACAAATG	PHOX2B.00205	3	chr4.40769423.+	0.684991319052428	0.683724160407086	NS	0.937888224517435
chr4	40769474	40769494	+	TGCAGTTTGAGAATTCTTCC	PHOX2B.00206	1	chr4.40769474.-	-0.124121311829188	0.179351095113328	NS	0.798765975839424
chr4	40769579	40769599	+	ACCAGTCAATGTAAATCACC	PHOX2B.00207	1	chr4.40769597.-	0.805496975837022	0.753659025634993	NS	0.939826181060146
chr4	40769597	40769617	+	CTTTATTGTATTAAGTGGCC	PHOX2B.00207	2	chr4.40769579.+	0.831602468304281	0.767637840925814	NS	0.939826181060146
chr4	40769638	40769658	+	TGCCTTATCCCAAAAATGCA	PHOX2B.00207	3	chr4.40769638.-	130256277002043	0.938663140771027	NS	0.949159332888967
chr4	40769693	40769713	+	AGAAATTCTGGAGCATTATG	PHOX2B.00208	1	chr4.40769710.-	121531690425633	0.918208319674388	NS	0.946896529910256
chr4	40769694	40769714	+	TATGGGGAATGAGAGAAACT	PHOX2B.00208	2	chr4.40769694.-	108687745067997	0.879305319481539	NS	0.944904654211598
chr4	40769710	40769730	+	ATGGGGAATGAGAGAAACTG	PHOX2B.00208	3	chr4.40769693.-	0.768849655185992	0.733298924775752	NS	0.939524959586222
chr4	40769789	40769809	+	TCTGCTTCAGACTCTTTACT	PHOX2B.00209	1	chr4.40769827.-	0.287389676182884	0.417672199842271	NS	0.915738386937197
chr4	40769794	40769814	+	AGGTGAAGAGTTTCTGAAGA	PHOX2B.00209	2	chr4.40769794.-	138370429247405	0.0461253575769268	Enriched	0.466490101267727
chr4	40769827	40769847	+	AAGAGTTTCTGAAGAAGGAG	PHOX2B.00209	3	chr4.40769789.-	0.109411216720582	0.303303693695264	NS	0.884416548669314
chr4	40769885	40769905	+	GTTCATTGAAGATTATCTTT	PHOX2B.00210	1	chr4.40769885.+	118947779886371	0.911257573276203	NS	0.94619570735983
chr4	40769907	40769927	+	GCATTAAGAAAATGCAATCA	PHOX2B.00210	2	chr4.40769907.+	0.0299532221016279	0.257196466237125	NS	0.862262562640698
chr4	40769912	40769932	+	AAGAAAATGCAATCAAGGTC	PHOX2B.00210	3	chr4.40769912.+	-0.0520885111484542	0.213725485436091	NS	0.832222504267496
chr4	40770176	40770196	+	CTGCAGCCTAGATAACAAGA	PHOX2B.00213	1	chr4.40770176.+	0.565371772363275	0.607095286693103	NS	0.936381813599902
chr4	40770283	40770303	+	CGTTAGGTGATTTCTTCTGA	PHOX2B.00214	1	chr4.40770283.+	0.713477241243836	0.701002433915421	NS	0.937959590062443
chr4	40770284	40770304	+	GTTAGGTGATTTCTTCTGAT	PHOX2B.00214	2	chr4.40770284.+	101056924171019	0.850798680407643	NS	0.94393340176817
chr4	40770496	40770516	+	GGTCCCATAAAAGTTTACTA	PHOX2B.00216	1	chr4.40770496.-	0.453365617937943	0.531288680105265	NS	0.929540439639333
chr4	40770517	40770537	+	ATGAACTCTGTTTATGATGG	PHOX2B.00216	2	chr4.40770517.-	-0.179634212422241	0.155382426180584	NS	0.769811320905355
chr4	40770520	40770540	+	ATGATGAACTCTGTTTATGA	PHOX2B.00216	3	chr4.40770520.-	0.748461233004035	0.721614508773802	NS	0.938718859724815
chr4	40770599	40770619	+	TGTCTAACATATCAGAACTG	PHOX2B.00217	1	chr4.40770599.-	0.187627003175771	0.351982048033742	NS	0.904867941358398
chr4	40770631	40770651	+	TTTTGACTCAAGTTTTTGAA	PHOX2B.00217	2	chr4.40770631.-	-0.164535772011891	0.16168194012568	NS	0.777494916536213
chr4	40770707	40770727	+	TGGCTTTTTACTACTTCTTT	PHOX2B.00218	1	chr4.40770707.-	-0.26194599005913	0.123915710827262	NS	0.718082906266674
chr4	40770727	40770747	+	AAATTGATATTACTCTTTTT	PHOX2B.00218	2	chr4.40770727.-	0.617328026386499	0.641098845513986	NS	0.937543717606849
chr4	40770747	40770767	+	TTTCATTTAAAAATAAACTG	PHOX2B.00218	3	chr4.40770747.+	0.843093945027549	0.77364847510813	NS	0.939826181060146
chr4	40771110	40771130	+	ACTGACAGATTCTGCAAAAG	PHOX2B.00222	1	chr4.40771110.+	0	0.240812393205971	NS	0.844551986052268
chr4	40771130	40771150	+	AGGGACTTTAAGATCATTTA	PHOX2B.00222	2	chr4.40771130.+	0.993013569683893	0.843650714309861	NS	0.942682879876651
chr4	40771147	40771167	+	TTATGGAAGAATTGAACATG	PHOX2B.00222	3	chr4.40771147.+	0.256339753259786	0.396883060744886	NS	0.911919558941538
chr4	40771214	40771234	+	CCTGTGACTCCAAAATCATC	PHOX2B.00223	1	chr4.40771214.+	0.0373361512729729	0.261322073986145	NS	0.864181098422865
chr4	40771214	40771234	+	CCTGATGATTTTGGAGTCAC	PHOX2B.00223	2	chr4.40771214.-	0.341036917835067	0.454106270931822	NS	0.923330659389052
chr4	40771223	40771243	+	GACTAGAGTCCTGATGATTT	PHOX2B.00223	3	chr4.40771223.-	0.162105496983013	0.335780123178769	NS	0.898508783706967
chr4	40771305	40771325	+	TGCCAACAACTCCCTAACAT	PHOX2B.00224	1	chr4.40771306.+	0.0456226171257971	0.265992738310894	NS	0.866784513234831
chr4	40771306	40771326	+	CATTTTATAGTACCAAACAC	PHOX2B.00224	2	chr4.40771334.+	0.730503343536509	0.711120568525247	NS	0.938702338455037
chr4	40771334	40771354	+	CTGCCAACAACTCCCTAACA	PHOX2B.00224	3	chr4.40771305.+	0.374124306012791	0.476791849375197	NS	0.925917840682346
chr4	40771384	40771404	+	TTGCAGAGTTCAAGCCCAAC	PHOX2B.00225	1	chr4.40771433.-	12603149044802	0.929321508616858	NS	0.947699242091159
chr4	40771418	40771438	+	TCTCTCTCATGCACGCCAGT	PHOX2B.00225	2	chr4.40771418.+	0.840343334011515	0.772217810901243	NS	0.939826181060146
chr4	40771433	40771453	+	GAAAGACAGAGATTTTTTGG	PHOX2B.00225	3	chr4.40771384.-	0.338524605418057	0.452388926586168	NS	0.923330659389052
chr4	40771516	40771536	+	GATGTGACATGGCATACCAT	PHOX2B.00226	1	chr4.40771516.+	-0.0263754154242974	0.226869005520111	NS	0.842143432904571
chr4	40771521	40771541	+	GACATGGCATACCATAGGAG	PHOX2B.00226	2	chr4.40771521.+	0.918161707943539	0.810687412088458	NS	0.941655797122065
chr4	40771532	40771552	+	TGAACTATTTGCCACTCCTA	PHOX2B.00226	3	chr4.40771532.-	0.433184845989103	0.517424783556487	NS	0.92862678418
chr4	40771571	40771591	+	GATTTATGGATGAGAGTGAT	PHOX2B.00227	1	chr4.40771572.+	-0.405759685690833	0.0801955293202457	NS	0.602481102790055
chr4	40771572	40771592	+	AGATTTATGGATGAGAGTGA	PHOX2B.00227	2	chr4.40771571.+	-0.205675026391514	0.144903017904772	NS	0.752015412558682
chr4	40771593	40771613	+	GGAATTGAGACAGGAAGAGT	PHOX2B.00227	3	chr4.40771593.+	0.507260143727912	0.568082736337816	NS	0.933079153089938
chr4	40771671	40771691	+	AGATGAAATCCACCAGCCAC	PHOX2B.00228	1	chr4.40771671.-	0.773229138152978	0.735776030537541	NS	0.93973711000404
chr4	40771782	40771802	+	CTCTGACTGTGTGTGTAACT	PHOX2B.00229	1	chr4.40771782.+	0.660513533728333	0.668547674734817	NS	0.937543717606849
chr4	40771789	40771809	+	TGATGGTAAAAAAGATAATC	PHOX2B.00229	2	chr4.40771806.+	0.605368711382993	0.633359316141594	NS	0.937543717606849
chr4	40771806	40771826	+	TGTGTGTGTAACTGGGATGA	PHOX2B.00229	3	chr4.40771789.+	0.03629612922299	0.260738855556562	NS	0.86400217087673
chr4	40771874	40771894	+	GTCCTCCTTATTTAAAGCTA	PHOX2B.00230	1	chr4.40771925.+	0.772589503896927	0.735414975149754	NS	0.93973711000404
chr4	40771925	40771945	+	TTCCATAGCTTTAAATAAGG	PHOX2B.00230	2	chr4.40771927.-	0.626185163447669	0.646793884017895	NS	0.937543717606849
chr4	40771927	40771947	+	TGGATCAAGAATATTGGGAA	PHOX2B.00230	3	chr4.40771874.+	0.171186650006224	0.341512138767812	NS	0.901145559753714
chr4	40771980	40772000	+	CATCTACAGAAGTATAGGTC	PHOX2B.00231	1	chr4.40771985.+	108352335556228	0.878139047922463	NS	0.944904654211598
chr4	40771985	40772005	+	AAGATACTATATTAGACTTA	PHOX2B.00231	2	chr4.40772039.-	0.637429920615292	0.65397689706414	NS	0.937543717606849
chr4	40772039	40772059	+	TACTTCATCTACAGAAGTAT	PHOX2B.00231	3	chr4.40771980.+	121585550466611	0.918348707535401	NS	0.946896529910256
chr4	40772084	40772104	+	CATGTACACTTTATTTTTTG	PHOX2B.00232	1	chr4.40772084.+	0.743851979751446	0.718938825930003	NS	0.938718859724815
chr4	40772085	40772105	+	ATGTACACTTTATTTTTTGT	PHOX2B.00232	2	chr4.40772085.+	169660785655007	0.0130909832958642	Enriched	0.360787183998495
chr4	40772109	40772129	+	TTAAATTTTGTTAAAAATCA	PHOX2B.00232	3	chr4.40772109.+	134933425222801	0.947848737831033	NS	0.949559786268144
chr4	40772173	40772193	+	ACATGTGCTGTGTATACGGG	PHOX2B.00233	1	chr4.40772182.-	0.887973382265889	0.796263196884705	NS	0.940693455476082
chr4	40772182	40772202	+	GTGTATACGGGAGGAGTGTA	PHOX2B.00233	2	chr4.40772173.-	-0.616671360448494	0.0385598871926762	Depleted	0.451961102036787
chr4	40772185	40772205	+	TATACATGTGCTGTGTATAC	PHOX2B.00233	3	chr4.40772185.-	-0.144389909335175	0.170342996507066	NS	0.78702733289168
chr4	40772427	40772447	+	ATGTCACAGAACTATGGCAG	PHOX2B.00235	1	chr4.40772427.-	159893544327376	0.0199401914139727	Enriched	0.397124645729768
chr4	40772433	40772453	+	GTCTAAATGTCACAGAACTA	PHOX2B.00235	2	chr4.40772433.-	0.220125814364503	0.373005379838528	NS	0.908874188275248
chr4	40772512	40772532	+	GAACTTGGTAAGGAAAGGGA	PHOX2B.00236	1	chr4.40772513.-	0.528600058102044	0.582507807982779	NS	0.934999432625145
chr4	40772513	40772533	+	AACTTGGTAAGGAAAGGGAA	PHOX2B.00236	2	chr4.40772512.-	-0.042064059566544	0.218796052820076	NS	0.836283115604155
chr4	40772535	40772555	+	ATATGAGAGAGAGAAGATAG	PHOX2B.00236	3	chr4.40772535.-	10063137739322	0.849086392054228	NS	0.94393340176817
chr4	40772574	40772594	+	ATGTAGAATAAGGACACTGC	PHOX2B.00237	1	chr4.40772630.+	0.706707773073525	0.696935293381922	NS	0.937888224517435
chr4	40772575	40772595	+	ACCCAAAAAAATTGTTTATG	PHOX2B.00237	2	chr4.40772575.-	0.754887502163469	0.725324129111171	NS	0.938718859724815
chr4	40772630	40772650	+	CCCAAAAAAATTGTTTATGT	PHOX2B.00237	3	chr4.40772574.-	0.483876375606842	0.552171885225166	NS	0.931152962485065
chr4	40772719	40772739	+	TGCTGGGAGCCAGGACAAGA	PHOX2B.00238	1	chr4.40772720.-	0.51366553200656	0.572423026660501	NS	0.933528598217549
chr4	40772720	40772740	+	AAATTGTTTCAAAGAATGCT	PHOX2B.00238	2	chr4.40772736.-	-0.300305283187567	0.110888831576976	NS	0.689696067366877
chr4	40772736	40772756	+	GCTGGGAGCCAGGACAAGAG	PHOX2B.00238	3	chr4.40772719.-	0.0187772070306281	0.251016312708185	NS	0.859111584533348
chr4	40772805	40772825	+	AATACGATCTGAGTTGTGGT	PHOX2B.00239	1	chr4.40772812.-	0.214399630582917	0.369271486909932	NS	0.908688043905881
chr4	40772808	40772828	+	CGATCTGAGTTGTGGTTGGT	PHOX2B.00239	2	chr4.40772808.-	0.809394067331203	0.755774037328203	NS	0.939826181060146
chr4	40772812	40772832	+	TCTGAGTTGTGGTTGGTGGG	PHOX2B.00239	3	chr4.40772805.-	0.819121417157561	0.761010228930018	NS	0.939826181060146
chr4	40772908	40772928	+	CTGTGAAAATGCTATGAATA	PHOX2B.00240	1	chr4.40772908.+	112889773318226	0.893253832892151	NS	0.945509184341317
chr4	40772909	40772929	+	TGTGAAAATGCTATGAATAT	PHOX2B.00240	2	chr4.40772909.+	106711419585854	0.872319290425633	NS	0.944756802178473
chr4	40772914	40772934	+	AAATGCTATGAATATGGGTC	PHOX2B.00240	3	chr4.40772914.+	-0.982512573271159	0.00822351352536996	Depleted	0.321468620345835
chr4	40772999	40773019	+	ACTGGTTAGCATCACCATGA	PHOX2B.00241	1	chr4.40772999.-	0.860514946401378	0.782590839716275	NS	0.940163557721813
chr4	40773038	40773058	+	GATTTGGAATTTTGAAGCAT	PHOX2B.00241	2	chr4.40773039.+	0.363590733860168	0.469558050362713	NS	0.925917840682346
chr4	40773039	40773059	+	TGATTTGGAATTTTGAAGCA	PHOX2B.00241	3	chr4.40773038.+	-0.565597175854225	0.0465245365859069	Depleted	0.466490101267727
chr4	40773133	40773153	+	CTAGTTATCAGTATCACAGA	PHOX2B.00242	1	chr4.40773133.-	-0.468476758240304	0.0652714273704401	NS	0.545648283097942
chr4	40773217	40773237	+	TAATCACTACATTAATAACA	PHOX2B.00243	1	chr4.40773217.+	-0.0446690493337284	0.217471781987086	NS	0.835220099082634
chr4	40773284	40773304	+	GAGATTAAGTAACATTCCTG	PHOX2B.00244	1	chr4.40773284.+	0.462626957797104	0.537639423725905	NS	0.930169787502306
chr4	40773373	40773393	+	ATAAAGTTTGTCTTTCGGCT	PHOX2B.00245	1	chr4.40773385.+	0.31194400631474	0.434279925106618	NS	0.920201453639235
chr4	40773385	40773405	+	GTTTGTCTTTCGGCTGGGTG	PHOX2B.00245	2	chr4.40773390.+	0.156342029169387	0.332161842225434	NS	0.895989195010155
chr4	40773390	40773410	+	ACAAACTTTATTTATTGAGA	PHOX2B.00245	3	chr4.40773373.-	113358315437859	0.894733923452071	NS	0.945524654919094
chr4	40773735	40773755	+	AAATTGCTGCACAACTATAC	PHOX2B.00248	1	chr4.40773735.+	-0.0408722814155282	0.219403448074602	NS	0.836620491200671
chr4	40773736	40773756	+	ATTGCTGCACAACTATACAG	PHOX2B.00248	2	chr4.40773737.+	-0.771181309504119	0.0209643428723192	Depleted	0.400611354007969
chr4	40773737	40773757	+	AATTGCTGCACAACTATACA	PHOX2B.00248	3	chr4.40773736.+	-0.333294349837307	0.10049580099258	NS	0.663046725039871
chr4	40773773	40773793	+	AAGAAAGAAATCAGGATTAT	PHOX2B.00249	1	chr4.40773773.+	0.588744141263583	0.622510563975459	NS	0.937543717606849
chr4	40774091	40774111	+	GTAAATAGAAATCCAAGCCC	PHOX2B.00252	1	chr4.40774091.-	12487437482834	0.92658117959393	NS	0.947560291306136
chr4	40774185	40774205	+	CAAGACTATCAATTTTCCAC	PHOX2B.00253	1	chr4.40774201.-	1	0.846521886224914	NS	0.942682879876651
chr4	40774201	40774221	+	CAAATGCAATAGATTAAGGA	PHOX2B.00253	2	chr4.40774227.+	0.906253503506803	0.805074277520958	NS	0.941655797122065
chr4	40774227	40774247	+	TAATTTTTTAGAGTTTCCAG	PHOX2B.00253	3	chr4.40774185.+	-0.564952539989662	0.0466329212048982	Depleted	0.466754439575249
chr4	40774318	40774338	+	GAAGGATGTGGTAAATTGAA	PHOX2B.00254	1	chr4.40774319.-	102358682031762	0.855955796731965	NS	0.94393340176817
chr4	40774319	40774339	+	AAGGATGTGGTAAATTGAAA	PHOX2B.00254	2	chr4.40774318.-	-0.958777337273487	0.00918955163923869	Depleted	0.332557038482311
chr4	40774331	40774351	+	TAACTGTTTCTGGAAGGATG	PHOX2B.00254	3	chr4.40774331.-	-0.404066381457841	0.0806315519002299	NS	0.603574953500706
chr4	40774375	40774395	+	CCACTTTACCACTTTATGCT	PHOX2B.00255	1	chr4.40774375.+	0.78802419460889	0.744056812022708	NS	0.939826181060146
chr4	40774375	40774395	+	CCAAGCATAAAGTGGTAAAG	PHOX2B.00255	2	chr4.40774375.-	0.427637536058477	0.513609453218542	NS	0.927898349140912
chr4	40774383	40774403	+	GTATTTATCCAAGCATAAAG	PHOX2B.00255	3	chr4.40774383.-	136564947231668	0.0492170995950145	Enriched	0.469988351646461
chr4	40774484	40774504	+	ACCTTTTTAAGAGGTGGGGG	PHOX2B.00256	1	chr4.40774488.+	0.0881309102786652	0.290598346582512	NS	0.881253094282063
chr4	40774485	40774505	+	CATTACCTTTTTAAGAGGTG	PHOX2B.00256	2	chr4.40774484.+	-0.0710830980614826	0.204307639909765	NS	0.823679914641942
chr4	40774488	40774508	+	ATTACCTTTTTAAGAGGTGG	PHOX2B.00256	3	chr4.40774485.+	0.342887713523009	0.455371972449084	NS	0.923330659389052
chr4	40774605	40774625	+	ATAAACTAAAAGATAATTAT	PHOX2B.00257	1	chr4.40774605.-	0.764979970335803	0.731100442499709	NS	0.939524959586222
chr4	40774611	40774631	+	ATTATCTTTTAGTTTATTGT	PHOX2B.00257	2	chr4.40774611.+	0.769702380578206	0.73378215870458	NS	0.939524959586222
chr4	40774670	40774690	+	GTGATATTTTTCTTTGTTAC	PHOX2B.00258	1	chr4.40774670.+	121028273905845	0.916887339974845	NS	0.946724488371353
chr4	40774691	40774711	+	GGAAAAAGGTGTTAGTGTTA	PHOX2B.00258	2	chr4.40774691.+	0.466930483552852	0.540587301243264	NS	0.930760257555622
chr4	40774780	40774800	+	TATAATAATTTGAAGAGAAG	PHOX2B.00259	1	chr4.40774780.+	0.877515993475005	0.791117652743126	NS	0.940618419418053
chr4	40774833	40774853	+	TGATGATAAAGTCTTTGCTG	PHOX2B.00259	2	chr4.40774833.+	0.424687669312563	0.511580063351233	NS	0.927565940397176
chr4	40774885	40774905	+	AGATCATTTTTAAGATGAGA	PHOX2B.00260	1	chr4.40774885.-	-0.535331732996556	0.0518355347997953	NS	0.481517033013256
chr4	40774929	40774949	+	AGATTACAAACTTATATTTC	PHOX2B.00260	2	chr4.40774929.+	0.389946518316013	0.487671192751726	NS	0.925917840682346
chr4	40774993	40775013	+	AGTGGAGAAGTTCTTTGGCT	PHOX2B.00261	1	chr4.40774993.-	-0.470026733876496	0.0649319427806515	NS	0.544118595007938
chr4	40775039	40775059	+	ATTTTTATAGATTATCAGGG	PHOX2B.00261	2	chr4.40775042.+	-0.671945802315796	0.0312301386355285	Depleted	0.433886657517752
chr4	40775042	40775062	+	TATATTTTTATAGATTATCA	PHOX2B.00261	3	chr4.40775039.+	-131520223169905	0.0014752998271453	Depleted	0.158215761922416
chr4	40775102	40775122	+	ACCTCTACAATCAGTGCATC	PHOX2B.00262	1	chr4.40775102.+	0.486446760080088	0.553925424113565	NS	0.931354757991233
chr4	40775103	40775123	+	ACCAGATGCACTGATTGTAG	PHOX2B.00262	2	chr4.40775103.-	0.719892080807265	0.704833475559642	NS	0.9384876270173
chr4	40775106	40775126	+	CTACAATCAGTGCATCTGGT	PHOX2B.00262	3	chr4.40775106.+	0.0384741478146356	0.26196100097872	NS	0.864917741677431
chr4	40775170	40775190	+	TTGCATTGCTGGCAGCTGTA	PHOX2B.00263	1	chr4.40775194.+	0.685050825127666	0.683760693571727	NS	0.937888224517435
chr4	40775194	40775214	+	GTTCTACTTTTCTCCCCTAA	PHOX2B.00263	2	chr4.40775216.+	-0.0935741153121975	0.193481765345565	NS	0.814384912366347
chr4	40775216	40775236	+	TCTTCCCATTCATGGAATCT	PHOX2B.00263	3	chr4.40775170.-	-0.268061222908627	0.121770140393361	NS	0.714144851189791
chr4	40775274	40775294	+	ACTAGCATCTTCCCCAGAAA	PHOX2B.00264	1	chr4.40775278.-	0.298805536855616	0.425377127704718	NS	0.917948023795007
chr4	40775278	40775298	+	GCATCTTCCCCAGAAAGGGA	PHOX2B.00264	2	chr4.40775274.-	-0.254138005345398	0.126693462510956	NS	0.72345575710212
chr4	40775302	40775322	+	TTGTTTTTTCATATGCAAGA	PHOX2B.00264	3	chr4.40775302.-	0.217230716220669	0.371116046720462	NS	0.90879802303856
chr4	40775370	40775390	+	GATTTGTAAGAGGTATATAA	PHOX2B.00265	1	chr4.40775370.+	-0.476438043942987	0.0635422437202658	NS	0.538114181770327
chr4	40775383	40775403	+	TATATAAAGGCTATCAATAT	PHOX2B.00265	2	chr4.40775383.+	0.907433881263927	0.805635145625879	NS	0.941655797122065
chr4	40775397	40775417	+	CAATATAGGAAGAGAATGTG	PHOX2B.00265	3	chr4.40775397.+	0.243271151012364	0.388216379610394	NS	0.910572892947621
chr4	40775516	40775536	+	GGATAAACCTTAGAAGATCA	PHOX2B.00266	1	chr4.40775516.-	-0.481708538924132	0.0624172520548515	NS	0.533328648561375
chr4	40775537	40775557	+	TCTGCCCAAGAATATGAATG	PHOX2B.00266	2	chr4.40775544.-	0.689831618575111	0.686689927676163	NS	0.937888224517435
chr4	40775544	40775564	+	AAGAATATGAATGTGGAAAA	PHOX2B.00266	3	chr4.40775537.-	124943529449797	0.926747204808639	NS	0.947560291306136
chr4	40775620	40775640	+	TTTGAGAAGCTCATCAAAGG	PHOX2B.00267	1	chr4.40775620.-	125334100962995	0.927679494901809	NS	0.947637454675244
chr4	40775621	40775641	+	ATATTTGAGAAGCTCATCAA	PHOX2B.00267	2	chr4.40775623.-	0.0306967972229164	0.257610439853516	NS	0.862559257369348
chr4	40775623	40775643	+	ATTTGAGAAGCTCATCAAAG	PHOX2B.00267	3	chr4.40775621.-	0.924634737665355	0.813696405137306	NS	0.941655797122065
chr4	40775676	40775696	+	ATTTAGGTGACAAGGTAATG	PHOX2B.00268	1	chr4.40775676.+	114886338591448	0.899457559545353	NS	0.945524654919094
chr4	40775705	40775725	+	AATGGAAGTAGTAGATGAGT	PHOX2B.00268	2	chr4.40775706.+	0.88173711838018	0.793203804346558	NS	0.940650259162508
chr4	40775706	40775726	+	AAATGGAAGTAGTAGATGAG	PHOX2B.00268	3	chr4.40775705.+	-162935662007961	0.000219996705313022	Depleted	0.0581427130654449
chr4	40775780	40775800	+	TGACCATATTTTAGAGATTC	PHOX2B.00269	1	chr4.40775780.+	0.9888594423948	0.841926852468366	NS	0.942682879876651
chr4	40775783	40775803	+	ATGCCAGAATCTCTAAAATA	PHOX2B.00269	2	chr4.40775783.-	-0.883485991273575	0.0129406263058231	Depleted	0.35870734624824
chr4	40775824	40775844	+	GACAGTAACAGTCATAATTT	PHOX2B.00269	3	chr4.40775824.+	0.31131442086251	0.433852511084596	NS	0.920201453639235
chr4	40775915	40775935	+	TAAGATGTTAAAACTAAAAT	PHOX2B.00270	1	chr4.40775915.+	0.0112272554232541	0.246886218376275	NS	0.854902429309305
chr4	40775920	40775940	+	TGTTAAAACTAAAATTGGTT	PHOX2B.00270	2	chr4.40775920.+	0.299560281858908	0.425887568976936	NS	0.917948023795007
chr4	40775940	40775960	+	AGGTCTCTAATATTACTATG	PHOX2B.00270	3	chr4.40775940.+	103675855001012	0.861050231907005	NS	0.943994982801329
chr4	40776009	40776029	+	GATTAGAATTTCAAAGGGTA	PHOX2B.00271	1	chr4.40776009.-	0.561878887608115	0.604776393676796	NS	0.936381813599902
chr4	40776014	40776034	+	TGGTATGATTAGAATTTCAA	PHOX2B.00271	2	chr4.40776015.-	0.302269569116894	0.427720903185827	NS	0.91904429716739
chr4	40776015	40776035	+	GGTATGATTAGAATTTCAAA	PHOX2B.00271	3	chr4.40776014.-	0.357069901007619	0.465084827494704	NS	0.925158064084131
chr4	40776106	40776126	+	TAATGGTCAATACAGGCTCA	PHOX2B.00272	1	chr4.40776113.+	0.0204641025597155	0.251944076422212	NS	0.859111584533348
chr4	40776113	40776133	+	GATGTCTTAATGGTCAATAC	PHOX2B.00272	2	chr4.40776106.+	0.529921137163194	0.583397382671125	NS	0.934999432625145
chr4	40776147	40776167	+	TATTTGTTAAAATTGACATG	PHOX2B.00272	3	chr4.40776147.-	0	0.240812393205971	NS	0.844551986052268
chr4	40776195	40776215	+	TGGAGTACAATCACAAGCTA	PHOX2B.00273	1	chr4.40776195.+	-0.231044291589357	0.135161863979012	NS	0.736930938922113
chr4	40776220	40776240	+	GTGAAAAGGGTCTTCAAGTC	PHOX2B.00273	2	chr4.40776220.-	102819689183065	0.857752977454691	NS	0.94393340176817
chr4	40776233	40776253	+	ACATCCTATTTTTGTGAAAA	PHOX2B.00273	3	chr4.40776233.-	0.488100961468567	0.555053379515067	NS	0.931354757991233
chr4	40776385	40776405	+	TAATTTGGTTAAACAACTGT	PHOX2B.00275	1	chr4.40776424.+	0.665015752287191	0.671360910392989	NS	0.937543717606849
chr4	40776414	40776434	+	TGATAAGACATAGATTAGTA	PHOX2B.00275	2	chr4.40776385.-	0.939174807303956	0.820346562642386	NS	0.941655797122065
chr4	40776424	40776444	+	TTTAACCAAATTAAGCAACA	PHOX2B.00275	3	chr4.40776414.-	114684138832927	0.898841523101613	NS	0.945524654919094
chr4	40776484	40776504	+	CATTTAGCTCACATAATTTG	PHOX2B.00276	1	chr4.40776484.+	-0.603201619006199	0.0405439566925921	Depleted	0.455467024053734
chr4	40776585	40776605	+	AAGTGACAAAGATAATATCT	PHOX2B.00277	1	chr4.40776585.+	-0.237863830098888	0.132621737313271	NS	0.73088213299558
chr4	40776881	40776901	+	TTACAGAGGCGTGAGCTACC	PHOX2B.00280	1	chr4.40776888.+	-0.230005605446323	0.135551659470174	NS	0.737118574488021
chr4	40776888	40776908	+	GCTCACGCCTCTGTAATCTC	PHOX2B.00280	2	chr4.40776881.-	-0.247483402299278	0.129094879819353	NS	0.726018903714583
chr4	40776911	40776931	+	TAAAAGACAGCTCCTAGGCC	PHOX2B.00280	3	chr4.40776911.-	-0.1410923192346	0.17178848725677	NS	0.789416809598678
chr4	40776987	40777007	+	ATTTTATTATAGGTTCAGCG	PHOX2B.00281	1	chr4.40776987.+	0.31625934480067	0.437211571808592	NS	0.920737630733529
chr4	40777025	40777045	+	AAACTTTTAACAGATTCACA	PHOX2B.00281	2	chr4.40777025.+	0.983126181435604	0.839527273520139	NS	0.942682879876651
chr4	40777044	40777064	+	AGGGATAGGGAGACAAAAAG	PHOX2B.00281	3	chr4.40777044.+	-120249286389874	0.00273154865623285	Depleted	0.204405675385071
chr4	40777088	40777108	+	AGGTAGCCTGGTAAATACTC	PHOX2B.00282	1	chr4.40777088.+	23558754268107	0.00038837381205914	Enriched	0.0775424778819562
chr4	40777094	40777114	+	TAAATACTCAGGATTTCACT	PHOX2B.00282	2	chr4.40777099.+	-0.448095787858139	0.0698645035293829	NS	0.562679765307112
chr4	40777099	40777119	+	TGAAATCCTGAGTATTTACC	PHOX2B.00282	3	chr4.40777094.-	0.503574173880501	0.565581358278114	NS	0.932425335447666
chr4	40777171	40777191	+	GAATTAAGATGACTGGAATG	PHOX2B.00283	1	chr4.40777172.-	-0.447458976971221	0.0700119239060443	NS	0.562679765307112
chr4	40777172	40777192	+	AATTAAGATGACTGGAATGG	PHOX2B.00283	2	chr4.40777171.-	0.284567567383435	0.415772211026171	NS	0.915278872897957
chr4	40777229	40777249	+	TCTGGCAGGCAGCTAAGACT	PHOX2B.00283	3	chr4.40777229.-	-0.167042492909191	0.160624695311196	NS	0.776001935652843
chr4	40777610	40777630	+	AAAATTTAGAAGATACAGGC	PHOX2B.00287	1	chr4.40777610.-	-16338721012021	0.000213630732441663	Depleted	0.0573876844705448
chr4	40777725	40777745	+	AGTATCTCCAGATACACTGT	PHOX2B.00288	1	chr4.40777725.-	0.451937082090373	0.530308345492896	NS	0.92950894790767
chr4	40777726	40777746	+	CAGTATCTCCAGATACACTG	PHOX2B.00288	2	chr4.40777726.-	-0.168819064216143	0.159878141676575	NS	0.775562198999029
chr4	40777742	40777762	+	GATACTGGATTTATCAGACG	PHOX2B.00288	3	chr4.40777742.+	0.222392421336448	0.374486698589681	NS	0.908874188275248
chr4	40777885	40777905	+	ACTATGATTAATAAGCTGGA	PHOX2B.00290	1	chr4.40777921.+	0.167456745851563	0.339153307776597	NS	0.900823024175762
chr4	40777920	40777940	+	AACTATGATTAATAAGCTGG	PHOX2B.00290	2	chr4.40777920.+	-100910220710725	0.00724828660151291	Depleted	0.30516220993957
chr4	40777921	40777941	+	ACATTTTTAGTCAGGTGCAG	PHOX2B.00290	3	chr4.40777885.-	0.33652547110032	0.451023010513807	NS	0.923330659389052
chr4	40777977	40777997	+	CTTTTTTGATTATAGTTTCC	PHOX2B.00291	1	chr4.40777977.-	102333250383062	0.855856210822953	NS	0.94393340176817
chr4	40778023	40778043	+	AAAATACAATGTGTGAAATT	PHOX2B.00291	2	chr4.40778023.+	0.117237675284373	0.308038120073229	NS	0.886502032185405
chr4	40778040	40778060	+	ATTAGGAAATAAATGAGATA	PHOX2B.00291	3	chr4.40778040.+	0.971087308084761	0.83441152384492	NS	0.942185214196321
chr4	40778123	40778143	+	ACTTAAGCATGGGGAGACAA	PHOX2B.00292	1	chr4.40778132.+	-206558834162758	9.88399e+08	Depleted	0.00728896776948834
chr4	40778132	40778152	+	AATATCTAGACTTAAGCATG	PHOX2B.00292	2	chr4.40778123.+	0.240263098175136	0.38622921904908	NS	0.910572892947621
chr4	40778144	40778164	+	GGAGACAAAGGATATGAAAG	PHOX2B.00292	3	chr4.40778144.+	149431713628116	0.0304317669840726	Enriched	0.433445903104859
chr4	40778195	40778215	+	TCAGTTATCTCATGTGTGTG	PHOX2B.00293	1	chr4.40778195.+	0.0767257906428285	0.283893046604189	NS	0.878312826863928
chr4	40778207	40778227	+	GTGTGGAATTGCAGATGGAG	PHOX2B.00293	2	chr4.40778212.+	0.931981576571349	0.817075463742162	NS	0.941655797122065
chr4	40778212	40778232	+	TGTGTGTGTGGAATTGCAGA	PHOX2B.00293	3	chr4.40778207.+	0.536753407678536	0.587991116297476	NS	0.93536044183958
chr4	40778271	40778291	+	TACATGGAAAACATATCCTA	PHOX2B.00294	1	chr4.40778347.+	0.895891596659261	0.800108593059829	NS	0.941396792972113
chr4	40778331	40778351	+	AGGCTGAGAATTCTTGAAAG	PHOX2B.00294	2	chr4.40778271.+	-0.490325626583081	0.060611455050981	NS	0.52436649911844
chr4	40778347	40778367	+	AAAAGTCTAATCAGAATACA	PHOX2B.00294	3	chr4.40778331.+	-0.511339637577976	0.0563790814792402	NS	0.505200116262453
chr4	40778441	40778461	+	CTGCCCTCACAATTTCCCAA	PHOX2B.00295	1	chr4.40778445.-	0.647118976783726	0.660122131985175	NS	0.937543717606849
chr4	40778442	40778462	+	GGGCCTTTGGGAAATTGTGA	PHOX2B.00295	2	chr4.40778442.+	0.63035440353517	0.649463412811276	NS	0.937543717606849
chr4	40778445	40778465	+	GGGGCCTTTGGGAAATTGTG	PHOX2B.00295	3	chr4.40778441.+	0.0744782159592765	0.282580438563062	NS	0.878312826863928
chr4	40778482	40778502	+	CCGTTACGAAGGGGACCCCA	PHOX2B.00296	1	chr4.40778491.+	0.478763096889231	0.548680561458008	NS	0.931152962485065
chr4	40778491	40778511	+	TAGCCCCCTTTCACCATCTG	PHOX2B.00296	2	chr4.40778521.+	0.544698630507429	0.593317987227296	NS	0.935653390061279
chr4	40778521	40778541	+	GGATTAGTGCCGTTACGAAG	PHOX2B.00296	3	chr4.40778482.+	103533307311228	0.860504895222933	NS	0.94393340176817
chr4	40778698	40778718	+	GGTTTTCAGCAGGTATGCTA	PHOX2B.00298	1	chr4.40778730.-	0.937369011729596	0.819528858280724	NS	0.941655797122065
chr4	40778730	40778750	+	TATGTTACCTTAGTCTGTTT	PHOX2B.00298	2	chr4.40778698.-	0.772790562365776	0.735528493992465	NS	0.93973711000404
chr4	40778747	40778767	+	AAAACCAAAGAGAAAGGTAT	PHOX2B.00298	3	chr4.40778747.+	0.664513799817916	0.671047739560227	NS	0.937543717606849
chr4	40778777	40778797	+	TGGTATATGTATTTTCTCCC	PHOX2B.00299	1	chr4.40778777.-	0.234465253637023	0.382407533826489	NS	0.910572892947621
chr4	40778784	40778804	+	GAAAATACATATACCATCAA	PHOX2B.00299	2	chr4.40778784.+	0.462971976342546	0.537875836835079	NS	0.930169787502306
chr4	40778819	40778839	+	ATTAAAAACTAACTTTTCAA	PHOX2B.00299	3	chr4.40778819.+	0.176156955153827	0.344665044334743	NS	0.902252958095907
chr4	40778879	40778899	+	TAATGCTGAAAGAAACTGCC	PHOX2B.00300	1	chr4.40778879.+	0.289506617194985	0.419098698612506	NS	0.916010836940627
chr4	40778897	40778917	+	GTGGATATAAAAATCTAGCC	PHOX2B.00300	2	chr4.40778897.-	-120858662181142	0.00264443498967994	Depleted	0.201514760996911
chr4	40778916	40778936	+	ATTTCAAAGAGTATTTTTGG	PHOX2B.00300	3	chr4.40778916.-	-0.0646090814230764	0.207489468823697	NS	0.827104799072042
chr4	40778984	40779004	+	GTCACTAGTAGACACAGTAA	PHOX2B.00301	1	chr4.40778984.+	0.524526646859182	0.579762255756819	NS	0.934548634756397
chr4	40779003	40779023	+	GTTTGGGTAGAAGAAATTGG	PHOX2B.00301	2	chr4.40779025.+	-0.0206102796752862	0.229877280001886	NS	0.842723620609863
chr4	40779025	40779045	+	AAGGGAATACTAAAGATACA	PHOX2B.00301	3	chr4.40779003.+	-0.688641146822825	0.0292575523651276	Depleted	0.430370837133402
chr4	40779090	40779110	+	GGCCAAGTTAGGAAGAGGCC	PHOX2B.00302	1	chr4.40779090.+	0.605721060887954	0.633588135929099	NS	0.937543717606849
chr4	40779092	40779112	+	CTCCTGGCCTCTTCCTAACT	PHOX2B.00302	2	chr4.40779092.-	0.215191394471487	0.369787050160777	NS	0.908688043905881
chr4	40779314	40779334	+	CCTGTCTCTGCCAGGCACTG	PHOX2B.00304	1	chr4.40779314.+	0.27237227041313	0.407584869623783	NS	0.913002834561201
chr4	40779582	40779602	+	TTCGAAACAGTCTGGCTCTG	PHOX2B.00307	1	chr4.40779582.-	-0.0216950710993191	0.229309530996966	NS	0.842677542751331
chr4	40779590	40779610	+	GTGTTTTTTTCGAAACAGTC	PHOX2B.00307	2	chr4.40779590.-	-140987579416306	0.000855819121200395	Depleted	0.120791127882264
chr4	40779691	40779711	+	GGTTGCAAATTAATGTCTGC	PHOX2B.00308	1	chr4.40779712.+	163925265622211	0.0168122619272488	Enriched	0.383142952819675
chr4	40779711	40779731	+	GGGTTGCAAATTAATGTCTG	PHOX2B.00308	2	chr4.40779711.+	0.136061549576029	0.319555614451448	NS	0.889216834273574
chr4	40779712	40779732	+	TTATAATCTAATGTTTAATG	PHOX2B.00308	3	chr4.40779691.+	-0.311039778744626	0.107425705382588	NS	0.680953053813175
chr4	40779778	40779798	+	TCCTCTAAAATTATATGTCA	PHOX2B.00309	1	chr4.40779778.-	-0.247217700371019	0.129191413337602	NS	0.726018903714583
chr4	40779823	40779843	+	CCTAGAAAAGCAAAAACCAT	PHOX2B.00309	2	chr4.40779823.-	0.833102691255256	0.768427538875957	NS	0.939826181060146
chr4	40779829	40779849	+	GTTTTTGCTTTTCTAGGAAG	PHOX2B.00309	3	chr4.40779829.+	0.762960802699151	0.729949691821988	NS	0.939498924937646
chr4	40779921	40779941	+	TGTATAATGAATAGTTAAGG	PHOX2B.00310	1	chr4.40779922.+	100933786457934	0.850304545929129	NS	0.94393340176817
chr4	40779922	40779942	+	ATGTATAATGAATAGTTAAG	PHOX2B.00310	2	chr4.40779921.+	0.362570079384708	0.468857623928885	NS	0.925569201730344
chr4	40779927	40779947	+	AATGAATAGTTAAGGGGGAG	PHOX2B.00310	3	chr4.40779927.+	0.628744192749069	0.648433274651454	NS	0.937543717606849
chr4	40779974	40779994	+	AGTCTAAAAAAAGATTAAAA	PHOX2B.00311	1	chr4.40779974.+	-0.506185387337039	0.0573949834731852	NS	0.509952085962101
chr4	40779984	40780004	+	AAGATTAAAAAGGAGAGGAC	PHOX2B.00311	2	chr4.40779984.+	0.263034405833794	0.401342846419609	NS	0.912536556964412
chr4	40780125	40780145	+	ACAAAACTTAGCCGGATGAG	PHOX2B.00312	1	chr4.40780125.+	123960855691298	0.924360923246042	NS	0.947329878220894
chr4	40780131	40780151	+	CTTAGCCGGATGAGTGGTAC	PHOX2B.00312	2	chr4.40780131.+	106871275008401	0.872894592095803	NS	0.944756802178473
chr4	40780136	40780156	+	ACAAGCCTGTACCACTCATC	PHOX2B.00312	3	chr4.40780136.-	0.00968255339733919	0.246045715412888	NS	0.854503382029588
chr4	40780305	40780325	+	TCAATAAAGGAGAGAAGACC	PHOX2B.00314	1	chr4.40780305.+	0.556811460407007	0.601405590905193	NS	0.936381813599902
chr4	40780313	40780333	+	GGAGAGAAGACCAGGCACAA	PHOX2B.00314	2	chr4.40780313.+	113102365062592	0.893927245506656	NS	0.945524654919094
chr4	40780342	40780362	+	AAGTGCTGGAATGGAATTAC	PHOX2B.00314	3	chr4.40780342.-	0.672114449816238	0.675776856168013	NS	0.937543717606849
chr4	40780683	40780703	+	AAGCTTAAATATATGTTATT	PHOX2B.00318	1	chr4.40780683.-	0.0660891904577724	0.277707090531617	NS	0.874953422049305
chr4	40781189	40781209	+	TGAGGTGGTGCATGCTACTC	PHOX2B.00323	1	chr4.40781189.-	0.983574452086889	0.839715744342664	NS	0.942682879876651
chr4	40781234	40781254	+	TTAGTAAAGACATGCTATGT	PHOX2B.00323	2	chr4.40781234.+	0.284031487128834	0.415411515209577	NS	0.915278872897957
chr4	40781243	40781263	+	ACATGCTATGTTGGCCAGAC	PHOX2B.00323	3	chr4.40781243.+	0.108148803855623	0.302543083513223	NS	0.884246083708456
chr4	40781344	40781364	+	AATGTATAATATTTTAGGCC	PHOX2B.00324	1	chr4.40781344.-	0.982078092002738	0.839086050228149	NS	0.942682879876651
chr4	40781391	40781411	+	GAATACTTGAAAGTCAATAT	PHOX2B.00325	1	chr4.40781391.+	123637665077215	0.923563294692412	NS	0.947329878220894
chr4	40781520	40781540	+	GCTGAGCAGGAGTATCGATG	PHOX2B.00326	1	chr4.40781543.-	-0.655171503002559	0.033321573374386	Depleted	0.439161148907572
chr4	40781534	40781554	+	CAATATAAATTCAACCTCCT	PHOX2B.00326	2	chr4.40781520.+	0.665264128812017	0.671515829354224	NS	0.937543717606849
chr4	40781543	40781563	+	GAGTATCGATGGGGCCCAGG	PHOX2B.00326	3	chr4.40781534.-	0.430820496519772	0.515798805401693	NS	0.928457895277643
chr4	40781731	40781751	+	CCAAGACTGACCGGGCACAG	PHOX2B.00328	1	chr4.40781731.-	0.522193453307035	0.578187882420895	NS	0.934545714415096
chr4	40781739	40781759	+	TTTAAAATCCAAGACTGACC	PHOX2B.00328	2	chr4.40781739.-	-0.0179219079972625	0.231287683369961	NS	0.844551986052268
chr4	40781740	40781760	+	TTTTAAAATCCAAGACTGAC	PHOX2B.00328	3	chr4.40781740.-	0.557995453120887	0.602193858896304	NS	0.936381813599902
chr4	40781783	40781803	+	CTTTTATTTAAGAGCATTTC	PHOX2B.00329	1	chr4.40781783.-	180902955374986	0.0078145059447039	Enriched	0.31675332730392
chr4	40781784	40781804	+	CAGAAATGCTCTTAAATAAA	PHOX2B.00329	2	chr4.40781784.+	-0.272525854811091	0.120220269531509	NS	0.710488623378683
chr4	40781894	40781914	+	ACACTGCTAAAAATGAAGAG	PHOX2B.00330	1	chr4.40781894.+	173696559416621	0.0109202005015837	Enriched	0.345600737209074
chr4	40781913	40781933	+	GAGGTATTTATAATTATGAA	PHOX2B.00330	2	chr4.40781913.+	-0.162938571126205	0.162357942383916	NS	0.778453213263151
chr4	40781927	40781947	+	TATGAAAGGTTTAATTCATC	PHOX2B.00330	3	chr4.40781927.+	0.136501999904862	0.319827259796629	NS	0.889311088291561
chr4	40781979	40781999	+	GGATTTTTTGTATACAGAGA	PHOX2B.00331	1	chr4.40782034.-	0.958352302641509	0.828886442771136	NS	0.941972643591882
chr4	40782034	40782054	+	TCTGTATACAAAAAATCCAA	PHOX2B.00331	2	chr4.40782039.+	0.634715535918256	0.652247929503991	NS	0.937543717606849
chr4	40782039	40782059	+	TATTTTAGGACTATGTTATT	PHOX2B.00331	3	chr4.40781979.-	0.204819791888498	0.363052374444567	NS	0.906988870394348
chr4	40782086	40782106	+	TAACAAATTAGTATATAGTA	PHOX2B.00332	1	chr4.40782086.+	0.0700097212477425	0.279979488864485	NS	0.876007942325572
chr4	40782093	40782113	+	TTAGTATATAGTAAGGTTGC	PHOX2B.00332	2	chr4.40782093.+	-0.130396637255675	0.176530634733251	NS	0.795879915210869
chr4	40782191	40782211	+	TTATTTTTGATGTTATAAAA	PHOX2B.00333	1	chr4.40782191.-	0.334790245824412	0.449837880699671	NS	0.923330659389052
chr4	40782282	40782302	+	GATGCTGTGGCTTATGTGGG	PHOX2B.00334	1	chr4.40782304.+	0.53631333801344	0.587695587692788	NS	0.93536044183958
chr4	40782291	40782311	+	ACTTAAAGAAATTAGGAAGC	PHOX2B.00334	2	chr4.40782282.+	136499681677925	0.0493318878196054	Enriched	0.470004704081683
chr4	40782304	40782324	+	AATTAGGAAGCTGGATGCTG	PHOX2B.00334	3	chr4.40782291.+	-0.154328146391294	0.166033875759401	NS	0.781490721378559
chr4	40782570	40782590	+	AGAAAAGAGAAATTAGGGCC	PHOX2B.00337	1	chr4.40782570.+	-0.464281018298693	0.0661973123412341	NS	0.548226904659993
chr4	40782672	40782692	+	ATCTTGCTACGTTGCCAGAT	PHOX2B.00338	1	chr4.40782672.-	0.620411336725446	0.643085016552924	NS	0.937543717606849
chr4	40783141	40783161	+	AGAAGTGTGATGCTAGCGTA	PHOX2B.00342	1	chr4.40783141.+	0.523561956057013	0.579111462778913	NS	0.934548634756397
chr4	40783142	40783162	+	GAAGTGTGATGCTAGCGTAA	PHOX2B.00342	2	chr4.40783142.+	0.369233809665719	0.473432265456772	NS	0.925917840682346
chr4	40783210	40783230	+	TTATGGTCAGACTTTCAACA	PHOX2B.00343	1	chr4.40783219.+	149850790260423	0.0299372962457325	Enriched	0.433436687443756
chr4	40783211	40783231	+	AAGTCTGACCATAAATGTAA	PHOX2B.00343	2	chr4.40783210.-	0.795180208111502	0.748012884152843	NS	0.939826181060146
chr4	40783219	40783239	+	AAAGTCTGACCATAAATGTA	PHOX2B.00343	3	chr4.40783211.-	0.207691371990019	0.364912868145616	NS	0.907340044956122
chr4	40783286	40783306	+	TGGTGCTGGGACAACGGGAT	PHOX2B.00344	1	chr4.40783286.+	0.254101281063786	0.395394826959256	NS	0.911887366584499
chr4	40783293	40783313	+	GGGACAACGGGATAGGCACT	PHOX2B.00344	2	chr4.40783293.+	0.646890249864358	0.65997754453086	NS	0.937543717606849
chr4	40783309	40783329	+	CACTTGGAAAAGAATAAAAT	PHOX2B.00344	3	chr4.40783309.+	128867628909098	0.935705420378288	NS	0.948855783413865
chr4	40783417	40783437	+	CAGGTAAGTTTTCATGAGCT	PHOX2B.00345	1	chr4.40783417.+	0.19417254768899	0.356182507790556	NS	0.905386056958931
chr4	40783545	40783565	+	TATCAAAAAACTGAAAAGAC	PHOX2B.00346	1	chr4.40783545.+	0.710493382805015	0.699212766115268	NS	0.937888224517435
chr4	40783998	40784018	+	GGTCATTTGTAGATCTTCAC	PHOX2B.00351	1	chr4.40783998.-	0.3756632609447	0.47784940520415	NS	0.925917840682346
chr4	40784019	40784039	+	ATCTTTTCACATGAGCTTAC	PHOX2B.00351	2	chr4.40784019.-	-1880852734707	3.92774e+09	Depleted	0.018903579121499
chr4	40784111	40784131	+	GTATGGCTATAGTAAAAAAC	PHOX2B.00352	1	chr4.40784111.+	0.277984747299765	0.411348036854734	NS	0.914426205940352
chr4	40784137	40784157	+	ATAACATGTAAGCAACAATG	PHOX2B.00352	2	chr4.40784137.+	0.648834683887541	0.661205947016734	NS	0.937543717606849
chr4	40784442	40784462	+	AAAAAAGAATGAAATCCTAA	PHOX2B.00355	1	chr4.40784442.+	132192809488736	0.942609029967608	NS	0.949273585783991
chr4	40784522	40784542	+	AAGAGGACAATATCCCAAAT	PHOX2B.00356	1	chr4.40784548.+	-0.439699553513113	0.0718274921689108	NS	0.570948643419148
chr4	40784531	40784551	+	CCAAAATGTAATCATAAATG	PHOX2B.00356	2	chr4.40784522.-	162449086490779	0.0179050547397834	Enriched	0.387080886679487
chr4	40784548	40784568	+	TGATTACATTTTGGGGGAAG	PHOX2B.00356	3	chr4.40784531.+	0.824150164600582	0.763692923750097	NS	0.939826181060146
chr4	40784587	40784607	+	GATTAGCAAATGTGATGGGC	PHOX2B.00357	1	chr4.40784592.+	0.216811389073148	0.370842651109274	NS	0.90879802303856
chr4	40784588	40784608	+	AATAGATTAGCAAATGTGAT	PHOX2B.00357	2	chr4.40784588.+	-0.470142098719298	0.0649067298179045	NS	0.544118595007938
chr4	40784592	40784612	+	GAATAGATTAGCAAATGTGA	PHOX2B.00357	3	chr4.40784587.+	0.42098676561003	0.509033572414226	NS	0.926636263224316
chr4	40784690	40784710	+	AAGGTTTAAGTATACAACTC	PHOX2B.00358	1	chr4.40784746.-	0.57407418457842	0.61285606347179	NS	0.936381813599902
chr4	40784745	40784765	+	AGGTTTAAGTATACAACTCA	PHOX2B.00358	2	chr4.40784745.-	0.852774046816822	0.778642784571264	NS	0.940052738872676
chr4	40784746	40784766	+	TGCAGAATTGGTAATAGTGA	PHOX2B.00358	3	chr4.40784690.+	0.477478074054751	0.547802550379804	NS	0.931152962485065
chr4	40784799	40784819	+	AATTTGTCAATTTATCTTAG	PHOX2B.00359	1	chr4.40784799.+	0.653268514112065	0.664000612102474	NS	0.937543717606849
chr4	40784800	40784820	+	ATTTGTCAATTTATCTTAGT	PHOX2B.00359	2	chr4.40784800.+	112851474052268	0.893132187627468	NS	0.945509184341317
chr4	40784836	40784856	+	ATTTGTTTTCAATTTGAGAG	PHOX2B.00359	3	chr4.40784836.-	115611920191728	0.901645633731317	NS	0.945550165496073
chr4	40784912	40784932	+	GTGTTCTACATATGTTAGCT	PHOX2B.00360	1	chr4.40784912.-	-0.245112497836531	0.129958034138386	NS	0.727020829178425
chr4	40784934	40784954	+	TTCTGTGCAGTCACTAGGTA	PHOX2B.00360	2	chr4.40784934.-	0.169925001442312	0.340713560115827	NS	0.900937215639109
chr4	40784939	40784959	+	ATGTGTTCTGTGCAGTCACT	PHOX2B.00360	3	chr4.40784939.-	0.378987838818671	0.480134547578928	NS	0.925917840682346
chr4	40784971	40784991	+	AAATTACTACATGCTGGGCC	PHOX2B.00361	1	chr4.40784971.+	0.130584109810144	0.316185558029067	NS	0.888320208711755
chr4	40784989	40785009	+	AGTCACTGAAACTTGCTTCC	PHOX2B.00361	2	chr4.40784989.-	0.737745218633106	0.715374814207233	NS	0.938718859724815
chr4	40784997	40785017	+	CAAGTTTCAGTGACTTTCAA	PHOX2B.00361	3	chr4.40784997.+	0.367208974188229	0.472041820191017	NS	0.925917840682346
chr4	40785103	40785123	+	AGATCAAGCTGCAGTGAGCC	PHOX2B.00362	1	chr4.40785103.-	-0.0931094043914815	0.193701848606448	NS	0.814384912366347
chr4	40785234	40785254	+	CTATTTTGCCCAGGGATTAC	PHOX2B.00363	1	chr4.40785234.+	0.67116353577046	0.675186728006253	NS	0.937543717606849
chr4	40785235	40785255	+	TATTTTGCCCAGGGATTACA	PHOX2B.00363	2	chr4.40785235.+	-0.174833801825935	0.157367495950362	NS	0.772163164232233
chr4	40785281	40785301	+	AATATGTTTTTCAGCCACAG	PHOX2B.00364	1	chr4.40785281.+	0.0460473675194364	0.266233283175918	NS	0.866784513234831
chr4	40785295	40785315	+	TGGAATCAAGCAAGAAATCA	PHOX2B.00364	2	chr4.40785301.+	0.730539325006773	0.711141779647811	NS	0.938702338455037
chr4	40785301	40785321	+	TTTCTTGCTTGATTCCACTG	PHOX2B.00364	3	chr4.40785295.-	-0.608517228700053	0.0397512960673535	Depleted	0.454433889325327
chr4	40785698	40785718	+	GTTATAAAAGAAATCACAGT	PHOX2B.00368	1	chr4.40785698.+	112697285625777	0.892641446009837	NS	0.945435104089431
chr4	40785715	40785735	+	AGTGGGAATTAGAGAATATT	PHOX2B.00368	2	chr4.40785715.+	0.542793046477217	0.592041922687821	NS	0.935653390061279
chr4	40785778	40785798	+	CAACTAAGAGGGAATGTTGT	PHOX2B.00369	1	chr4.40785778.+	0.296201269768993	0.423616802340383	NS	0.917481072733736
chr4	40785812	40785832	+	TACTATTTCTTCTTCTCTAA	PHOX2B.00369	2	chr4.40785812.-	-0.769266086069516	0.0211314082194095	Depleted	0.400611354007969
chr4	40785876	40785896	+	ATAGCATCAAAGCTGGCGCG	PHOX2B.00370	1	chr4.40785876.+	0.251893848228594	0.393928721840707	NS	0.911887366584499
chr4	40785944	40785964	+	GCGCCCTGATACCTATTCCC	PHOX2B.00370	2	chr4.40785947.-	0.651731512933857	0.663032849238439	NS	0.937543717606849
chr4	40785947	40785967	+	GTGCCAGGGAATAGGTATCA	PHOX2B.00370	3	chr4.40785944.+	0.438370003109468	0.520989596906087	NS	0.929234308843606
chr4	40786015	40786035	+	CAGTTAGTCAGTCTTATAGC	PHOX2B.00371	1	chr4.40786015.+	0.270853910293093	0.406568257135369	NS	0.912932664808169
chr4	40786028	40786048	+	TTATAGCTGGATCAGTTACC	PHOX2B.00371	2	chr4.40786028.+	0.472068444315223	0.54410382558778	NS	0.931152962485065
chr4	40786046	40786066	+	TCTTGCTTTAGAACTTCTCC	PHOX2B.00371	3	chr4.40786046.-	-0.374025782580374	0.0886674600322654	NS	0.631472524547545
chr4	40786575	40786595	+	ACCTGAGTTCATCAACTCCT	PHOX2B.00377	1	chr4.40786575.+	0.725706476751522	0.708286269097655	NS	0.938702338455037
chr4	40786576	40786596	+	GCCAAGGAGTTGATGAACTC	PHOX2B.00377	2	chr4.40786576.-	0.474485964359587	0.545757247813327	NS	0.931152962485065
chr4	40786796	40786816	+	TGCCTGCCTGTCTGCCCTCC	PHOX2B.00379	1	chr4.40786796.+	0.408342846704835	0.500331489229021	NS	0.925917840682346
chr4	40786798	40786818	+	ATCCAGGAGGGCAGACAGGC	PHOX2B.00379	2	chr4.40786798.-	0.670935723831009	0.675045284716848	NS	0.937543717606849
chr4	40787073	40787093	+	ATGGAAGAATATAATAAAGA	PHOX2B.00382	1	chr4.40787073.+	-109076546392318	0.00486030532778452	Depleted	0.259606168454397
chr4	40787520	40787540	+	ATTTAACTGCTATGGATTCC	PHOX2B.00386	1	chr4.40787528.+	0.133025418630783	0.317685736779485	NS	0.888590498846783
chr4	40787528	40787548	+	ACTTGAACATTTAACTGCTA	PHOX2B.00386	2	chr4.40787520.+	0.0658020583957461	0.277541019170201	NS	0.874953422049305
chr4	40787546	40787566	+	TTTTGGCAAGTTGTCTATCC	PHOX2B.00386	3	chr4.40787546.-	0.361555169008073	0.468161234954833	NS	0.925569201730344
chr4	40787572	40787592	+	AGAAATAGTTTTGGAAAATC	PHOX2B.00387	1	chr4.40787572.+	-0.397335497545385	0.0823824569025862	NS	0.609496876132693
chr4	40787588	40787608	+	AATCTGGATACTCTTGAATC	PHOX2B.00387	2	chr4.40787588.+	-0.39231742277876	0.0837063252181597	NS	0.614025445471635
chr4	40787612	40787632	+	TATTAAGATCTTAAGATTAA	PHOX2B.00387	3	chr4.40787612.+	14268146670552	0.0393718758762137	Enriched	0.453782694392159
chr4	40787671	40787691	+	AAAACTTTTTGTCTTGTGGG	PHOX2B.00388	1	chr4.40787672.-	0.171368418311981	0.341627250237598	NS	0.901145559753714
chr4	40787672	40787692	+	ATTCTGTGACAACATCATAT	PHOX2B.00388	2	chr4.40787708.-	0.550424082016677	0.59714599773035	NS	0.935653390061279
chr4	40787708	40787728	+	AAACTTTTTGTCTTGTGGGT	PHOX2B.00388	3	chr4.40787671.-	0.222392421336448	0.374486698589681	NS	0.908874188275248
chr4	40787791	40787811	+	TCGACATTATAAAATGAACT	PHOX2B.00389	1	chr4.40787791.-	-0.0415192694382669	0.219073587493549	NS	0.836607555568984
chr4	40787792	40787812	+	ATCGACATTATAAAATGAAC	PHOX2B.00389	2	chr4.40787792.-	-0.184424571137427	0.15341805588352	NS	0.765449623647567
chr4	40787796	40787816	+	TTCATTTTATAATGTCGATG	PHOX2B.00389	3	chr4.40787796.+	-0.584962500721156	0.0433617900663496	Depleted	0.458613871249974
chr4	40787873	40787893	+	GCTACTGCACTCTAGTCGTC	PHOX2B.00390	1	chr4.40787873.-	0.297385910624571	0.424417360367712	NS	0.917807811130518
chr4	40787975	40787995	+	CAGAGGCAGGCCATGACGCC	PHOX2B.00391	1	chr4.40787975.+	0.720175936202354	0.705002475038299	NS	0.9384876270173
chr4	40788131	40788151	+	GAGGTTGCCTCTTCCTGAGA	PHOX2B.00392	1	chr4.40788133.+	0.216063539621612	0.370355225301405	NS	0.908784501219924
chr4	40788133	40788153	+	ATCTCAGGAAGAGGCAACCT	PHOX2B.00392	2	chr4.40788131.-	0.453105540112363	0.53111021530309	NS	0.92950894790767
chr4	40788134	40788154	+	AGGTTGCCTCTTCCTGAGAT	PHOX2B.00392	3	chr4.40788134.+	0.768674453893544	0.733199584463563	NS	0.939524959586222
chr4	40788171	40788191	+	GTACACTCTTTTGGAGTTCA	PHOX2B.00393	1	chr4.40788243.+	0.267933205246633	0.40461448501961	NS	0.912932664808169
chr4	40788243	40788263	+	TACACTCTTTTGGAGTTCAG	PHOX2B.00393	2	chr4.40788244.+	122478693647683	0.920650304376384	NS	0.946966742528813
chr4	40788244	40788264	+	AGTTAGGTTTTAGTTATGTT	PHOX2B.00393	3	chr4.40788171.+	0.0843921872903726	0.288392125097358	NS	0.879792096813286
chr4	40788273	40788293	+	CTATGTTAAAGATACATATT	PHOX2B.00394	1	chr4.40788273.+	133077901246963	0.944344680795748	NS	0.949494774111799
chr4	40788331	40788351	+	ATCACTAAAGAAGTGAGTTT	PHOX2B.00394	2	chr4.40788331.+	128239973070072	0.934332707006559	NS	0.948621023468141
chr4	40788380	40788400	+	CTGGACACTCCAATACCTAG	PHOX2B.00395	1	chr4.40788380.+	0.887525270741587	0.796044265781728	NS	0.940654276485984
chr4	40788401	40788421	+	GGTCAGGAAGCTGAATAAGA	PHOX2B.00395	2	chr4.40788401.+	-0.916671616401104	0.0111492386438512	Depleted	0.345600737209074
chr4	40788438	40788458	+	ATTCTTCTCCTACTTCTCTG	PHOX2B.00395	3	chr4.40788438.-	0.744270394789439	0.719182228786771	NS	0.938718859724815
chr4	40788519	40788539	+	CACAAGGCAGGACAAAGTGT	PHOX2B.00396	1	chr4.40788519.-	117619759845784	0.907518378751671	NS	0.945843360909316
chr4	40788520	40788540	+	TCACAAGGCAGGACAAAGTG	PHOX2B.00396	2	chr4.40788520.-	0.421550806237518	0.509421699751564	NS	0.926636263224316
chr4	40788535	40788555	+	AGTACAGTTCCAGCATCACA	PHOX2B.00396	3	chr4.40788535.-	142884329880387	0.0390750357341758	Enriched	0.453218869568236
chr4	40788580	40788600	+	TCGGCACCCTCTAATGACAG	PHOX2B.00397	1	chr4.40788587.-	-0.361266242837863	0.0922556539689375	NS	0.641968292650033
chr4	40788581	40788601	+	CAACTGCCTCTGTCATTAGA	PHOX2B.00397	2	chr4.40788581.+	0.426264754702098	0.512665075416444	NS	0.927621693703378
chr4	40788587	40788607	+	CCTCTAATGACAGAGGCAGT	PHOX2B.00397	3	chr4.40788580.-	0.789103217501381	0.744655398123984	NS	0.939826181060146
chr4	40788708	40788728	+	GAAGAGGGCACGGTTACCAA	PHOX2B.00398	1	chr4.40788720.-	0.194816176984023	0.356596496679315	NS	0.905453018951203
chr4	40788720	40788740	+	GTTACCAAAGGAATATGCTG	PHOX2B.00398	2	chr4.40788708.-	-0.312590230308026	0.106932018839343	NS	0.680087044842462
chr4	40788730	40788750	+	AGGTCTCTGAGAAGAGGGCA	PHOX2B.00398	3	chr4.40788730.-	-0.634431176985456	0.0360655830024939	Depleted	0.445174102946415
chr4	40788777	40788797	+	TCATTTTTCTCTCAGTCTTG	PHOX2B.00399	1	chr4.40788828.+	0.869479965828466	0.787112015242505	NS	0.940163557721813
chr4	40788822	40788842	+	GTGTAGGTTTGGGGGCAGGG	PHOX2B.00399	2	chr4.40788777.+	0.514573172829758	0.573037348269405	NS	0.933528598217549
chr4	40788828	40788848	+	GACTGAGAGAAAAATGAACA	PHOX2B.00399	3	chr4.40788822.-	-0.596935142387232	0.0414948380964148	Depleted	0.456413575681656
chr4	40788932	40788952	+	CCTATTCTCTTGTGTTAAGT	PHOX2B.00400	1	chr4.40788932.-	0.90143616551641	0.802775085723043	NS	0.941655797122065
chr4	40788942	40788962	+	CAAGAGAATAGGAACTACTG	PHOX2B.00400	2	chr4.40788943.+	-0.19871959235208	0.147654311023	NS	0.755927938430824
chr4	40788943	40788963	+	ACAAGAGAATAGGAACTACT	PHOX2B.00400	3	chr4.40788942.+	0.826780420645254	0.765089459344153	NS	0.939826181060146
chr4	40789009	40789029	+	TCCAGCTAATAAAGGAAAAA	PHOX2B.00401	1	chr4.40789009.+	0.842899038915271	0.773547266747216	NS	0.939826181060146
chr4	40789010	40789030	+	ACCCTTTTTCCTTTATTAGC	PHOX2B.00401	2	chr4.40789010.-	0.698731375678731	0.692111526960648	NS	0.937888224517435
chr4	40789048	40789068	+	TGAGTGTTTTGCAACCCCTT	PHOX2B.00401	3	chr4.40789048.+	0.420575682820274	0.508750692933414	NS	0.926636263224316
chr4	40789073	40789093	+	GTACCACAAAGGCAACTGAG	PHOX2B.00402	1	chr4.40789073.+	0.431525622067413	0.516283753441514	NS	0.928457895277643
chr4	40789108	40789128	+	TCCCCCAAAGGAAAAAGTAT	PHOX2B.00402	2	chr4.40789142.+	-0.297385910624571	0.111844353252798	NS	0.69110336506413
chr4	40789142	40789162	+	AGGCAAAACTACTTAACAGA	PHOX2B.00402	3	chr4.40789108.-	132823267174157	0.943849646529153	NS	0.949484827884521
chr4	40789212	40789232	+	TGCCAGAGTTTCCCACAATC	PHOX2B.00403	1	chr4.40789248.-	-0.336049203132015	0.0996611815021821	NS	0.661765508470394
chr4	40789246	40789266	+	AACATGTTAAACTGCATTCT	PHOX2B.00403	2	chr4.40789212.+	-0.287029886902772	0.115281375251085	NS	0.699796381384662
chr4	40789248	40789268	+	ATCCAGATTGTGGGAAACTC	PHOX2B.00403	3	chr4.40789246.+	0.383328639551506	0.483119160315362	NS	0.925917840682346
chr4	40789299	40789319	+	AAAATGAAGGGAGAACCTGT	PHOX2B.00404	1	chr4.40789312.+	-101140476327225	0.00716884088583953	Depleted	0.30377548005779
chr4	40789300	40789320	+	TAAATGTTAAGAAAAAATGA	PHOX2B.00404	2	chr4.40789299.+	162803122261304	0.017637590624241	Enriched	0.386589606194413
chr4	40789312	40789332	+	AAATGTTAAGAAAAAATGAA	PHOX2B.00404	3	chr4.40789300.+	0.15200309344505	0.329448140231128	NS	0.89378910981117
chr4	40789411	40789431	+	TTGACACGTGTGAGACTGTT	PHOX2B.00405	1	chr4.40789412.+	0.0792889098046391	0.285393488275727	NS	0.878312826863928
chr4	40789412	40789432	+	TTTGACACGTGTGAGACTGT	PHOX2B.00405	2	chr4.40789411.+	140439025507934	0.0427768983196154	Enriched	0.45740068872064
chr4	40789444	40789464	+	TTATTATCAAATATCTAATC	PHOX2B.00405	3	chr4.40789444.-	126410744049902	0.930202358811462	NS	0.947991981311913
chr4	40789519	40789539	+	GTACCACATATATCTCTAAA	PHOX2B.00406	1	chr4.40789522.-	0.872764811703892	0.788754769565086	NS	0.940278374234454
chr4	40789522	40789542	+	TATCCTTTTAGAGATATATG	PHOX2B.00406	2	chr4.40789519.+	0.63584366972334	0.6529668981049	NS	0.937543717606849
chr4	40789548	40789568	+	TTATAGATTCAAAATAATAG	PHOX2B.00406	3	chr4.40789548.+	-152606881166759	0.00042397208340655	Depleted	0.0817926227743218
chr4	40789601	40789621	+	GAAACAAGATTGACTGTGAA	PHOX2B.00407	1	chr4.40789601.+	10911478880582	0.880778816347238	NS	0.944904654211598
chr4	40789625	40789645	+	TCACTGTTGAAACTCTGTGA	PHOX2B.00407	2	chr4.40789625.+	0.881773918539374	0.793221937207243	NS	0.940650259162508
chr4	40789626	40789646	+	CACTGTTGAAACTCTGTGAT	PHOX2B.00407	3	chr4.40789626.+	0.194596864090219	0.356455413396564	NS	0.905386056958931
chr4	40789708	40789728	+	ATGTTTAAAATAGTGGCAGG	PHOX2B.00408	1	chr4.40789710.+	1	0.846521886224914	NS	0.942682879876651
chr4	40789709	40789729	+	AATGTTTAAAATAGTGGCAG	PHOX2B.00408	2	chr4.40789709.+	0.76418706290123	0.730648847672881	NS	0.939524959586222
chr4	40789710	40789730	+	AAATGTTTAAAATAGTGGCA	PHOX2B.00408	3	chr4.40789708.+	0.444784842672896	0.525397467602726	NS	0.929234308843606
chr4	40789792	40789812	+	GAGTGATTCTTCAGCAGGTG	PHOX2B.00409	1	chr4.40789847.+	101611966536328	0.853012455707338	NS	0.94393340176817
chr4	40789803	40789823	+	AAATTGGTGAGGCAAGAGAA	PHOX2B.00409	2	chr4.40789803.+	0.457206953522783	0.533923844429467	NS	0.929540439639333
chr4	40789847	40789867	+	GGAAGAGGGAAAAATTGGTG	PHOX2B.00409	3	chr4.40789792.+	0.614975069787596	0.639580571344481	NS	0.937543717606849
chr4	40789874	40789894	+	CCAACCCTCTACTTTTGCGG	PHOX2B.00410	1	chr4.40789878.-	0.157739462994194	0.333037725563285	NS	0.896368232216139
chr4	40789878	40789898	+	AGGGTTGGCTGTAAGATAGG	PHOX2B.00410	2	chr4.40789893.+	-0.490805006896809	0.060512208856249	NS	0.524301537488235
chr4	40789893	40789913	+	ATAGCCACCGCAAAAGTAGA	PHOX2B.00410	3	chr4.40789874.+	0.250137411819352	0.392763225803814	NS	0.911384501126774
chr4	40790002	40790022	+	ATGGATTCTGTACCTTGGAC	PHOX2B.00411	1	chr4.40790007.+	0.568568062470488	0.609213950375328	NS	0.936381813599902
chr4	40790007	40790027	+	ACTTATAAGTTTCCAGTCCA	PHOX2B.00411	2	chr4.40790019.-	0.423807708906576	0.510974625479941	NS	0.927462557609919
chr4	40790019	40790039	+	TTTGTATGGATTCTGTACCT	PHOX2B.00411	3	chr4.40790002.+	0.499101764067318	0.56254276539819	NS	0.932289579492424
chr4	40790105	40790125	+	TGCTGTCTATTATATAGCAA	PHOX2B.00412	1	chr4.40790146.-	0.458290697232728	0.534667031030329	NS	0.929540439639333
chr4	40790106	40790126	+	AAGGGGATAAAGAATAGGAG	PHOX2B.00412	2	chr4.40790105.+	-0.57705730263581	0.0446312436559807	Depleted	0.462413261372932
chr4	40790146	40790166	+	AGGGGATAAAGAATAGGAGA	PHOX2B.00412	3	chr4.40790106.+	-0.341036917835067	0.0981629931478436	NS	0.657420297745087
chr4	40790194	40790214	+	ATGGCTACCTCATATAACTG	PHOX2B.00413	1	chr4.40790201.-	0.404927471634003	0.497980682834147	NS	0.925917840682346
chr4	40790201	40790221	+	GTCTTCACCACAGTTATATG	PHOX2B.00413	2	chr4.40790194.+	0.547828254310773	0.595411569334497	NS	0.935653390061279
chr4	40790235	40790255	+	AAGAAGGAAATGGAGGCTCA	PHOX2B.00413	3	chr4.40790235.+	-0.153079330004389	0.16657144737579	NS	0.782651291431081
chr4	40790315	40790335	+	AACTGCAGGATATATAGTAG	PHOX2B.00414	1	chr4.40790333.-	178587519464715	0.00871482274168156	Enriched	0.328542536519261
chr4	40790333	40790353	+	GAACTGCAGGATATATAGTA	PHOX2B.00414	2	chr4.40790334.-	0.0649174766813384	0.277029700317136	NS	0.874696513058269
chr4	40790334	40790354	+	AGGGGAGAAATAGACTTCAG	PHOX2B.00414	3	chr4.40790315.-	122691498002714	0.921191378733272	NS	0.947019948700228
chr4	40790380	40790400	+	TATCTACCCAAAGTTAATAC	PHOX2B.00415	1	chr4.40790427.-	-0.549557164589957	0.0492821169936643	Depleted	0.470004704081683
chr4	40790421	40790441	+	AGGATTCCTGTATTAACTTT	PHOX2B.00415	2	chr4.40790421.+	0.00587656633666938	0.243981369878225	NS	0.853856134710508
chr4	40790427	40790447	+	TTCAACATCATTTCAGGTGA	PHOX2B.00415	3	chr4.40790380.+	-0.082462160191973	0.19878601462589	NS	0.818893067909266
chr4	40790480	40790500	+	CATCAAAATGAATTTTTGTG	PHOX2B.00416	1	chr4.40790480.+	0.842899038915271	0.773547266747216	NS	0.939826181060146
chr4	40790486	40790506	+	AATGAATTTTTGTGAGGTTG	PHOX2B.00416	2	chr4.40790486.+	-0.372417865341056	0.0891138224236888	NS	0.632969514768033
chr4	40790596	40790616	+	ACATTGAATCAAAGGATCAC	PHOX2B.00417	1	chr4.40790632.+	1	0.846521886224914	NS	0.942682879876651
chr4	40790597	40790617	+	ATGAAGTATTTCAATATCTG	PHOX2B.00417	2	chr4.40790596.-	0.60768257722124	0.634861097027074	NS	0.937543717606849
chr4	40790632	40790652	+	CATGAAGTATTTCAATATCT	PHOX2B.00417	3	chr4.40790597.-	0.21800065221929	0.37161820385783	NS	0.908874188275248
chr4	40790682	40790702	+	CTACCTCGTTGTTCAGGACT	PHOX2B.00418	1	chr4.40790682.+	0.230297619421794	0.379667446355538	NS	0.909805894179184
chr4	40790685	40790705	+	ACACCCAGTCCTGAACAACG	PHOX2B.00418	2	chr4.40790685.-	0.191932107806369	0.354742758564797	NS	0.904913720151839
chr4	40790715	40790735	+	TCATTTAAAATAAATTCTAC	PHOX2B.00418	3	chr4.40790715.-	-10703893278914	0.00537908579912937	Depleted	0.270051612887773
chr4	40790917	40790937	+	TACACCAATCCAATAGACCA	PHOX2B.00420	1	chr4.40790918.+	0.373907623318989	0.476642959953911	NS	0.925917840682346
chr4	40790918	40790938	+	TTACACCAATCCAATAGACC	PHOX2B.00420	2	chr4.40790917.+	102566488339335	0.856767791369223	NS	0.94393340176817
chr4	40790922	40790942	+	ATCACCCTGGTCTATTGGAT	PHOX2B.00420	3	chr4.40790922.-	0.620213347904208	0.642957594196166	NS	0.937543717606849
chr4	40790974	40790994	+	GTATATTCAGAATAGCATAC	PHOX2B.00421	1	chr4.40790997.-	111547721741994	0.888931419342773	NS	0.94529077949554
chr4	40790997	40791017	+	AACACTTACATCAAGAGCTC	PHOX2B.00421	2	chr4.40791019.-	0.270853910293093	0.406568257135369	NS	0.912932664808169
chr4	40791019	40791039	+	TAGGCAATCAGAAAAGATGC	PHOX2B.00421	3	chr4.40790974.+	0.442943495848728	0.524132505200117	NS	0.929234308843606
chr4	40791083	40791103	+	AAGATTGATTCATTTTTCTC	PHOX2B.00422	1	chr4.40791083.+	0.431157164642121	0.516030350880803	NS	0.928457895277643
chr4	40791196	40791216	+	TCAGATTATTTCAAACTCAA	PHOX2B.00423	1	chr4.40791196.+	0.229278806921688	0.378998521614219	NS	0.909805894179184
chr4	40791212	40791232	+	TCAAAGGTGTCTTAATCGCT	PHOX2B.00423	2	chr4.40791212.+	0.994686200103532	0.844341305581094	NS	0.942682879876651
chr4	40791277	40791297	+	GCATTGACATTTAATTTTAT	PHOX2B.00424	1	chr4.40791277.+	-0.13479677803871	0.17456980681685	NS	0.793723220692127
chr4	40791342	40791362	+	TTATTGAGCACTTAGATGTA	PHOX2B.00424	2	chr4.40791342.+	-0.113008961829186	0.184414635571495	NS	0.804942100033185
chr4	40791348	40791368	+	AGCACTTAGATGTAAGGCCC	PHOX2B.00424	3	chr4.40791348.+	0.591360271919307	0.624224454967666	NS	0.937543717606849
chr4	40791473	40791493	+	TGCCAGTCTCAGAGTCAGAC	PHOX2B.00426	1	chr4.40791538.-	0.436682493318824	0.519829598542107	NS	0.929234308843606
chr4	40791493	40791513	+	AGAAGTTAATGAAGTCTCCT	PHOX2B.00426	2	chr4.40791473.+	0.738192897550208	0.715636818781228	NS	0.938718859724815
chr4	40791538	40791558	+	AGGATCATTGGGCTAGTAAG	PHOX2B.00426	3	chr4.40791493.+	0.696607856550065	0.690821655258809	NS	0.937888224517435
chr4	40791621	40791641	+	ATGCCTTTCAATATAAGCAA	PHOX2B.00427	1	chr4.40791621.-	0.141276686851992	0.322778199787106	NS	0.891861399040757
chr4	40791622	40791642	+	TATGCCTTTCAATATAAGCA	PHOX2B.00427	2	chr4.40791622.-	0.921796092725016	0.812380524484404	NS	0.941655797122065
chr4	40791635	40791655	+	GAAAGGCATATTAAATTGAA	PHOX2B.00427	3	chr4.40791635.+	143528071918623	0.0381451226977263	Enriched	0.451474807879794
chr4	40791711	40791731	+	GTTTCTAGCAAGGACAGAAG	PHOX2B.00428	1	chr4.40791721.+	-0.341036917835067	0.0981629931478436	NS	0.657420297745087
chr4	40791721	40791741	+	ACTGTTTTCTGTTTCTAGCA	PHOX2B.00428	2	chr4.40791711.+	0.227951946678349	0.378127884344482	NS	0.909805894179184
chr4	40791736	40791756	+	AGAAGAGGAAAAGAAATGGA	PHOX2B.00428	3	chr4.40791736.+	0.869939459435627	0.787342255919868	NS	0.940163557721813
chr4	40791775	40791795	+	ATTAAACACAATAATGTCCC	PHOX2B.00429	1	chr4.40791775.+	0.0402638702137273	0.262967456630323	NS	0.865309954052378
chr4	40791792	40791812	+	CACTACCTAGAATATTGCCT	PHOX2B.00429	2	chr4.40791792.-	0.490635118173003	0.556780485504309	NS	0.93176746464419
chr4	40791793	40791813	+	ACACTACCTAGAATATTGCC	PHOX2B.00429	3	chr4.40791793.-	-0.0630786826233802	0.208245882313467	NS	0.82765310963477
chr4	40791887	40791907	+	GGTTTAATTTTTCTGAGTCT	PHOX2B.00430	1	chr4.40791887.-	173696559416621	0.0109202005015837	Enriched	0.345600737209074
chr4	40791899	40791919	+	AAAATTAAACCAGTTGCTTA	PHOX2B.00430	2	chr4.40791899.+	0.842899038915271	0.773547266747216	NS	0.939826181060146
chr4	40791941	40791961	+	GGAAGCTGGGATTCAAATTC	PHOX2B.00430	3	chr4.40791941.+	0.0235355144607891	0.253637936453388	NS	0.860050913671757
chr4	40791989	40792009	+	TGGGTTTACACTGTACCACA	PHOX2B.00431	1	chr4.40792008.+	0.244073316749399	0.388746798212922	NS	0.910572892947621
chr4	40792008	40792028	+	AAACGACACTATCTTTAACT	PHOX2B.00431	2	chr4.40791989.+	0.70108855783761	0.693540555267773	NS	0.937888224517435
chr4	40792023	40792043	+	TAGCAAGTCAAAATTCCATG	PHOX2B.00431	3	chr4.40792023.-	-0.718587064851352	0.0259787747483447	Depleted	0.423629938579172
chr4	40792076	40792096	+	AATTCAGATGGTAGAATGGT	PHOX2B.00432	1	chr4.40792088.+	0.423211430724544	0.510564354614582	NS	0.927159560794658
chr4	40792088	40792108	+	CAGATGGTAGAATGGTAGGT	PHOX2B.00432	2	chr4.40792092.+	0.697072867042693	0.69110431470642	NS	0.937888224517435
chr4	40792092	40792112	+	CAAAGAATAACCAATTCAGA	PHOX2B.00432	3	chr4.40792076.+	0.608941363655596	0.635677227865016	NS	0.937543717606849
chr4	40792178	40792198	+	AAAGGGGGAAGGAAAAAAGG	PHOX2B.00433	1	chr4.40792178.+	0.295006795572074	0.422809918229928	NS	0.917243554976667
chr4	40792213	40792233	+	CTATAATAAGCATAGCAGTC	PHOX2B.00433	2	chr4.40792213.+	0.907881798011569	0.805847720255185	NS	0.941655797122065
chr4	40792244	40792264	+	AGCTCAGAACTGTGAGACTC	PHOX2B.00433	3	chr4.40792244.+	0.56961453638772	0.60990690601415	NS	0.936381813599902
chr4	40792270	40792290	+	TATCCTGGGCCATTTTGAGG	PHOX2B.00434	1	chr4.40792270.+	0.108007189618366	0.30245781357395	NS	0.884246083708456
chr4	40792322	40792342	+	GCTAGAGGAGAAAGGCCCAG	PHOX2B.00434	2	chr4.40792337.+	-0.0558532347335174	0.211839036019377	NS	0.830236565084665
chr4	40792337	40792357	+	AAAAATAAACTAAAGGCTAG	PHOX2B.00434	3	chr4.40792322.+	0.267480310864986	0.404311738072813	NS	0.912932664808169
chr4	40792398	40792418	+	TCAAAACATTACCAGTACCT	PHOX2B.00435	1	chr4.40792398.-	-0.0962153152593032	0.192233814340079	NS	0.812846985966623
chr4	40792412	40792432	+	ATCCTATCATCTCCTCATCA	PHOX2B.00435	2	chr4.40792424.-	0.535596423400176	0.587214037545762	NS	0.93536044183958
chr4	40792424	40792444	+	ATGTTTTGAAAGCCTTGATG	PHOX2B.00435	3	chr4.40792412.+	0.389327380172949	0.487245248347681	NS	0.925917840682346
chr4	40792794	40792814	+	TGCCGACCTAGTGACTCTGG	PHOX2B.00439	1	chr4.40792844.+	-0.464467208534596	0.0661560106947489	NS	0.548226904659993
chr4	40792844	40792864	+	TCCCACCAGAGTCACTAGGT	PHOX2B.00439	2	chr4.40792846.-	0.028151040314149	0.256194567050987	NS	0.861389141091324
chr4	40792846	40792866	+	TTGAAGGAACCTGTACTCTG	PHOX2B.00439	3	chr4.40792794.+	0.745816511748472	0.720080759865233	NS	0.938718859724815
chr4	40792876	40792896	+	ACGTTAGCCAGAAACTTAGT	PHOX2B.00440	1	chr4.40792876.+	0.593374740537356	0.62554251628554	NS	0.937543717606849
chr4	40792877	40792897	+	CGTTAGCCAGAAACTTAGTG	PHOX2B.00440	2	chr4.40792877.+	-0.0780025120012732	0.20093923023921	NS	0.822060082766389
chr4	40792878	40792898	+	GTTAGCCAGAAACTTAGTGG	PHOX2B.00440	3	chr4.40792878.+	0.909989834267405	0.806846260003768	NS	0.941655797122065
chr4	40793000	40793020	+	GTTGGTCCTTGCTAACGACT	PHOX2B.00441	1	chr4.40793018.+	0.650665747771986	0.662361162440651	NS	0.937543717606849
chr4	40793018	40793038	+	ATAATTCCAAGTCGTTAGCA	PHOX2B.00441	2	chr4.40793024.-	105771549785629	0.868900207219475	NS	0.944195486879193
chr4	40793024	40793044	+	CATTGAGAAATATATGAAGT	PHOX2B.00441	3	chr4.40793000.+	0.72973402493513	0.71066687893844	NS	0.938702338455037
chr4	40793101	40793121	+	AATAGTCCTTTAACAAGTAA	PHOX2B.00442	1	chr4.40793101.+	-0.601172727902415	0.0408498669824717	Depleted	0.455576396618765
chr4	40793107	40793127	+	AACTATCCATTACTTGTTAA	PHOX2B.00442	2	chr4.40793107.-	0.032914622472735	0.25884723072035	NS	0.863205528809933
chr4	40793139	40793159	+	AGAAAAAAAATGTGAAATGT	PHOX2B.00442	3	chr4.40793139.+	-0.0389941316158636	0.220362619583459	NS	0.837241627584559
chr4	40793489	40793509	+	CATTCCAGTACTATCACTAA	PHOX2B.00446	1	chr4.40793536.-	-0.975477680865931	0.00850008254649903	Depleted	0.325050520700141
chr4	40793536	40793556	+	CTTTAGTGATAGTACTGGAA	PHOX2B.00446	2	chr4.40793537.+	129010264903196	0.936014240228514	NS	0.948934982677963
chr4	40793537	40793557	+	ATTTAGTTTTACATTTCATG	PHOX2B.00446	3	chr4.40793489.-	-0.397963985919902	0.082217766300059	NS	0.609363058967628
chr4	40793598	40793618	+	TGCTCTAGTGAGTTCTAGAG	PHOX2B.00447	1	chr4.40793598.+	0.724365557386573	0.707491655533181	NS	0.938702338455037
chr4	40793627	40793647	+	AATACAGAGTTTAAAAATTT	PHOX2B.00447	2	chr4.40793627.+	0.328232671741571	0.445363293281015	NS	0.92261683844157
chr4	40793635	40793655	+	GTTTAAAAATTTGGGTCCTC	PHOX2B.00447	3	chr4.40793635.+	151206195367371	0.0283834686830681	Enriched	0.429060412202641
chr4	40793678	40793698	+	TAGCTACTAAGTGGACAGCC	PHOX2B.00448	1	chr4.40793678.-	0.141176062960694	0.322715894248877	NS	0.891861399040757
chr4	40793736	40793756	+	ACAATTATCTCAATGTTAGA	PHOX2B.00448	2	chr4.40793736.+	0.0862998463942204	0.289516848665242	NS	0.880696411851875
chr4	40793737	40793757	+	CAATTATCTCAATGTTAGAA	PHOX2B.00448	3	chr4.40793737.+	0.945033540782071	0.822983464286045	NS	0.941655797122065
chr4	40793934	40793954	+	TAACTTTCCAAAAGAAACTT	PHOX2B.00450	1	chr4.40793934.-	0.395301281217582	0.491355608969123	NS	0.925917840682346
chr4	40793984	40794004	+	AGTATTAGTCTCGAGACTGA	PHOX2B.00451	1	chr4.40794046.+	-0.0547429645944321	0.212394361279631	NS	0.830514653457879
chr4	40794002	40794022	+	AATGGGCTATAGTCAGATCT	PHOX2B.00451	2	chr4.40793984.-	-0.0843162859334754	0.197894911566273	NS	0.818338819873794
chr4	40794046	40794066	+	TTTTCCAAGATAAAAACGAA	PHOX2B.00451	3	chr4.40794002.-	130666133823405	0.939515478264168	NS	0.949179719544108
chr4	40794088	40794108	+	AAATGACTTATATGACTACT	PHOX2B.00452	1	chr4.40794088.+	0.756957069353672	0.72651359398735	NS	0.938718859724815
chr4	40794111	40794131	+	ATGACTATCTCATAGCAACT	PHOX2B.00452	2	chr4.40794111.+	-0.201047518938093	0.146729606496688	NS	0.755065982516246
chr4	40794317	40794337	+	AATATGTAAAAAGTTTTTAA	PHOX2B.00454	1	chr4.40794317.+	-0.0558532347335174	0.211839036019377	NS	0.830236565084665
chr4	40794383	40794403	+	CTTAAAGATCACTCTCAAGG	PHOX2B.00455	1	chr4.40794386.+	0.151164073333651	0.328924420815222	NS	0.89378910981117
chr4	40794386	40794406	+	CTCTCAAGGAGGCATCTCAG	PHOX2B.00455	2	chr4.40794397.+	0	0.240812393205971	NS	0.844551986052268
chr4	40794397	40794417	+	TTCCTTAAAGATCACTCTCA	PHOX2B.00455	3	chr4.40794383.+	0.685594863827647	0.684094617532635	NS	0.937888224517435
chr4	40794470	40794490	+	ATGAAATGTAAGGTTGTCAT	PHOX2B.00456	1	chr4.40794470.+	0.452822161738314	0.530915754603254	NS	0.92950894790767
chr4	40794491	40794511	+	GGCACCATCTTGTTAAAATA	PHOX2B.00456	2	chr4.40794491.+	0.543263209440768	0.592356856195872	NS	0.935653390061279
chr4	40794495	40794515	+	TACACCTTATTTTAACAAGA	PHOX2B.00456	3	chr4.40794495.-	0.968973104379375	0.833502352272354	NS	0.942040143992418
chr4	40794574	40794594	+	TGTTCTGGAAAATGTGCTCA	PHOX2B.00457	1	chr4.40794574.-	132665050512977	0.943540312712432	NS	0.949484827884521
chr4	40794819	40794839	+	GACTGTAGAAGAGTTGTTAA	PHOX2B.00459	1	chr4.40794823.-	0.765534746362977	0.73141618505608	NS	0.939524959586222
chr4	40794823	40794843	+	GGACTGTAGAAGAGTTGTTA	PHOX2B.00459	2	chr4.40794824.-	0.68805599368526	0.685603347958527	NS	0.937888224517435
chr4	40794824	40794844	+	GTAGAAGAGTTGTTAAGGGT	PHOX2B.00459	3	chr4.40794819.-	0.729548122603723	0.710557196710453	NS	0.938702338455037
chr4	40794876	40794896	+	TTGAAGTTTGAGTAACAAGG	PHOX2B.00460	1	chr4.40794931.+	0.631032149417141	0.649896675236597	NS	0.937543717606849
chr4	40794928	40794948	+	GATTTGAAGTTTGAGTAACA	PHOX2B.00460	2	chr4.40794928.+	-0.384663850235325	0.0857561755008989	NS	0.621090425511183
chr4	40794931	40794951	+	GTGCTAAGTAGAGAACAGAG	PHOX2B.00460	3	chr4.40794876.+	0.0413407953808996	0.263574019802807	NS	0.865309954052378
chr4	40795007	40795027	+	GCCTTTCCACATATGCACAC	PHOX2B.00461	1	chr4.40795012.+	251937415909358	0.000134719369986436	Enriched	0.043925862663499
chr4	40795012	40795032	+	TCCTGTGTGCATATGTGGAA	PHOX2B.00461	2	chr4.40795013.-	0.0697089718114045	0.279804851195601	NS	0.876007942325572
chr4	40795013	40795033	+	GTGCATATGTGGAAAGGCAG	PHOX2B.00461	3	chr4.40795007.-	0.84245872301352	0.773318531074552	NS	0.939826181060146
chr4	40795076	40795096	+	GAGCACTTTATAAATATATA	PHOX2B.00462	1	chr4.40795076.-	-0.698830465279435	0.0281053314669134	Depleted	0.428460217380634
chr4	40795108	40795128	+	CAGGTATTAAGCTGTATGTA	PHOX2B.00462	2	chr4.40795108.+	0.120294233717712	0.309895880375513	NS	0.887098024360591
chr4	40795142	40795162	+	TAGCAAATCCTGACCTGCAA	PHOX2B.00462	3	chr4.40795142.+	112156197988091	0.890906456047577	NS	0.945376565461346
chr4	40795188	40795208	+	ATAGACCCCATCTATATTAT	PHOX2B.00463	1	chr4.40795188.+	136528446408174	0.0492812704625621	Enriched	0.470004704081683
chr4	40795193	40795213	+	TCTGTACCTATAATATAGAT	PHOX2B.00463	2	chr4.40795194.-	0.675160309692734	0.677664111225326	NS	0.937543717606849
chr4	40795194	40795214	+	CTGTACCTATAATATAGATG	PHOX2B.00463	3	chr4.40795193.-	108900500605875	0.880041018531209	NS	0.944904654211598
chr4	40795271	40795291	+	AAGGCCTATACAAATCACAG	PHOX2B.00464	1	chr4.40795271.+	-0.120681482422463	0.180909090068272	NS	0.800732019181628
chr4	40795286	40795306	+	CACAGAGGTCACAGCTTGCC	PHOX2B.00464	2	chr4.40795286.+	0.195550809117807	0.357069226040905	NS	0.905518716186585
chr4	40795324	40795344	+	TAAGTAAATAGAAAGCACAG	PHOX2B.00464	3	chr4.40795324.+	-0.206450877467426	0.144598275888854	NS	0.751201269195566
chr4	40795391	40795411	+	GATCTAGGAAATAAGTTGAT	PHOX2B.00465	1	chr4.40795406.+	143454565816806	0.0382503840097278	Enriched	0.451512109895156
chr4	40795406	40795426	+	ACATGATATGGATATGATCT	PHOX2B.00465	2	chr4.40795391.+	0.314635602321006	0.436108060698217	NS	0.920737630733529
chr4	40795415	40795435	+	AATAAGTTGATTGGAAGATC	PHOX2B.00465	3	chr4.40795415.+	0.256339753259786	0.396883060744886	NS	0.911919558941538
chr4	40795470	40795490	+	CATTTTAATTAAATTTTAAT	PHOX2B.00466	1	chr4.40795470.+	-0.714378909098966	0.0264200821681104	Depleted	0.424201903590412
chr4	40795517	40795537	+	AGAAAGAATCTGAAAAGCAA	PHOX2B.00466	2	chr4.40795517.+	0.968973104379375	0.833502352272354	NS	0.942040143992418
chr4	40795570	40795590	+	TGCCAAATTTTATGTTTATT	PHOX2B.00467	1	chr4.40795570.-	107626589422807	0.875588475827354	NS	0.944904654211598
chr4	40795586	40795606	+	TTTGGCAACTCTTGAGATTA	PHOX2B.00467	2	chr4.40795586.+	10401890901157	0.8623566780844	NS	0.943996712006278
chr4	40795602	40795622	+	ATTATGGCAGTTTATGTTAC	PHOX2B.00467	3	chr4.40795602.+	0.476438043942987	0.547091762828852	NS	0.931152962485065
chr4	40795672	40795692	+	GTAGTCAGGTGTGTAATCAG	PHOX2B.00468	1	chr4.40795686.+	0.82781902461732	0.765639647939881	NS	0.939826181060146
chr4	40795685	40795705	+	GGTAGTCAGGTGTGTAATCA	PHOX2B.00468	2	chr4.40795685.+	0.457850582817817	0.53436523320588	NS	0.929540439639333
chr4	40795686	40795706	+	AAATACTGTCTTAGGTAGTC	PHOX2B.00468	3	chr4.40795672.+	0.365284464081744	0.470720583395747	NS	0.925917840682346
chr4	40795770	40795790	+	ATAATTACGTAATCTGTCAT	PHOX2B.00469	1	chr4.40795770.+	0.835830090668082	0.769859367133255	NS	0.939826181060146
chr4	40795810	40795830	+	AATTATTTTCACAACTAACA	PHOX2B.00469	2	chr4.40795847.-	0.171186650006224	0.341512138767812	NS	0.901145559753714
chr4	40795847	40795867	+	TACAAATTAAAAATACCAAA	PHOX2B.00469	3	chr4.40795810.+	0.604071323668861	0.632516369696203	NS	0.937543717606849
chr4	40795890	40795910	+	TTGTTTACTTATTATGTGCC	PHOX2B.00470	1	chr4.40795890.+	105703094503638	0.868648730727238	NS	0.944195486879193
chr4	40795908	40795928	+	TAAAGTAAGCAGCAGGTGCC	PHOX2B.00470	2	chr4.40795908.-	0.724084302869474	0.707324859762986	NS	0.938702338455037
chr4	40795915	40795935	+	ATACATATAAAGTAAGCAGC	PHOX2B.00470	3	chr4.40795915.-	0.0230836131130412	0.253388341608019	NS	0.860050913671757
chr4	40795985	40796005	+	TCTTTGACCAGAGCAACAAG	PHOX2B.00471	1	chr4.40795985.+	0.393565968976019	0.490161508186258	NS	0.925917840682346
chr4	40795986	40796006	+	CTTTGACCAGAGCAACAAGG	PHOX2B.00471	2	chr4.40795986.+	0.364874704540749	0.470439311683206	NS	0.925917840682346
chr4	40796017	40796037	+	TTAGAGGGTAAGGGAATTAG	PHOX2B.00471	3	chr4.40796017.-	0.0377196659491585	0.261537308445069	NS	0.864267766458908
chr4	40796070	40796090	+	TAAAATCGTAAGTGGGAGCC	PHOX2B.00472	1	chr4.40796070.+	0.349149563622387	0.459657541692201	NS	0.923800532802234
chr4	40796075	40796095	+	TCGTAAGTGGGAGCCAGGCG	PHOX2B.00472	2	chr4.40796075.+	-0.608283574955775	0.0397858716613749	Depleted	0.454433889325327
chr4	40796078	40796098	+	TAAGTGGGAGCCAGGCGTGG	PHOX2B.00472	3	chr4.40796078.+	0.126158550155926	0.313473774722591	NS	0.887422813398386
chr4	40796388	40796408	+	ATGTTGACCTCCCAAGCACT	PHOX2B.00475	1	chr4.40796388.-	0.204270403062023	0.362696792443247	NS	0.906988870394348
chr4	40796390	40796410	+	CAGTGCTTGGGAGGTCAACA	PHOX2B.00475	2	chr4.40796390.+	0.0769079857057817	0.283999578240973	NS	0.878312826863928
chr4	40796394	40796414	+	GCTTGGGAGGTCAACATGGT	PHOX2B.00475	3	chr4.40796394.+	0.172268941910611	0.342197757035503	NS	0.901160720669918
chr4	40796494	40796514	+	ATCTAGGCATGGGGGCATGC	PHOX2B.00476	1	chr4.40796494.+	0.103767885890204	0.299910215902836	NS	0.883342004858417
chr4	40796502	40796522	+	ATGGGGGCATGCAGGCTACT	PHOX2B.00476	2	chr4.40796502.+	0.664132714154764	0.670809897948991	NS	0.937543717606849
chr4	40796691	40796711	+	TTAATGACAATTAACTCAAG	PHOX2B.00478	1	chr4.40796691.+	0.300173542246841	0.42630241435643	NS	0.918493845409785
chr4	40796714	40796734	+	TGAGGAATGACCTGGAGTCG	PHOX2B.00478	2	chr4.40796714.-	0.243271151012364	0.388216379610394	NS	0.910572892947621
chr4	40796716	40796736	+	GATGAGGAATGACCTGGAGT	PHOX2B.00478	3	chr4.40796716.-	0.426264754702098	0.512665075416444	NS	0.927621693703378
chr4	40796773	40796793	+	AGAGTGAGAGATGTGGACAA	PHOX2B.00479	1	chr4.40796774.-	-0.120294233717712	0.18108501549228	NS	0.800732019181628
chr4	40796774	40796794	+	GAGTGAGAGATGTGGACAAA	PHOX2B.00479	2	chr4.40796773.-	167974072547326	0.0141033038753563	Enriched	0.365655824689348
chr4	40796781	40796801	+	AGAGCACAGAGTGAGAGATG	PHOX2B.00479	3	chr4.40796781.-	0.434402824145775	0.518262283493008	NS	0.929108693768323
chr4	40796899	40796919	+	TGAGGAAACACTGTTCCCAG	PHOX2B.00480	1	chr4.40796899.-	0.815575428862573	0.759108578939854	NS	0.939826181060146
chr4	40796901	40796921	+	ACTGAGGAAACACTGTTCCC	PHOX2B.00480	2	chr4.40796901.-	-0.0524674198941355	0.213535177952085	NS	0.832190198288889
chr4	40796928	40796948	+	ATAGCTCAAAAAAGAAGGAG	PHOX2B.00480	3	chr4.40796928.-	-0.490635118173003	0.0605473663946699	NS	0.524308084525965
chr4	40797012	40797032	+	GGTCTACCTAGGTCTGTCTG	PHOX2B.00481	1	chr4.40797042.+	0.672705395362822	0.676143369088904	NS	0.937543717606849
chr4	40797038	40797058	+	AGACAGACCTAGGTAGACCA	PHOX2B.00481	2	chr4.40797038.-	0.818808439027403	0.760842715285589	NS	0.939826181060146
chr4	40797042	40797062	+	GCAACTGACACAACAGCATG	PHOX2B.00481	3	chr4.40797012.-	-0.11796333735429	0.182146194506081	NS	0.802862075118774
chr4	40797092	40797112	+	CAAGTGATGGAAGTGTGTGA	PHOX2B.00482	1	chr4.40797093.-	-0.468476758240304	0.0652714273704401	NS	0.545648283097942
chr4	40797093	40797113	+	AAGTGATGGAAGTGTGTGAA	PHOX2B.00482	2	chr4.40797092.-	17234092706903	0.0116115878859749	Enriched	0.347182425392429
chr4	40797128	40797148	+	CAGAGAGAAGGCCTGGAAGG	PHOX2B.00482	3	chr4.40797128.-	0.738671916116609	0.715917037214559	NS	0.938718859724815
chr4	40797181	40797201	+	GCACACTCCCATGTTAAACA	PHOX2B.00483	1	chr4.40797197.-	15660327721863	0.0228465126528765	Enriched	0.411741007784942
chr4	40797197	40797217	+	AACAGGGTGTTGAGACAGAG	PHOX2B.00483	2	chr4.40797181.-	0.10764072318797	0.302237203808134	NS	0.884246083708456
chr4	40797219	40797239	+	AAGATCCAAGGCATGGACTG	PHOX2B.00483	3	chr4.40797219.-	0.732066794753367	0.712041548187486	NS	0.938702338455037
chr4	40797299	40797319	+	CAGATTTGGGAGTCACATAG	PHOX2B.00484	1	chr4.40797299.-	0.479526225730558	0.549201868246302	NS	0.931152962485065
chr4	40797327	40797347	+	TTTCAAGAGGAAGTTTAGAC	PHOX2B.00484	2	chr4.40797327.-	-0.788495894806288	0.0195040943571225	Depleted	0.396680358012003
chr4	40797340	40797360	+	TATAAGCTTAGAGTTTCAAG	PHOX2B.00484	3	chr4.40797340.-	0.422233000683048	0.509891119077481	NS	0.926636263224316
chr4	40797373	40797393	+	GATGACTATGAGTCCCTAAG	PHOX2B.00485	1	chr4.40797387.-	128647096107046	0.935225668469988	NS	0.948787518495921
chr4	40797387	40797407	+	GGAGGAACAAGTATGGCGGG	PHOX2B.00485	2	chr4.40797447.-	0.746395007086137	0.720416595599368	NS	0.938718859724815
chr4	40797447	40797467	+	CCTAAGTGGAGATGTCAAGA	PHOX2B.00485	3	chr4.40797373.-	0.256013978156021	0.396666377306422	NS	0.911901488102832
chr4	40797505	40797525	+	ACGTTTTTAGCCTAAGCGGG	PHOX2B.00486	1	chr4.40797509.-	0.131244533278253	0.316591089649579	NS	0.888320208711755
chr4	40797509	40797529	+	GCTAACGTTTTTAGCCTAAG	PHOX2B.00486	2	chr4.40797513.-	0.369456464969948	0.473585181900595	NS	0.925917840682346
chr4	40797513	40797533	+	TTTTAGCCTAAGCGGGTGGA	PHOX2B.00486	3	chr4.40797505.-	-0.173331602885562	0.157992096040837	NS	0.773334184260694
chr4	40797624	40797644	+	TGATGGTGGTTTGGACACCG	PHOX2B.00487	1	chr4.40797641.-	0.68238489798372	0.682122218574405	NS	0.937888224517435
chr4	40797632	40797652	+	TTTGGACACCGTGGTAGTGG	PHOX2B.00487	2	chr4.40797632.-	126986643931622	0.931523748916596	NS	0.948197356248377
chr4	40797641	40797661	+	AGCTACCTCCACCACTACCA	PHOX2B.00487	3	chr4.40797624.+	0.670110619409955	0.674532784918451	NS	0.937543717606849
chr4	40797689	40797709	+	AGGCTGGCAGAGAAATTAGG	PHOX2B.00488	1	chr4.40797689.-	-0.295076875237931	0.112604269069117	NS	0.692839778008096
chr4	40797721	40797741	+	TGTTAAGAATAGAGTGCAGA	PHOX2B.00488	2	chr4.40797721.-	-0.2668867313294	0.122180180347312	NS	0.715369727985629
chr4	40797722	40797742	+	GTGTTAAGAATAGAGTGCAG	PHOX2B.00488	3	chr4.40797722.-	0.729198711122516	0.710350991378079	NS	0.938702338455037
chr4	40797787	40797807	+	AAAAACCTAAGCCCTTCCGG	PHOX2B.00489	1	chr4.40797787.+	0.732938529329824	0.712554456794571	NS	0.938702338455037
chr4	40797813	40797833	+	ACAAGTCCCTGTACTATCTG	PHOX2B.00489	2	chr4.40797813.+	0.633758004556	0.651637257196832	NS	0.937543717606849
chr4	40797819	40797839	+	TCTGAGCCCCAGATAGTACA	PHOX2B.00489	3	chr4.40797819.-	135804752069401	0.949432580210552	NS	0.949755631993195
chr4	40797882	40797902	+	GGCCGGTTTGATCAGAGCAG	PHOX2B.00490	1	chr4.40797882.-	0.466176348270645	0.540070881752817	NS	0.930760257555622
chr4	40797903	40797923	+	GTAAAGGCCTGAAGTCAACA	PHOX2B.00490	2	chr4.40797932.-	112359937844138	0.891562095345203	NS	0.945376565461346
chr4	40797932	40797952	+	TATGTTCCAGGAAAGTGAAG	PHOX2B.00490	3	chr4.40797903.-	-0.568660688392056	0.0460122193139813	Depleted	0.466490101267727
chr4	40797981	40798001	+	TTGTTGAGATGGCAAACTGT	PHOX2B.00491	1	chr4.40798030.-	0.573629409913569	0.61256222395015	NS	0.936381813599902
chr4	40798030	40798050	+	ATTGTTGAGATGGCAAACTG	PHOX2B.00491	2	chr4.40798031.-	0.153409914659296	0.330327033983393	NS	0.894902420543317
chr4	40798031	40798051	+	CTTTTCTCTAAATAGCTCTG	PHOX2B.00491	3	chr4.40797981.+	-0.46529227005854	0.0659732315971551	NS	0.54809554928513
chr4	40798091	40798111	+	GGAACTCTCTATCCCTCACC	PHOX2B.00492	1	chr4.40798091.+	0.597240830499593	0.628067971195252	NS	0.937543717606849
chr4	40798104	40798124	+	CTATGGAGAAAAGCAGAGCC	PHOX2B.00492	2	chr4.40798109.-	0.582897081555372	0.618671325726102	NS	0.936381813599902
chr4	40798109	40798129	+	GAGAAAAGCAGAGCCGGGTG	PHOX2B.00492	3	chr4.40798104.-	-122239242133645	0.00245628574631064	Depleted	0.195315298944026
chr4	40798198	40798218	+	CTAGAAAGTTAGCTCCACAG	PHOX2B.00493	1	chr4.40798198.+	0.573039333345337	0.612172291489899	NS	0.936381813599902
chr4	40798203	40798223	+	AAGTTAGCTCCACAGGGGCA	PHOX2B.00493	2	chr4.40798203.+	0.0931094043914815	0.293548354957554	NS	0.881253094282063
chr4	40798212	40798232	+	AACAAAAATCCTTGCCCCTG	PHOX2B.00493	3	chr4.40798212.-	0.77299390335042	0.735643276342922	NS	0.93973711000404
chr4	40798300	40798320	+	ATCAATGAGTGAATTGCAGG	PHOX2B.00494	1	chr4.40798303.+	-0.372658897008292	0.0890468050021637	NS	0.632969514768033
chr4	40798303	40798323	+	TGAATCAATGAGTGAATTGC	PHOX2B.00494	2	chr4.40798300.+	160705627157177	0.01927319487596	Enriched	0.395515716390774
chr4	40798334	40798354	+	AATTTTTCATCCGTAAAATG	PHOX2B.00494	3	chr4.40798334.-	1	0.846521886224914	NS	0.942682879876651
chr4	40798376	40798396	+	ACTTACTGCTGTATGAACCT	PHOX2B.00495	1	chr4.40798376.-	0.0584166862253221	0.273286227170969	NS	0.871982210079175
chr4	40798387	40798407	+	ACAGCAGTAAGTGACAGAAC	PHOX2B.00495	2	chr4.40798387.+	119624731462259	0.913119733352019	NS	0.946211396653337
chr4	40798388	40798408	+	CAGCAGTAAGTGACAGAACT	PHOX2B.00495	3	chr4.40798388.+	0.73979163824497	0.716571541582928	NS	0.938718859724815
chr4	40798480	40798500	+	GGGCAGAAGTATCAAGTTCA	PHOX2B.00496	1	chr4.40798480.+	0.405638801276594	0.498470288734343	NS	0.925917840682346
chr4	40798506	40798526	+	TGAAAATTCAACAAAAAATG	PHOX2B.00496	2	chr4.40798545.-	0.463246592321464	0.538063999239716	NS	0.930248891070041
chr4	40798545	40798565	+	CACAAATAAATAAATACTGC	PHOX2B.00496	3	chr4.40798506.-	0.0101242172737073	0.246285876660462	NS	0.854568071617306
chr4	40798607	40798627	+	TGTCTTAGTAATTTAGTCTG	PHOX2B.00497	1	chr4.40798607.-	-103813512888677	0.00630125801655424	Depleted	0.285253583200884
chr4	40798626	40798646	+	GACAAGCTTTTACTTTAAAG	PHOX2B.00497	2	chr4.40798626.+	0.733972449854223	0.713162231164034	NS	0.938702338455037
chr4	40798646	40798666	+	GGGAGCCATTCAAGCATCTG	PHOX2B.00497	3	chr4.40798646.+	0.161589142274248	0.335455330034701	NS	0.898284417509441
chr4	40798672	40798692	+	TATTTGATACTAATACCACA	PHOX2B.00498	1	chr4.40798687.-	-0.106041637410325	0.18763432739825	NS	0.808481641901392
chr4	40798687	40798707	+	ATTAGTATCAAATAGATGTT	PHOX2B.00498	2	chr4.40798696.+	-0.252387161634285	0.127322245108238	NS	0.72345575710212
chr4	40798696	40798716	+	TTATTCTCATCAAAACCATG	PHOX2B.00498	3	chr4.40798672.+	0.551854188909218	0.598100724309789	NS	0.935777056561142
chr4	40798831	40798851	+	ACAACAGCTTCATTTTCTTC	PHOX2B.00499	1	chr4.40798831.-	0.465663572348812	0.539719702532608	NS	0.930612974288038
chr4	40798845	40798865	+	AGCTGTTGTTAAGAAAGCAC	PHOX2B.00499	2	chr4.40798845.+	0.731803889050427	0.711886775744544	NS	0.938702338455037
chr4	40798878	40798898	+	AAGGTTGTCCTTTATTCCCA	PHOX2B.00500	1	chr4.40798878.-	0.382371310358522	0.482460840458435	NS	0.925917840682346
chr4	40798893	40798913	+	ACAACCTTACAGGTAAGAAA	PHOX2B.00500	2	chr4.40798893.+	0.39231742277876	0.489302414138634	NS	0.925917840682346
chr4	40798897	40798917	+	CCTTACAGGTAAGAAAAGGA	PHOX2B.00500	3	chr4.40798897.+	0.453050825215575	0.531072669270406	NS	0.92950894790767
chr4	40799029	40799049	+	GGTTAAATTTGTAAGAAGTC	PHOX2B.00501	1	chr4.40799029.-	1	0.846521886224914	NS	0.942682879876651
chr4	40799042	40799062	+	AAATTTAACCAAGATTCCAT	PHOX2B.00501	2	chr4.40799042.+	-0.36109869216804	0.0923034765732321	NS	0.641968292650033
chr4	40799043	40799063	+	AATTTAACCAAGATTCCATA	PHOX2B.00501	3	chr4.40799043.+	-0.0867116331933308	0.196747273594122	NS	0.817561736623907
chr4	40799148	40799168	+	GAGTTTGTAGTGAATCGAAA	PHOX2B.00502	1	chr4.40799148.-	0.929226925586619	0.815813014276295	NS	0.941655797122065
chr4	40799430	40799450	+	TGGGCACATACCTTTACCTC	PHOX2B.00505	1	chr4.40799430.+	0.106915203916512	0.301800660334757	NS	0.883866883924274
chr4	40799440	40799460	+	GTCTTGAACACCTGAGGTAA	PHOX2B.00505	2	chr4.40799440.-	-0.190755496741178	0.150847292618047	NS	0.762019656732113
chr4	40799514	40799534	+	ATATGATATGGCAAACGTGG	PHOX2B.00506	1	chr4.40799514.+	154820395071104	0.0245652394098017	Enriched	0.417893578118916
chr4	40799611	40799631	+	CAGAATCCATAATTCTATAT	PHOX2B.00507	1	chr4.40799611.+	0.738613447047688	0.715882840793994	NS	0.938718859724815
chr4	40799617	40799637	+	CTCAAACCAATATAGAATTA	PHOX2B.00507	2	chr4.40799617.-	0.612976876890753	0.638289481293962	NS	0.937543717606849
chr4	40799634	40799654	+	TTTGAGATTTGAGCTCAAAT	PHOX2B.00507	3	chr4.40799634.+	0.0193653248669312	0.251339562074455	NS	0.859111584533348
chr4	40799675	40799695	+	GATTCTTGGTATAATTCCCT	PHOX2B.00508	1	chr4.40799724.-	0.884522782580064	0.79457374577541	NS	0.940650259162508
chr4	40799708	40799728	+	ATGTTTATAACTACTTGTTG	PHOX2B.00508	2	chr4.40799675.+	0.233672346202451	0.381885763844299	NS	0.910163724691881
chr4	40799724	40799744	+	AAGAAATTATGCATTACCTA	PHOX2B.00508	3	chr4.40799708.+	-0.342392197447078	0.0977587654115791	NS	0.657119416663955
chr4	40799820	40799840	+	TAAAAAGAAATACAAGCAAC	PHOX2B.00509	1	chr4.40799820.-	-0.573991382900153	0.04513156912884	Depleted	0.464233726736652
chr4	40799847	40799867	+	AAAATGAGCTGAATATTTCT	PHOX2B.00509	2	chr4.40799847.-	0.142800600399024	0.323722402704068	NS	0.892500832727746
chr4	40799848	40799868	+	CAAAATGAGCTGAATATTTC	PHOX2B.00509	3	chr4.40799848.-	152892846580683	0.0265441974506133	Enriched	0.424396361812485
chr4	40799919	40799939	+	AATGTGAAATTTTTACAATG	PHOX2B.00510	1	chr4.40799919.-	0.171045541336228	0.341422786671479	NS	0.901145559753714
chr4	40799920	40799940	+	TAATGTGAAATTTTTACAAT	PHOX2B.00510	2	chr4.40799920.-	0.116253068495848	0.307440724037693	NS	0.885964501331851
chr4	40799921	40799941	+	GTAATGTGAAATTTTTACAA	PHOX2B.00510	3	chr4.40799921.-	0.702798991015014	0.694575657768325	NS	0.937888224517435
chr4	40799975	40799995	+	ATATGCACATTCTATGGTGG	PHOX2B.00511	1	chr4.40800039.-	0.044199803910535	0.265187772879485	NS	0.865879836577576
chr4	40799986	40800006	+	ATATATAAGAGGATGCCATT	PHOX2B.00511	2	chr4.40799975.-	0.200987057733177	0.360574183747447	NS	0.906988870394348
chr4	40800039	40800059	+	TAAGAACAATTATATATAAG	PHOX2B.00511	3	chr4.40799986.-	0.84799690655495	0.776186002865408	NS	0.939826181060146
chr4	40800094	40800114	+	GCTCAGCATTTCTGAAGCTG	PHOX2B.00512	1	chr4.40800125.-	-0.403064857612768	0.0808902836869694	NS	0.604423198355224
chr4	40800124	40800144	+	GTTTATAAGAGTGAATGTCT	PHOX2B.00512	2	chr4.40800094.-	0.126448335240939	0.313651035924017	NS	0.887422813398386
chr4	40800125	40800145	+	CTCAGCATTTCTGAAGCTGT	PHOX2B.00512	3	chr4.40800124.-	-0.594361198723406	0.0418906104353151	Depleted	0.456413575681656
chr4	40800213	40800233	+	TTTTCATTTCTCTATTACTG	PHOX2B.00513	1	chr4.40800213.+	0.580418575576208	0.617040357988341	NS	0.936381813599902
chr4	40800241	40800261	+	TATGCTTCCTGTTTACTGAC	PHOX2B.00513	2	chr4.40800241.+	0.289506617194985	0.419098698612506	NS	0.916010836940627
chr4	40800248	40800268	+	ACACTGACCAGTCAGTAAAC	PHOX2B.00513	3	chr4.40800248.-	0.915229896521248	0.809314769116957	NS	0.941655797122065
chr4	40800271	40800291	+	ACTGTGGAGTGGTTAAAAGT	PHOX2B.00514	1	chr4.40800271.+	0.487265826834023	0.554483978813672	NS	0.931354757991233
chr4	40800272	40800292	+	CTGTGGAGTGGTTAAAAGTA	PHOX2B.00514	2	chr4.40800272.+	0.428843298803874	0.514438871092003	NS	0.928113248789352
chr4	40800287	40800307	+	AAGTAGGGATTCTAGAGCAG	PHOX2B.00514	3	chr4.40800287.+	-0.0744782159592764	0.202650695286772	NS	0.822850540996544
chr4	40800480	40800500	+	CAGACACGTGGTACTTCACC	PHOX2B.00516	1	chr4.40800480.+	0.684172104649055	0.683221029682009	NS	0.937888224517435
chr4	40800633	40800653	+	AGTTATTCAAAAATGTTTAG	PHOX2B.00517	1	chr4.40800638.-	0.636677537265312	0.653497974952506	NS	0.937543717606849
chr4	40800634	40800654	+	ATTCAAAAATGTTTAGGGGC	PHOX2B.00517	2	chr4.40800634.-	0.381870635343644	0.482116563710096	NS	0.925917840682346
chr4	40800638	40800658	+	TTCAAAAATGTTTAGGGGCC	PHOX2B.00517	3	chr4.40800633.-	-0.606988807051155	0.0399779120850361	Depleted	0.454817364460984
chr4	40800720	40800740	+	GCTGCAAAATATATTATTTC	PHOX2B.00518	1	chr4.40800720.+	0.186654640100013	0.35135957865727	NS	0.904689751293958
chr4	40800793	40800813	+	AATAAGATAAATAAATCTGC	PHOX2B.00519	1	chr4.40800793.-	0.12199052437861	0.310928979547334	NS	0.887262923133613
chr4	40800803	40800823	+	TATTTATCTTATTTGATTTA	PHOX2B.00519	2	chr4.40800803.+	-0.082462160191973	0.19878601462589	NS	0.818893067909266
chr4	40800845	40800865	+	GAGAACTGGTTATATAAAAT	PHOX2B.00519	3	chr4.40800845.-	-0.226134823022265	0.137011056184809	NS	0.739164544056852
chr4	40800878	40800898	+	CTTTTCTGACAAGGTAAATT	PHOX2B.00520	1	chr4.40800878.-	0.648527629498622	0.661012077957886	NS	0.937543717606849
chr4	40800879	40800899	+	CAAATTTACCTTGTCAGAAA	PHOX2B.00520	2	chr4.40800879.+	0.18696293179885	0.351556892060158	NS	0.904806316846302
chr4	40800887	40800907	+	AAGTCAGACCTTTTCTGACA	PHOX2B.00520	3	chr4.40800887.-	0.57341163804972	0.612418329859325	NS	0.936381813599902
chr4	40800976	40800996	+	AGATATATAGAAATAAGGAA	PHOX2B.00521	1	chr4.40800976.+	175946023195329	0.00985185615333706	Enriched	0.337780205331508
chr4	40800982	40801002	+	TGAGTGTAGGAGGAGAGGAA	PHOX2B.00521	2	chr4.40801019.+	-0.306331239836344	0.10893503852025	NS	0.683680054714119
chr4	40801019	40801039	+	ATAGAAATAAGGAAGGGAAA	PHOX2B.00521	3	chr4.40800982.+	0.487665299366241	0.554756356108036	NS	0.931354757991233
chr4	40801125	40801145	+	CTAAACTCTTGCATTGCCAT	PHOX2B.00522	1	chr4.40801125.+	0.442943495848728	0.524132505200117	NS	0.929234308843606
chr4	40801133	40801153	+	TTGCATTGCCATGGGAGAAG	PHOX2B.00522	2	chr4.40801133.+	0.299560281858908	0.425887568976936	NS	0.917948023795007
chr4	40801141	40801161	+	AATGTGGCCCTCTTCTCCCA	PHOX2B.00522	3	chr4.40801141.-	0.659080084317456	0.667649966913239	NS	0.937543717606849
chr4	40801175	40801195	+	CATCTCCAGGATGCCAACAA	PHOX2B.00523	1	chr4.40801175.-	0.304061674093849	0.428934454515638	NS	0.91904429716739
chr4	40801195	40801215	+	CAGGACAATGGACTATAACA	PHOX2B.00523	2	chr4.40801207.+	109051229290544	0.880560314781885	NS	0.944904654211598
chr4	40801207	40801227	+	ATGTTAACATCCCAGGACAA	PHOX2B.00523	3	chr4.40801195.+	0.248820546614093	0.391890040028089	NS	0.911202810506541
chr4	40801279	40801299	+	TAATATATTCAATCTCCACA	PHOX2B.00524	1	chr4.40801342.-	0.0911478880581954	0.292384402708748	NS	0.881253094282063
chr4	40801327	40801347	+	CCTACATCATTAGATCCTTG	PHOX2B.00524	2	chr4.40801327.+	0.584962500721156	0.620028857152728	NS	0.936381813599902
chr4	40801342	40801362	+	GGTGAAGTGGCTGTAAAAGG	PHOX2B.00524	3	chr4.40801279.+	109471865725314	0.882001111818332	NS	0.944989022390351
chr4	40801499	40801519	+	CACATGTCTTATTATATATT	PHOX2B.00526	1	chr4.40801499.+	-0.79836613883035	0.018711011549189	Depleted	0.392526902484446
chr4	40801595	40801615	+	GAATTAAAAATTTGCTTTAT	PHOX2B.00527	1	chr4.40801595.+	115277028040325	0.900640100640684	NS	0.945524654919094
chr4	40801605	40801625	+	TTTGCTTTATAGGTTGAGCA	PHOX2B.00527	2	chr4.40801605.+	0.678071905112638	0.679463904173495	NS	0.937543717606849
chr4	40801608	40801628	+	GCTTTATAGGTTGAGCATGG	PHOX2B.00527	3	chr4.40801608.+	0.984997836660753	0.840313232456757	NS	0.942682879876651
chr4	40801676	40801696	+	CTTGAAAACCTGAGCTCAAA	PHOX2B.00528	1	chr4.40801676.-	0.407657968913246	0.499860085400637	NS	0.925917840682346
chr4	40801984	40802004	+	CACAAAATGTAGAATCCATA	PHOX2B.00531	1	chr4.40801984.-	-0.0843921872903724	0.197858484442429	NS	0.818338819873794
chr4	40802018	40802038	+	GATCAAAGCATTCATAAGCT	PHOX2B.00531	2	chr4.40802018.-	0.620295573833437	0.643010515392115	NS	0.937543717606849
chr4	40802110	40802130	+	TTTGGTAAGAGAGTCAAGTA	PHOX2B.00532	1	chr4.40802110.+	0.859009899277368	0.781826427032689	NS	0.940163557721813
chr4	40802117	40802137	+	AGAGAGTCAAGTATGGATCA	PHOX2B.00532	2	chr4.40802117.+	0.172060745786304	0.342065826916172	NS	0.901160720669918
chr4	40802148	40802168	+	TTCCCCAAATAATCTTTCCT	PHOX2B.00532	3	chr4.40802148.+	-0.561598507655646	0.047200118523543	Depleted	0.467498999643974
chr4	40802171	40802191	+	TTAAGCCCATATATACTGTG	PHOX2B.00533	1	chr4.40802217.+	0.841302253980942	0.772717147040067	NS	0.939826181060146
chr4	40802179	40802199	+	TTTAAACCAAAGGGGAACGG	PHOX2B.00533	2	chr4.40802171.-	-100678916566264	0.00732887474232935	Depleted	0.306206021089579
chr4	40802217	40802237	+	GATGGCATTTTAAACCAAAG	PHOX2B.00533	3	chr4.40802179.-	129191552582092	0.936405078430183	NS	0.949075880824753
chr4	40802296	40802316	+	ATAACCACTGTAGTTTTGAG	PHOX2B.00534	1	chr4.40802296.+	0.0864147518174733	0.289584660683721	NS	0.880696411851875
chr4	40802297	40802317	+	TAACCACTGTAGTTTTGAGT	PHOX2B.00534	2	chr4.40802297.+	-0.082462160191973	0.19878601462589	NS	0.818893067909266
chr4	40802300	40802320	+	AAACCCACTCAAAACTACAG	PHOX2B.00534	3	chr4.40802300.-	112981824048696	0.8935457935821	NS	0.945524654919094
chr4	40802403	40802423	+	GGGATGAAGTAGGGTTCTGG	PHOX2B.00535	1	chr4.40802448.+	0.469820598826469	0.542565763245944	NS	0.931152962485065
chr4	40802418	40802438	+	GGATATTTTAGGACTAGAAG	PHOX2B.00535	2	chr4.40802418.-	-0.243042930646328	0.130714742151301	NS	0.727650402569313
chr4	40802448	40802468	+	AGAAGTGGCAAGATGTAGGA	PHOX2B.00535	3	chr4.40802403.-	-0.691247293860371	0.0289591747414048	Depleted	0.429808911661189
chr4	40802472	40802492	+	AAAGGGACCTAGCTCATCAA	PHOX2B.00536	1	chr4.40802472.-	0.419713986488317	0.508157717457803	NS	0.926636263224316
chr4	40802513	40802533	+	GGAGAGCTGGGGTAGCAAGT	PHOX2B.00536	2	chr4.40802524.+	0.715903978638377	0.702454374185907	NS	0.938366015448762
chr4	40802524	40802544	+	GAGGGACACTTGGAGAGCTG	PHOX2B.00536	3	chr4.40802513.+	0.0664012257225098	0.277887620413755	NS	0.874953422049305
chr4	40802587	40802607	+	CCATGTAGTTGCTATTCAGC	PHOX2B.00537	1	chr4.40802602.-	-0.127550049720511	0.177806546546769	NS	0.796734650661667
chr4	40802592	40802612	+	GCTATTCAGCTGGTACATGC	PHOX2B.00537	2	chr4.40802592.-	0.00898878322725476	0.245668721460866	NS	0.854244830985908
chr4	40802602	40802622	+	TCAGCTGGTACATGCTGGTG	PHOX2B.00537	3	chr4.40802587.-	0.324525206373402	0.442836528470416	NS	0.92254805995003
chr4	40802799	40802819	+	TTAATTAAACTTCAAGTTTC	PHOX2B.00539	1	chr4.40802799.+	-0.560714954474479	0.0473504520233441	Depleted	0.467498999643974
chr4	40802800	40802820	+	TAATTAAACTTCAAGTTTCA	PHOX2B.00539	2	chr4.40802800.+	0.480805269429864	0.550075414828431	NS	0.931152962485065
chr4	40803578	40803598	+	TATAGATATACATCAAGTAT	PHOX2B.00547	1	chr4.40803578.+	0.833246455189628	0.768503135723569	NS	0.939826181060146
chr4	40803609	40803629	+	CTCAAAAAGCTTATTAAAAT	PHOX2B.00547	2	chr4.40803609.-	152925306813487	0.0265098005367518	Enriched	0.424396361812485
chr4	40803683	40803703	+	GTGAATGTATTAATATTTTA	PHOX2B.00548	1	chr4.40803683.-	-0.719892080807265	0.0258431774062676	Depleted	0.422906856610367
chr4	40803724	40803744	+	TTATCATATACAAAAGTTAA	PHOX2B.00548	2	chr4.40803724.-	-0.0108883161427362	0.235000461398165	NS	0.844551986052268
chr4	40803787	40803807	+	AGTTCTCCCAGCAACACTTG	PHOX2B.00549	1	chr4.40803787.+	0.236298023361666	0.383614397503541	NS	0.910572892947621
chr4	40803794	40803814	+	ATCTTTTCCACAAGTGTTGC	PHOX2B.00549	2	chr4.40803794.-	-0.567040592723894	0.0462825835976726	Depleted	0.466490101267727
chr4	40803814	40803834	+	GATTATTCTCCCCTATTGAA	PHOX2B.00549	3	chr4.40803814.+	0.326500824677186	0.444182697448346	NS	0.92254805995003
chr4	40804034	40804054	+	ACCCACTAATCATAGATGCA	PHOX2B.00551	1	chr4.40804034.+	0.825970600224951	0.76465997144384	NS	0.939826181060146
chr4	40804035	40804055	+	CCCACTAATCATAGATGCAT	PHOX2B.00551	2	chr4.40804035.+	0.716207033999409	0.702635468809409	NS	0.938366015448762
chr4	40804035	40804055	+	CCCATGCATCTATGATTAGT	PHOX2B.00551	3	chr4.40804035.-	0.0698648068745717	0.279895334118831	NS	0.876007942325572
chr4	40804120	40804140	+	AAAACCTCTTATTGTGCTGT	PHOX2B.00552	1	chr4.40804120.-	0.258193142764295	0.398116413341649	NS	0.912280395758783
chr4	40804137	40804157	+	GGTTTTCAAAATCACTAATG	PHOX2B.00552	2	chr4.40804137.+	118609629211346	0.910316329208154	NS	0.946028802710593
chr4	40804142	40804162	+	TCAAAATCACTAATGGGGCC	PHOX2B.00552	3	chr4.40804142.+	0.320089095223581	0.439816227711765	NS	0.920971176681022
chr4	40804484	40804504	+	CATATCATTAAATGCTGCAA	PHOX2B.00556	1	chr4.40804484.-	102599520853294	0.856896579233939	NS	0.94393340176817
chr4	40804520	40804540	+	TCTCATCTGACATTTTAACA	PHOX2B.00556	2	chr4.40804520.+	108799648099783	0.879692670130566	NS	0.944904654211598
chr4	40804572	40804592	+	GTAATTTTCTAATAGAAAAT	PHOX2B.00557	1	chr4.40804572.-	0.0384741478146356	0.26196100097872	NS	0.864917741677431
chr4	40804606	40804626	+	GTGAACAGTCTTTGAGCTTG	PHOX2B.00557	2	chr4.40804606.+	0.867362231421881	0.786048993113544	NS	0.940163557721813
chr4	40804612	40804632	+	AGTCTTTGAGCTTGAGGTCT	PHOX2B.00557	3	chr4.40804612.+	0.398549376490275	0.493590883893812	NS	0.925917840682346
chr4	40804684	40804704	+	GACCAGAGAAGCATGTACTC	PHOX2B.00558	1	chr4.40804723.-	0.748888761542025	0.721862059625787	NS	0.938718859724815
chr4	40804721	40804741	+	CACCAGAGTACATGCTTCTC	PHOX2B.00558	2	chr4.40804721.+	0.196490557893691	0.357674266110925	NS	0.905919407942425
chr4	40804723	40804743	+	GAAGGTGAGCAGTGCATGAG	PHOX2B.00558	3	chr4.40804684.+	102619751695044	0.856975417027731	NS	0.94393340176817
chr4	40804773	40804793	+	ATCCTGAAACAAGAGAGACC	PHOX2B.00559	1	chr4.40804808.-	150618538733704	0.0290487126920199	Enriched	0.429808911661189
chr4	40804781	40804801	+	CAAATTAACCACCAGAAGCC	PHOX2B.00559	2	chr4.40804781.-	-0.0791702134336077	0.20037409046132	NS	0.821339542004902
chr4	40804808	40804828	+	TGCACATGCCTGGCTTCTGG	PHOX2B.00559	3	chr4.40804773.+	0.202556005682279	0.361587941987666	NS	0.906988870394348
chr4	40804914	40804934	+	AGGGGCACCACAGCACTGAG	PHOX2B.00560	1	chr4.40804921.-	0.335908849494304	0.450601817711609	NS	0.923330659389052
chr4	40804921	40804941	+	CACCAAACCTCTCAGTGCTG	PHOX2B.00560	2	chr4.40804914.+	0.118319967188761	0.308695372440259	NS	0.886502032185405
chr4	40804939	40804959	+	AAGGAATGGCCTGGTGAGAG	PHOX2B.00560	3	chr4.40804939.-	0	0.240812393205971	NS	0.844551986052268
chr4	40804992	40805012	+	TCTCAACATAGCCTTCTGGT	PHOX2B.00561	1	chr4.40804997.+	0.953349906701179	0.826684267885257	NS	0.941676356686196
chr4	40804997	40805017	+	CAGAAGGCTATGTTGAGAGG	PHOX2B.00561	2	chr4.40804992.-	0.0697702783041742	0.279840446052832	NS	0.876007942325572
chr4	40805008	40805028	+	AGGCTGGAAAACCCACCAGA	PHOX2B.00561	3	chr4.40805008.-	-0.0960018198773538	0.192334506332543	NS	0.812972016135391
chr4	40805078	40805098	+	AGATGGCAAGCAGTAGAAGA	PHOX2B.00562	1	chr4.40805078.-	-113577677903047	0.00386924608337701	Depleted	0.236194485212502
chr4	40805118	40805138	+	ACAATGGCTCACACTTGGTG	PHOX2B.00562	2	chr4.40805118.-	104409258418317	0.86383301129658	NS	0.943996712006278
chr4	40805134	40805154	+	AAAAGAAAACAAACACACAA	PHOX2B.00562	3	chr4.40805134.-	0.80314267077069	0.752376566551144	NS	0.939826181060146
chr4	40805209	40805229	+	ATATCTGGCATGGCACAGCC	PHOX2B.00563	1	chr4.40805219.+	0.460729589971713	0.53633907667063	NS	0.929974411753747
chr4	40805219	40805239	+	TAAGTCAGATATATCTGGCA	PHOX2B.00563	2	chr4.40805209.+	-0.0911478880581953	0.194632487270598	NS	0.816121293377317
chr4	40805244	40805264	+	CTCTGCTCAGGATATGAGCT	PHOX2B.00563	3	chr4.40805244.+	0.16349873228288	0.336657096097088	NS	0.898735081902904
chr4	40805307	40805327	+	AGTCCCGCAAACACAAGCGT	PHOX2B.00564	1	chr4.40805307.-	0.74237909035257	0.718081198063225	NS	0.938718859724815
chr4	40805308	40805328	+	CAGTCCCGCAAACACAAGCG	PHOX2B.00564	2	chr4.40805308.-	0.221515136395527	0.37391313648425	NS	0.908874188275248
chr4	40805343	40805363	+	GCAGTCAAGTGACAGCAGCA	PHOX2B.00564	3	chr4.40805343.-	0.188152096918015	0.352318357960932	NS	0.904867941358398
chr4	40805382	40805402	+	GATGCTATGACAGCTACTGC	PHOX2B.00565	1	chr4.40805420.-	0.513739003947953	0.572472761475969	NS	0.933528598217549
chr4	40805392	40805412	+	ACTCGGGACAAGGAATAAAG	PHOX2B.00565	2	chr4.40805382.-	0.483014293094851	0.551583534814257	NS	0.931152962485065
chr4	40805420	40805440	+	AGATTGGGGAACTCGGGACA	PHOX2B.00565	3	chr4.40805392.-	0.755977562692009	0.725950949377134	NS	0.938718859724815
chr4	40805478	40805498	+	ATCTTCGGGGTAACTAACGT	PHOX2B.00566	1	chr4.40805539.+	0.350497247084133	0.460580518033777	NS	0.923949738747822
chr4	40805526	40805546	+	AGATAATATCCCTATCTTCG	PHOX2B.00566	2	chr4.40805526.+	0.638600464323229	0.654721505301406	NS	0.937543717606849
chr4	40805539	40805559	+	CCTTTGAAATCAGGGTCTAG	PHOX2B.00566	3	chr4.40805478.-	0.795461243476351	0.748167588280694	NS	0.939826181060146
chr4	40805584	40805604	+	GAAACTAACACACATGACAA	PHOX2B.00567	1	chr4.40805586.-	0.446683125895309	0.526701275868939	NS	0.929234308843606
chr4	40805586	40805606	+	AACTAACACACATGACAAAG	PHOX2B.00567	2	chr4.40805584.-	0.584962500721156	0.620028857152728	NS	0.936381813599902
chr4	40805622	40805642	+	AGAAATTCCTCCAAACTTGG	PHOX2B.00567	3	chr4.40805622.+	-0.242856523896164	0.130783048368706	NS	0.727718454121211
chr4	40805688	40805708	+	GGCATTGGCAAGGTGCTGGC	PHOX2B.00568	1	chr4.40805703.+	0.138354922441443	0.320971096949615	NS	0.890076128831566
chr4	40805703	40805723	+	GGCCGGTTGGATTCCTCCTG	PHOX2B.00568	2	chr4.40805720.+	0.773114597639171	0.73571139411552	NS	0.93973711000404
chr4	40805720	40805740	+	GGAGTCCTAAACCAAGGCAT	PHOX2B.00568	3	chr4.40805688.+	122635043490513	0.92104811119598	NS	0.946967850620994
chr4	40805776	40805796	+	AGCCAGCAACCACCACAAGC	PHOX2B.00569	1	chr4.40805776.-	0.170932821979901	0.341351417493523	NS	0.901145559753714
chr4	40805794	40805814	+	TGGCTGTCCTTGCTGTTCTT	PHOX2B.00569	2	chr4.40805794.+	193168305705981	0.00428078202495763	Enriched	0.244341758098799
chr4	40805814	40805834	+	TGGCTTGTAGCTGTGTCACA	PHOX2B.00569	3	chr4.40805814.+	-0.00712443443338148	0.237000723859671	NS	0.844551986052268
chr4	40806288	40806308	+	TCCTGATAGTTTAACTCATG	PHOX2B.00574	1	chr4.40806320.+	0.372371034476108	0.475587216703538	NS	0.925917840682346
chr4	40806293	40806313	+	TTTTATTAATCATTGTGTCC	PHOX2B.00574	2	chr4.40806293.-	15364326067935	0.0257584816243027	Enriched	0.422361792047949
chr4	40806320	40806340	+	TTAATCATTGTGTCCTGGCC	PHOX2B.00574	3	chr4.40806288.-	110645094163064	0.885954646153503	NS	0.945180911669749
chr4	40806377	40806397	+	ATATTTTAATAATATAAGCC	PHOX2B.00575	1	chr4.40806377.+	173206679475337	0.0111657963470779	Enriched	0.345600737209074
chr4	40806429	40806449	+	ATTTATCATTTCTTAGTAAG	PHOX2B.00575	2	chr4.40806429.-	0.799922164551087	0.750616502806114	NS	0.939826181060146
chr4	40806590	40806610	+	AATAATGTAATTAAAGTGAT	PHOX2B.00577	1	chr4.40806590.+	-0.0329146224727352	0.223483857824313	NS	0.840502435158452
chr4	40806647	40806667	+	AAGGAGAAAACGTTTTCTTT	PHOX2B.00577	2	chr4.40806647.-	0.724026538458708	0.707290597567694	NS	0.938702338455037
chr4	40806675	40806695	+	TTTGAAAATGGTAGAAATAT	PHOX2B.00578	1	chr4.40806675.+	0.398163680714448	0.493325443789573	NS	0.925917840682346
chr4	40806726	40806746	+	ATATTTACCTGCTTTGATAA	PHOX2B.00578	2	chr4.40806726.+	10146467759644	0.852427155259185	NS	0.94393340176817
chr4	40806733	40806753	+	AAGCTTTCCATTATCAAAGC	PHOX2B.00578	3	chr4.40806733.-	0.0517150365441554	0.269453502184505	NS	0.869167103432883
chr4	40806807	40806827	+	TTGGCATAGTTGGTTAAAGA	PHOX2B.00579	1	chr4.40806817.+	-0.0948591863414412	0.192873960900972	NS	0.813747646056494
chr4	40806817	40806837	+	TTTGTTATTCTTGGCATAGT	PHOX2B.00579	2	chr4.40806807.+	134905114324913	0.947796622585349	NS	0.949559786268144
chr4	40806827	40806847	+	TGGTTAAAGATGGAGAATCT	PHOX2B.00579	3	chr4.40806827.+	-0.0382193222304902	0.220759014191784	NS	0.83766297540167
chr4	40806892	40806912	+	GGAATTTCTGTTTAAACGAT	PHOX2B.00580	1	chr4.40806940.+	0.783866569135234	0.741743548821374	NS	0.939783826150853
chr4	40806919	40806939	+	TTCAGAATTGTGTTCTTGAT	PHOX2B.00580	2	chr4.40806919.+	0.544005826498299	0.592854168449811	NS	0.935653390061279
chr4	40806940	40806960	+	TTATAATAGTATTTAGGGAA	PHOX2B.00580	3	chr4.40806892.+	0.0914983544854961	0.292592209905947	NS	0.881253094282063
chr4	40807004	40807024	+	GGACTAAGCCTGCAGCAGAC	PHOX2B.00581	1	chr4.40807047.-	-0.0757273261632451	0.202043109374855	NS	0.822738174695426
chr4	40807022	40807042	+	CAAGCATTCAGCAGTTAGAA	PHOX2B.00581	2	chr4.40807022.-	0.0791438847197366	0.285308490352707	NS	0.878312826863928
chr4	40807047	40807067	+	AATGGCTTCTTTGCCAAGAG	PHOX2B.00581	3	chr4.40807004.-	118555565315608	0.910165156409901	NS	0.946022216494431
chr4	40807080	40807100	+	CAACCATTGGTAATTTCAGA	PHOX2B.00582	1	chr4.40807137.-	0.994725057959326	0.844357325162995	NS	0.942682879876651
chr4	40807134	40807154	+	GAACCATCTGAAATTACCAA	PHOX2B.00582	2	chr4.40807134.+	0.820365787577759	0.761675611783203	NS	0.939826181060146
chr4	40807137	40807157	+	ATTTCCTTTAAGGAGCACAG	PHOX2B.00582	3	chr4.40807080.-	0.544005826498299	0.592854168449811	NS	0.935653390061279
chr4	40807206	40807226	+	AAACTACAAAGCCTCATAAG	PHOX2B.00583	1	chr4.40807229.+	0.660250628025393	0.668383100482922	NS	0.937543717606849
chr4	40807229	40807249	+	ATTAATTCCAAAGTATGACA	PHOX2B.00583	2	chr4.40807206.-	103121873061072	0.858922738148355	NS	0.94393340176817
chr4	40807237	40807257	+	AAGCCTCATAAGAGGAAGCC	PHOX2B.00583	3	chr4.40807237.+	0.0856087155088369	0.289109131669019	NS	0.880245569565884
chr4	40807295	40807315	+	ACACATTTCAGCTGAAGGGC	PHOX2B.00584	1	chr4.40807300.+	0.428620471551769	0.514285597687315	NS	0.928113248789352
chr4	40807296	40807316	+	ACAAACACATTTCAGCTGAA	PHOX2B.00584	2	chr4.40807296.+	0.783995906626099	0.741815673933261	NS	0.939783826150853
chr4	40807300	40807320	+	CACAAACACATTTCAGCTGA	PHOX2B.00584	3	chr4.40807295.+	0.480166310709546	0.549639056196875	NS	0.931152962485065
chr4	40807639	40807659	+	TATAAAGAACAGGGCTGGCC	PHOX2B.00587	1	chr4.40807639.-	0.845388054052192	0.774837808973985	NS	0.939826181060146
chr4	40807640	40807660	+	GTATAAAGAACAGGGCTGGC	PHOX2B.00587	2	chr4.40807640.-	-0.265894059973035	0.122527498132709	NS	0.715753452104727
chr4	40807644	40807664	+	GGAAGTATAAAGAACAGGGC	PHOX2B.00587	3	chr4.40807644.-	0.0188590272513158	0.251061270679821	NS	0.859111584533348
chr4	40807703	40807723	+	ATGTTACAAAATGCTTGGGG	PHOX2B.00588	1	chr4.40807703.-	-0.245365757740787	0.129865641907449	NS	0.727020829178425
chr4	40807706	40807726	+	TAGATGTTACAAAATGCTTG	PHOX2B.00588	2	chr4.40807706.-	0.0752881273042372	0.283053099238187	NS	0.878312826863928
chr4	40807744	40807764	+	TATGTAAGAAATAAGCAGCC	PHOX2B.00588	3	chr4.40807744.+	123266075679027	0.922638328728825	NS	0.947229587204207
chr4	40807848	40807868	+	TGGAGTGAACCATGTTGGCC	PHOX2B.00589	1	chr4.40807848.-	0.0627357553479627	0.275770564372725	NS	0.873486785192223
chr4	40808078	40808098	+	CGCTGAGGCTTATGAGATTG	PHOX2B.00592	1	chr4.40808143.+	0.550474124335866	0.597179415352964	NS	0.935653390061279
chr4	40808128	40808148	+	AGGTATCAGGTTCATAAATG	PHOX2B.00592	2	chr4.40808078.+	0.510961919277379	0.570592096225779	NS	0.933528598217549
chr4	40808143	40808163	+	TTTTAAAAAGGCATTCGCTG	PHOX2B.00592	3	chr4.40808128.+	0.690895945470221	0.687340458979164	NS	0.937888224517435
chr4	40808173	40808193	+	AGAAATAAGAAATAGTTTTT	PHOX2B.00593	1	chr4.40808173.-	152262544512449	0.027219531527396	Enriched	0.426940453000205
chr4	40808231	40808251	+	GATACATTGATAAATATTTG	PHOX2B.00593	2	chr4.40808231.+	0.619472031147766	0.642480353352176	NS	0.937543717606849
chr4	40808232	40808252	+	ATACATTGATAAATATTTGC	PHOX2B.00593	3	chr4.40808232.+	0.121561979880913	0.310667840106656	NS	0.887262923133613
chr4	40808287	40808307	+	TCACAGACACTGTCTCAGAA	PHOX2B.00594	1	chr4.40808312.-	0.391190757324476	0.488527225730713	NS	0.925917840682346
chr4	40808312	40808332	+	TTCACAGACACTGTCTCAGA	PHOX2B.00594	2	chr4.40808313.-	0.675273271759964	0.677734016415497	NS	0.937543717606849
chr4	40808313	40808333	+	AAATGCTTCTTTAATTGCAG	PHOX2B.00594	3	chr4.40808287.+	0.619519722757525	0.642511062711777	NS	0.937543717606849
chr4	40808383	40808403	+	AGTTGGGTAAATCATCAAAA	PHOX2B.00595	1	chr4.40808383.+	0.859256023969634	0.781951539474255	NS	0.940163557721813
chr4	40808384	40808404	+	GTTGGGTAAATCATCAAAAC	PHOX2B.00595	2	chr4.40808384.+	-0.141554144214019	0.171585576962301	NS	0.789020994656576
chr4	40808442	40808462	+	AAAGGTGCCACTACTGATAA	PHOX2B.00595	3	chr4.40808442.+	0.0296251691092781	0.257013937970648	NS	0.862029876165931
chr4	40808489	40808509	+	TGGCTTTAGTTTCTCGATTC	PHOX2B.00596	1	chr4.40808489.-	0.876851769227135	0.790788256527013	NS	0.940618419418053
chr4	40808509	40808529	+	AGTCTCTGATAGATTAGCAC	PHOX2B.00596	2	chr4.40808509.-	-0.197301440373618	0.148219541799273	NS	0.756635388163203
chr4	40808541	40808561	+	GTATTTTTCTGGGGAAGAGG	PHOX2B.00596	3	chr4.40808541.-	-0.109624491174498	0.18597432861272	NS	0.806594408350481
chr4	40808581	40808601	+	GACCAGAAAACCCAACAAGC	PHOX2B.00597	1	chr4.40808588.+	120197658478235	0.914672802671612	NS	0.946414399933932
chr4	40808588	40808608	+	GTTGGGTTTTCTGGTCTGTG	PHOX2B.00597	2	chr4.40808581.-	-0.472752997135131	0.0643381485943457	NS	0.542043270689271
chr4	40808611	40808631	+	TGCAGGCACTGCAGGATGGG	PHOX2B.00597	3	chr4.40808611.-	0.721067967285998	0.705533274743047	NS	0.9384876270173
chr4	40808674	40808694	+	ACCTCGGCCAGAAGACAGAA	PHOX2B.00598	1	chr4.40808690.+	0.576029375951148	0.61414698792187	NS	0.936381813599902
chr4	40808690	40808710	+	AGACACACTTCTTAAGACCT	PHOX2B.00598	2	chr4.40808674.+	0.394573396719128	0.490854727993666	NS	0.925917840682346
chr4	40808742	40808762	+	GAAAATGGCATAAAGACTGG	PHOX2B.00598	3	chr4.40808742.-	0.0478285250906152	0.26724318687054	NS	0.867080115675195
chr4	40808793	40808813	+	CGACAGTACAAATGTTGAGT	PHOX2B.00599	1	chr4.40808793.-	0.423681593688095	0.510887852505981	NS	0.927415507693591
chr4	40808798	40808818	+	TCAACATTTGTACTGTCGTT	PHOX2B.00599	2	chr4.40808798.+	-0.548304030142308	0.0495029378999303	Depleted	0.470262482165097
chr4	40808841	40808861	+	GAGTGTGTGGGAAGGCAGGT	PHOX2B.00599	3	chr4.40808841.-	-155506101500729	0.000353730012378431	Depleted	0.0752243889579843
chr4	40808905	40808925	+	AATCAAAGCCATCGCCGAGG	PHOX2B.00600	1	chr4.40808919.-	0.450661409009565	0.529432757662426	NS	0.92949063263992
chr4	40808919	40808939	+	GACAATCAAAGCCATCGCCG	PHOX2B.00600	2	chr4.40808922.-	0.415037499278844	0.504939316730974	NS	0.925917840682346
chr4	40808922	40808942	+	CCGAGGAGGCCTGAGTAGGG	PHOX2B.00600	3	chr4.40808905.-	0.49650159990774	0.560774482917009	NS	0.932194465274159
chr4	40809022	40809042	+	ACACAAGATATTCATTCTTT	PHOX2B.00601	1	chr4.40809022.+	0.858956118544817	0.781799083193262	NS	0.940163557721813
chr4	40809032	40809052	+	TTCATTCTTTTGGTCACCTA	PHOX2B.00601	2	chr4.40809032.+	0.133978305035921	0.318272098254912	NS	0.888686846647813
chr4	40809048	40809068	+	ATCACACTTAGAAGATCCCT	PHOX2B.00601	3	chr4.40809048.-	146631800422254	0.0339117244180546	Enriched	0.440690705020143
chr4	40809092	40809112	+	CAAGTGAGAAACAATAATGT	PHOX2B.00602	1	chr4.40809092.+	-0.0807826547160461	0.199595278647002	NS	0.820231469557632
chr4	40809145	40809165	+	CCAATCACTGCTGCTCTGAG	PHOX2B.00602	2	chr4.40809145.+	0.250893842961582	0.39326504393697	NS	0.911669844287692
chr4	40809145	40809165	+	CCTCTCAGAGCAGCAGTGAT	PHOX2B.00602	3	chr4.40809145.-	0.611434712082347	0.637291965810613	NS	0.937543717606849
chr4	40809172	40809192	+	AGTTAGAGACTCAGTATCAG	PHOX2B.00603	1	chr4.40809172.+	0.541794641564783	0.591372955084647	NS	0.935653390061279
chr4	40809212	40809232	+	AGTCCAGCCTGAAAGTTCAC	PHOX2B.00603	2	chr4.40809212.-	-0.0218263624531784	0.229240870202781	NS	0.842677542751331
chr4	40809239	40809259	+	GCTGCCAAGTTTCCCCTGCA	PHOX2B.00603	3	chr4.40809239.+	0.20586069744656	0.36372640537792	NS	0.906988870394348
chr4	40809274	40809294	+	ACCGCTCTTCAGCATCCATG	PHOX2B.00604	1	chr4.40809342.+	0.687532234361704	0.685282529628681	NS	0.937888224517435
chr4	40809342	40809362	+	ATGAGCTACCTGCTGAAGGG	PHOX2B.00604	2	chr4.40809274.-	0.602958930015002	0.631793109730414	NS	0.937543717606849
chr4	40809343	40809363	+	ACCGCATGGATGCTGAAGAG	PHOX2B.00604	3	chr4.40809343.-	0.893084796083488	0.798750521324396	NS	0.941006733728267
chr4	40809375	40809395	+	GACTTTCTCAGTCACGATCA	PHOX2B.00605	1	chr4.40809375.+	-0.149288708748014	0.168210048491134	NS	0.785828122725209
chr4	40809376	40809396	+	ACTTTCTCAGTCACGATCAA	PHOX2B.00605	2	chr4.40809376.+	0.425454115224182	0.512107378316932	NS	0.927566856433149
chr4	40809415	40809435	+	ATCAAGCTGTTCTTTGAACA	PHOX2B.00605	3	chr4.40809415.+	-0.205114429904612	0.145123480237675	NS	0.752390947207957
chr4	40809499	40809519	+	GCTACACACACCTGGCACTT	PHOX2B.00606	1	chr4.40809499.-	0.0884203610577648	0.290769480389425	NS	0.881253094282063
chr4	40809522	40809542	+	TCAGAGTTCCTTTTACAGTG	PHOX2B.00606	2	chr4.40809522.+	0.128474557948809	0.314891674580981	NS	0.887801513546994
chr4	40809538	40809558	+	AGTGAGGTGTCTCTCACTGG	PHOX2B.00606	3	chr4.40809538.+	0.325345455445097	0.443395359792646	NS	0.92254805995003
chr4	40809601	40809621	+	TGTAACAGTGCTTGACATAG	PHOX2B.00607	1	chr4.40809606.-	0.175086706558091	0.343985212398864	NS	0.902075817682871
chr4	40809602	40809622	+	CAGTGCTTGACATAGAGGAA	PHOX2B.00607	2	chr4.40809601.-	-0.371481133292104	0.0893746316279757	NS	0.634265517303627
chr4	40809606	40809626	+	ACAGTGCTTGACATAGAGGA	PHOX2B.00607	3	chr4.40809602.-	0.693111304576779	0.688692645219345	NS	0.937888224517435
chr4	40809721	40809741	+	ATTTCTGATTCTAAGATCAG	PHOX2B.00608	1	chr4.40809727.+	-0.180572245641821	0.154996468232478	NS	0.769462380078757
chr4	40809726	40809746	+	AATTTCTGATTCTAAGATCA	PHOX2B.00608	2	chr4.40809726.+	-0.258311995591391	0.125203184840035	NS	0.719977363508498
chr4	40809727	40809747	+	ATCTTAGAATCAGAAATTTG	PHOX2B.00608	3	chr4.40809721.-	-0.0206102796752862	0.229877280001886	NS	0.842723620609863
chr4	40809780	40809800	+	AGCACACAGGAATCAAACTT	PHOX2B.00609	1	chr4.40809780.+	0.148575681248879	0.327310855904005	NS	0.893780217174502
chr4	40809796	40809816	+	ACTTTGGTAAATCATTTCTG	PHOX2B.00609	2	chr4.40809796.+	129582434095146	0.937241457495038	NS	0.949112118486788
chr4	40809895	40809915	+	TAATCATACCAATTTTTGGT	PHOX2B.00610	1	chr4.40809895.-	0.549834277317554	0.596752080262788	NS	0.935653390061279
chr4	40809906	40809926	+	TTGGTATGATTATCATTTCT	PHOX2B.00610	2	chr4.40809906.+	-0.317291684766644	0.105445017831429	NS	0.67642414942083
chr4	40809927	40809947	+	GGTCTACTGATTTTTCATCA	PHOX2B.00610	3	chr4.40809927.+	134532852746744	0.947107501838964	NS	0.949516559291313
chr4	40810084	40810104	+	TCCTAAATGCTCAATTCAGG	PHOX2B.00612	1	chr4.40810087.+	109840370406099	0.883253202858742	NS	0.945014733777034
chr4	40810087	40810107	+	AATTCCTAAATGCTCAATTC	PHOX2B.00612	2	chr4.40810084.+	0.93057859904252	0.81643315893328	NS	0.941655797122065
chr4	40810130	40810150	+	CTTCTTCAAGATGAATACTT	PHOX2B.00612	3	chr4.40810130.+	0.193603997911823	0.355816951753043	NS	0.905386056958931
chr4	40810190	40810210	+	CTTGAAGTGAGAAAAGAGAA	PHOX2B.00613	1	chr4.40810190.+	0.357552004618084	0.465415401493376	NS	0.925158064084131
chr4	40810208	40810228	+	AATGGTGAATTGTATTATAG	PHOX2B.00613	2	chr4.40810208.+	-0.0592971836837722	0.210121885080187	NS	0.828809839040992
chr4	40810271	40810291	+	AGTAAAACGTGTCAGTGGGC	PHOX2B.00614	1	chr4.40810271.+	0.183599938339389	0.349406675108898	NS	0.904613623865403
chr4	40810272	40810292	+	GTAAAACGTGTCAGTGGGCT	PHOX2B.00614	2	chr4.40810272.+	0.525558213523561	0.580457922834445	NS	0.934609755379185
chr4	40810340	40810360	+	TGGGCACGCCACTTGAGCAC	PHOX2B.00614	3	chr4.40810340.+	-0.0863716264332535	0.196909928776515	NS	0.817573171405721
chr4	40810596	40810616	+	AAAAAAGTGTCAATGAAGAA	PHOX2B.00617	1	chr4.40810596.+	-0.0388192488905282	0.220452054395519	NS	0.837307595204513
chr4	40810624	40810644	+	AGACTTTTTATAGTTGAACC	PHOX2B.00617	2	chr4.40810624.+	127612440527424	0.932937656403297	NS	0.948463941282635
chr4	40810642	40810662	+	GATTTAAAATACAATAAGCC	PHOX2B.00617	3	chr4.40810642.-	0.0978473233981446	0.296368621561481	NS	0.88179645441752
chr4	40810796	40810816	+	AACCAGATAGAAATCTGGGT	PHOX2B.00619	1	chr4.40810796.-	-0.0511388489918009	0.214202888525931	NS	0.832587240789771
chr4	40810797	40810817	+	AGTCCATGCCTCAAGGAAGG	PHOX2B.00619	2	chr4.40810828.+	-0.269721300961037	0.121192222512249	NS	0.712779881361595
chr4	40810828	40810848	+	CAACCAGATAGAAATCTGGG	PHOX2B.00619	3	chr4.40810797.-	-0.0955776599822311	0.192534650854547	NS	0.813185299452627
chr4	40810887	40810907	+	GGAGGGCCCGAAAAGGATAA	PHOX2B.00620	1	chr4.40810907.-	120004498981865	0.914151534057526	NS	0.946211396653337
chr4	40810907	40810927	+	GTATGGTGGAGGGCCCGAAA	PHOX2B.00620	2	chr4.40810914.-	0.616326671630491	0.64045297985412	NS	0.937543717606849
chr4	40810914	40810934	+	GGGATTCTTATGATACACAA	PHOX2B.00620	3	chr4.40810887.-	0.572183895999853	0.611606803373949	NS	0.936381813599902
chr4	40811006	40811026	+	GTGATGTTGTCTCATTGTTA	PHOX2B.00621	1	chr4.40811006.+	0.106915203916512	0.301800660334757	NS	0.883866883924274
chr4	40811017	40811037	+	TCATTGTTATGGAATAGTTT	PHOX2B.00621	2	chr4.40811017.+	132540028679417	0.943294930394557	NS	0.949416669145278
chr4	40811086	40811106	+	TAGGAGATAATCAATGTAAG	PHOX2B.00622	1	chr4.40811086.-	119010288337994	0.911430757286569	NS	0.94619570735983
chr4	40811098	40811118	+	ATTATCTCCTAACATGCATT	PHOX2B.00622	2	chr4.40811098.+	0.658565590761154	0.667327526652895	NS	0.937543717606849
chr4	40811105	40811125	+	TTTAGTGCCAAATGCATGTT	PHOX2B.00622	3	chr4.40811105.-	-0.28203536776385	0.116965557897863	NS	0.703007721447611
chr4	40811197	40811217	+	GAGAATCTTCTATGAAGGAC	PHOX2B.00623	1	chr4.40811202.+	111547721741994	0.888931419342773	NS	0.94529077949554
chr4	40811202	40811222	+	TCTTTGAGAATCTTCTATGA	PHOX2B.00623	2	chr4.40811197.+	0.423599512782268	0.510831376853492	NS	0.927349805943594
chr4	40811220	40811240	+	ACAGGATTATTTAAATACTT	PHOX2B.00623	3	chr4.40811220.+	-0.434800754100274	0.0729921844599434	NS	0.575603424953006
chr4	40811274	40811294	+	ACGTGGTGGCTCACATACTT	PHOX2B.00624	1	chr4.40811291.+	0.312939311660108	0.434955776220518	NS	0.920201453639235
chr4	40811277	40811297	+	AAGCAATATGAGGCCGGACG	PHOX2B.00624	2	chr4.40811274.+	0.770518153877233	0.734244036917346	NS	0.939524959586222
chr4	40811291	40811311	+	CAATATGAGGCCGGACGTGG	PHOX2B.00624	3	chr4.40811277.+	0.773085019972858	0.735694701818108	NS	0.93973711000404
chr4	40811520	40811540	+	CAGACAGAGGAGTCTTACTC	PHOX2B.00626	1	chr4.40811520.-	0.084888897586513	0.2886847786846	NS	0.880125721878863
chr4	40811595	40811615	+	TTCCACTGACATGTTTCATT	PHOX2B.00627	1	chr4.40811595.+	0.46948528330122	0.542336272244113	NS	0.93091185341988
chr4	40811597	40811617	+	TGCCAAATGAAACATGTCAG	PHOX2B.00627	2	chr4.40811597.-	-0.0099154688650828	0.23551657190781	NS	0.844551986052268
chr4	40811611	40811631	+	CATTTGGCATTTTACATTCT	PHOX2B.00627	3	chr4.40811611.+	-0.0856087155088369	0.197275192422962	NS	0.817848549053742
chr4	40811734	40811754	+	TGGTTTCAGGCATTATATGG	PHOX2B.00628	1	chr4.40811734.-	-0.0504049534372432	0.214572248572216	NS	0.832587240789771
chr4	40811737	40811757	+	TTATGGTTTCAGGCATTATA	PHOX2B.00628	2	chr4.40811737.-	170744650724615	0.0124741539630648	Enriched	0.354013530275918
chr4	40811747	40811767	+	CAAAATTTCATTATGGTTTC	PHOX2B.00628	3	chr4.40811747.-	0.966211686543717	0.832310015349044	NS	0.942040143992418
chr4	40811774	40811794	+	TGACTAGAGAGAAACCACTG	PHOX2B.00629	1	chr4.40811774.+	0.584962500721156	0.620028857152728	NS	0.936381813599902
chr4	40811798	40811818	+	TGCAAGATGAACAAAAAGCG	PHOX2B.00629	2	chr4.40811800.+	-0.30610312772568	0.109008545608375	NS	0.68387605959195
chr4	40811800	40811820	+	AGTGCAAGATGAACAAAAAG	PHOX2B.00629	3	chr4.40811798.+	0.159780444036769	0.334318608496106	NS	0.897365000449628
chr4	40811902	40811922	+	CACACTAAATCCAAAATGAA	PHOX2B.00630	1	chr4.40811902.-	0.168719238696915	0.339951021745675	NS	0.900937215639109
chr4	40811931	40811951	+	ATTCTTTATTCTTTGATGTC	PHOX2B.00630	2	chr4.40811936.+	-0.953205788521059	0.00943021945419876	Depleted	0.332557038482311
chr4	40811936	40811956	+	CATCAAAGAATAAAGAATAG	PHOX2B.00630	3	chr4.40811931.-	0.208586621811417	0.365493552933023	NS	0.907422688271269
chr4	40812014	40812034	+	CGCTTACAAAAGACTCGAGT	PHOX2B.00631	1	chr4.40812015.+	0.008562013503424	0.24543696944862	NS	0.854244830985908
chr4	40812015	40812035	+	AATAGGCTTCTATGTCCGGA	PHOX2B.00631	2	chr4.40812044.+	0.903138460747411	0.803589415598979	NS	0.941655797122065
chr4	40812044	40812064	+	CAACTCGAGTCTTTTGTAAG	PHOX2B.00631	3	chr4.40812014.-	0.373043410614217	0.476049165155392	NS	0.925917840682346
chr4	40812075	40812095	+	CTGATCACCAAATAAGTACA	PHOX2B.00632	1	chr4.40812080.+	0.440088871334211	0.522170968326232	NS	0.929234308843606
chr4	40812080	40812100	+	TACTTATTTGGTGATCAGGA	PHOX2B.00632	2	chr4.40812075.-	0.70314392706947	0.694784214665889	NS	0.937888224517435
chr4	40812122	40812142	+	GTTACTTCCTAGTTCTTACC	PHOX2B.00632	3	chr4.40812122.+	0.238159737194765	0.384841477631916	NS	0.910572892947621
chr4	40812180	40812200	+	CTTAGAAATCACTTTAGTAA	PHOX2B.00633	1	chr4.40812180.-	0.0921182019884314	0.292959913089843	NS	0.881253094282063
chr4	40812190	40812210	+	AGTGATTTCTAAGAAGTCTG	PHOX2B.00633	2	chr4.40812190.+	-0.27500704749987	0.119364971316652	NS	0.708595847642165
chr4	40812296	40812316	+	ATTTAGCTGCATAAAACGTT	PHOX2B.00634	1	chr4.40812296.-	-0.0264722113611911	0.226818687232254	NS	0.842143432904571
chr4	40812344	40812364	+	AATGTGTAAAAGTGGTCAAC	PHOX2B.00634	2	chr4.40812344.+	-102358682031762	0.00676117111164018	Depleted	0.29487218806369
chr4	40812382	40812402	+	TGCGTTGACACGGTGTGAGT	PHOX2B.00635	1	chr4.40812439.+	0.938599455335857	0.820086283567702	NS	0.941655797122065
chr4	40812401	40812421	+	AAAACAAAGCGTTCTTTCAG	PHOX2B.00635	2	chr4.40812382.+	0.0455146592523688	0.265931617103871	NS	0.866784513234831
chr4	40812439	40812459	+	GGGGAAGTAAGCTGCTCTGG	PHOX2B.00635	3	chr4.40812401.+	-0.169337704450327	0.159660626541838	NS	0.775562198999029
chr4	40812485	40812505	+	TAAACTTTCTACTGGCCGTG	PHOX2B.00636	1	chr4.40812485.+	0.788495894806288	0.744318576944809	NS	0.939826181060146
chr4	40812500	40812520	+	CATCTAACGTGTGTGCCACA	PHOX2B.00636	2	chr4.40812500.-	-0.249119659255166	0.128501505334328	NS	0.725530479982237
chr4	40812539	40812559	+	TGGCCAACTAGAGAGCGAAG	PHOX2B.00636	3	chr4.40812539.+	0.373907623318989	0.476642959953911	NS	0.925917840682346
chr4	40812593	40812613	+	CATGTTGTGGTGAAATCTTG	PHOX2B.00637	1	chr4.40812606.+	0.179224562180074	0.346616391942556	NS	0.904235786737519
chr4	40812606	40812626	+	GGAAAATGCTTGTCATGTTG	PHOX2B.00637	2	chr4.40812593.+	0.349491734494396	0.459891860911688	NS	0.923949738747822
chr4	40812638	40812658	+	TGCAATGCCTGGGACATGAA	PHOX2B.00637	3	chr4.40812638.+	-0.0995356735509144	0.190671968918034	NS	0.810666148676804
chr4	40812680	40812700	+	TTGTAAGATGACTCGACACA	PHOX2B.00638	1	chr4.40812703.-	0.489655540625429	0.556112999228793	NS	0.931581979583017
chr4	40812703	40812723	+	TCCATCTTGAAATCATAAAG	PHOX2B.00638	2	chr4.40812729.+	-0.589288426123946	0.042679551339532	Depleted	0.457236416884117
chr4	40812729	40812749	+	GCTCTGGGGCTTCCAGGCAA	PHOX2B.00638	3	chr4.40812680.+	0.575171997528347	0.61358105439808	NS	0.936381813599902
chr4	40812773	40812793	+	CATCTGTCTTGTTGCATGAA	PHOX2B.00639	1	chr4.40812821.-	0.784732013096934	0.742225965119577	NS	0.939826181060146
chr4	40812821	40812841	+	AAGTTCTTGGTGATAAACTG	PHOX2B.00639	2	chr4.40812773.-	0.608312987998537	0.63526989880317	NS	0.937543717606849
chr4	40812836	40812856	+	GACAGATGAACAAAAAACAA	PHOX2B.00639	3	chr4.40812836.+	140319125643074	0.0429654632482483	Enriched	0.457964472691855
chr4	40812872	40812892	+	TGAGTGATCTTGTATCCAGG	PHOX2B.00640	1	chr4.40812872.+	-0.0178480013329246	0.231326525157677	NS	0.844551986052268
chr4	40812881	40812901	+	TTGTATCCAGGTGGAAACAA	PHOX2B.00640	2	chr4.40812881.+	0.213403638109193	0.368623272499258	NS	0.908532869668001
chr4	40812932	40812952	+	TGAAATCACACATGTTGTGA	PHOX2B.00640	3	chr4.40812932.+	0.443918619265973	0.524802423397202	NS	0.929234308843606
chr4	40812974	40812994	+	AGCAGTGCTTTAGTCTGCAA	PHOX2B.00641	1	chr4.40812974.+	0.53051471669878	0.583796942447457	NS	0.934999432625145
chr4	40813043	40813063	+	TGCCAAGGAGCAGATGTATG	PHOX2B.00641	2	chr4.40813043.+	100705475753395	0.849385481082009	NS	0.94393340176817
chr4	40813046	40813066	+	CAAGGAGCAGATGTATGAGG	PHOX2B.00641	3	chr4.40813046.+	0.176156955153827	0.344665044334743	NS	0.902252958095907
chr4	40813086	40813106	+	AGCTGCTTTTAAAAAATAAA	PHOX2B.00642	1	chr4.40813086.+	0.0740005814437768	0.282301871146938	NS	0.878114575997026
chr4	40813142	40813162	+	TTTGTAGTCACATTTCTATT	PHOX2B.00642	2	chr4.40813142.-	-0.0146467759644013	0.23301242270328	NS	0.844551986052268
chr4	40813143	40813163	+	ATTTGTAGTCACATTTCTAT	PHOX2B.00642	3	chr4.40813143.-	-0.348803800878757	0.0958629660366167	NS	0.65312473937749
chr4	40813208	40813228	+	TACACTGGGAGATAATATCC	PHOX2B.00643	1	chr4.40813223.+	-0.0581029545635683	0.210716398920933	NS	0.82926279837002
chr4	40813209	40813229	+	TTACTTAGATCTGGATACAC	PHOX2B.00643	2	chr4.40813208.+	0.797315250081038	0.749186922603239	NS	0.939826181060146
chr4	40813223	40813243	+	TACTTAGATCTGGATACACT	PHOX2B.00643	3	chr4.40813209.+	119129865223488	0.911761351679699	NS	0.94619570735983
chr4	40813311	40813331	+	TATTTTAAGCTGTATTTAAC	PHOX2B.00644	1	chr4.40813311.+	0.0524674198941355	0.269882449749281	NS	0.869167103432883
chr4	40813327	40813347	+	TAACAGGTTAATTAAAAATA	PHOX2B.00644	2	chr4.40813327.+	-0.750972452160085	0.0227846811331659	Depleted	0.411600628514663
chr4	40813341	40813361	+	AAAATATGGTAAGACATAGA	PHOX2B.00644	3	chr4.40813341.+	0.116409492115311	0.30753559775683	NS	0.885964501331851
chr4	40813381	40813401	+	AGATCTGTGATTCGGTAAAC	PHOX2B.00645	1	chr4.40813381.-	0.239670412768283	0.385838032883767	NS	0.910572892947621
chr4	40813389	40813409	+	TAAGATATCAGGTAAAACAT	PHOX2B.00645	2	chr4.40813433.+	0.611804112939797	0.637530989830248	NS	0.937543717606849
chr4	40813433	40813453	+	CATTCTTTAGATCTGTGATT	PHOX2B.00645	3	chr4.40813389.-	0.670294554520918	0.674647061763953	NS	0.937543717606849
chr4	40813487	40813507	+	TCATACATACTTTTTGGCCA	PHOX2B.00646	1	chr4.40813487.+	-0.487445994806894	0.0612103078708717	NS	0.527737271193596
chr4	40813504	40813524	+	TGTTCAGACACTTTCTGCCA	PHOX2B.00646	2	chr4.40813504.-	0.67742072250583	0.679061742068393	NS	0.937543717606849
chr4	40813576	40813596	+	CAGACGTTTTGTTTTGAAAA	PHOX2B.00647	1	chr4.40813576.-	0.235289415350889	0.382950096944834	NS	0.910572892947621
chr4	40813598	40813618	+	GCAAAGTTTTCAATATGTAA	PHOX2B.00647	2	chr4.40813598.+	0.338322533138031	0.452250834060335	NS	0.923330659389052
chr4	40813642	40813662	+	TGATTTATATGTGCAATTAT	PHOX2B.00647	3	chr4.40813642.-	-0.0622842782543427	0.208639164499589	NS	0.827929168482051
chr4	40813716	40813736	+	GTATGCCTTAAAAAATGAAG	PHOX2B.00648	1	chr4.40813716.+	0.175849835399418	0.344469907543437	NS	0.902250450623303
chr4	40813721	40813741	+	AACTCCCTCTTCATTTTTTA	PHOX2B.00648	2	chr4.40813721.-	131602749344768	0.941428465809216	NS	0.949273585783991
chr4	40813826	40813846	+	TTTACAGTGATCTTTCATCT	PHOX2B.00649	1	chr4.40813826.-	0.479396745075222	0.549113423677232	NS	0.931152962485065
chr4	40813893	40813913	+	AATGCAGTAATTTCTTATGA	PHOX2B.00650	1	chr4.40813893.+	0.196397212803503	0.357614151550884	NS	0.905913581761289
chr4	40813899	40813919	+	GTAATTTCTTATGATGGCAC	PHOX2B.00650	2	chr4.40813899.+	-0.183962834842595	0.153606679368665	NS	0.766056347523355
chr4	40813928	40813948	+	CAGATCAGTAGTATGTCAAT	PHOX2B.00650	3	chr4.40813928.+	-0.672425341971496	0.031171983171916	Depleted	0.433637509121106
chr4	40814032	40814052	+	ATTCCCTCAGAATTCATGAG	PHOX2B.00651	1	chr4.40814035.-	0.0120225282492129	0.247319540569038	NS	0.855625305228326
chr4	40814035	40814055	+	CCACCCCTCATGAATTCTGA	PHOX2B.00651	2	chr4.40814032.+	0.374807654490311	0.477261420500594	NS	0.925917840682346
chr4	40814036	40814056	+	CATTCCCTCAGAATTCATGA	PHOX2B.00651	3	chr4.40814036.-	119568809750739	0.912967018816336	NS	0.946211396653337
chr4	40814072	40814092	+	TTAGCCACCAGAGATCATGA	PHOX2B.00652	1	chr4.40814085.-	0.754613459985631	0.725166434798187	NS	0.938718859724815
chr4	40814075	40814095	+	GAGATCATGATGGAATGAGT	PHOX2B.00652	2	chr4.40814075.-	0.291462814160311	0.420417826716444	NS	0.916746655528867
chr4	40814085	40814105	+	ATCATGATGGAATGAGTGGG	PHOX2B.00652	3	chr4.40814072.-	0.418713157422242	0.507468975388046	NS	0.926636263224316
chr4	40814189	40814209	+	ACACTTTTGAGGCACGCTGT	PHOX2B.00653	1	chr4.40814198.+	0.519518147819772	0.576381123880843	NS	0.934362838622352
chr4	40814190	40814210	+	TGCCTCAAAAGTGTTGTAGA	PHOX2B.00653	2	chr4.40814189.-	0.0917425686275757	0.292737055935216	NS	0.881253094282063
chr4	40814198	40814218	+	GTGCCTCAAAAGTGTTGTAG	PHOX2B.00653	3	chr4.40814190.-	0.716573805335028	0.702854570364404	NS	0.9384876270173
chr4	40814290	40814310	+	TTAGAATTCCCTACACGAGT	PHOX2B.00654	1	chr4.40814290.-	0.110558375147698	0.30399560276117	NS	0.884671156956651
chr4	40814291	40814311	+	CTTAGAATTCCCTACACGAG	PHOX2B.00654	2	chr4.40814291.-	-0.0238467419543678	0.228185737029664	NS	0.842677542751331
chr4	40814317	40814337	+	TATGGAAAGATCTATTGTCA	PHOX2B.00654	3	chr4.40814317.-	0.385024930212404	0.484285748520468	NS	0.925917840682346
chr4	40814380	40814400	+	GCTCTTCCTGACGGATATGG	PHOX2B.00655	1	chr4.40814380.+	0.65550149353731	0.665404656715251	NS	0.937543717606849
chr4	40814435	40814455	+	AGTTCATGAAAACCAGGACT	PHOX2B.00655	2	chr4.40814443.-	-0.04849851769119	0.215533461012623	NS	0.833301277221306
chr4	40814443	40814463	+	AAAACCAGGACTAGGACCCA	PHOX2B.00655	3	chr4.40814435.-	0.0874628412503394	0.290203539928302	NS	0.881230407956555
chr4	40814482	40814502	+	TACCGAGAGGCTAAACCCAC	PHOX2B.00656	1	chr4.40814482.-	0.137503523749935	0.320445303783813	NS	0.889311088291561
chr4	40814495	40814515	+	TAAAAATATGAAGTACCGAG	PHOX2B.00656	2	chr4.40814495.-	0.241972790305964	0.387358302516064	NS	0.910572892947621
chr4	40814538	40814558	+	TGAGCCTTACCAGGTAGAGA	PHOX2B.00656	3	chr4.40814538.-	0.0386804681640598	0.262076925038079	NS	0.864933400138167
chr4	40814582	40814602	+	CTGCTATGTACTTGTCAAAA	PHOX2B.00657	1	chr4.40814582.-	-132665050512977	0.00138310486575348	Depleted	0.152015193923031
chr4	40814615	40814635	+	TAAAGCATTACTTTTATAAT	PHOX2B.00657	2	chr4.40814615.+	0.584962500721156	0.620028857152728	NS	0.936381813599902
chr4	40814701	40814721	+	GTTTTAAAAGGAAGTTGCTA	PHOX2B.00658	1	chr4.40814701.-	-0.214594050776041	0.141425817687261	NS	0.746476178418436
chr4	40814713	40814733	+	GTTGACATTGTCGTTTTAAA	PHOX2B.00658	2	chr4.40814713.-	0.849665726915568	0.777045998343937	NS	0.940052738872676
chr4	40814773	40814793	+	TCACCTACATACGAAGGAGC	PHOX2B.00659	1	chr4.40814773.+	0.761840262805235	0.729310019733119	NS	0.939389602564658
chr4	40814828	40814848	+	TACCTGAGCAAAGTCTACAC	PHOX2B.00659	2	chr4.40814836.-	-0.467332006721057	0.065523040306613	NS	0.546886536856327
chr4	40814836	40814856	+	CAAAGTCTACACAGGAGTAA	PHOX2B.00659	3	chr4.40814828.-	0.0943923702749546	0.294310818142628	NS	0.881253094282063
chr4	40814924	40814944	+	TATTTAATATTAGAATTTGT	PHOX2B.00660	1	chr4.40814924.-	0.881355503501381	0.79301571245902	NS	0.940650259162508
chr4	40814937	40814957	+	ATATTAAATACATAAAATCA	PHOX2B.00660	2	chr4.40814937.+	0.369233809665719	0.473432265456772	NS	0.925917840682346
chr4	40814942	40814962	+	AAATACATAAAATCAAGGAA	PHOX2B.00660	3	chr4.40814942.+	-0.368040019741674	0.0903375968816385	NS	0.636623860145233
chr4	40815018	40815038	+	CTGGGCAAAAAGCATCAGAG	PHOX2B.00661	1	chr4.40815019.+	-0.371094151691247	0.0894825423926116	NS	0.634411661230422
chr4	40815019	40815039	+	TCTGGGCAAAAAGCATCAGA	PHOX2B.00661	2	chr4.40815018.+	-0.53051471669878	0.0527236243297889	NS	0.485720240098048
chr4	40815020	40815040	+	TGGGCAAAAAGCATCAGAGG	PHOX2B.00661	3	chr4.40815020.+	-0.411897791748277	0.0786299108518345	NS	0.596303994686943
chr4	40815078	40815098	+	TTTGCTAGTCCATGTGCTAG	PHOX2B.00662	1	chr4.40815078.-	10850361038558	0.878666030727547	NS	0.944904654211598
chr4	40815088	40815108	+	ATGGACTAGCAAAAATCACA	PHOX2B.00662	2	chr4.40815088.+	-0.915111102413487	0.0112283732396081	Depleted	0.345600737209074
chr4	40815091	40815111	+	GACTAGCAAAAATCACACGG	PHOX2B.00662	3	chr4.40815091.+	0.952951427195569	0.826508075055309	NS	0.941676356686196
chr4	40815187	40815207	+	CTAAGGATGAAAGGCTGATG	PHOX2B.00663	1	chr4.40815196.+	0.256339753259786	0.396883060744886	NS	0.911919558941538
chr4	40815196	40815216	+	ATTCTCAAACTAAGGATGAA	PHOX2B.00663	2	chr4.40815187.+	0.355583649068601	0.464065870879092	NS	0.925158064084131
chr4	40815229	40815249	+	CTTAATGTTTATGTAGAGAA	PHOX2B.00663	3	chr4.40815229.+	0.96994276614382	0.833919735499415	NS	0.942040143992418
chr4	40815281	40815301	+	AACTTCTGCCTTATATTGTA	PHOX2B.00664	1	chr4.40815281.-	0.072350844224684	0.28134072418476	NS	0.877626760672031
chr4	40815314	40815334	+	AATCATAATGCATTTTGGGT	PHOX2B.00664	2	chr4.40815314.-	0.0302146130470078	0.257341952054906	NS	0.862497341434863
chr4	40815315	40815335	+	AAATCATAATGCATTTTGGG	PHOX2B.00664	3	chr4.40815315.-	0.256013978156021	0.396666377306422	NS	0.911901488102832
chr4	40815372	40815392	+	ACATAGCCTTTCTTTTCCGA	PHOX2B.00665	1	chr4.40815372.-	0.384265150484027	0.483763208772497	NS	0.925917840682346
chr4	40815412	40815432	+	TTGATGAAAAACTAAATTCG	PHOX2B.00665	2	chr4.40815412.-	132192809488736	0.942609029967608	NS	0.949273585783991
chr4	40815495	40815515	+	ATGTGTCAAAGAGCTTGTCA	PHOX2B.00666	1	chr4.40815495.+	0.321928094887362	0.441067885389623	NS	0.920971176681022
chr4	40815510	40815530	+	TGGTTGACAAAATTGGCTGT	PHOX2B.00666	2	chr4.40815547.-	-0.333956191764411	0.10029482326085	NS	0.662494488177215
chr4	40815547	40815567	+	TGTCAGGGAAAGCTGCCAGT	PHOX2B.00666	3	chr4.40815510.+	0.517848304862619	0.575252584019846	NS	0.933743916733719
chr4	40815608	40815628	+	GAATTGCTGTAAAAATAGGA	PHOX2B.00667	1	chr4.40815608.-	0.933657505171304	0.817840888908787	NS	0.941655797122065
chr4	40815612	40815632	+	CATTGAATTGCTGTAAAAAT	PHOX2B.00667	2	chr4.40815612.-	0.247927513443586	0.391298197818006	NS	0.910572892947621
chr4	40815613	40815633	+	CTATTTTTACAGCAATTCAA	PHOX2B.00667	3	chr4.40815613.+	-0.399095955409822	0.0819217680042117	NS	0.608142653174454
chr4	40815690	40815710	+	ACTTAAAGGTTGCTTGTGAC	PHOX2B.00668	1	chr4.40815690.+	0.667762805773669	0.673072675927784	NS	0.937543717606849
chr4	40815714	40815734	+	CTCACGCATCATTCATTCCA	PHOX2B.00668	2	chr4.40815739.+	0.409390936137702	0.501052891805055	NS	0.925917840682346
chr4	40815739	40815759	+	AGTTTCACTGTCTTCTTGGC	PHOX2B.00668	3	chr4.40815714.-	0.41119543298445	0.502294922098369	NS	0.925917840682346
chr4	40815770	40815790	+	TTAGTTCACTAGGAGGGGTG	PHOX2B.00669	1	chr4.40815770.+	0.43155258606186	0.516302297376492	NS	0.928457895277643
chr4	40815793	40815813	+	CACACACACAGAGAAGAGTG	PHOX2B.00669	2	chr4.40815793.-	0.791814071161826	0.746156004938028	NS	0.939826181060146
chr4	40815905	40815925	+	CTTCTTTTCATATCACATGA	PHOX2B.00670	1	chr4.40815905.+	0.711278950502557	0.699684404902726	NS	0.937888224517435
chr4	40815908	40815928	+	CTTTTCATATCACATGATGG	PHOX2B.00670	2	chr4.40815908.+	0.70895121799661	0.698285911367839	NS	0.937888224517435
chr4	40815944	40815964	+	CATGCTTGTCTAACACTGCT	PHOX2B.00670	3	chr4.40815944.+	0.318866130439298	0.438984187045472	NS	0.920971176681022
chr4	40815988	40816008	+	TCAGCAACTGGATGGAAGGT	PHOX2B.00671	1	chr4.40815996.+	-0.354664881299362	0.0941537312565195	NS	0.648511432491784
chr4	40815996	40816016	+	CTGGATGGAAGGTCGGATGG	PHOX2B.00671	2	chr4.40816003.+	0.0337487913545402	0.259313206593399	NS	0.863282250754578
chr4	40816003	40816023	+	ACAAAGCATCAGCAACTGGA	PHOX2B.00671	3	chr4.40815988.+	-0.914883386362049	0.0112399615848556	Depleted	0.345604252577516
chr4	40816091	40816111	+	GCTATGGCATTTCGGTGACA	PHOX2B.00672	1	chr4.40816091.+	107340594172626	0.874573187775535	NS	0.944904654211598
chr4	40816118	40816138	+	CACAACCAATGTAAAACGAG	PHOX2B.00672	2	chr4.40816148.-	10761716804854	0.875555121594805	NS	0.944904654211598
chr4	40816148	40816168	+	TCTGTTTCAAAGTGTCAATG	PHOX2B.00672	3	chr4.40816118.+	-0.0271361299375141	0.226473726311468	NS	0.842143432904571
chr4	40816177	40816197	+	GGTCGAACTTTCTGAGAAGG	PHOX2B.00673	1	chr4.40816207.+	0.304153393159386	0.42899658166194	NS	0.91904429716739
chr4	40816204	40816224	+	GGTGGTCGAACTTTCTGAGA	PHOX2B.00673	2	chr4.40816204.+	131324585178756	0.940865355542807	NS	0.949273585783991
chr4	40816207	40816227	+	CTGGTTACTGAATCTGCTGG	PHOX2B.00673	3	chr4.40816177.+	0.444784842672896	0.525397467602726	NS	0.929234308843606
chr4	40816335	40816355	+	TTTGGGAGTCAATGTATTAT	PHOX2B.00674	1	chr4.40816335.-	-0.472068444315223	0.0644868494849598	NS	0.542696067025829
chr4	40816336	40816356	+	CTTTGGGAGTCAATGTATTA	PHOX2B.00674	2	chr4.40816336.-	-0.160936218215058	0.163208017055987	NS	0.779241677833431
chr4	40816337	40816357	+	CATAATACATTGACTCCCAA	PHOX2B.00674	3	chr4.40816337.+	0.404390255079335	0.49761092038716	NS	0.925917840682346
chr4	40816430	40816450	+	AAAGATTAGGCTCAACAAAG	PHOX2B.00675	1	chr4.40816432.+	0.284525360486693	0.415743809993172	NS	0.915278872897957
chr4	40816431	40816451	+	TAAAAGATTAGGCTCAACAA	PHOX2B.00675	2	chr4.40816430.+	-0.13245029602365	0.175613738594453	NS	0.794676500001544
chr4	40816432	40816452	+	AAAAGATTAGGCTCAACAAA	PHOX2B.00675	3	chr4.40816431.+	0.446167396723015	0.526347082486082	NS	0.929234308843606
chr4	40816494	40816514	+	CTATCAATATAGAGGACACG	PHOX2B.00676	1	chr4.40816497.-	-0.605721060887954	0.0401666738447135	Depleted	0.454956725425031
chr4	40816497	40816517	+	ACTGTGAGGTGTATTCGTTG	PHOX2B.00676	2	chr4.40816521.-	0.188661564023898	0.352644769815006	NS	0.904867941358398
chr4	40816521	40816541	+	TCAATATAGAGGACACGTGG	PHOX2B.00676	3	chr4.40816494.-	0.321928094887362	0.441067885389623	NS	0.920971176681022
chr4	40816612	40816632	+	CAAATCTAGGCAGGTGCTCA	PHOX2B.00677	1	chr4.40816612.+	0.875304252550685	0.790019640641266	NS	0.940538647244331
chr4	40816636	40816656	+	CACTGACAGCACAGTAGAAA	PHOX2B.00677	2	chr4.40816637.+	-0.595454874538798	0.0417220738238923	Depleted	0.456413575681656
chr4	40816637	40816657	+	ACACTGACAGCACAGTAGAA	PHOX2B.00677	3	chr4.40816636.+	0.563900885193326	0.606119236676044	NS	0.936381813599902
chr4	40816687	40816707	+	GAGATTTAATAATTCGTCTG	PHOX2B.00678	1	chr4.40816687.-	0.61372149370258	0.63877078464255	NS	0.937543717606849
chr4	40816744	40816764	+	AAGAAAGGACTATTTACAGA	PHOX2B.00678	2	chr4.40816745.+	0.460552158531212	0.536217455271374	NS	0.929974411753747
chr4	40816745	40816765	+	GAAGAAAGGACTATTTACAG	PHOX2B.00678	3	chr4.40816744.+	0.57862097384733	0.615856154207853	NS	0.936381813599902
chr4	40816783	40816803	+	AGTAATACTTGTAATGCTTG	PHOX2B.00679	1	chr4.40816783.+	0.65771884315647	0.666796588664724	NS	0.937543717606849
chr4	40816815	40816835	+	AATAGGCCTAGCAACACAGA	PHOX2B.00679	2	chr4.40816815.+	0.0278790325754367	0.256043524884028	NS	0.861301705695734
chr4	40816821	40816841	+	TGAATGCCTTCTGTGTTGCT	PHOX2B.00679	3	chr4.40816821.-	-0.0718929184817857	0.203911686428728	NS	0.823172358016451
chr4	40816870	40816890	+	TTTTAAAAATCCATTAGCAC	PHOX2B.00680	1	chr4.40816947.+	0.117836490293858	0.308401691518488	NS	0.886502032185405
chr4	40816893	40816913	+	CTGTTTTAATTAAAAAGATG	PHOX2B.00680	2	chr4.40816870.+	0.389274403213762	0.487208802805672	NS	0.925917840682346
chr4	40816947	40816967	+	TATTAAGATTTCAAGATACA	PHOX2B.00680	3	chr4.40816893.+	-0.675160309692734	0.0308420140105116	Depleted	0.433445903104859
chr4	40816998	40817018	+	TCCCATTATGCAAAACCAGG	PHOX2B.00681	1	chr4.40817013.-	-0.722466024471091	0.0255774681389172	Depleted	0.421639602032155
chr4	40817013	40817033	+	ATATAACAATGTAGTCCACC	PHOX2B.00681	2	chr4.40816998.+	0.0725686259506451	0.281467514604602	NS	0.877668806025479
chr4	40817016	40817036	+	TCTTCCCATTATGCAAAACC	PHOX2B.00681	3	chr4.40817016.-	1991684731788	0.00314178712088153	Enriched	0.214527445060034
chr4	40817105	40817125	+	GTTTTAAAATACAGTTGACC	PHOX2B.00682	1	chr4.40817105.+	120602897512756	0.915758687376329	NS	0.94652505334735
chr4	40817115	40817135	+	ACAGTTGACCTGGCCAGTCA	PHOX2B.00682	2	chr4.40817115.+	-0.0349337901093872	0.222444431601603	NS	0.839000775646519
chr4	40817123	40817143	+	GTGAAACACCATGACTGGCC	PHOX2B.00682	3	chr4.40817123.-	13613364794456	0.0499796295823497	Enriched	0.470489731061189
chr4	40817522	40817542	+	GTAATTGGGTTTTGCATACC	PHOX2B.00686	1	chr4.40817522.-	0.82942615886117	0.766489601654532	NS	0.939826181060146
chr4	40817529	40817549	+	AGTCTGCCCTCTGAGTAATT	PHOX2B.00686	2	chr4.40817536.-	0.888154033026933	0.796351416680428	NS	0.940693455476082
chr4	40817536	40817556	+	TGCAAAACCCAATTACTCAG	PHOX2B.00686	3	chr4.40817529.+	118273868717008	0.909374414320273	NS	0.945843360909316
chr4	40817575	40817595	+	ACCCCGCCCCACGTATACCA	PHOX2B.00687	1	chr4.40817632.+	0.350960912535943	0.460898113954423	NS	0.923956690234022
chr4	40817632	40817652	+	TCTGCAGGACCTGAATATGT	PHOX2B.00687	2	chr4.40817575.+	0.133266530863464	0.317834062773726	NS	0.888590498846783
chr4	40817638	40817658	+	GTCCTTCCTTGGTATACGTG	PHOX2B.00687	3	chr4.40817638.-	-0.844049722038287	0.0153883204732573	Depleted	0.37623882221549
chr4	40817737	40817757	+	CCTGTAAAAAGCAAGACCCT	PHOX2B.00688	1	chr4.40817737.+	0.341919570074828	0.454709831973142	NS	0.923330659389052
chr4	40817738	40817758	+	CTGTAAAAAGCAAGACCCTG	PHOX2B.00688	2	chr4.40817738.+	0.931981576571349	0.817075463742162	NS	0.941655797122065
chr4	40817739	40817759	+	TGTAAAAAGCAAGACCCTGG	PHOX2B.00688	3	chr4.40817739.+	-0.634431176985456	0.0360655830024939	Depleted	0.445174102946415
chr4	40817775	40817795	+	AGTGTTCTATCATACCCCTT	PHOX2B.00689	1	chr4.40817775.+	0.84281666744927	0.773504486262074	NS	0.939826181060146
chr4	40817789	40817809	+	TCATATGATTGATTTGAAAG	PHOX2B.00689	2	chr4.40817809.-	0.201139872107851	0.360672880124678	NS	0.906988870394348
chr4	40817809	40817829	+	GGGTTGTTTTGTGGCCTAAG	PHOX2B.00689	3	chr4.40817789.-	0.811672217172383	0.757005875317961	NS	0.939826181060146
chr4	40817899	40817919	+	ATCCGTGCTTTCGATGTGTG	PHOX2B.00690	1	chr4.40817899.-	107528812730424	0.875242015397291	NS	0.944904654211598
chr4	40817909	40817929	+	CGAAAGCACGGATTTATACA	PHOX2B.00690	2	chr4.40817909.+	10981803939389	0.883177596553437	NS	0.945014733777034
chr4	40817918	40817938	+	GGATTTATACATGGCAACAT	PHOX2B.00690	3	chr4.40817918.+	0.411426245726465	0.502453788531547	NS	0.925917840682346
chr4	40817979	40817999	+	TGAATTCCAACACTTAGGTG	PHOX2B.00691	1	chr4.40817995.-	0.188856817452688	0.352769896039194	NS	0.90487210023585
chr4	40817995	40818015	+	GGTGTGGTTTTGATTCACAC	PHOX2B.00691	2	chr4.40817979.-	0.64110557875869	0.656313048905738	NS	0.937543717606849
chr4	40818026	40818046	+	AATTTAGAATAGAACAGAGA	PHOX2B.00691	3	chr4.40818026.-	0.217098121666935	0.371029589830392	NS	0.90879802303856
chr4	40818078	40818098	+	AGGCATATTTTACAGCTGTG	PHOX2B.00692	1	chr4.40818078.-	-0.334117503895277	0.100245883026998	NS	0.662494488177215
chr4	40818129	40818149	+	AGTGTCAATAGATATTCACA	PHOX2B.00692	2	chr4.40818129.+	-0.264456480902992	0.123031708200975	NS	0.716312742974725
chr4	40818146	40818166	+	ACATGGTATAAATTCACATA	PHOX2B.00692	3	chr4.40818146.+	0.296774617659024	0.424004220913871	NS	0.91761918034993
chr4	40818170	40818190	+	ATCCAGTGTTTCTAGCTCAG	PHOX2B.00693	1	chr4.40818212.-	-0.0476967420312963	0.21593845586891	NS	0.833739071038534
chr4	40818212	40818232	+	CCATTCAGAGGAGAATCATG	PHOX2B.00693	2	chr4.40818170.+	0.202816882999687	0.361756599430702	NS	0.906988870394348
chr4	40818221	40818241	+	TAGAAACACTGGATTCAGAG	PHOX2B.00693	3	chr4.40818221.+	-0.717066036728501	0.0261375673639046	Depleted	0.423865061842657
chr4	40818306	40818326	+	AATTGTATCACTGCAACGAG	PHOX2B.00694	1	chr4.40818306.-	127500704749987	0.932686873123849	NS	0.948463941282635
chr4	40818345	40818365	+	GAGTAAAAGTTGTTTCCAAG	PHOX2B.00694	2	chr4.40818345.+	0.465223256447061	0.539418123474014	NS	0.930612974288038
chr4	40818346	40818366	+	AGTAAAAGTTGTTTCCAAGA	PHOX2B.00694	3	chr4.40818346.+	-0.313890775821944	0.106519170017876	NS	0.678972465015657
chr4	40818402	40818422	+	GACAATGAGTTTTATCTCTT	PHOX2B.00695	1	chr4.40818402.-	0.206962380766842	0.364440252162295	NS	0.907340044956122
chr4	40818431	40818451	+	ACTTAAACGTATAATTAAGT	PHOX2B.00695	2	chr4.40818431.+	0.254317188732685	0.39553830569934	NS	0.911887366584499
chr4	40818479	40818499	+	AGATTTCAGCCAAGCGAAAA	PHOX2B.00696	1	chr4.40818530.-	0.723159794641176	0.706776276422318	NS	0.938686600551364
chr4	40818521	40818541	+	AGTTGTCATCCATTTTCGCT	PHOX2B.00696	2	chr4.40818521.+	0.82781902461732	0.765639647939881	NS	0.939826181060146
chr4	40818530	40818550	+	TTGAAACAGATCATAGCAGA	PHOX2B.00696	3	chr4.40818479.-	0.869296308355406	0.787019948426401	NS	0.940163557721813
chr4	40818594	40818614	+	ACTCCCTGTACCTGGTCAGT	PHOX2B.00697	1	chr4.40818594.+	108159821918712	0.877466082833428	NS	0.944904654211598
chr4	40818597	40818617	+	GTCAGGTGAACCCACTGACC	PHOX2B.00697	2	chr4.40818604.-	0.569020956852135	0.609513891355649	NS	0.936381813599902
chr4	40818604	40818624	+	GAACCCACTGACCAGGTACA	PHOX2B.00697	3	chr4.40818597.-	0.263034405833794	0.401342846419609	NS	0.912536556964412
chr4	40818697	40818717	+	GGAGTTAGCCACTCTCACAG	PHOX2B.00698	1	chr4.40818718.+	0.0966181901686202	0.295635782178487	NS	0.881483678659588
chr4	40818718	40818738	+	TTAGCCACTCTCACAGAGGA	PHOX2B.00698	2	chr4.40818722.+	0.488960680843802	0.555639423621417	NS	0.931354757991233
chr4	40818722	40818742	+	CTGGCCCTACAGTTCTTGCA	PHOX2B.00698	3	chr4.40818697.+	0.0501857571682169	0.268582686471834	NS	0.868602555935085
chr4	40818796	40818816	+	TCATTTGAAATAGAGCAGGA	PHOX2B.00699	1	chr4.40818799.-	0.980720937505117	0.838513541639401	NS	0.942682879876651
chr4	40818799	40818819	+	GAGAGCAGATTGCAAAGGTG	PHOX2B.00699	2	chr4.40818848.-	0.108836492042906	0.302957313152825	NS	0.884246083708456
chr4	40818848	40818868	+	TTTGAAATAGAGCAGGAAGG	PHOX2B.00699	3	chr4.40818796.-	0.0168738185643961	0.249971656173804	NS	0.858628507518493
chr4	40818870	40818890	+	AAATGTTAAAAGGATGAGGT	PHOX2B.00700	1	chr4.40818870.-	0.243042930646328	0.388065510774483	NS	0.910572892947621
chr4	40818871	40818891	+	AAAATGTTAAAAGGATGAGG	PHOX2B.00700	2	chr4.40818871.-	-0.0232697793228472	0.228486774058088	NS	0.842677542751331
chr4	40818874	40818894	+	ATAAAAATGTTAAAAGGATG	PHOX2B.00700	3	chr4.40818874.-	151220615828584	0.0283673050152341	Enriched	0.42904727750795
chr4	40819017	40819037	+	ACCCCATACAGCACATTGTG	PHOX2B.00701	1	chr4.40819018.-	0.810382614755172	0.756308976408482	NS	0.939826181060146
chr4	40819018	40819038	+	ACCTCACAATGTGCTGTATG	PHOX2B.00701	2	chr4.40819017.+	115024263558061	0.899876198679985	NS	0.945524654919094
chr4	40819020	40819040	+	TCACAATGTGCTGTATGGGG	PHOX2B.00701	3	chr4.40819020.+	0.596458139558986	0.627557132802322	NS	0.937543717606849
chr4	40819070	40819090	+	GGTCTCTCTAACTAATTCGT	PHOX2B.00702	1	chr4.40819131.+	0.0783283606849597	0.284830743620063	NS	0.878312826863928
chr4	40819083	40819103	+	TGCTAAGAACCAAGAATGGG	PHOX2B.00702	2	chr4.40819083.-	10479344770637	0.865275428475062	NS	0.943996712006278
chr4	40819131	40819151	+	GAATGGGTGGAGCTTGGGGA	PHOX2B.00702	3	chr4.40819070.-	100324565950365	0.847843780121203	NS	0.943872424933599
chr4	40819270	40819290	+	GGATGGCTTGAACTTGGGGG	PHOX2B.00704	1	chr4.40819270.-	0.404903122145131	0.497963923209077	NS	0.925917840682346
chr4	40819487	40819507	+	GCTCCCCTGCCGTTCCAGGG	PHOX2B.00706	1	chr4.40819546.+	-0.0519520796347216	0.213794032549783	NS	0.832347646137704
chr4	40819514	40819534	+	TGGAGGTAGATAAAGAGTGG	PHOX2B.00706	2	chr4.40819487.-	-0.732895929857159	0.0245240855518651	Depleted	0.417768345604463
chr4	40819546	40819566	+	CCACAAAAGAAAACCTAGCT	PHOX2B.00706	3	chr4.40819514.+	0.15200309344505	0.329448140231128	NS	0.89378910981117
chr4	40819691	40819711	+	ACTTACAAAGTTTGCCAGTG	PHOX2B.00708	1	chr4.40819718.-	0.35161211913721	0.461344211601181	NS	0.923956690234022
chr4	40819716	40819736	+	TTACAAAGTTTGCCAGTGAG	PHOX2B.00708	2	chr4.40819716.-	0.665816753205996	0.671860409903649	NS	0.937543717606849
chr4	40819718	40819738	+	GCTTGAAGGGCAGCATTGGA	PHOX2B.00708	3	chr4.40819691.-	0.280107919192735	0.412773773334564	NS	0.914426205940352
chr4	40819774	40819794	+	TGCTGGATTGAGAAGTAACT	PHOX2B.00709	1	chr4.40819774.-	-0.333423733725192	0.100456488642841	NS	0.663046725039871
chr4	40819775	40819795	+	GTGCTGGATTGAGAAGTAAC	PHOX2B.00709	2	chr4.40819775.-	134538706771135	0.947118394223867	NS	0.949516559291313
chr4	40819791	40819811	+	AAATAAGTATGAGACTGTGC	PHOX2B.00709	3	chr4.40819791.-	-0.965648495209223	0.00890016276544474	Depleted	0.331109228609979
chr4	40819875	40819895	+	CGAGGTGCAGTGAGCTACGA	PHOX2B.00710	1	chr4.40819875.-	0.670034586047219	0.674485541438762	NS	0.937543717606849
chr4	40819970	40819990	+	GTAGAGCTCAGGTATAGTGG	PHOX2B.00711	1	chr4.40820048.-	0.170932821979901	0.341351417493523	NS	0.901145559753714
chr4	40819971	40819991	+	GAGGATCTTCACTTTCAGCC	PHOX2B.00711	2	chr4.40819970.-	0.940864875912668	0.821109750638813	NS	0.941655797122065
chr4	40820048	40820068	+	TGAGGATCTTCACTTTCAGC	PHOX2B.00711	3	chr4.40819971.-	0.127550049720511	0.31432534593093	NS	0.887599538677525
chr4	40820109	40820129	+	GATTCCAGCCCGTAAGTGCG	PHOX2B.00712	1	chr4.40820109.+	0.410788026277486	0.502014506679389	NS	0.925917840682346
chr4	40820131	40820151	+	GCTGAATTAAATGAAGCCCA	PHOX2B.00712	2	chr4.40820131.+	0.774319008648576	0.736390652964332	NS	0.93973711000404
chr4	40820132	40820152	+	CTGAATTAAATGAAGCCCAG	PHOX2B.00712	3	chr4.40820132.+	0.927970313727347	0.815235315532258	NS	0.941655797122065
chr4	40820171	40820191	+	CCAACGCTGCTCTCCTAGCG	PHOX2B.00713	1	chr4.40820225.+	10331668639352	0.859673397104289	NS	0.94393340176817
chr4	40820174	40820194	+	GCACCGAGCTGCCTGGCTGG	PHOX2B.00713	2	chr4.40820174.-	0.169925001442312	0.340713560115827	NS	0.900937215639109
chr4	40820225	40820245	+	TCTCCCCCAGCCAGGCAGCT	PHOX2B.00713	3	chr4.40820171.+	-0.734903127709314	0.0243256012878037	Depleted	0.416886458317526
chr4	40820300	40820320	+	TTGGAGGAACAAGGCTGAGG	PHOX2B.00714	1	chr4.40820300.-	0.206450877467426	0.364108759811212	NS	0.906988870394348
chr4	40820303	40820323	+	AAAAGAAGACAACCAAGTAG	PHOX2B.00714	2	chr4.40820328.-	179141337818858	0.00849158194442878	Enriched	0.325050520700141
chr4	40820328	40820348	+	AGGTTGGAGGAACAAGGCTG	PHOX2B.00714	3	chr4.40820303.-	-0.10544929858373	0.187909647529282	NS	0.808592640675418
chr4	40820372	40820392	+	ATCTAAATACAGGCTGGGTG	PHOX2B.00715	1	chr4.40820372.+	-0.126377285769555	0.178333896480283	NS	0.796734650661667
chr4	40820708	40820728	+	CTTATGATGATGGCGTGTGG	PHOX2B.00718	1	chr4.40820743.-	116992500144231	0.905712253599679	NS	0.945607189712615
chr4	40820709	40820729	+	TCAGCAAGGATTGCTAAACT	PHOX2B.00718	2	chr4.40820709.-	-0.38565369249775	0.0854889707477067	NS	0.620432812782007
chr4	40820743	40820763	+	CAGCAAGGATTGCTAAACTG	PHOX2B.00718	3	chr4.40820708.-	0.675727964644338	0.678015333940476	NS	0.937543717606849
chr4	40820782	40820802	+	AGTGTGGGCACCAAAGCCTG	PHOX2B.00719	1	chr4.40820840.-	10329601987744	0.859593893292078	NS	0.94393340176817
chr4	40820839	40820859	+	GTGTGGGCACCAAAGCCTGT	PHOX2B.00719	2	chr4.40820839.-	0.142486931264191	0.323527963156388	NS	0.892376906595729
chr4	40820840	40820860	+	GGCCCGAGTGGAAGGAGGTG	PHOX2B.00719	3	chr4.40820782.-	-139993060688864	0.000907262510909154	Depleted	0.124060950374741
chr4	40820872	40820892	+	CCCTCATTTTTTTTTGAGAT	PHOX2B.00720	1	chr4.40820872.+	137730485192374	0.0472028617014599	Enriched	0.467498999643974
chr4	40820873	40820893	+	ACCCATCTCAAAAAAAAATG	PHOX2B.00720	2	chr4.40820873.-	0.321928094887362	0.441067885389623	NS	0.920971176681022
chr4	40821214	40821234	+	CACATGCTGAAGGAATAATG	PHOX2B.00723	1	chr4.40821224.+	0.316672369435867	0.437492345647301	NS	0.920737630733529
chr4	40821224	40821244	+	ACATGCTGAAGGAATAATGA	PHOX2B.00723	2	chr4.40821225.+	-0.448273828752776	0.0698233301988218	NS	0.562679765307112
chr4	40821225	40821245	+	GGCACAAAGACACATGCTGA	PHOX2B.00723	3	chr4.40821214.+	0.217962896699591	0.371593574366253	NS	0.908874188275248
chr4	40821270	40821290	+	TCACTTACCGACAAGCCCTG	PHOX2B.00724	1	chr4.40821337.+	0.556591643492863	0.601259197533292	NS	0.936381813599902
chr4	40821283	40821303	+	AGAGCTCTGACTTTGTCACC	PHOX2B.00724	2	chr4.40821283.+	0.912688440146631	0.808119957086416	NS	0.941655797122065
chr4	40821337	40821357	+	TCAGAGCTCTTTATACCACA	PHOX2B.00724	3	chr4.40821270.-	-0.482276836746592	0.0622968818527649	NS	0.532897667366159
chr4	40821415	40821435	+	GTCCTTCCGACAACTCTGTT	PHOX2B.00725	1	chr4.40821421.-	0	0.240812393205971	NS	0.844551986052268
chr4	40821419	40821439	+	TACCTAACAGAGTTGTCGGA	PHOX2B.00725	2	chr4.40821419.+	0.387451667606944	0.485954917497751	NS	0.925917840682346
chr4	40821421	40821441	+	CAACTACCTAACAGAGTTGT	PHOX2B.00725	3	chr4.40821415.+	-0.103556191826597	0.188791238186815	NS	0.80916622255691
chr4	40821478	40821498	+	GGTGTACAGAAACCAATCAC	PHOX2B.00726	1	chr4.40821478.+	0.498453507466481	0.562102023777129	NS	0.932289579492424
chr4	40821490	40821510	+	TGTATGAGTTGGTACTGTTT	PHOX2B.00726	2	chr4.40821547.-	0.714597781137752	0.701673263573853	NS	0.938122257357849
chr4	40821547	40821567	+	TGACTTTTGTTTCCAGTGAT	PHOX2B.00726	3	chr4.40821490.-	-103102689562062	0.00652239032806654	Depleted	0.289812177434265
chr4	40821607	40821627	+	AGGATTGACCGTCGTCAAGG	PHOX2B.00727	1	chr4.40821607.+	0.567173187277628	0.608289750722484	NS	0.936381813599902
chr4	40821615	40821635	+	CATAACCACCACCTTGACGA	PHOX2B.00727	2	chr4.40821615.-	0.742503777707636	0.718153849315686	NS	0.938718859724815
chr4	40821626	40821646	+	GTGGTGGTTATGAAACTCAT	PHOX2B.00727	3	chr4.40821626.+	0	0.240812393205971	NS	0.844551986052268
chr4	40821686	40821706	+	TCATAACTGATTCTGGCCCT	PHOX2B.00728	1	chr4.40821709.+	-0.168122758808327	0.160170473363194	NS	0.775562198999029
chr4	40821709	40821729	+	GATTCTGGCCCTAGGAATGA	PHOX2B.00728	2	chr4.40821717.+	0.56435222104587	0.606418804935602	NS	0.936381813599902
chr4	40821717	40821737	+	TAAACAGATTACATCTCCAA	PHOX2B.00728	3	chr4.40821686.-	-0.243405599084861	0.130581917913427	NS	0.727650402569313
chr4	40821786	40821806	+	CATTATAGCAGAATCACTCA	PHOX2B.00729	1	chr4.40821786.-	0.768674453893544	0.733199584463563	NS	0.939524959586222
chr4	40821812	40821832	+	GGCATATTAGAGATGAGCAG	PHOX2B.00729	2	chr4.40821812.+	-0.0892673380970874	0.195527261293573	NS	0.816727337919306
chr4	40821819	40821839	+	TAGAGATGAGCAGAGGCGGG	PHOX2B.00729	3	chr4.40821819.+	-0.425133377014351	0.0753329452139868	NS	0.586090427771244
chr4	40821888	40821908	+	TAGGCTCGCACCAGAAAACG	PHOX2B.00730	1	chr4.40821912.+	116627722442717	0.904650023599367	NS	0.945607189712615
chr4	40821891	40821911	+	TAATGCTGGTAACGTGTCTG	PHOX2B.00730	2	chr4.40821891.-	0.458809901307749	0.535023037029779	NS	0.929559659779095
chr4	40821912	40821932	+	TGCTGGTAACGTGTCTGAGG	PHOX2B.00730	3	chr4.40821888.-	0.0322403370002079	0.258470884374037	NS	0.863205528809933
chr4	40821985	40822005	+	GTCCTTCCCAACACCCATGA	PHOX2B.00731	1	chr4.40821985.+	0.02761223120786	0.255895418881864	NS	0.861301705695734
chr4	40822041	40822061	+	ATTCTGCAAGAGACATTATG	PHOX2B.00731	2	chr4.40822048.+	-0.154974659976341	0.165756015245723	NS	0.781094665683536
chr4	40822048	40822068	+	ATGTCTCTTGCAGAATGAAG	PHOX2B.00731	3	chr4.40822041.-	0.186218808782963	0.351080705463352	NS	0.904613623865403
chr4	40822087	40822107	+	TAGCCAGGCCGAATTCAGAA	PHOX2B.00732	1	chr4.40822140.+	0.672425341971496	0.675969697213273	NS	0.937543717606849
chr4	40822098	40822118	+	GCTTAAGAGTGGCAGCACAT	PHOX2B.00732	2	chr4.40822098.+	0.682125235206658	0.681962438796184	NS	0.937888224517435
chr4	40822140	40822160	+	CCCAGGATCAAGCTTAAGAG	PHOX2B.00732	3	chr4.40822087.+	-0.306479695798698	0.108887219058495	NS	0.683680054714119
chr4	40822189	40822209	+	CCTTGCCCAAATGTCTGAAG	PHOX2B.00733	1	chr4.40822189.+	0.837943241891027	0.770965313982057	NS	0.939826181060146
chr4	40822203	40822223	+	CTGAAGAGGCCATCACTGCA	PHOX2B.00733	2	chr4.40822203.+	0.270853910293093	0.406568257135369	NS	0.912932664808169
chr4	40822229	40822249	+	CAAGAATGACCTCCAGAACA	PHOX2B.00733	3	chr4.40822229.-	0.453050825215575	0.531072669270406	NS	0.92950894790767
chr4	40822308	40822328	+	CTAGATGTAAGAAGTATGGA	PHOX2B.00734	1	chr4.40822343.-	-0.0227200765000835	0.228773795394866	NS	0.842677542751331
chr4	40822310	40822330	+	ACGTGGCTGTGAGTTCACTG	PHOX2B.00734	2	chr4.40822308.+	0.177127687600666	0.345282096902506	NS	0.902737963003252
chr4	40822343	40822363	+	GTGGCTGTGAGTTCACTGTG	PHOX2B.00734	3	chr4.40822310.+	-0.559651412191969	0.0475319186822734	Depleted	0.467498999643974
chr4	40822414	40822434	+	CCTTTTTTCTGGTGCTCTGG	PHOX2B.00735	1	chr4.40822414.-	0.829067178020099	0.76629989842016	NS	0.939826181060146
chr4	40822415	40822435	+	CCCCAGAGCACCAGAAAAAA	PHOX2B.00735	2	chr4.40822415.+	0.243405599084861	0.388305266623637	NS	0.910572892947621
chr4	40822415	40822435	+	CCCTTTTTTCTGGTGCTCTG	PHOX2B.00735	3	chr4.40822415.-	0.919698371909139	0.811404426048418	NS	0.941655797122065
chr4	40822472	40822492	+	ATTCAGTGTGCTGTTTAGTT	PHOX2B.00736	1	chr4.40822473.-	0.539270410028287	0.589680444520783	NS	0.935653390061279
chr4	40822473	40822493	+	TTCAGTGTGCTGTTTAGTTT	PHOX2B.00736	2	chr4.40822472.-	0.561115758766789	0.604269262289825	NS	0.936381813599902
chr4	40822503	40822523	+	TTGTTTTATATGGTTTTAGA	PHOX2B.00736	3	chr4.40822503.-	0.28177096841538	0.413891336913562	NS	0.914553436418031
chr4	40822589	40822609	+	TTTCTTTACGCTGCCTCATG	PHOX2B.00737	1	chr4.40822602.-	-0.238786859587117	0.132280472815193	NS	0.730569675752547
chr4	40822591	40822611	+	TGCCTCATGTGGATCCCAGA	PHOX2B.00737	2	chr4.40822591.-	-0.315862094188008	0.105895585188318	NS	0.677263665684751
chr4	40822602	40822622	+	GTCCATCTGGGATCCACATG	PHOX2B.00737	3	chr4.40822589.+	-0.300953965793621	0.110677311746953	NS	0.689520104604738
chr4	40822674	40822694	+	AAATATTCACTCTAGTGCCT	PHOX2B.00738	1	chr4.40822746.+	0.435386144670646	0.518938370722555	NS	0.929159305567879
chr4	40822746	40822766	+	AATATTCACTCTAGTGCCTT	PHOX2B.00738	2	chr4.40822747.+	122802795600588	0.921473247335752	NS	0.947116825337022
chr4	40822747	40822767	+	ATTAATTCAAAACTTGCATA	PHOX2B.00738	3	chr4.40822674.-	120488867369714	0.915454184493375	NS	0.94652505334735
chr4	40822782	40822802	+	GGTCGGGAAGTTTTCTCAGG	PHOX2B.00739	1	chr4.40822803.+	156811682928323	0.0226523849067385	Enriched	0.410887063243849
chr4	40822803	40822823	+	GCAAAGTACACTAGTGTGAG	PHOX2B.00739	2	chr4.40822782.+	0.342524999494476	0.455123887521877	NS	0.923330659389052
chr4	40822810	40822830	+	AAGTTTTCTCAGGAGGAAGG	PHOX2B.00739	3	chr4.40822810.+	104400718223909	0.863800827985769	NS	0.943996712006278
chr4	40822894	40822914	+	CTTGCGATGATGCTGGTGTG	PHOX2B.00740	1	chr4.40822894.+	139933259857297	0.043576872037186	Enriched	0.459825004219759
chr4	40822923	40822943	+	GGGACCTACTTGAAGAGGTG	PHOX2B.00740	2	chr4.40822923.+	163781438298689	0.0169161653519266	Enriched	0.383142952819675
chr4	40822937	40822957	+	GAGGTGAGGAGAGCTCAGTG	PHOX2B.00740	3	chr4.40822937.+	0.0680184234286512	0.278824176636583	NS	0.875398064142177
chr4	40822984	40823004	+	GCCCGGTTCACCCTGGAGAG	PHOX2B.00741	1	chr4.40822991.-	0.518810165716229	0.575902720080532	NS	0.934069676038386
chr4	40822991	40823011	+	GGGTGAACCGGGCAGCTGTG	PHOX2B.00741	2	chr4.40823001.+	-0.282933963271499	0.11666126652563	NS	0.702579877250378
chr4	40823001	40823021	+	TCACCCTGGAGAGAGGAGCA	PHOX2B.00741	3	chr4.40822984.-	-268805599368526	4.61025e+06	Depleted	7.52821e+09
chr4	40823081	40823101	+	AGTGGGCACAAGTCTGGGCC	PHOX2B.00742	1	chr4.40823081.+	0.230837489592705	0.380022056685104	NS	0.909805894179184
chr4	40823127	40823147	+	GCTTCCAACTGTGTGATGCT	PHOX2B.00742	2	chr4.40823132.+	-0.0302462868681204	0.224861691232617	NS	0.840920204300888
chr4	40823132	40823152	+	CATCACACAGTTGGAAGCAA	PHOX2B.00742	3	chr4.40823127.-	-0.22112745409987	0.138914854736345	NS	0.741820250905765
chr4	40823192	40823212	+	CCCAAATTATCTCAGTTTCG	PHOX2B.00743	1	chr4.40823192.-	103058831983342	0.858679244789233	NS	0.94393340176817
chr4	40823192	40823212	+	CCACGAAACTGAGATAATTT	PHOX2B.00743	2	chr4.40823192.+	0.326144449688432	0.443939818586022	NS	0.92254805995003
chr4	40823198	40823218	+	AACTGAGATAATTTGGGCTG	PHOX2B.00743	3	chr4.40823198.+	119793937761191	0.913580593219183	NS	0.946211396653337
chr4	40823311	40823331	+	CTAGTAGTCGCTCACTCTCA	PHOX2B.00744	1	chr4.40823345.-	0.997374530593177	0.845447034976109	NS	0.942682879876651
chr4	40823313	40823333	+	ATCCCCAGATCACACAGCCC	PHOX2B.00744	2	chr4.40823311.+	0.649353087991111	0.661533161871702	NS	0.937543717606849
chr4	40823345	40823365	+	TGCCTGGGCTGTGTGATCTG	PHOX2B.00744	3	chr4.40823313.-	0.514573172829758	0.573037348269405	NS	0.933528598217549
chr4	40823381	40823401	+	ATTTCTCTCTGGGGCACATG	PHOX2B.00745	1	chr4.40823394.+	0.842840472530426	0.773516850149537	NS	0.939826181060146
chr4	40823394	40823414	+	AGAGAAGTTTCTCAGGCCAC	PHOX2B.00745	2	chr4.40823440.+	10578809160805	0.868960925129133	NS	0.944195486879193
chr4	40823440	40823460	+	AGAGAGAAATTGTTTGCTAG	PHOX2B.00745	3	chr4.40823381.-	0.84245872301352	0.773318531074552	NS	0.939826181060146
chr4	40823478	40823498	+	TGTAGGCCATCTTAATCACA	PHOX2B.00746	1	chr4.40823516.+	-0.265981689884131	0.122496810160208	NS	0.715665621536551
chr4	40823516	40823536	+	ATCACAAGGATGCACAACTC	PHOX2B.00746	2	chr4.40823530.+	12464378953031	0.926025514444514	NS	0.947560291306136
chr4	40823530	40823550	+	ACAGATTTAGACCCAGACAA	PHOX2B.00746	3	chr4.40823478.+	-0.398866208607698	0.0819817793676369	NS	0.608142653174454
chr4	40823584	40823604	+	GAAGGAATCTTCGATGACAT	PHOX2B.00747	1	chr4.40823617.-	0.582147485114102	0.618178278545353	NS	0.936381813599902
chr4	40823617	40823637	+	ACAGTGAGTATAAGATACAG	PHOX2B.00747	2	chr4.40823584.-	-0.0473057147783566	0.21613613234836	NS	0.834150100720158
chr4	40823647	40823667	+	TTCACTGATGACAGTCACAG	PHOX2B.00747	3	chr4.40823647.+	0.855610090664825	0.780093976284518	NS	0.940163557721813
chr4	40823676	40823696	+	TATGACCTCATCCAACAAGG	PHOX2B.00748	1	chr4.40823703.-	0.299960974832151	0.426158612001998	NS	0.91844563082514
chr4	40823703	40823723	+	GTTCAAAATATCCATTCCTG	PHOX2B.00748	2	chr4.40823743.+	0.28647096107046	0.417053460274726	NS	0.915738386937197
chr4	40823743	40823763	+	GCTGTCAGTGAACATGAACG	PHOX2B.00748	3	chr4.40823676.-	0.632268215499513	0.650686352310012	NS	0.937543717606849
chr4	40823797	40823817	+	CCACTTACCACACTCAAATG	PHOX2B.00749	1	chr4.40823797.+	0.286881147788162	0.417329689016072	NS	0.915738386937197
chr4	40823804	40823824	+	TTTGGGCCCACATTTGAGTG	PHOX2B.00749	2	chr4.40823804.-	0.628816790310584	0.648479742744379	NS	0.937543717606849
chr4	40823845	40823865	+	TATTAAAAAAAGATCAGTCT	PHOX2B.00749	3	chr4.40823845.-	131882218401954	0.941989969381735	NS	0.949273585783991
chr4	40823900	40823920	+	AGGAATGAAATACCAGCTTC	PHOX2B.00750	1	chr4.40823900.+	0.68805599368526	0.685603347958527	NS	0.937888224517435
chr4	40823904	40823924	+	ATGAAATACCAGCTTCTGGC	PHOX2B.00750	2	chr4.40823904.+	0.804808239947258	0.753284219783464	NS	0.939826181060146
chr4	40823905	40823925	+	TGAAATACCAGCTTCTGGCC	PHOX2B.00750	3	chr4.40823905.+	0.180182906807751	0.347226846549053	NS	0.904276010539409
chr4	40824120	40824140	+	TCACTGATACTTGCCCAGGC	PHOX2B.00752	1	chr4.40824120.-	0.368781908317971	0.473121918204411	NS	0.925917840682346
chr4	40824124	40824144	+	AGTCTCACTGATACTTGCCC	PHOX2B.00752	2	chr4.40824124.-	0.314986485468515	0.436346482465604	NS	0.920737630733529
chr4	40824188	40824208	+	TAGACAGCGTCTAAGGCACC	PHOX2B.00753	1	chr4.40824234.-	0.19426882042206	0.356244420621616	NS	0.905386056958931
chr4	40824210	40824230	+	AACAGCCTTTTCAGTAGGAG	PHOX2B.00753	2	chr4.40824188.+	0.0152667566533106	0.249091435220756	NS	0.85740861259982
chr4	40824234	40824254	+	GAGAGTCAGGAGAAGCTCCG	PHOX2B.00753	3	chr4.40824210.+	0.247927513443586	0.391298197818006	NS	0.910572892947621
chr4	40824291	40824311	+	AAAGGGCCCTACTCAATGGG	PHOX2B.00754	1	chr4.40824327.-	0.413327131513741	0.503762134826408	NS	0.925917840682346
chr4	40824292	40824312	+	GTGCCATCAAGAGACAGTGA	PHOX2B.00754	2	chr4.40824291.-	-0.368999928650229	0.0900682032414783	NS	0.636224772736469
chr4	40824327	40824347	+	GGTGCCATCAAGAGACAGTG	PHOX2B.00754	3	chr4.40824292.-	0.947212585640565	0.823957938798479	NS	0.941655797122065
chr4	40824387	40824407	+	TGGGAGTGACAGCTTTATTG	PHOX2B.00755	1	chr4.40824387.+	0.851477475289912	0.777977514506114	NS	0.940052738872676
chr4	40824481	40824501	+	AAAAAAATTGATGATGGTGA	PHOX2B.00756	1	chr4.40824481.-	0.28317205140487	0.41483340199088	NS	0.914866525459533
chr4	40824776	40824796	+	AATGACCCCTACCAGGCACG	PHOX2B.00759	1	chr4.40824835.-	0	0.240812393205971	NS	0.844551986052268
chr4	40824779	40824799	+	TGATTATGGTAGGTCTAGCA	PHOX2B.00759	2	chr4.40824779.-	0.231325546106456	0.380342720382768	NS	0.909805894179184
chr4	40824835	40824855	+	TTATGGTAGGTCTAGCATGG	PHOX2B.00759	3	chr4.40824776.-	0.7241557871149	0.707367257117307	NS	0.938702338455037
chr4	40824874	40824894	+	TAGCGTCAGAAAGTAGGTAA	PHOX2B.00760	1	chr4.40824900.-	0.205675026391514	0.363606144438011	NS	0.906988870394348
chr4	40824891	40824911	+	CTCCCCAGACCCCTAGACCA	PHOX2B.00760	2	chr4.40824874.+	0.809210478636086	0.755674621128943	NS	0.939826181060146
chr4	40824900	40824920	+	AAAGTAGGTAAGGGTTGCCT	PHOX2B.00760	3	chr4.40824891.-	0.830645572043823	0.767133361659967	NS	0.939826181060146
chr4	40824992	40825012	+	GACTGAAGTGCGCTGTAGCG	PHOX2B.00761	1	chr4.40825019.-	0.244280445768431	0.388883792535444	NS	0.910572892947621
chr4	40824993	40825013	+	AGCCTGAAAACATGCTATGA	PHOX2B.00761	2	chr4.40824992.-	-0.600392541290762	0.0409679986092527	Depleted	0.455576396618765
chr4	40825019	40825039	+	AAGCCTGAAAACATGCTATG	PHOX2B.00761	3	chr4.40824993.-	-0.415037499278844	0.0778380887655488	NS	0.592460977948796
chr4	40825072	40825092	+	GATGTGATACTTCCATACAG	PHOX2B.00762	1	chr4.40825072.-	0.346922474354232	0.458132773039114	NS	0.923330659389052
chr4	40825104	40825124	+	TAATTGTCAGTTGATTTGTC	PHOX2B.00762	2	chr4.40825104.+	0.383786565294404	0.483434075285189	NS	0.925917840682346
chr4	40825113	40825133	+	GTTGATTTGTCAGGACATTC	PHOX2B.00762	3	chr4.40825113.+	0.692741593909523	0.6884671615884	NS	0.937888224517435
chr4	40825215	40825235	+	CGCCTAGGAACTGAGTTGCT	PHOX2B.00763	1	chr4.40825230.+	0.286994304777975	0.417405898604437	NS	0.915738386937197
chr4	40825230	40825250	+	CTTCTCTTGGGTCTACGCCT	PHOX2B.00763	2	chr4.40825215.+	0.254572827085598	0.395708205274644	NS	0.911887366584499
chr4	40825232	40825252	+	GACCCAGCAACTCAGTTCCT	PHOX2B.00763	3	chr4.40825232.-	154324748155858	0.0250618920576173	Enriched	0.419613983077375
chr4	40825273	40825293	+	AGCTACATATACTGCCAAGG	PHOX2B.00764	1	chr4.40825324.-	0.0750507052612609	0.282914501477405	NS	0.878312826863928
chr4	40825324	40825344	+	AAGCTACATATACTGCCAAG	PHOX2B.00764	2	chr4.40825325.-	0.872166332046721	0.788456023890252	NS	0.940263156205073
chr4	40825325	40825345	+	ACAGTCTGGCATTCTTCAGA	PHOX2B.00764	3	chr4.40825273.-	0.455817349421179	0.532970738663187	NS	0.929540439639333
chr4	40825373	40825393	+	GCATTCAGCTCACATGCCAG	PHOX2B.00765	1	chr4.40825437.-	-0.141807326339162	0.171474402304234	NS	0.789020994656576
chr4	40825393	40825413	+	GGGAGATGAAGCCTTCACCA	PHOX2B.00765	2	chr4.40825373.-	0.12049529218656	0.310018253698402	NS	0.887098024360591
chr4	40825437	40825457	+	TACCAAGCCAAAAAGAGACT	PHOX2B.00765	3	chr4.40825393.-	0.509472301136893	0.569582650782704	NS	0.933084006393219
chr4	40825500	40825520	+	CAGCTGACAAGACACGAAGC	PHOX2B.00766	1	chr4.40825527.+	0.551576332226609	0.59791527529469	NS	0.935777056561142
chr4	40825503	40825523	+	CGGGCCAGGAGAAAGGACTG	PHOX2B.00766	2	chr4.40825503.-	0.772766315594053	0.735514805431074	NS	0.93973711000404
chr4	40825527	40825547	+	GCCAGGAGAAAGGACTGTGG	PHOX2B.00766	3	chr4.40825500.-	0.687615677783509	0.685333650607963	NS	0.937888224517435
chr4	40825573	40825593	+	GGACTTTAGCAATACAGACG	PHOX2B.00767	1	chr4.40825647.-	0.584962500721156	0.620028857152728	NS	0.936381813599902
chr4	40825582	40825602	+	AGCTCCGCTGCTCTGAAACG	PHOX2B.00767	2	chr4.40825573.-	0.816953726867517	0.759848711833269	NS	0.939826181060146
chr4	40825647	40825667	+	AGAGCAGCGGAGCTCTTCCA	PHOX2B.00767	3	chr4.40825582.+	0.813809944194903	0.758158720649623	NS	0.939826181060146
chr4	40825679	40825699	+	GATGACAGGTCAAAGCAGCG	PHOX2B.00768	1	chr4.40825681.+	0.306925931548116	0.430875421318215	NS	0.919223936408752
chr4	40825681	40825701	+	CTGATCAAAAGATGAGTAGA	PHOX2B.00768	2	chr4.40825709.-	0.609048119245469	0.635746414339321	NS	0.937543717606849
chr4	40825709	40825729	+	GGGATGACAGGTCAAAGCAG	PHOX2B.00768	3	chr4.40825679.+	0.531191244280175	0.58425223194239	NS	0.93536044183958
chr4	40825800	40825820	+	CAGGAGGCGTTCGCCCTCCG	PHOX2B.00769	1	chr4.40825814.-	0.580584060210582	0.617149319308105	NS	0.936381813599902
chr4	40825814	40825834	+	GCAGACCTCACCCTCCTCGG	PHOX2B.00769	2	chr4.40825800.+	0.445604215574694	0.525960276169242	NS	0.929234308843606
chr4	40825830	40825850	+	AGTGTGCGGGAGCTCACAGG	PHOX2B.00769	3	chr4.40825830.-	0.253756592245783	0.395165797710591	NS	0.911887366584499
chr4	40825886	40825906	+	ACATGCCCAAGTACTGCACG	PHOX2B.00770	1	chr4.40825908.+	-0.45494622071548	0.0682937140561151	NS	0.556599856341122
chr4	40825908	40825928	+	TTACCTGTAGACAAACCAGT	PHOX2B.00770	2	chr4.40825886.-	0.0990100058311659	0.297062606872407	NS	0.882205585435387
chr4	40825941	40825961	+	TCCAACACCAAAGACTGAGC	PHOX2B.00770	3	chr4.40825941.-	0.84582906987224	0.77506603822759	NS	0.939826181060146
chr4	40825984	40826004	+	ATTCAGATGATGCAGAGCCA	PHOX2B.00771	1	chr4.40826031.-	0.198981034726396	0.359279441271901	NS	0.906813013125206
chr4	40826014	40826034	+	ACACATGTACACAACAGCCG	PHOX2B.00771	2	chr4.40826014.+	0.419225296242277	0.507821417654583	NS	0.926636263224316
chr4	40826031	40826051	+	AAGCAACACATCTTTCTCAG	PHOX2B.00771	3	chr4.40825984.+	-0.228441466009253	0.136140097734493	NS	0.738298843389456
chr4	40826081	40826101	+	CAGCATTACTCCAGATATTG	PHOX2B.00772	1	chr4.40826124.+	-0.54432051622381	0.0502101414000428	NS	0.471785467548861
chr4	40826082	40826102	+	ACATTTACATCCAGAAACAT	PHOX2B.00772	2	chr4.40826082.-	-0.0694214009574796	0.205121541827748	NS	0.824655935952873
chr4	40826124	40826144	+	CATTTACATCCAGAAACATA	PHOX2B.00772	3	chr4.40826081.-	172522038649311	0.011517072689942	Enriched	0.346721273751793
chr4	40826176	40826196	+	ATAGGAATGCATGTGAAAGC	PHOX2B.00773	1	chr4.40826176.+	-0.145677455195635	0.169780724919592	NS	0.78702733289168
chr4	40826182	40826202	+	ATGCATGTGAAAGCAGGAAG	PHOX2B.00773	2	chr4.40826182.+	0.124090347724644	0.312209910299471	NS	0.887262923133613
chr4	40826245	40826265	+	TTAAGTAAAGTAGCAGCTTT	PHOX2B.00773	3	chr4.40826245.+	-0.863365307978154	0.0141438112567887	Depleted	0.365655824689348
chr4	40826298	40826318	+	AAGGGCACAATCAGAGACAT	PHOX2B.00774	1	chr4.40826317.+	142728109503359	0.0393034637439263	Enriched	0.453782694392159
chr4	40826299	40826319	+	AGAGAAAATGTAACCTCAAA	PHOX2B.00774	2	chr4.40826299.+	0.409390936137702	0.501052891805055	NS	0.925917840682346
chr4	40826317	40826337	+	CAGAGAAAATGTAACCTCAA	PHOX2B.00774	3	chr4.40826298.+	-0.155454518633979	0.165549974668417	NS	0.781094665683536
chr4	40826683	40826703	+	ACTGGCTGAACCATCAACTG	PHOX2B.00778	1	chr4.40826719.+	0.113904454764568	0.306017799390114	NS	0.885340200924399
chr4	40826686	40826706	+	AGGGGAGAATGAGGAGCACA	PHOX2B.00778	2	chr4.40826683.+	0.668080133455476	0.673270178082102	NS	0.937543717606849
chr4	40826719	40826739	+	GGAGAATGAGGAGCACAAGG	PHOX2B.00778	3	chr4.40826686.+	0.789501257244805	0.74487602509729	NS	0.939826181060146
chr4	40826772	40826792	+	ACAACCTGGGATAAGGACCC	PHOX2B.00779	1	chr4.40826789.-	-0.310067939677301	0.107735989621654	NS	0.681179310488627
chr4	40826789	40826809	+	ACGTGTTTTTAAACCAGCCA	PHOX2B.00779	2	chr4.40826772.+	0.639328203837705	0.655184134679587	NS	0.937543717606849
chr4	40826802	40826822	+	TTATAATTCATGTACAACCT	PHOX2B.00779	3	chr4.40826802.-	0.0193653248669312	0.251339562074455	NS	0.859111584533348
chr4	40826912	40826932	+	AGGATGAGTTTTGTTGTTAT	PHOX2B.00780	1	chr4.40826912.-	0.380142708832658	0.480928501966989	NS	0.925917840682346
chr4	40826932	40826952	+	CTAGGGTTAGGCATAAAGCC	PHOX2B.00780	2	chr4.40826932.-	112789291401979	0.892934471533758	NS	0.945509184341317
chr4	40826944	40826964	+	GATTTTGCATCACTAGGGTT	PHOX2B.00780	3	chr4.40826944.-	-0.431588675542692	0.0737636685400807	NS	0.578395207166793
chr4	40826976	40826996	+	CACAAGTTGAGCCTGCACGC	PHOX2B.00781	1	chr4.40826988.-	0.0437951178796848	0.26495904540724	NS	0.865798390208796
chr4	40826987	40827007	+	ACAAGTTGAGCCTGCACGCT	PHOX2B.00781	2	chr4.40826987.-	0.425763905871902	0.512320508400394	NS	0.927566856433149
chr4	40826988	40827008	+	CTGCACGCTGGGTCTCACAG	PHOX2B.00781	3	chr4.40826976.-	0.401147111495404	0.495378741963494	NS	0.925917840682346
chr4	40827070	40827090	+	TACCTTGCAAAGGGACATCG	PHOX2B.00782	1	chr4.40827129.+	0.404113850242607	0.497420673625271	NS	0.925917840682346
chr4	40827095	40827115	+	CCTTCAGTCCTGGACCAGGA	PHOX2B.00782	2	chr4.40827070.+	143123472680665	0.0387274518584578	Enriched	0.452285198945698
chr4	40827129	40827149	+	AGGGCCATAATGAAGACATG	PHOX2B.00782	3	chr4.40827095.+	-0.850734469123781	0.0149473767046243	Depleted	0.37316040951241
chr4	40827186	40827206	+	CGTTCAGCCATAATCTAAGG	PHOX2B.00783	1	chr4.40827206.+	137998076293353	0.0467498764570916	Enriched	0.466955207411503
chr4	40827205	40827225	+	ACGGAAGAATGCCAAAGCGC	PHOX2B.00783	2	chr4.40827186.-	-0.399270183420527	0.081876280586555	NS	0.608014828809236
chr4	40827206	40827226	+	CCGTTCAGCCATAATCTAAG	PHOX2B.00783	3	chr4.40827205.+	105695588481208	0.868621136444965	NS	0.944195486879193
chr4	40827278	40827298	+	TTCCAGCCTGTAAAGTGTCT	PHOX2B.00784	1	chr4.40827278.+	0.730012833524439	0.710831339164298	NS	0.938702338455037
chr4	40827346	40827366	+	GTCCCACCCCTGCATCTCTG	PHOX2B.00784	2	chr4.40827346.+	0.552320949038437	0.598412202828641	NS	0.935777056561142
chr4	40827348	40827368	+	AGCCCCAGAGATGCAGGGGT	PHOX2B.00784	3	chr4.40827348.-	0.350281290936602	0.460432603589657	NS	0.923949738747822
chr4	40827387	40827407	+	ATCAGGAGACTGCTACTCTG	PHOX2B.00785	1	chr4.40827430.-	0.609817689407432	0.636245028619906	NS	0.937543717606849
chr4	40827391	40827411	+	TCATCCCCAGAGAAAATGAG	PHOX2B.00785	2	chr4.40827391.-	-0.387023123109247	0.0851203260440836	NS	0.618444549084314
chr4	40827430	40827450	+	AATTCCACTCATTTTCTCTG	PHOX2B.00785	3	chr4.40827387.+	11989810347264	0.913863394419495	NS	0.946211396653337
chr4	40827519	40827539	+	TGCCGGCCCACAGTGGCCAG	PHOX2B.00786	1	chr4.40827539.+	109412217736455	0.881797552283858	NS	0.94491289909683
chr4	40827532	40827552	+	GCAGGGTCCATGCAAGACCA	PHOX2B.00786	2	chr4.40827519.-	0.266453116061258	0.403625300309115	NS	0.912932664808169
chr4	40827539	40827559	+	TGGACCCTGCCGGCCCACAG	PHOX2B.00786	3	chr4.40827532.+	-0.0987492494153937	0.191041185058804	NS	0.811460217023503
chr4	40827599	40827619	+	TGTTGTCTGTCTTCAAAGGG	PHOX2B.00787	1	chr4.40827599.-	0.940546149789758	0.820965979120777	NS	0.941655797122065
chr4	40827602	40827622	+	CCCTTTGAAGACAGACAACA	PHOX2B.00787	2	chr4.40827602.+	0.756190161431105	0.726073118147081	NS	0.938718859724815
chr4	40827603	40827623	+	CCTTTGAAGACAGACAACAT	PHOX2B.00787	3	chr4.40827603.+	-0.110182917750423	0.185716422471515	NS	0.806594408350481
chr4	40827690	40827710	+	TTAACCACCTCCGTGTGCAG	PHOX2B.00788	1	chr4.40827699.-	111103131238874	0.887472233183509	NS	0.94529077949554
chr4	40827692	40827712	+	TCCGTGTGCAGTGGAGACAC	PHOX2B.00788	2	chr4.40827690.-	0.18844508941311	0.352506062840508	NS	0.904867941358398
chr4	40827699	40827719	+	TGTGTCTCCACTGCACACGG	PHOX2B.00788	3	chr4.40827692.+	-0.0735290354219652	0.203113120241023	NS	0.822850540996544
chr4	40827786	40827806	+	CTGAGCACTTAATGCTGTCT	PHOX2B.00789	1	chr4.40827786.-	0.596313425057684	0.627462657463827	NS	0.937543717606849
chr4	40827812	40827832	+	TGTCCCCTGCTGACATGCTT	PHOX2B.00789	2	chr4.40827812.+	0.435255778697496	0.518848739997771	NS	0.929159305567879
chr4	40827815	40827835	+	CAGCCAAAGCATGTCAGCAG	PHOX2B.00789	3	chr4.40827815.-	156585367777345	0.0228632603192038	Enriched	0.411741007784942
chr4	40828172	40828192	+	AAAATGGCAGGTGTATTAGT	PHOX2B.00793	1	chr4.40828172.-	-0.134542123378828	0.174682909702433	NS	0.793921669723123
chr4	40828184	40828204	+	AGGATAACAGCAAAAATGGC	PHOX2B.00793	2	chr4.40828184.-	0.0476967420312965	0.267168400636595	NS	0.867080115675195
chr4	40828218	40828238	+	AAATTGCTTCTCTTCTGTAA	PHOX2B.00793	3	chr4.40828218.+	0.9505313237357	0.825435547849365	NS	0.941676356686196
chr4	40828291	40828311	+	ACAGCACTGTATGTAACTGG	PHOX2B.00794	1	chr4.40828291.-	0.924448966992823	0.8136104646504	NS	0.941655797122065
chr4	40828293	40828313	+	TAGTGACCCCAAAAGTAACT	PHOX2B.00794	2	chr4.40828344.+	0.0456426655557125	0.266004089672069	NS	0.866784513234831
chr4	40828344	40828364	+	ACCAGTTACATACAGTGCTG	PHOX2B.00794	3	chr4.40828293.+	0.533432200081074	0.585759539449147	NS	0.93536044183958
chr4	40828376	40828396	+	TGGAATGGAAAACTTAGTCT	PHOX2B.00795	1	chr4.40828376.-	0.72715130433925	0.709141329791817	NS	0.938702338455037
chr4	40828381	40828401	+	ACTAAGTTTTCCATTCCAAG	PHOX2B.00795	2	chr4.40828381.+	-0.424687669312563	0.0754422284089054	NS	0.586391347481623
chr4	40828418	40828438	+	GGCAGAGTAGAGGTCTGCGA	PHOX2B.00795	3	chr4.40828418.-	-0.188902676256579	0.151596671201354	NS	0.762974874661156
chr4	40828482	40828502	+	ACGCTTGATTTTATTCTTGT	PHOX2B.00796	1	chr4.40828482.-	0.897788388501266	0.801023228032539	NS	0.941640321050333
chr4	40828521	40828541	+	CTGTGCCAGGCCATGTTCTG	PHOX2B.00796	2	chr4.40828521.+	0.271302021817394	0.406868223410963	NS	0.912932664808169
chr4	40828531	40828551	+	GGCATAAAGCCCTCAGAACA	PHOX2B.00796	3	chr4.40828531.-	0.182203331220749	0.348515131686793	NS	0.904461848733315
chr4	40828607	40828627	+	TATCAAAGGCACTGGGGAGA	PHOX2B.00797	1	chr4.40828607.-	0.235448574161894	0.383054901062186	NS	0.910572892947621
chr4	40828608	40828628	+	CTATCAAAGGCACTGGGGAG	PHOX2B.00797	2	chr4.40828608.-	0.676562020055	0.678531097070045	NS	0.937543717606849
chr4	40828633	40828653	+	TGGAATGCCATTTATGTGCC	PHOX2B.00797	3	chr4.40828633.-	149431713628116	0.0304317669840726	Enriched	0.433445903104859
chr4	40828729	40828749	+	ATTCTTGCATTGATGAGACG	PHOX2B.00798	1	chr4.40828730.-	-0.868440295766722	0.01383158483769	Depleted	0.364551591104795
chr4	40828730	40828750	+	TTCTTGCATTGATGAGACGG	PHOX2B.00798	2	chr4.40828729.-	-0.0214797274104515	0.229422173186998	NS	0.842677542751331
chr4	40828741	40828761	+	CAATGCAAGAATGTGAACAT	PHOX2B.00798	3	chr4.40828741.+	0.933657505171304	0.817840888908787	NS	0.941655797122065
chr4	40828810	40828830	+	CTGCTCTGAATCCCACGATG	PHOX2B.00799	1	chr4.40828810.-	0.986983114333165	0.84114414697195	NS	0.942682879876651
chr4	40828817	40828837	+	GGATTCAGAGCAGCAGACGG	PHOX2B.00799	2	chr4.40828820.+	-0.347923303420307	0.0961217000846666	NS	0.65312473937749
chr4	40828820	40828840	+	GTGGGATTCAGAGCAGCAGA	PHOX2B.00799	3	chr4.40828817.+	-0.396352936013917	0.0826404272373378	NS	0.610911174477859
chr4	40828899	40828919	+	GAGCCGTCAAGACCCAACCC	PHOX2B.00800	1	chr4.40828947.-	0.762056575129037	0.729433562826685	NS	0.939498924937646
chr4	40828911	40828931	+	CAGCCTGTTAACCGAGCAGG	PHOX2B.00800	2	chr4.40828911.-	0.0806184602082846	0.286173287545068	NS	0.878443440962443
chr4	40828947	40828967	+	CGAGCAGGAGGTCCAAGCCA	PHOX2B.00800	3	chr4.40828899.-	-0.032843256687017	0.223520645954422	NS	0.840502435158452
chr4	40829017	40829037	+	GAAAGGTGACATTCAACAGA	PHOX2B.00801	1	chr4.40829018.+	0.287980762964025	0.418070394979544	NS	0.915864817174774
chr4	40829018	40829038	+	AGAAAGGTGACATTCAACAG	PHOX2B.00801	2	chr4.40829017.+	0.413351122650957	0.503778647275726	NS	0.925917840682346
chr4	40829019	40829039	+	AAAGGTGACATTCAACAGAG	PHOX2B.00801	3	chr4.40829019.+	0.713860233903414	0.701231795829893	NS	0.937959590062443
chr4	40829071	40829091	+	AATTAACCAAGTCTGGGGCA	PHOX2B.00802	1	chr4.40829071.+	0.372875087776447	0.475933517800674	NS	0.925917840682346
chr4	40829145	40829165	+	ACCATGTGAAGAGAAATCAG	PHOX2B.00802	2	chr4.40829145.+	-0.633872101202102	0.0361420381903043	Depleted	0.445174102946415
chr4	40829146	40829166	+	CCATGTGAAGAGAAATCAGG	PHOX2B.00802	3	chr4.40829146.+	174168800440861	0.0106879111838731	Enriched	0.345328203418504
chr4	40829196	40829216	+	CCGCCAAGGACACACTATTG	PHOX2B.00803	1	chr4.40829196.-	-0.0740005814437769	0.202883312175271	NS	0.822850540996544
chr4	40829210	40829230	+	GCTCTGTCCTTTGACCGCCA	PHOX2B.00803	2	chr4.40829210.-	0.31315788525963	0.435104221736289	NS	0.920201453639235
chr4	40829242	40829262	+	AGTGAGCAGAGAGCAGACCA	PHOX2B.00803	3	chr4.40829242.-	-0.176877762084079	0.156520246926924	NS	0.771664732584948
chr4	40829299	40829319	+	CAAAAGTGGCTGCAGAGACG	PHOX2B.00804	1	chr4.40829348.+	0.626730031958083	0.647143172642366	NS	0.937543717606849
chr4	40829334	40829354	+	ATAGCCATGTGACCCAAAAG	PHOX2B.00804	2	chr4.40829334.+	0.809522758740314	0.755843712769651	NS	0.939826181060146
chr4	40829348	40829368	+	AGAGAGTGCCCAGAAGACAA	PHOX2B.00804	3	chr4.40829299.+	0.352418462109084	0.461896650039769	NS	0.924035818556916
chr4	40829379	40829399	+	GTTATGTGTTTTAGAGGCGC	PHOX2B.00805	1	chr4.40829430.-	0.0788554207112395	0.285139459999289	NS	0.878312826863928
chr4	40829430	40829450	+	CCTCTAAAACACATAACACA	PHOX2B.00805	2	chr4.40829436.+	0.357322001422556	0.465257687432651	NS	0.925158064084131
chr4	40829436	40829456	+	TCTGGAGAGGGAGGAAGTCA	PHOX2B.00805	3	chr4.40829379.+	113876406995585	0.896353185976781	NS	0.945524654919094
chr4	40829492	40829512	+	TGGAACTTCCAGGTACTGAC	PHOX2B.00806	1	chr4.40829547.-	125768117133959	0.928704791758664	NS	0.947699242091159
chr4	40829493	40829513	+	CTGGCCACCAAAGAGAATTG	PHOX2B.00806	2	chr4.40829492.+	0.446647105795666	0.52667653860435	NS	0.929234308843606
chr4	40829547	40829567	+	TGGCCACCAAAGAGAATTGG	PHOX2B.00806	3	chr4.40829493.+	0.935294310612185	0.818586510390576	NS	0.941655797122065
chr4	40829638	40829658	+	GGAGTCTCTTGCTTTTCAGG	PHOX2B.00807	1	chr4.40829638.-	0.455114938654179	0.532488894804634	NS	0.929540439639333
chr4	40829646	40829666	+	AAGCAAGAGACTCCATCTGT	PHOX2B.00807	2	chr4.40829647.+	106306226774969	0.870852946552898	NS	0.944488337857328
chr4	40829647	40829667	+	AAAGCAAGAGACTCCATCTG	PHOX2B.00807	3	chr4.40829646.+	115234492380819	0.900511848896546	NS	0.945524654919094
chr4	40829673	40829693	+	CAAGGGGGCTGTTATGCTGG	PHOX2B.00808	1	chr4.40829710.+	0.0546352565768456	0.271120281519238	NS	0.870394713637312
chr4	40829695	40829715	+	GTGGGGGGATGTCTGCAAGG	PHOX2B.00808	2	chr4.40829695.+	0.573647187493322	0.612573969912315	NS	0.936381813599902
chr4	40829710	40829730	+	CCCTCTGCCCTACACACCCA	PHOX2B.00808	3	chr4.40829673.-	-0.0744991226135904	0.202640516999984	NS	0.822850540996544
chr4	40829820	40829840	+	TAGAAGCACCCTGTCCAGCT	PHOX2B.00809	1	chr4.40829834.-	120720601752177	0.916072137362447	NS	0.94652505334735
chr4	40829831	40829851	+	AAGCACCCTGTCCAGCTGGG	PHOX2B.00809	2	chr4.40829831.-	-0.505778662110673	0.057475758134539	NS	0.510150614222159
chr4	40829834	40829854	+	CCAGCTGGGAGGCAAGACTG	PHOX2B.00809	3	chr4.40829820.-	109843395907134	0.883263443655288	NS	0.945014733777034
chr4	40829872	40829892	+	AGGTGGCAAGAAACCATCCA	PHOX2B.00810	1	chr4.40829928.-	0.0957589828054307	0.29512399683552	NS	0.881253094282063
chr4	40829928	40829948	+	TAACACACACCAACTTCCTG	PHOX2B.00810	2	chr4.40829872.-	0.662049887388295	0.669508753035207	NS	0.937543717606849
chr4	40829945	40829965	+	AAAGGCTACAGGAAAGGAGG	PHOX2B.00810	3	chr4.40829945.-	0.096215315259303	0.295395759655459	NS	0.881253094282063
chr4	40829975	40829995	+	AGTCAAAGCGGATTTTCCAG	PHOX2B.00811	1	chr4.40830006.-	0.463567393206503	0.538283795999838	NS	0.930269121689286
chr4	40830006	40830026	+	TCTGACCTGAGAGTGAATGT	PHOX2B.00811	2	chr4.40829975.-	-0.203533394085132	0.14574646002536	NS	0.75331445232642
chr4	40830018	40830038	+	ACTGGGAAAAGGAGTCAAAG	PHOX2B.00811	3	chr4.40830018.-	0.681366984674219	0.681495666368539	NS	0.937888224517435
chr4	40830075	40830095	+	TACATTTCTAGGCTGCGGGA	PHOX2B.00812	1	chr4.40830090.+	0.133266530863464	0.317834062773726	NS	0.888590498846783
chr4	40830089	40830109	+	ATACATTTCTAGGCTGCGGG	PHOX2B.00812	2	chr4.40830089.+	0.779874185635497	0.739512068741587	NS	0.93974657790061
chr4	40830090	40830110	+	GAAATGTATATATCTCAGGT	PHOX2B.00812	3	chr4.40830075.-	-0.0840642647884745	0.198015892417877	NS	0.818448981479856
chr4	40830217	40830237	+	ATATGTTTCCAGGCGGCGGG	PHOX2B.00813	1	chr4.40830224.+	-0.273018494406416	0.120050107846662	NS	0.709806159442014
chr4	40830221	40830241	+	TATATATGTTTCCAGGCGGC	PHOX2B.00813	2	chr4.40830221.+	0.885007477710069	0.794811558787954	NS	0.940650259162508
chr4	40830224	40830244	+	TATATATATATGTTTCCAGG	PHOX2B.00813	3	chr4.40830217.+	0.396517411308046	0.492192497620473	NS	0.925917840682346
chr4	40830304	40830324	+	TCATTAAAGTATTCTTGCTG	PHOX2B.00814	1	chr4.40830304.-	0.912943265730777	0.808239964267114	NS	0.941655797122065
chr4	40830310	40830330	+	CAAGAATACTTTAATGACTC	PHOX2B.00814	2	chr4.40830310.+	0.247310053540777	0.390889134026405	NS	0.910572892947621
chr4	40830345	40830365	+	AGTTGAGCTCAGGGAGAAGT	PHOX2B.00814	3	chr4.40830345.-	0.929610672108602	0.815989208699564	NS	0.941655797122065
chr4	40830393	40830413	+	CTGCATAAAAGGATGTGGAA	PHOX2B.00815	1	chr4.40830393.-	0.584962500721156	0.620028857152728	NS	0.936381813599902
chr4	40830394	40830414	+	GCTGCATAAAAGGATGTGGA	PHOX2B.00815	2	chr4.40830394.-	148026512205446	0.0321393897977886	Enriched	0.434562236505426
chr4	40830412	40830432	+	GCAGCAAGAAAAAAAGAGAG	PHOX2B.00815	3	chr4.40830412.+	-0.9505313237357	0.00954769071946694	Depleted	0.334176314424767
chr4	40830475	40830495	+	CTCGTGGAGACTTGTGGCAA	PHOX2B.00816	1	chr4.40830475.+	0.239727032341725	0.385875398112076	NS	0.910572892947621
chr4	40830485	40830505	+	CTTGTGGCAATGGCTTTTGC	PHOX2B.00816	2	chr4.40830485.+	106833712976315	0.8727595729689	NS	0.944756802178473
chr4	40830576	40830596	+	CTGATACATTTTGCTTGCAC	PHOX2B.00817	1	chr4.40830577.-	123173028591578	0.922405388894682	NS	0.947229587204207
chr4	40830577	40830597	+	TGATACATTTTGCTTGCACA	PHOX2B.00817	2	chr4.40830576.-	-0.36564947231668	0.0910110920395628	NS	0.638418096077461
chr4	40830624	40830644	+	TTCATAACTAAAGTATGTGT	PHOX2B.00817	3	chr4.40830624.-	0.393663848486277	0.490228858660259	NS	0.925917840682346
chr4	40830727	40830747	+	TTGTCATAAAACTATATGTT	PHOX2B.00818	1	chr4.40830727.-	0.47675328376526	0.547307223154623	NS	0.931152962485065
chr4	40830771	40830791	+	AAATACCTACGATGTGGGCT	PHOX2B.00819	1	chr4.40830771.+	118577383010029	0.910226185556698	NS	0.946028802710593
chr4	40830776	40830796	+	CTGCGCCTAGCCCACATCGT	PHOX2B.00819	2	chr4.40830776.-	-0.895469416528693	0.0122669343039429	Depleted	0.354013112424166
chr4	40830871	40830891	+	GTGTTGCCTGGTTCGAGAGC	PHOX2B.00820	1	chr4.40830871.-	13076084235703	0.939711109642987	NS	0.949179719544108
chr4	40830901	40830921	+	GTTTTGGTTTTTTTTGATAG	PHOX2B.00820	2	chr4.40830901.-	0	0.240812393205971	NS	0.844551986052268
chr4	40831307	40831327	+	AATCGCCTGAACAGCCCAGG	PHOX2B.00824	1	chr4.40831310.+	0.141012309527073	0.322614510024847	NS	0.891861399040757
chr4	40831310	40831330	+	GAGAATCGCCTGAACAGCCC	PHOX2B.00824	2	chr4.40831307.+	0.124482030681145	0.312449096123493	NS	0.887262923133613
chr4	40831316	40831336	+	CTGAACAGCCCAGGAGGCAG	PHOX2B.00824	3	chr4.40831316.+	0.961525852185364	0.830274196087519	NS	0.942040143992418
chr4	40831433	40831453	+	AAGCCAGTCTGTTGAACTCT	PHOX2B.00825	1	chr4.40831433.+	0.424828002471653	0.511676614138494	NS	0.927565940397176
chr4	40831436	40831456	+	ATTCCAAGAGTTCAACAGAC	PHOX2B.00825	2	chr4.40831436.-	0.2784644464034	0.411670059158035	NS	0.914426205940352
chr4	40831496	40831516	+	GGTTATTACACTAGATAGAA	PHOX2B.00826	1	chr4.40831496.-	0.39231742277876	0.489302414138634	NS	0.925917840682346
chr4	40831517	40831537	+	CTGTTTTCTAATCATAACAC	PHOX2B.00826	2	chr4.40831517.-	0.15417093012776	0.330802859572707	NS	0.895010808458825
chr4	40831529	40831549	+	TTAGAAAACAGAAAGGCTTG	PHOX2B.00826	3	chr4.40831529.+	0.210566985939658	0.366779168164027	NS	0.907739148479359
chr4	40831570	40831590	+	TGACACAGACAGTGGCGCAG	PHOX2B.00827	1	chr4.40831578.+	-0.435386144670646	0.072852251791677	NS	0.574797352272486
chr4	40831578	40831598	+	TGATATAATGACACAGACAG	PHOX2B.00827	2	chr4.40831570.+	0.325095373966045	0.443224968630964	NS	0.92254805995003
chr4	40831624	40831644	+	ATAAACATGTGCACAAACAA	PHOX2B.00827	3	chr4.40831624.+	-0.161062432732516	0.163154348957665	NS	0.779241677833431
chr4	40831696	40831716	+	ATGGACTGCAGTCCTATCAA	PHOX2B.00828	1	chr4.40831715.+	0.980371193251067	0.838365788869118	NS	0.942682879876651
chr4	40831715	40831735	+	GACGTGTTTAAAACAGTCAA	PHOX2B.00828	2	chr4.40831738.-	-0.339692374363202	0.0985652273406578	NS	0.658570703561238
chr4	40831738	40831758	+	CAGAACACAAAGAGACACCA	PHOX2B.00828	3	chr4.40831696.+	117477440110371	0.907110846774317	NS	0.945843360909316
chr4	40831773	40831793	+	CATCGGCTGCATGCTCACCA	PHOX2B.00829	1	chr4.40831822.-	0.146710287866562	0.326149992774344	NS	0.89327810096676
chr4	40831805	40831825	+	TATTGCTTGCTGAGACACCT	PHOX2B.00829	2	chr4.40831805.+	0.0990797737080025	0.297104273752987	NS	0.882205585435387
chr4	40831822	40831842	+	TCTCAGAGCGACGGCAGCGG	PHOX2B.00829	3	chr4.40831773.+	-0.553935605100532	0.0485167396633546	Depleted	0.468709132310803
chr4	40831879	40831899	+	ATACTGACTGTGACATTACT	PHOX2B.00830	1	chr4.40831879.+	0.125530882083859	0.31308997860631	NS	0.887262923133613
chr4	40831913	40831933	+	AGAAATACAGTCGTATCGCA	PHOX2B.00830	2	chr4.40831913.-	-117833724125851	0.00310292320397574	Depleted	0.213662431825571
chr4	40831928	40831948	+	GTATTTCTCAATGTTAACAT	PHOX2B.00830	3	chr4.40831928.+	0.581342185042459	0.617648378626619	NS	0.936381813599902
chr4	40832109	40832129	+	TGCTAAGCCAGGATACTGTC	PHOX2B.00832	1	chr4.40832109.+	113164400581047	0.894123171511646	NS	0.945524654919094
chr4	40832116	40832136	+	GTCTGGAGATATAACTACAG	PHOX2B.00832	2	chr4.40832126.+	0.265894059973034	0.403251827574001	NS	0.912932664808169
chr4	40832126	40832146	+	TATATCTCCAGACAGTATCC	PHOX2B.00832	3	chr4.40832116.-	0.928808952143047	0.81562098538499	NS	0.941655797122065
chr4	40832212	40832232	+	AGGCCGCCAAGGCTTTCTTG	PHOX2B.00833	1	chr4.40832215.-	0.596167955429037	0.627367681418375	NS	0.937543717606849
chr4	40832215	40832235	+	TTTCCCCAAGAAAGCCTTGG	PHOX2B.00833	2	chr4.40832212.+	0.239071162483078	0.385442631743565	NS	0.910572892947621
chr4	40832235	40832255	+	TAAATCCCTGTCCCTTCCCA	PHOX2B.00833	3	chr4.40832235.-	0	0.240812393205971	NS	0.844551986052268
chr4	40832273	40832293	+	TTCCGGCCAGACCTTCACGA	PHOX2B.00834	1	chr4.40832275.-	0.0774561400799961	0.284320205960581	NS	0.878312826863928
chr4	40832275	40832295	+	GGCCATCGTGAAGGTCTGGC	PHOX2B.00834	2	chr4.40832273.+	111351169253705	0.888287996151686	NS	0.94529077949554
chr4	40832328	40832348	+	CCCCAGGCAGCCCTGCAGTG	PHOX2B.00834	3	chr4.40832328.+	0.113114080051455	0.305539601242553	NS	0.885340200924399
chr4	40832395	40832415	+	CCGGTGATTAAAGCGTCATG	PHOX2B.00835	1	chr4.40832395.-	11310915352357	0.893948698173696	NS	0.945524654919094
chr4	40832422	40832442	+	AGAAATGTTGGGGTCATGTG	PHOX2B.00835	2	chr4.40832422.-	-0.104188850271971	0.188496335718344	NS	0.808773860618931
chr4	40832432	40832452	+	GGTTGGGAGGAGAAATGTTG	PHOX2B.00835	3	chr4.40832432.-	152654581449583	0.0267978212822635	Enriched	0.425550839781443
chr4	40832487	40832507	+	GGAGTCCGGTTCTAGCATGG	PHOX2B.00836	1	chr4.40832487.-	109494840405526	0.882079450874576	NS	0.944989022390351
chr4	40832508	40832528	+	GGTGAAACAGGACGAATGTG	PHOX2B.00836	2	chr4.40832535.-	0.774933444365227	0.736736836501353	NS	0.93973711000404
chr4	40832535	40832555	+	GGTGTGGCACGTGAGGCAGG	PHOX2B.00836	3	chr4.40832508.-	109499651393575	0.882095850719518	NS	0.944989022390351
chr4	40832581	40832601	+	AGCAGCTTAGAATGGCTGCG	PHOX2B.00837	1	chr4.40832603.-	104992522533168	0.866018705018218	NS	0.944195486879193
chr4	40832603	40832623	+	AGATGGCCTGAGCACAGGCA	PHOX2B.00837	2	chr4.40832634.-	-0.421242648805552	0.0762909937399831	NS	0.589041831141335
chr4	40832634	40832654	+	GTGAGGGGGCTGGAAATGGA	PHOX2B.00837	3	chr4.40832581.-	0.408582477141544	0.500496427638267	NS	0.925917840682346
chr4	40832707	40832727	+	CACACACAGTACATACACGG	PHOX2B.00838	1	chr4.40832712.+	0.26960705975728	0.40573390319649	NS	0.912932664808169
chr4	40832711	40832731	+	GCACACACAGTACATACACG	PHOX2B.00838	2	chr4.40832711.+	0.382087077477557	0.482265393150502	NS	0.925917840682346
chr4	40832712	40832732	+	GTGTATGTACTGTGTGTGCG	PHOX2B.00838	3	chr4.40832707.-	0.689659879387849	0.686584903791478	NS	0.937888224517435
chr4	40832807	40832827	+	CCGGTACTAATACATGTTTG	PHOX2B.00839	1	chr4.40832837.+	-0.45351164709348	0.0686203821270171	NS	0.558102133829227
chr4	40832808	40832828	+	CCAGGCCTGAACTAGACGCT	PHOX2B.00839	2	chr4.40832807.-	0.596808743569265	0.627785989106085	NS	0.937543717606849
chr4	40832837	40832857	+	GCCAGGCCTGAACTAGACGC	PHOX2B.00839	3	chr4.40832808.-	0.586363855897768	0.620949081103775	NS	0.937543717606849
chr4	40832893	40832913	+	GACCGACTTTCCCAACAGGA	PHOX2B.00840	1	chr4.40832896.-	0.0253110885291876	0.254619873311336	NS	0.860371451125745
chr4	40832896	40832916	+	AACCCATTCAGTACTGAGCA	PHOX2B.00840	2	chr4.40832918.-	-0.26104585274034	0.124233750370222	NS	0.718729810856468
chr4	40832918	40832938	+	CGACTTTCCCAACAGGAAGG	PHOX2B.00840	3	chr4.40832893.-	0.562844094736436	0.60541756044483	NS	0.936381813599902
chr4	40832975	40832995	+	CACTGGGCCGAGACTTTGAG	PHOX2B.00841	1	chr4.40832975.+	-0.0412882084906319	0.219191358931966	NS	0.836607555568984
chr4	40833001	40833021	+	TGGATGGGAAGGCCACAGTG	PHOX2B.00841	2	chr4.40833013.-	-0.14575869031156	0.169745289485374	NS	0.78702733289168
chr4	40833013	40833033	+	GCACAGTCTTCTCCACACTG	PHOX2B.00841	3	chr4.40833001.+	0.283306800860055	0.414924031214808	NS	0.914953580266009
chr4	40833111	40833131	+	GAGACGTGGTGTATTTCTGA	PHOX2B.00842	1	chr4.40833141.-	0.334154397220622	0.449403718160282	NS	0.922948025008361
chr4	40833127	40833147	+	TTCTGAAGGACCCTCTAGGG	PHOX2B.00842	2	chr4.40833127.-	-0.0397097098019713	0.219996890508393	NS	0.837108674086612
chr4	40833141	40833161	+	AGGGAGGAGAACCAGAAGCA	PHOX2B.00842	3	chr4.40833111.-	0.703435970601012	0.694960742009464	NS	0.937888224517435
chr4	40833203	40833223	+	GTTGACCACAGGGAGCTTTG	PHOX2B.00843	1	chr4.40833228.-	0.30920458726672	0.43242075031335	NS	0.919716311384238
chr4	40833223	40833243	+	AATCTCCCCAAAGCTCCCTG	PHOX2B.00843	2	chr4.40833223.+	0.409692198458963	0.501260250880331	NS	0.925917840682346
chr4	40833228	40833248	+	ATTTGGCCTCAGGAAGATGG	PHOX2B.00843	3	chr4.40833203.-	-126660102085399	0.00193243463386226	Depleted	0.175655618945229
chr4	40833302	40833322	+	CCACCTCTTCTGGAGCAGCG	PHOX2B.00844	1	chr4.40833343.-	0.0879964809978289	0.290518883140389	NS	0.881253094282063
chr4	40833316	40833336	+	AGCATGTTCCTCCCACTGCA	PHOX2B.00844	2	chr4.40833316.+	0.843657970830613	0.773941211248901	NS	0.939826181060146
chr4	40833343	40833363	+	GAACATGCTGGAAAGTTGGT	PHOX2B.00844	3	chr4.40833302.-	0.53051471669878	0.583796942447457	NS	0.934999432625145
chr4	40833376	40833396	+	AGGGAAGACACCACTACGAG	PHOX2B.00845	1	chr4.40833376.-	0.211919090106939	0.36765778907087	NS	0.908036783795509
chr4	40833383	40833403	+	TGGTGTCTTCCCTCACGTGG	PHOX2B.00845	2	chr4.40833386.+	0.0358204755789563	0.26047234423848	NS	0.86400217087673
chr4	40833386	40833406	+	TAGTGGTGTCTTCCCTCACG	PHOX2B.00845	3	chr4.40833383.+	0.61327678231557	0.63848335969358	NS	0.937543717606849
chr4	40833473	40833493	+	GCACAGAATGTAAATACCGT	PHOX2B.00846	1	chr4.40833516.-	0.0485801804450616	0.267669949440954	NS	0.867457355221146
chr4	40833497	40833517	+	TGGGCATTTTGATACAAGCA	PHOX2B.00846	2	chr4.40833497.-	205490834110239	0.00224378681308257	Enriched	0.187551043268302
chr4	40833516	40833536	+	CCTGGGGCCAGAGGACCAGG	PHOX2B.00846	3	chr4.40833473.-	0.334154397220622	0.449403718160282	NS	0.922948025008361
chr4	40833594	40833614	+	GTCTCTTAGAGGACAGACAC	PHOX2B.00847	1	chr4.40833594.-	0.766800823706969	0.732136055669028	NS	0.939524959586222
chr4	40833610	40833630	+	AAGAGACAGCAGCAGCCAGA	PHOX2B.00847	2	chr4.40833610.+	0.308122295362332	0.431686635811398	NS	0.919223936408752
chr4	40833611	40833631	+	AGAGACAGCAGCAGCCAGAA	PHOX2B.00847	3	chr4.40833611.+	-0.00599874062144307	0.237600770914378	NS	0.844551986052268
chr4	40833674	40833694	+	CCACTTAGCTATACAACCCT	PHOX2B.00848	1	chr4.40833682.+	0.671377252538629	0.675319396964644	NS	0.937543717606849
chr4	40833682	40833702	+	TGTATAGCTAAGTGGAAGCA	PHOX2B.00848	2	chr4.40833674.-	0.455082218174246	0.532466447851855	NS	0.929540439639333
chr4	40833698	40833718	+	GAGGTGAAATTCCATGCCCA	PHOX2B.00848	3	chr4.40833698.-	0.867896463992655	0.786317448587164	NS	0.940163557721813
chr4	40833800	40833820	+	ACATCCCAAGGTTACCGACA	PHOX2B.00849	1	chr4.40833843.+	0.370596219923626	0.474368009600688	NS	0.925917840682346
chr4	40833843	40833863	+	TCCCAAGGTTACCGACACGG	PHOX2B.00849	2	chr4.40833846.+	0.294061301454418	0.422171453031829	NS	0.917243554976667
chr4	40833846	40833866	+	ATCCATCAGCCTCTCCATGG	PHOX2B.00849	3	chr4.40833800.+	142939279225591	0.0389949452939529	Enriched	0.452749336904549
chr4	40833875	40833895	+	GCACAAAGCCGAAGTTCGAT	PHOX2B.00850	1	chr4.40833904.-	1851037360875	0.00638818728054646	Enriched	0.286971086525054
chr4	40833904	40833924	+	GGCTGCCTATGAAAGAACTG	PHOX2B.00850	2	chr4.40833935.-	-0.134929580086109	0.174510842275003	NS	0.793691905948245
chr4	40833935	40833955	+	AGGTCCTGGTCAATAAGCAA	PHOX2B.00850	3	chr4.40833875.+	0.65495001965831	0.665058117064223	NS	0.937543717606849
chr4	40833999	40834019	+	TTTTCCTCTGGCGCAGAGCA	PHOX2B.00851	1	chr4.40833999.+	0.747557005433921	0.721090582551694	NS	0.938718859724815
chr4	40834043	40834063	+	TGGAACCCACAGCTTCCCCA	PHOX2B.00851	2	chr4.40834048.+	0.108252890652023	0.302605763988355	NS	0.884246083708456
chr4	40834048	40834068	+	GGGAAGCTGTGGGTTCCAGA	PHOX2B.00851	3	chr4.40834043.-	0.39834121040653	0.493447621329698	NS	0.925917840682346
chr4	40834084	40834104	+	TCTATTAGCCTCTACCTTGG	PHOX2B.00852	1	chr4.40834147.-	0.345267220974669	0.456999907505341	NS	0.923330659389052
chr4	40834129	40834149	+	ATTCCTCCCAAAAAAGCCTG	PHOX2B.00852	2	chr4.40834084.-	0.53260709566002	0.585204704910259	NS	0.93536044183958
chr4	40834147	40834167	+	GGAGGAAACAACAAAAGATA	PHOX2B.00852	3	chr4.40834129.-	0.874469117916141	0.78960416005276	NS	0.94033499351268
chr4	40834183	40834203	+	TCCGGTAACTAACCCTCCAG	PHOX2B.00853	1	chr4.40834211.+	0.0978473233981446	0.296368621561481	NS	0.88179645441752
chr4	40834211	40834231	+	AATCTGTCAGTCCATGACGG	PHOX2B.00853	2	chr4.40834183.+	0.342105976824993	0.454837311057078	NS	0.923330659389052
chr4	40834223	40834243	+	GAAGTGATGAAACCTCTGGA	PHOX2B.00853	3	chr4.40834223.-	0.291231297664446	0.420261660567718	NS	0.916668430706861
chr4	40834327	40834347	+	ATCTCCATATTTAGGGACTT	PHOX2B.00854	1	chr4.40834327.-	0.241817919924098	0.387255986449082	NS	0.910572892947621
chr4	40834337	40834357	+	TAAATATGGAGATCTGTAAG	PHOX2B.00854	2	chr4.40834337.+	260244992745	7.64318e+09	Enriched	0.0311912621436573
chr4	40834345	40834365	+	GAGATCTGTAAGAGGCAGTG	PHOX2B.00854	3	chr4.40834345.+	-0.654004145150808	0.0334713144804762	Depleted	0.439161148907572
chr4	40834378	40834398	+	CATAGATGAAGTCGCTCCAC	PHOX2B.00855	1	chr4.40834394.-	-0.00817393144570011	0.236442044291035	NS	0.844551986052268
chr4	40834381	40834401	+	GCTCCACTGGTCTGTGCTCT	PHOX2B.00855	2	chr4.40834381.-	0.640028201445271	0.655628909507652	NS	0.937543717606849
chr4	40834394	40834414	+	AGGCCTAGAGCACAGACCAG	PHOX2B.00855	3	chr4.40834378.+	0.642375743220094	0.65711895178542	NS	0.937543717606849
chr4	40834479	40834499	+	CTTCTGAAAAGGGCTGCTGC	PHOX2B.00856	1	chr4.40834512.+	121003521481647	0.916821977463463	NS	0.946721497212712
chr4	40834512	40834532	+	ATGATCCCTCCCCACATCCC	PHOX2B.00856	2	chr4.40834541.+	0.113138975350735	0.305554658521265	NS	0.885340200924399
chr4	40834541	40834561	+	AAAAGGCAGGCTTTTCACAC	PHOX2B.00856	3	chr4.40834479.-	102236781302845	0.855478032751705	NS	0.94393340176817
chr4	40834601	40834621	+	TTGGCGGATGTGATCAACAA	PHOX2B.00857	1	chr4.40834601.+	0.0560945620709264	0.271955134376877	NS	0.870779545724429
chr4	40834615	40834635	+	GTTACTCTGGACTATCTAGG	PHOX2B.00857	2	chr4.40834640.+	132716474325351	0.94364099982165	NS	0.949484827884521
chr4	40834640	40834660	+	CAACAAAGGATCCTGAGATG	PHOX2B.00857	3	chr4.40834615.+	-0.254572827085598	0.126537640238372	NS	0.723375092145395
chr4	40834671	40834691	+	AATTCACAAGGGAAGGCGGG	PHOX2B.00858	1	chr4.40834671.+	-135819163887413	0.00115565501513044	Depleted	0.140528879260091
chr4	40834688	40834708	+	GGGAGGCACTTTCTTCCTAA	PHOX2B.00858	2	chr4.40834688.+	0.808270628239339	0.755165335712537	NS	0.939826181060146
chr4	40834701	40834721	+	TTCCTAAGGGAAAGAACAGG	PHOX2B.00858	3	chr4.40834701.+	0.106041637410325	0.30127541354594	NS	0.883761453685518
chr4	40834783	40834803	+	GTCAAATCCCAGTGTTGGCT	PHOX2B.00859	1	chr4.40834810.-	0.376803280791368	0.478632917469895	NS	0.925917840682346
chr4	40834810	40834830	+	GAAATGTCAAATCCCAGTGT	PHOX2B.00859	2	chr4.40834815.-	-0.117493563018441	0.1823605367532	NS	0.802950349801749
chr4	40834815	40834835	+	GTTTCTTCCAGGGGCTCTCG	PHOX2B.00859	3	chr4.40834783.-	0.382022442050881	0.482220948427875	NS	0.925917840682346
chr4	40834873	40834893	+	GCCGTTTGGATTTTATGGTG	PHOX2B.00860	1	chr4.40834933.+	0.741931847059556	0.71782052979838	NS	0.938718859724815
chr4	40834933	40834953	+	ACCACACCATAAAATCCAAA	PHOX2B.00860	2	chr4.40834934.-	0.499232626695272	0.562631727880148	NS	0.932289579492424
chr4	40834934	40834954	+	GCGTTAGGCCACTCGGTTTG	PHOX2B.00860	3	chr4.40834873.+	-0.14767716804226	0.168909812481215	NS	0.786936569661359
chr4	40834981	40835001	+	TATTCAATTCATTAAAGTCC	PHOX2B.00861	1	chr4.40834981.+	0.409520494311278	0.50114206682848	NS	0.925917840682346
chr4	40834986	40835006	+	AATTCATTAAAGTCCGGGCG	PHOX2B.00861	2	chr4.40834986.+	0.672195338775968	0.675827034736656	NS	0.937543717606849
chr4	40834989	40835009	+	TCATTAAAGTCCGGGCGCGG	PHOX2B.00861	3	chr4.40834989.+	0.839008123327695	0.771521502551867	NS	0.939826181060146
chr4	40835315	40835335	+	TTATGTATCAGGAACCAGTG	PHOX2B.00864	1	chr4.40835329.+	0.312882955284355	0.43491750294996	NS	0.920201453639235
chr4	40835329	40835349	+	GAGGCAAATTCAAACAGATA	PHOX2B.00864	2	chr4.40835348.+	0.0180339228302616	0.250608093584779	NS	0.858814514681701
chr4	40835348	40835368	+	GATACATAATATCAGCTAGA	PHOX2B.00864	3	chr4.40835315.-	0.246355664687163	0.39025709426328	NS	0.910572892947621
chr4	40835385	40835405	+	GCCCGTCTAATGTTACAGAC	PHOX2B.00865	1	chr4.40835385.+	106319382648719	0.870900738698456	NS	0.944488337857328
chr4	40835393	40835413	+	AATGTTACAGACGGGCAATG	PHOX2B.00865	2	chr4.40835393.+	117932369944456	0.908408889675935	NS	0.945843360909316
chr4	40835446	40835466	+	GCTGCCTTCTTACTGTGATG	PHOX2B.00865	3	chr4.40835446.-	-0.621889069719514	0.0378129063156668	Depleted	0.450934194722201
chr4	40835490	40835510	+	AGTTCTCGCAAACAACTGGG	PHOX2B.00866	1	chr4.40835524.-	0.146592497611689	0.32607674644172	NS	0.89327810096676
chr4	40835493	40835513	+	AACAGGTATGAGCAAAGGCA	PHOX2B.00866	2	chr4.40835490.+	-0.407503826593436	0.0797482820196371	NS	0.600799299802578
chr4	40835524	40835544	+	AGGTATGAGCAAAGGCAGGG	PHOX2B.00866	3	chr4.40835493.+	-0.82635191251497	0.0166099994501466	Depleted	0.382639083959152
chr4	40835595	40835615	+	GCCAGTCCTGGCAAGACACA	PHOX2B.00867	1	chr4.40835643.-	105020322268126	0.866122274960616	NS	0.944195486879193
chr4	40835596	40835616	+	CCCGCACAGCACCCCTGCAG	PHOX2B.00867	2	chr4.40835596.-	0.523010009978398	0.578739015391691	NS	0.934548634756397
chr4	40835643	40835663	+	GCCGCTGCAGGGGTGCTGTG	PHOX2B.00867	3	chr4.40835595.+	0.939424559756911	0.820459472559613	NS	0.941655797122065
chr4	40835707	40835727	+	CCCACCAAACAAATCACATG	PHOX2B.00868	1	chr4.40835707.-	-0.205114429904612	0.145123480237675	NS	0.752390947207957
chr4	40835708	40835728	+	TCCCACCAAACAAATCACAT	PHOX2B.00868	2	chr4.40835708.-	0.694191570475915	0.689351085128088	NS	0.937888224517435
chr4	40835724	40835744	+	GGTGGGAGAAAGCCGGCCAA	PHOX2B.00868	3	chr4.40835724.+	115347448066172	0.90085216240301	NS	0.945524654919094
chr4	40835809	40835829	+	AATCAGCATCTGCGAGAACA	PHOX2B.00869	1	chr4.40835809.+	0.621122164016575	0.643542361723558	NS	0.937543717606849
chr4	40835815	40835835	+	CATCTGCGAGAACAGGGCAG	PHOX2B.00869	2	chr4.40835815.+	-0.479845794906942	0.0628130684371597	NS	0.534712179311825
chr4	40835825	40835845	+	AACAGGGCAGAGGAGACAGA	PHOX2B.00869	3	chr4.40835825.+	0.401687945619824	0.495750977036008	NS	0.925917840682346
chr4	40835878	40835898	+	GGCGATTAAGAATAACTCTG	PHOX2B.00870	1	chr4.40835909.+	-0.512951255805768	0.0560643570890014	NS	0.503412123885177
chr4	40835888	40835908	+	TGGCAGATGTGTGAGAGACG	PHOX2B.00870	2	chr4.40835878.+	0.512554005193106	0.571670469107102	NS	0.933528598217549
chr4	40835909	40835929	+	GTGAGAGACGTGGATGAGGG	PHOX2B.00870	3	chr4.40835888.+	149132742860993	0.030788644134977	Enriched	0.433445903104859
chr4	40835997	40836017	+	CAGGGTGGACAAGACGTGTG	PHOX2B.00871	1	chr4.40836015.+	0.690895945470221	0.687340458979164	NS	0.937888224517435
chr4	40836000	40836020	+	GAAGTTGATGAGCTCCAGGG	PHOX2B.00871	2	chr4.40836000.+	-119382326913968	0.00285995151591204	Depleted	0.208220864984921
chr4	40836015	40836035	+	CAAGAAGTTGATGAGCTCCA	PHOX2B.00871	3	chr4.40835997.+	112109181691736	0.890754752851213	NS	0.945376565461346
chr4	40836085	40836105	+	GGTGCTGGGACCCTGCACTG	PHOX2B.00872	1	chr4.40836085.+	0.408360551634435	0.500343675591953	NS	0.925917840682346
chr4	40836092	40836112	+	GCAGGAGACATGGATCTGGG	PHOX2B.00872	2	chr4.40836120.+	0.36392218355199	0.469785528831069	NS	0.925917840682346
chr4	40836120	40836140	+	GGACCCTGCACTGAGGCCTG	PHOX2B.00872	3	chr4.40836092.+	0.355761689963238	0.464187921301981	NS	0.925158064084131
chr4	40836178	40836198	+	CATGAAAAGACAAAGCTGGC	PHOX2B.00873	1	chr4.40836178.+	0.609794353701092	0.636229912506159	NS	0.937543717606849
chr4	40836179	40836199	+	ATGAAAAGACAAAGCTGGCC	PHOX2B.00873	2	chr4.40836179.+	118971772819087	0.911324077161383	NS	0.94619570735983
chr4	40836502	40836522	+	AAACCAAGGCCTGGCGACTG	PHOX2B.00876	1	chr4.40836516.+	0.145850866463455	0.325615727005636	NS	0.89327810096676
chr4	40836507	40836527	+	AAACATGTCAAACCAAGGCC	PHOX2B.00876	2	chr4.40836507.+	-0.327926835508806	0.102136586303988	NS	0.667114621258362
chr4	40836516	40836536	+	ACAAAAAACATGTCAAACCA	PHOX2B.00876	3	chr4.40836502.+	0.379704426166563	0.480627180670114	NS	0.925917840682346
chr4	40836570	40836590	+	AGGAGGTCCAATGAGAAGGT	PHOX2B.00877	1	chr4.40836570.+	0.615989396341781	0.640235349575802	NS	0.937543717606849
chr4	40836586	40836606	+	AGGTGGGAAAAAAATTGCTG	PHOX2B.00877	2	chr4.40836586.+	0.615220321813837	0.639738926498987	NS	0.937543717606849
chr4	40836642	40836662	+	CCAAAGATATCAAAGAAAGG	PHOX2B.00877	3	chr4.40836642.+	0.399930606888635	0.494541484399269	NS	0.925917840682346
chr4	40836695	40836715	+	AGGTGGTCTCAGCCACAGGG	PHOX2B.00878	1	chr4.40836712.+	-0.132537270856586	0.175574973704612	NS	0.794676500001544
chr4	40836709	40836729	+	GCCAGGTGGTCTCAGCCACA	PHOX2B.00878	2	chr4.40836709.+	0.630566467894578	0.649599000070828	NS	0.937543717606849
chr4	40836712	40836732	+	ACAGTGGGAGACAGGCCAGG	PHOX2B.00878	3	chr4.40836695.+	0.598218597423423	0.628705813014533	NS	0.937543717606849
chr4	40836776	40836796	+	ACTCCTGTACTCCTCAGGCT	PHOX2B.00879	1	chr4.40836787.-	0.198040170223183	0.358672736596234	NS	0.906335517997845
chr4	40836784	40836804	+	GGGCCCAGCCTGAGGAGTAC	PHOX2B.00879	2	chr4.40836784.+	-0.278155692858457	0.118285787827226	NS	0.706039528855933
chr4	40836787	40836807	+	GGAGTTTGGGGCCCAGCCTG	PHOX2B.00879	3	chr4.40836776.+	0.630893003944954	0.649807739641946	NS	0.937543717606849
chr4	40836919	40836939	+	GGGTGACATTTTGATCACTG	PHOX2B.00880	1	chr4.40836934.-	0.309597292976643	0.432687178941421	NS	0.919769547424782
chr4	40836920	40836940	+	CACTGTGGAAGCCAGCTGAT	PHOX2B.00880	2	chr4.40836919.-	0.671767328258429	0.675561486920758	NS	0.937543717606849
chr4	40836934	40836954	+	TCACTGTGGAAGCCAGCTGA	PHOX2B.00880	3	chr4.40836920.-	0.481035058053084	0.550232327641083	NS	0.931152962485065
chr4	40836999	40837019	+	GCTCTTACGTATGACCACAG	PHOX2B.00881	1	chr4.40837013.-	0.756396124115108	0.726191447862036	NS	0.938718859724815
chr4	40837013	40837033	+	GGTCATACGTAAGAGCAACA	PHOX2B.00881	2	chr4.40837020.+	102647221136119	0.85708241601708	NS	0.94393340176817
chr4	40837020	40837040	+	CATGATGCTAAAGGCCACTG	PHOX2B.00881	3	chr4.40836999.+	0.702684459594251	0.694506395257522	NS	0.937888224517435
chr4	40837102	40837122	+	TAAACTGGTGCGATCAGCTC	PHOX2B.00882	1	chr4.40837141.+	0.193879733594035	0.355994222851835	NS	0.905386056958931
chr4	40837105	40837125	+	TGTCAGGAACACTCTGAGTG	PHOX2B.00882	2	chr4.40837105.-	-0.367903523687749	0.0903759523601085	NS	0.636697888106145
chr4	40837141	40837161	+	CAGGAACACTCTGAGTGTGG	PHOX2B.00882	3	chr4.40837102.-	0.436099114806674	0.519428543158982	NS	0.929159305567879
chr4	40837177	40837197	+	CCTGACGCCTGATGGCCATG	PHOX2B.00883	1	chr4.40837203.-	-0.278859372995476	0.11804555082133	NS	0.70543270109769
chr4	40837188	40837208	+	AGAGTGTGTCGGGTGCCACA	PHOX2B.00883	2	chr4.40837188.+	0.687532234361704	0.685282529628681	NS	0.937888224517435
chr4	40837203	40837223	+	CTGGGGAGGAAAGAGTGTGT	PHOX2B.00883	3	chr4.40837177.+	0.95366128533313	0.826821868623247	NS	0.941696189500653
chr4	40837301	40837321	+	AAGCCGGAAGTGCTAACGGA	PHOX2B.00884	1	chr4.40837341.-	0.710141806090496	0.69900157845157	NS	0.937888224517435
chr4	40837327	40837347	+	AACGGAAGGATAGCCCTCAA	PHOX2B.00884	2	chr4.40837327.-	0.602188914831753	0.631292184696329	NS	0.937543717606849
chr4	40837341	40837361	+	CCAACCTGAAGGCTCCTCAA	PHOX2B.00884	3	chr4.40837301.-	0.689961456584549	0.6867693176319	NS	0.937888224517435
chr4	40837399	40837419	+	GGGAGCCATACTCATTAACC	PHOX2B.00885	1	chr4.40837399.+	0.202913413396223	0.361819013236403	NS	0.906988870394348
chr4	40837421	40837441	+	GCGCCTCACACAGCCACGCA	PHOX2B.00885	2	chr4.40837421.+	0.189884994757155	0.353429055763299	NS	0.904913720151839
chr4	40837434	40837454	+	GCTGAAGCCTGGACCCTGCG	PHOX2B.00885	3	chr4.40837434.-	0.760081843377492	0.728304684455642	NS	0.938914644523793
chr4	40837472	40837492	+	CTGGCCCAAAAGATCTCCAA	PHOX2B.00886	1	chr4.40837480.+	0.671945802315796	0.67567222729526	NS	0.937543717606849
chr4	40837479	40837499	+	GATCTTTTGGGCCAGCTGTG	PHOX2B.00886	2	chr4.40837472.-	0.146078259487945	0.325757052795604	NS	0.89327810096676
chr4	40837480	40837500	+	GCTGGCCCAAAAGATCTCCA	PHOX2B.00886	3	chr4.40837479.+	0.140415119169838	0.322244884944652	NS	0.891329741647874
chr4	40837577	40837597	+	AGATCGTGTCTGATGATCAC	PHOX2B.00887	1	chr4.40837580.-	-0.606518644087604	0.0400478329822286	Depleted	0.454817364460984
chr4	40837580	40837600	+	GACACGATCTGTCTGACACT	PHOX2B.00887	2	chr4.40837593.+	0.648096845667148	0.660740016294105	NS	0.937543717606849
chr4	40837593	40837613	+	TCGTGTCTGATGATCACAGG	PHOX2B.00887	3	chr4.40837577.-	0.0855180711860573	0.289055678141272	NS	0.880245569565884
chr4	40837688	40837708	+	GCAATGATTCTCATGACTGC	PHOX2B.00888	1	chr4.40837728.-	0.813165220047605	0.757811343093783	NS	0.939826181060146
chr4	40837698	40837718	+	CTCCATGTATGGGCAGCAGA	PHOX2B.00888	2	chr4.40837688.-	-0.558162441377441	0.0477869094828833	Depleted	0.467498999643974
chr4	40837728	40837748	+	TGGAGTGAGACTCCATGTAT	PHOX2B.00888	3	chr4.40837698.-	0.53483902129532	0.586705149427048	NS	0.93536044183958
chr4	40837816	40837836	+	TGGTGACAGAAGCTAGTACC	PHOX2B.00889	1	chr4.40837816.+	0.203328159709526	0.362087218197336	NS	0.906988870394348
chr4	40837834	40837854	+	GGCAACAGGTACTTGATTCC	PHOX2B.00889	2	chr4.40837834.-	-0.0999669080604438	0.190469695848326	NS	0.810666148676804
chr4	40837848	40837868	+	CTCAGTAAGCAGGTGGCAAC	PHOX2B.00889	3	chr4.40837848.-	0.380707506540508	0.481316818966715	NS	0.925917840682346
chr4	40837871	40837891	+	CTCTGGGAGAGTAATTACTG	PHOX2B.00890	1	chr4.40837917.-	0.400783515598602	0.495128495304804	NS	0.925917840682346
chr4	40837917	40837937	+	CTCAGTAATTACTCTCCCAG	PHOX2B.00890	2	chr4.40837918.+	128379296600059	0.934639359647152	NS	0.948686442486116
chr4	40837918	40837938	+	GAAAAGAGTTGGAAACACCA	PHOX2B.00890	3	chr4.40837871.-	0.146841388329271	0.326231523772865	NS	0.89327810096676
chr4	40838031	40838051	+	GAATATATAAAAGCAATCTT	PHOX2B.00891	1	chr4.40838031.-	0.933766301599913	0.817890508795726	NS	0.941655797122065
chr4	40838083	40838103	+	AGGGGCTTAATCCATCTTTA	PHOX2B.00892	1	chr4.40838083.+	0.591915261362923	0.624587728477557	NS	0.937543717606849
chr4	40838094	40838114	+	ATTTATTCATTCCATAAAGA	PHOX2B.00892	2	chr4.40838094.-	0.229734396677616	0.379297604873387	NS	0.909805894179184
chr4	40838112	40838132	+	TAAATGATTCTTTATTCAAG	PHOX2B.00892	3	chr4.40838112.+	119703684705955	0.91333500286769	NS	0.946211396653337
chr4	40838795	40838815	+	TGCAACTCTCGTAGTGTAAG	PHOX2B.00899	1	chr4.40838830.+	170607158622042	0.0125509805471603	Enriched	0.354013530275918
chr4	40838826	40838846	+	TTACACTACGAGAGTTGCAC	PHOX2B.00899	2	chr4.40838826.-	0.882074275437309	0.793369899461655	NS	0.940650259162508
chr4	40838830	40838850	+	AGGGAGAGAATAAGTAGTTC	PHOX2B.00899	3	chr4.40838795.-	0.1263164497814	0.313570356402798	NS	0.887422813398386
chr4	40838871	40838891	+	TAGCCTGAGTCACAGCTAAG	PHOX2B.00900	1	chr4.40838897.-	103078612541965	0.858755676966866	NS	0.94393340176817
chr4	40838897	40838917	+	GTAGATGCCTTTTGGAAGAG	PHOX2B.00900	2	chr4.40838871.-	0.245910228042585	0.38996220497297	NS	0.910572892947621
chr4	40838936	40838956	+	TTCACAGCAGCACCAGCAGG	PHOX2B.00900	3	chr4.40838936.+	-0.0142842260062476	0.23320378569842	NS	0.844551986052268
chr4	40838973	40838993	+	AGAAACGAGATGTCCTATCA	PHOX2B.00901	1	chr4.40838973.-	153569495580446	0.0258348441028501	Enriched	0.422906856610367
chr4	40838998	40839018	+	AATAAATCAGCCTGTTCTGT	PHOX2B.00901	2	chr4.40838998.+	0.475733430966398	0.546610123439164	NS	0.931152962485065
chr4	40839030	40839050	+	GACATATATATATTATTCAC	PHOX2B.00901	3	chr4.40839030.-	0.788495894806288	0.744318576944809	NS	0.939826181060146
chr4	40839275	40839295	+	TCCTACAAGCAGAAGTTACA	PHOX2B.00904	1	chr4.40839283.-	0.324272035355661	0.442664067316328	NS	0.92254805995003
chr4	40839280	40839300	+	TACAAGCAGAAGTTACAGGG	PHOX2B.00904	2	chr4.40839280.-	0.326406200006514	0.444118206216091	NS	0.92254805995003
chr4	40839283	40839303	+	GCAGAAGTTACAGGGAGGCA	PHOX2B.00904	3	chr4.40839275.-	0.017702001733459	0.25042591284747	NS	0.858814514681701
chr4	40839387	40839407	+	GACTCTTAACAGAAAAGGAC	PHOX2B.00905	1	chr4.40839387.-	0.112209503586025	0.30499271478003	NS	0.885207517752527
chr4	40839425	40839445	+	GAATCCCAACAACAGAGAAT	PHOX2B.00905	2	chr4.40839430.-	0.0840642647884745	0.288198995197223	NS	0.879524393165628
chr4	40839430	40839450	+	TCTCACCAATTCTCTGTTGT	PHOX2B.00905	3	chr4.40839425.+	-0.076171680485404	0.201827231946217	NS	0.822738174695426
chr4	40839486	40839506	+	CACATCAATCACAGTTGCTC	PHOX2B.00906	1	chr4.40839486.+	0.710493382805015	0.699212766115268	NS	0.937888224517435
chr4	40839498	40839518	+	AGTTGCTCAGGTCAAATACA	PHOX2B.00906	2	chr4.40839498.+	0.913463249532005	0.808484702051336	NS	0.941655797122065
chr4	40839526	40839546	+	TTTATTGAGGGAATTTGTGA	PHOX2B.00906	3	chr4.40839526.+	0.420843120960049	0.508934726352761	NS	0.926636263224316
chr4	40839578	40839598	+	TAGGTACCATATTATAAATG	PHOX2B.00907	1	chr4.40839578.+	0.970046777898372	0.833964466355128	NS	0.942040143992418
chr4	40839633	40839653	+	TACTGTCTCCTTATCCATGA	PHOX2B.00907	2	chr4.40839634.+	10413407953809	0.862793394037622	NS	0.943996712006278
chr4	40839634	40839654	+	ATACTGTCTCCTTATCCATG	PHOX2B.00907	3	chr4.40839633.+	-0.640003864279118	0.0353107192376572	Depleted	0.442825445543121
chr4	40840032	40840052	+	CAATAGAAAGATAAGCTGGG	PHOX2B.00911	1	chr4.40840046.-	0.290079228848023	0.419484736092228	NS	0.916430017498805
chr4	40840045	40840065	+	GCTGGGAGGGAAGGGTCACT	PHOX2B.00911	2	chr4.40840032.-	0.36392218355199	0.469785528831069	NS	0.925917840682346
chr4	40840046	40840066	+	AATAGAAAGATAAGCTGGGA	PHOX2B.00911	3	chr4.40840045.-	0.539928747106653	0.590122025410448	NS	0.935653390061279
chr4	40840103	40840123	+	TAAGACAGCAGCAAACGGAT	PHOX2B.00912	1	chr4.40840108.+	-0.321928094887362	0.103993293924399	NS	0.670442947660941
chr4	40840108	40840128	+	CTTCTGGCACTTTAGGACAA	PHOX2B.00912	2	chr4.40840145.+	168858513179531	0.0135643751222095	Enriched	0.362205731413024
chr4	40840145	40840165	+	AAGGATAAGACAGCAGCAAA	PHOX2B.00912	3	chr4.40840103.+	0.258602159518533	0.398388734394456	NS	0.912280395758783
chr4	40840177	40840197	+	TCTCATGCTAGGCCCTGCAC	PHOX2B.00913	1	chr4.40840190.-	0.0768480788430194	0.283964547869853	NS	0.878312826863928
chr4	40840190	40840210	+	CCTGCACAGGTGAAACAAAG	PHOX2B.00913	2	chr4.40840177.-	-0.178092322313711	0.156018220590819	NS	0.770685510139737
chr4	40840232	40840252	+	GGTAAGCCCACATGAGAACA	PHOX2B.00913	3	chr4.40840232.+	0.341848789010622	0.454661427730307	NS	0.923330659389052
chr4	40840270	40840290	+	GGTTGTTGACAGTCTGTACA	PHOX2B.00914	1	chr4.40840291.+	0.325318684088136	0.443377118826241	NS	0.92254805995003
chr4	40840291	40840311	+	CCTGGGCTATACAAAAATGT	PHOX2B.00914	2	chr4.40840270.+	101088831614274	0.850926542636681	NS	0.94393340176817
chr4	40840299	40840319	+	ACAGTCTGTACAAGGTCTGG	PHOX2B.00914	3	chr4.40840299.+	0.00580562168120588	0.243942978814972	NS	0.853856134710508
chr4	40840377	40840397	+	AATCTTGTTTTGAGAGTGGG	PHOX2B.00915	1	chr4.40840380.+	-0.00898878322725465	0.236008773988807	NS	0.844551986052268
chr4	40840380	40840400	+	AGAAACTTCATCTTTCCAGA	PHOX2B.00915	2	chr4.40840425.+	0.667424660913129	0.672862163963258	NS	0.937543717606849
chr4	40840425	40840445	+	AAAAATCTTGTTTTGAGAGT	PHOX2B.00915	3	chr4.40840377.+	0.456378294659743	0.533355504505413	NS	0.929540439639333
chr4	40840472	40840492	+	ATGTCACATGTATCACATGC	PHOX2B.00916	1	chr4.40840516.+	0.179549420330713	0.346823278358821	NS	0.904235786737519
chr4	40840512	40840532	+	CATGTGATACATGTGACATT	PHOX2B.00916	2	chr4.40840512.-	0	0.240812393205971	NS	0.844551986052268
chr4	40840516	40840536	+	AACACACACATGTAAGACTC	PHOX2B.00916	3	chr4.40840472.+	0.0861566437497146	0.289432347337529	NS	0.880584627692741
chr4	40840632	40840652	+	TACCCAGGTGACGAGTACCT	PHOX2B.00917	1	chr4.40840648.-	0.91129577472852	0.807463285432605	NS	0.941655797122065
chr4	40840646	40840666	+	ATCCCAGGTACTCGTCACCT	PHOX2B.00917	2	chr4.40840646.+	0.126804785072492	0.313869134894876	NS	0.887511761829809
chr4	40840648	40840668	+	ACCTGGGATACTCCTTTCGG	PHOX2B.00917	3	chr4.40840632.-	0.601109923297753	0.630589883155275	NS	0.937543717606849
chr4	40840682	40840702	+	TTAGCAGGGAATTCTTCACC	PHOX2B.00918	1	chr4.40840682.+	0.257035665212351	0.397346040614672	NS	0.912070103404029
chr4	40840700	40840720	+	CTGTGTCTCATGAGCGTGCC	PHOX2B.00918	2	chr4.40840700.-	0.302184159588947	0.427663083788009	NS	0.91904429716739
chr4	40840746	40840766	+	TCTACCACCTGCAATTATCG	PHOX2B.00918	3	chr4.40840746.+	0.357361788381947	0.465284969111462	NS	0.925158064084131
chr4	40840813	40840833	+	ATGTGAGTGTCCTCGCTGGG	PHOX2B.00919	1	chr4.40840839.-	0.265238676760524	0.402814116671159	NS	0.912932664808169
chr4	40840829	40840849	+	AGAGCAACTGCCTCCCAGCG	PHOX2B.00919	2	chr4.40840829.+	0.0599425404562822	0.274162633919216	NS	0.872746915550679
chr4	40840839	40840859	+	TTGCTCTGAATATTAACACC	PHOX2B.00919	3	chr4.40840813.-	0.796671840290474	0.748833423057635	NS	0.939826181060146
chr4	40840899	40840919	+	GTCCTCCCCATTGACTCTGA	PHOX2B.00920	1	chr4.40840899.+	0.388565287917653	0.486720976768704	NS	0.925917840682346
chr4	40840901	40840921	+	TCCCATCAGAGTCAATGGGG	PHOX2B.00920	2	chr4.40840901.-	-0.180572245641821	0.154996468232478	NS	0.769462380078757
chr4	40840904	40840924	+	CAGTCCCATCAGAGTCAATG	PHOX2B.00920	3	chr4.40840904.-	0.788203821712693	0.744156510624272	NS	0.939826181060146
chr4	40840975	40840995	+	ACTTTGAGGAGACCCTGGCG	PHOX2B.00921	1	chr4.40840999.-	0.746243407754217	0.720328606073989	NS	0.938718859724815
chr4	40840999	40841019	+	TCACTTTGAGGAGACCCTGG	PHOX2B.00921	2	chr4.40841001.-	-0.868533837557645	0.0138258861454682	Depleted	0.364551591104795
chr4	40841001	40841021	+	CAGGTGGTGGAAAGTTCTGG	PHOX2B.00921	3	chr4.40840975.-	145100804405229	0.0359490000270857	Enriched	0.445174102946415
chr4	40841080	40841100	+	AGTGGGCGGTGACACCTGCA	PHOX2B.00922	1	chr4.40841080.-	0.111546652648158	0.304592246340886	NS	0.884979696648365
chr4	40841125	40841145	+	GTGCTGCTGTCATAGTCCAG	PHOX2B.00922	2	chr4.40841125.-	0.599462070416271	0.629516476420725	NS	0.937543717606849
chr4	40841135	40841155	+	ATGACAGCAGCACATCACAG	PHOX2B.00922	3	chr4.40841135.+	134756791604546	0.947522910944959	NS	0.949516559291313
chr4	40841176	40841196	+	GGGCAGTCACAACACCAGTG	PHOX2B.00923	1	chr4.40841176.+	0.713881981053165	0.701244817094778	NS	0.937959590062443
chr4	40841208	40841228	+	GGAAGTGATGAGTCCTCAGC	PHOX2B.00923	2	chr4.40841208.-	0.273018494406416	0.40801773585121	NS	0.913002834561201
chr4	40841230	40841250	+	CAGCTCCCAACCAGGCAGGG	PHOX2B.00923	3	chr4.40841230.+	0.581795221642473	0.617946510905199	NS	0.936381813599902
chr4	40841290	40841310	+	GGCAAAGCGGAGAGACACGA	PHOX2B.00924	1	chr4.40841290.-	0.320219752425001	0.439905135758212	NS	0.920971176681022
chr4	40841303	40841323	+	TCTCCTTGAATGAATGATGG	PHOX2B.00924	2	chr4.40841322.-	0.420217738384524	0.508504376098254	NS	0.926636263224316
chr4	40841322	40841342	+	GTGGTTCCTGCTGGGCAAAG	PHOX2B.00924	3	chr4.40841303.-	0.117094044935219	0.307950942675575	NS	0.886502032185405
chr4	40841392	40841412	+	CAATCAATCAAACGGGCAGG	PHOX2B.00925	1	chr4.40841428.+	0.313985593280549	0.435666447126258	NS	0.920578613484497
chr4	40841425	40841445	+	CCCCAATCAATCAAACGGGC	PHOX2B.00925	2	chr4.40841425.+	0.217230716220669	0.371116046720462	NS	0.90879802303856
chr4	40841428	40841448	+	GTGGTAGAGCTATGGAATCA	PHOX2B.00925	3	chr4.40841392.+	0.457770484267376	0.534310305429495	NS	0.929540439639333
chr4	40841498	40841518	+	TGGTTCTATCCTTCTTGTGG	PHOX2B.00926	1	chr4.40841518.+	0.493910520593253	0.559011171449615	NS	0.932018760436916
chr4	40841518	40841538	+	TCATAGGTATGTCTTTTCTG	PHOX2B.00926	2	chr4.40841498.+	0.884522782580064	0.79457374577541	NS	0.940650259162508
chr4	40841527	40841547	+	CCTCCCTCTCCACCACAAGA	PHOX2B.00926	3	chr4.40841527.-	0.385743192484806	0.484779759402323	NS	0.925917840682346
chr4	40841583	40841603	+	GATTGGTAAGGGTTGGCACT	PHOX2B.00927	1	chr4.40841613.-	-0.228441466009253	0.136140097734493	NS	0.738298843389456
chr4	40841613	40841633	+	AGAATTTGATTGGTAAGGGT	PHOX2B.00927	2	chr4.40841620.-	0.584962500721156	0.620028857152728	NS	0.936381813599902
chr4	40841620	40841640	+	CTGAATCAGTGCTTCTGGCT	PHOX2B.00927	3	chr4.40841583.+	-0.0069527606417669	0.237092180101846	NS	0.844551986052268
chr4	40842006	40842026	+	ATGTGCCATGTTGTAGAAGG	PHOX2B.00931	1	chr4.40842011.-	0.479690457621097	0.549314046885056	NS	0.931152962485065
chr4	40842011	40842031	+	AAAAGCCTCCTTCTACAACA	PHOX2B.00931	2	chr4.40842006.+	0.719371534151468	0.704523441021651	NS	0.9384876270173
chr4	40842043	40842063	+	GTGGCAGGGAGTGAATGTGA	PHOX2B.00931	3	chr4.40842043.-	0.925361199107244	0.814032242043593	NS	0.941655797122065
chr4	40842086	40842106	+	TCGTTAGTGAGTGACCACAT	PHOX2B.00932	1	chr4.40842086.+	0.687787059945849	0.685438635448486	NS	0.937888224517435
chr4	40842100	40842120	+	GATTAAGTCTAACACCAATG	PHOX2B.00932	2	chr4.40842100.-	-0.263034405833794	0.123531909766758	NS	0.716312742974725
chr4	40842129	40842149	+	CCCATCACCTTCCACAACCA	PHOX2B.00932	3	chr4.40842129.+	0.226914980027142	0.377447894990008	NS	0.909805894179184
chr4	40842199	40842219	+	TTTTAAATGCTGGTGATAAG	PHOX2B.00933	1	chr4.40842199.+	0.572578776265324	0.611867869032207	NS	0.936381813599902
chr4	40842246	40842266	+	AGTTCTGCCTTTCAAAGACA	PHOX2B.00933	2	chr4.40842246.+	0.900464326449086	0.80230927085789	NS	0.941655797122065
chr4	40842320	40842340	+	GACACGTTAAGACACCACGA	PHOX2B.00934	1	chr4.40842320.+	0.630050390249694	0.649269003092567	NS	0.937543717606849
chr4	40842322	40842342	+	ACGTTAAGACACCACGAAGG	PHOX2B.00934	2	chr4.40842323.+	0.569160644598263	0.609606390026511	NS	0.936381813599902
chr4	40842323	40842343	+	CACGTTAAGACACCACGAAG	PHOX2B.00934	3	chr4.40842322.+	-127922364393312	0.00180273372997328	Depleted	0.169249674747101
chr4	40842375	40842395	+	ACAACACGTTAGCATTCACA	PHOX2B.00935	1	chr4.40842411.+	151189903853143	0.0284017388040417	Enriched	0.429142201453535
chr4	40842376	40842396	+	TCTGAATCCGGGAAGGCGTG	PHOX2B.00935	2	chr4.40842375.+	0.131244533278253	0.316591089649579	NS	0.888320208711755
chr4	40842411	40842431	+	CTGAATCCGGGAAGGCGTGA	PHOX2B.00935	3	chr4.40842376.+	-0.0198084810801803	0.230297423877945	NS	0.843317220450698
chr4	40842496	40842516	+	CCTATTAATTGCTGCAGAGT	PHOX2B.00936	1	chr4.40842497.-	-0.105116705814214	0.188064346528079	NS	0.808592640675418
chr4	40842497	40842517	+	CAGTTGACCTAAAATAAGCA	PHOX2B.00936	2	chr4.40842524.-	-0.167109985835258	0.160596291785458	NS	0.775946703266903
chr4	40842524	40842544	+	CTATTAATTGCTGCAGAGTT	PHOX2B.00936	3	chr4.40842496.-	0.742063461805885	0.717897251295415	NS	0.938718859724815
chr4	40842595	40842615	+	AGAGGCAACATATCAACTGG	PHOX2B.00937	1	chr4.40842613.+	0.246914740470517	0.390627304634947	NS	0.910572892947621
chr4	40842612	40842632	+	GATGCCAGCTGAATTTACAG	PHOX2B.00937	2	chr4.40842595.+	0.694373717441738	0.689462047057917	NS	0.937888224517435
chr4	40842613	40842633	+	CAGAGGCAACATATCAACTG	PHOX2B.00937	3	chr4.40842612.+	0.542318163312663	0.591723767027972	NS	0.935653390061279
chr4	40842673	40842693	+	TTTGCAGTAAACACTGGCAG	PHOX2B.00938	1	chr4.40842679.+	0.833866577720062	0.768829063322493	NS	0.939826181060146
chr4	40842679	40842699	+	AACATACAGAAACAACGGCA	PHOX2B.00938	2	chr4.40842742.+	0.516067419510089	0.574048317862597	NS	0.933743916733719
chr4	40842742	40842762	+	AAACTGTTTGCAGTAAACAC	PHOX2B.00938	3	chr4.40842673.+	-0.0842689168976039	0.197917647306864	NS	0.818338819873794
chr4	40842771	40842791	+	GAATGTCGGTAAAACAGGTA	PHOX2B.00939	1	chr4.40842771.-	0.665580960929441	0.67171340307603	NS	0.937543717606849
chr4	40842814	40842834	+	GTGCCTGGATTCCAGTGATG	PHOX2B.00939	2	chr4.40842814.-	0.251061764167718	0.393376467334487	NS	0.911829827879699
chr4	40842848	40842868	+	TGCATCCTTACAGGGCAACA	PHOX2B.00939	3	chr4.40842848.+	0.976096813473513	0.836552919917914	NS	0.942558691361631
chr4	40842883	40842903	+	AGCACAGGTCAAGGGCGGGT	PHOX2B.00940	1	chr4.40842883.+	108658768499609	0.879204874582802	NS	0.944904654211598
chr4	40842918	40842938	+	AGGAGATGACAGCTCAATGG	PHOX2B.00940	2	chr4.40842919.+	-0.584962500721156	0.0433617900663496	Depleted	0.458613871249974
chr4	40842919	40842939	+	CAGGAGATGACAGCTCAATG	PHOX2B.00940	3	chr4.40842918.+	123446525363702	0.923088563183779	NS	0.947308941842047
chr4	40843013	40843033	+	AGCTCTGGGTAGCTCAGGGA	PHOX2B.00941	1	chr4.40843029.-	120844286265222	0.916400568428789	NS	0.946623089906709
chr4	40843029	40843049	+	GGGAGGGAACTCCAAGAGTG	PHOX2B.00941	2	chr4.40843013.-	-0.188902676256579	0.151596671201354	NS	0.762974874661156
chr4	40843030	40843050	+	CAGCTCTGGGTAGCTCAGGG	PHOX2B.00941	3	chr4.40843030.-	0.260799401450486	0.39985248962708	NS	0.912536556964412
chr4	40843090	40843110	+	AAGGAATGGTGTGAGCACCA	PHOX2B.00942	1	chr4.40843098.-	0.167944637314072	0.339461499804622	NS	0.900937215639109
chr4	40843098	40843118	+	GTGTGAGCACCATGGGTCAG	PHOX2B.00942	2	chr4.40843090.-	0.769195338847352	0.733494874884118	NS	0.939524959586222
chr4	40843112	40843132	+	GTGACAATGCCAGAAAGGAA	PHOX2B.00942	3	chr4.40843112.-	-0.73135198770268	0.0246776835120645	Depleted	0.418304460782667
chr4	40843182	40843202	+	GCACTGGATAGATAACGAGG	PHOX2B.00943	1	chr4.40843185.+	0.143257050980232	0.324005436635886	NS	0.892549505287467
chr4	40843185	40843205	+	GGAGCACTGGATAGATAACG	PHOX2B.00943	2	chr4.40843182.+	0.518467088934249	0.575670852981274	NS	0.933958652331624
chr4	40843243	40843263	+	TCTCGGGCACTCTATGGCCA	PHOX2B.00943	3	chr4.40843243.+	0.427953387164129	0.513826726136885	NS	0.92807085298375
chr4	40843273	40843293	+	ATTTTAGCTCCATCCCTGCA	PHOX2B.00944	1	chr4.40843286.-	0.785993930093571	0.742928544517682	NS	0.939826181060146
chr4	40843286	40843306	+	CAGGGATGGAGCTAAAATCA	PHOX2B.00944	2	chr4.40843291.+	0.15200309344505	0.329448140231128	NS	0.89378910981117
chr4	40843291	40843311	+	GCGGCCAGCAGGGCCCTGCA	PHOX2B.00944	3	chr4.40843273.+	0.241438177026995	0.387005140135518	NS	0.910572892947621
chr4	40843382	40843402	+	GACCATGGCACACTAGTAAG	PHOX2B.00945	1	chr4.40843397.+	-0.0454827697940083	0.217059069947572	NS	0.835111253381188
chr4	40843397	40843417	+	CTCCACTTACTAGTGTGCCA	PHOX2B.00945	2	chr4.40843399.-	0.0638936165986268	0.276438450045268	NS	0.874278655703812
chr4	40843399	40843419	+	CTGAGGCGGAACAATGACCA	PHOX2B.00945	3	chr4.40843382.+	0.592122292294022	0.624723214234019	NS	0.937543717606849
chr4	40843500	40843520	+	CCATATTACAGTTGACAGTT	PHOX2B.00946	1	chr4.40843533.-	0.263034405833794	0.401342846419609	NS	0.912536556964412
chr4	40843533	40843553	+	GTCAACTGTAATATGGAAAG	PHOX2B.00946	2	chr4.40843540.+	-0.0200377532365451	0.230177241043559	NS	0.843214791682847
chr4	40843540	40843560	+	TATATACACAGTAAAAAACT	PHOX2B.00946	3	chr4.40843500.+	-0.615519967697126	0.0387263327529498	Depleted	0.452285198945698
chr4	40843637	40843657	+	AATATCTACCTCAGTACTGA	PHOX2B.00947	1	chr4.40843637.+	0.178642218543421	0.346245640012013	NS	0.903856303318827
chr4	40843645	40843665	+	ATGGCTTTCCTTCAGTACTG	PHOX2B.00947	2	chr4.40843645.-	0.42428981251704	0.511306329743394	NS	0.927565940397176
chr4	40843681	40843701	+	TAGTCCTGTTAACTGCCCTG	PHOX2B.00948	1	chr4.40843681.-	0.701918647067005	0.694043093762982	NS	0.937888224517435
chr4	40843725	40843745	+	GCTCAATAAAGGGTAATTGG	PHOX2B.00948	2	chr4.40843729.-	0.00741747156248298	0.244816020566592	NS	0.853856134710508
chr4	40843729	40843749	+	AATAAAGGGTAATTGGTGGC	PHOX2B.00948	3	chr4.40843725.-	-0.231325546106456	0.135056447861224	NS	0.736615878457696
chr4	40843788	40843808	+	TATTACTGTTCTGACAGATG	PHOX2B.00949	1	chr4.40843788.+	0.495957494662411	0.560404300890635	NS	0.932194465274159
chr4	40843824	40843844	+	GGTCACACAGCTACTACATG	PHOX2B.00949	2	chr4.40843845.+	0.534657418873091	0.586583111555002	NS	0.93536044183958
chr4	40843845	40843865	+	GAGGCTAAGACACTTGGCCA	PHOX2B.00949	3	chr4.40843824.+	0.406769883295243	0.499248813287889	NS	0.925917840682346
[truncated: 43,723 more rows]
