# Supplementary material for: Sensitive dissection of a genomic regulatory landscape using bulk and targeted single-cell activation
Source: Cell Genom. 2025 Sep 9;5(10):100984. doi: 10.1016/j.xgen.2025.100984 (PMC12790989; doi:10.1016/j.xgen.2025.100984)
Supplement: Table S5. File containing the results of the TESLA-seq for CaREs, related to Figures 2–5 [file mmc4.xlsx]

## Sheet: Table_S5_TESLA-seq_CaREs_result
p_val	avg_logFC	p_val_adj	gene	CaRE_ID	ncells	CaRE_gene_ID	CaRE_Chr	CaRE_Start	CaRE_End	geneTssChr	geneTssStart	geneTssEnd	CaRE_width	class	tissue	bulkPromHit	sig	CaRE_geneTSS_distance	hicScore	hicInteracts	maxCapcScore	capcInteracts	maxEpiMapLinkScore	maxAbcScore	CaRE_H3K27ac	geneH3K27ac	CaRE_H3K4me1	geneH3K4me1	CaRE_Atac	geneAtac	CaRE_H3K4me3	geneH3K4me3	evidence	epiMap_CaRE_distance	geneChrRna	geneAtacMedian	geneH3K27acMedian	geneH3K4me3Median	geneChrRnaMedian	maxCapcScoreMedian
0.00015459	0.000185537	0.009120832	RBM47	Region_1	77	Region_1;RBM47	chr4	40749315	40752221	chr4	40630874	40630875	2906	open	Neural	no	sig	5073498399	1419999981	no	1938-02-01	no	NA	0.055817	125748503	3992015968	4391217565	5988023952	2385229541	5089820359	254491018	3992015968	nb	0	2	1	1	1	1	2
0.001291134	0.004987148	0.031651459	NSUN7	Region_1	77	Region_1;NSUN7	chr4	40749315	40752221	chr4	40749896	40749897	2906	open	Neural	yes	sig	2764922985	9399999619	no	NA	no	0.1890124	0.293307	125748503	249500998	4391217565	249500998	2385229541	4341317365	254491018	3922155689	nb	0	39	2	2	2	2	NA
0.001609396	0.103776684	0.031651459	RPS7P7	Region_1	77	Region_1;RPS7P7	chr4	40749315	40752221	chr4	42471809	42471810	2906	open	Neural	no	sig	6235424406	-2370000076	no	0	no	NA	NA	125748503	1996007984	4391217565	2994011976	2385229541	2195608782	254491018	2994011976	nb	0	0	1	1	1	1	1
0.004785583	-0.021087012	0.070587355	KRT18P25	Region_1	77	Region_1;KRT18P25	chr4	40749315	40752221	chr4	40020239	40020240	2906	open	Neural	no	nonSig	5862772207	-1360000038	no	2025-07-04	yes	NA	NA	125748503	0	4391217565	0	2385229541	1896207585	254491018	3992015968	nb	0	0	1	1	1	1	2
0.044685643	0.480442525	0.527290592	SLC30A9	Region_1	77	Region_1;SLC30A9	chr4	40749315	40752221	chr4	41990471	41990472	2906	open	Neural	yes	nonSig	6092808337	-1010000038	no	0.1	no	NA	NA	125748503	2844311377	4391217565	1397205589	2385229541	7794411178	254491018	1315369261	nb	0	876	2	2	2	2	1
0.056470679	-0.005883187	0.555295011	AC096586.1	Region_1	77	Region_1;AC096586.1	chr4	40749315	40752221	chr4	44704404	44704405	2906	open	Neural	no	nonSig	6596837046	NA	no	NA	no	NA	NA	125748503	3992015968	4391217565	2894211577	2385229541	5089820359	254491018	0.998003992	nb	0	64.5	1	1	1	2	NA
0.104233217	NA	0.813875824	AC096586.2	Region_1	77	Region_1;AC096586.2	chr4	40749315	40752221	chr4	44694385	44694386	2906	open	Neural	no	nonSig	6595734688	NA	no	NA	no	NA	NA	125748503	0	4391217565	2994011976	2385229541	3293413174	254491018	499001996	nb	0	11	1	1	1	1	NA
0.110356044	NA	0.813875824	LINC02265	Region_1	77	Region_1;LINC02265	chr4	40749315	40752221	chr4	40316484	40316485	2906	open	Neural	no	nonSig	5636317355	1629999924	no	2028-03-01	yes	NA	0.019501	125748503	1157684631	4391217565	9780439122	2385229541	2415169661	254491018	499001996	nb	0	0	1	2	1	1	2
0.13006076	NA	0.852620535	CHRNA9	Region_1	77	Region_1;CHRNA9	chr4	40749315	40752221	chr4	40335328	40335329	2906	open	Neural	no	nonSig	5616985655	21	no	NA	no	NA	0.021969	125748503	379241517	4391217565	1027944112	2385229541	1526946108	254491018	0.998003992	nb	0	0	1	1	1	1	NA
0.16621832	-0.127810722	0.870173227	PDS5A	Region_1	77	Region_1;PDS5A	chr4	40749315	40752221	chr4	39977955	39977956	2906	open	Neural	no	nonSig	5887256551	-2379999924	no	1938-04-01	yes	NA	0.01787	125748503	5289421158	4391217565	4191616766	2385229541	7355289421	254491018	6666666667	nb	0	1146	2	2	2	2	2
0.169615412	-0.003855976	0.870173227	AC098591.1	Region_1	77	Region_1;AC098591.1	chr4	40749315	40752221	chr4	39972796	39972797	2906	open	Neural	no	nonSig	5890151527	-2379999924	no	1938-04-01	yes	0.01753148	NA	125748503	1996007984	4391217565	998003992	2385229541	7984031936	254491018	3992015968	nb	0	3	1	1	1	1	2
0.176984385	0.003405012	0.870173227	LIAS	Region_1	77	Region_1;LIAS	chr4	40749315	40752221	chr4	39458999	39459000	2906	open	Neural	no	nonSig	6110695746	-1280000019	no	0.99	no	NA	NA	125748503	2894211577	4391217565	5988023952	2385229541	8183632735	254491018	1638722555	nb	0	72	2	2	2	2	1
0.207022747	NA	0.878879774	DCAF4L1	Region_1	77	Region_1;DCAF4L1	chr4	40749315	40752221	chr4	41981695	41981696	2906	open	Neural	yes	nonSig	6089719349	-1430000019	no	0.1	no	NA	NA	125748503	1996007984	4391217565	2994011976	2385229541	6387225549	254491018	0	nb	0	10	1	1	1	1	1
0.208547743	0.003298459	0.878879774	AC106052.1	Region_1	77	Region_1;AC106052.1	chr4	40749315	40752221	chr4	41989236	41989237	2906	open	Neural	no	nonSig	6092374966	-1010000038	no	0.1	no	NA	NA	125748503	1097804391	4391217565	3093812375	2385229541	3992015968	254491018	3093812375	nb	0	2	1	1	1	1	1
0.233522148	0.002839684	0.918520448	KLHL5	Region_1	77	Region_1;KLHL5	chr4	40749315	40752221	chr4	39045038	39045039	2906	open	Neural	no	nonSig	6231539928	-3279999924	no	2018-02-01	no	NA	NA	125748503	6037924152	4391217565	499001996	2385229541	5429141717	254491018	1061876248	nb	0	200	2	2	2	2	2
0.265770374	0.000528852	0.931421048	PABPC1P1	Region_1	77	Region_1;PABPC1P1	chr4	40749315	40752221	chr4	39973443	39973444	2906	open	Neural	no	nonSig	5889789519	-2379999924	no	1938-04-01	yes	NA	NA	125748503	5988023952	4391217565	1996007984	2385229541	7984031936	254491018	5988023952	nb	0	0	1	1	1	1	2
0.273454335	NA	0.931421048	AC096734.1	Region_1	77	Region_1;AC096734.1	chr4	40749315	40752221	chr4	42706106	42706107	2906	open	Neural	yes	nonSig	6290898999	-4590000153	no	NA	no	NA	NA	125748503	1996007984	4391217565	499001996	2385229541	1397205589	254491018	3992015968	nb	0	1	1	1	1	1	NA
0.30923139	0.077459806	0.931421048	NDUFB4P12	Region_1	77	Region_1;NDUFB4P12	chr4	40749315	40752221	chr4	43898961	43898962	2906	open	Neural	no	nonSig	6497860861	-2979999924	no	NA	no	NA	NA	125748503	8982035928	4391217565	2994011976	2385229541	1097804391	254491018	1996007984	nb	0	0	1	1	1	1	NA
0.310020018	0.000859478	0.931421048	AC098591.2	Region_1	77	Region_1;AC098591.2	chr4	40749315	40752221	chr4	39973441	39973442	2906	open	Neural	no	nonSig	5889790639	-2379999924	no	1938-04-01	yes	NA	NA	125748503	5988023952	4391217565	1996007984	2385229541	7984031936	254491018	6986027944	nb	0	54	1	1	1	2	2
0.33372108	0.009618977	0.931421048	GNPDA2	Region_1	77	Region_1;GNPDA2	chr4	40749315	40752221	chr4	44726594	44726595	2906	open	Neural	no	nonSig	6599268624	NA	no	NA	no	NA	NA	125748503	3133732535	4391217565	119760479	2385229541	7135728543	254491018	7265469062	nb	0	293.5	2	2	2	2	NA
0.334271917	-0.005794704	0.931421048	BEND4	Region_1	77	Region_1;BEND4	chr4	40749315	40752221	chr4	42152877	42152878	2906	open	Neural	yes	nonSig	6146331486	2025-05-19	no	1946-01-01	no	NA	NA	125748503	2884231537	4391217565	5289421158	2385229541	377245509	254491018	380239521	nb	0	149.5	2	2	2	2	2
0.357107008	-0.00248639	0.931421048	AC095057.3	Region_1	77	Region_1;AC095057.3	chr4	40749315	40752221	chr4	40166674	40166675	2906	open	Neural	no	nonSig	5765400297	2810000038	yes	NA	no	NA	NA	125748503	0	4391217565	3992015968	2385229541	1497005988	254491018	2994011976	nb	0	2025-05-18	1	1	1	2	NA
0.363096341	NA	0.931421048	TMEM156	Region_1	77	Region_1;TMEM156	chr4	40749315	40752221	chr4	39032921	39032922	2906	open	Neural	no	nonSig	6234616735	-3279999924	no	0.17	no	NA	NA	125748503	8982035928	4391217565	1896207585	2385229541	7185628743	254491018	2994011976	nb	0	0	1	1	1	1	1
0.400434027	-0.012115651	0.945552936	SHISA3	Region_1	77	Region_1;SHISA3	chr4	40749315	40752221	chr4	42397838	42397839	2906	open	Neural	yes	nonSig	6216328765	-2020000076	no	0	no	NA	NA	125748503	9680638723	4391217565	7784431138	2385229541	4780439122	254491018	7684630739	nb	0	2025-05-09	2	1	2	1	1
0.400715804	-0.054474005	0.945552936	AC098590.1	Region_1	77	Region_1;AC098590.1	chr4	40749315	40752221	chr4	43410936	43410937	2906	open	Neural	no	nonSig	6424671786	NA	no	NA	no	NA	NA	125748503	0	4391217565	0.998003992	2385229541	1996007984	254491018	0.998003992	nb	0	0	1	1	1	1	NA
0.455590203	0.005037995	0.945552936	LIMCH1	Region_1	77	Region_1;LIMCH1	chr4	40749315	40752221	chr4	41359606	41359607	2906	open	Neural	no	nonSig	5783464062	-4190000153	no	1939-01-01	no	NA	0.026913	125748503	7225548902	4391217565	2624750499	2385229541	494011976	254491018	3892215569	nb	0	1747.5	2	2	2	2	1
0.456730594	-0.000432408	0.945552936	TLR1	Region_1	77	Region_1;TLR1	chr4	40749315	40752221	chr4	38804790	38804791	2906	open	Neural	no	nonSig	6288813308	NA	no	NA	no	NA	NA	125748503	1397205589	4391217565	2195608782	2385229541	8283433134	254491018	6986027944	nb	0	5	1	1	1	1	NA
0.495160368	-0.171676528	0.945552936	PHOX2B	Region_1	77	Region_1;PHOX2B	chr4	40749315	40752221	chr4	41748969	41748970	2906	open	Neural	yes	nonSig	5998585373	-4690000153	no	1951-01-01	no	NA	NA	125748503	4411177645	4391217565	119760479	2385229541	753493014	254491018	4311377246	nb	0	1153.5	2	2	2	2	2
0.538778473	0.00623721	0.945552936	LINC00682	Region_1	77	Region_1;LINC00682	chr4	40749315	40752221	chr4	41882610	41882611	2906	open	Neural	no	nonSig	6053227923	-4440000153	no	1986-02-01	no	NA	NA	125748503	1305389222	4391217565	2894211577	2385229541	4670658683	254491018	1103792415	nb	0	453.5	2	2	2	2	2
0.550987305	-0.007667821	0.945552936	RFC1	Region_1	77	Region_1;RFC1	chr4	40749315	40752221	chr4	39366374	39366375	2906	open	Neural	no	nonSig	6140803338	-2779999924	no	1952-01-01	no	NA	NA	125748503	2255489022	4391217565	3193612774	2385229541	3353293413	254491018	8253493014	nb	0	517.5	2	2	2	2	2
0.573057757	0.003017105	0.945552936	GUF1	Region_1	77	Region_1;GUF1	chr4	40749315	40752221	chr4	44678426	44678427	2906	open	Neural	no	nonSig	6593972972	NA	no	0	no	NA	NA	125748503	3253493014	4391217565	8982035928	2385229541	1038922156	254491018	8203592814	nb	0	902	2	2	2	2	1
0.601705562	NA	0.945552936	AC021148.1	Region_1	77	Region_1;AC021148.1	chr4	40749315	40752221	chr4	39480254	39480255	2906	open	Neural	no	nonSig	6103482156	-1069999981	no	NA	no	NA	NA	125748503	2994011976	4391217565	499001996	2385229541	2594810379	254491018	0.998003992	nb	0	2025-05-02	1	1	1	1	NA
0.638102305	-0.003916488	0.945552936	FAM114A1	Region_1	77	Region_1;FAM114A1	chr4	40749315	40752221	chr4	38867676	38867677	2906	open	Neural	no	nonSig	6274536075	-3690000153	no	2025-02-02	no	NA	NA	125748503	2175648703	4391217565	3992015968	2385229541	4071856287	254491018	3373253493	nb	0	36	2	2	2	2	2
0.639023566	-0.000196283	0.945552936	TLR6	Region_1	77	Region_1;TLR6	chr4	40749315	40752221	chr4	38856816	38856817	2906	open	Neural	no	nonSig	6277035429	-3690000153	no	2025-02-02	no	NA	0.018285	125748503	2994011976	4391217565	6986027944	2385229541	6986027944	254491018	2994011976	nb	0	1	1	1	1	1	2
0.688678994	NA	0.945552936	ZBTB12BP	Region_1	77	Region_1;ZBTB12BP	chr4	40749315	40752221	chr4	39771370	39771371	2906	open	Neural	no	nonSig	5990313986	-3179999924	no	0.76	no	NA	NA	125748503	7984031936	4391217565	499001996	2385229541	3193612774	254491018	499001996	nb	0	0	1	1	1	1	1
0.691908637	0.001143041	0.945552936	UGDH	Region_1	77	Region_1;UGDH	chr4	40749315	40752221	chr4	39528310	39528311	2906	open	Neural	no	nonSig	6086717087	NA	no	1973-01-01	no	NA	NA	125748503	6127744511	4391217565	1397205589	2385229541	6487025948	254491018	9520958084	nb	0	83	2	2	2	2	2
0.697378211	-0.0058245	0.945552936	SMIM14	Region_1	77	Region_1;SMIM14	chr4	40749315	40752221	chr4	39639089	39639090	2906	open	Neural	no	nonSig	6045411003	-3379999924	no	0.43	no	NA	NA	125748503	4031936128	4391217565	5988023952	2385229541	1158682635	254491018	8133732535	nb	0	23	2	2	2	2	1
0.698098687	0.000286785	0.945552936	AC108471.2	Region_1	77	Region_1;AC108471.2	chr4	40749315	40752221	chr4	39639139	39639140	2906	open	Neural	no	nonSig	6045391443	-3379999924	no	0.43	no	NA	NA	125748503	376247505	4391217565	5988023952	2385229541	1141716567	254491018	7744510978	nb	0	12	2	2	2	2	1
0.707329763	0.342895542	0.945552936	TMEM33	Region_1	77	Region_1;TMEM33	chr4	40749315	40752221	chr4	41935119	41935120	2906	open	Neural	yes	nonSig	6072947298	-2829999924	no	1936-01-01	no	NA	NA	125748503	2774451098	4391217565	2694610778	2385229541	5748502994	254491018	101497006	nb	0	566	2	2	2	2	1
0.719010465	0.000849312	0.945552936	ATP1B1P1	Region_1	77	Region_1;ATP1B1P1	chr4	40749315	40752221	chr4	42029208	42029209	2906	open	Neural	no	nonSig	6106186476	12	no	0	no	NA	NA	125748503	5988023952	4391217565	1696606786	2385229541	3093812375	254491018	5988023952	nb	0	69.5	1	1	1	2	1
0.726746288	NA	0.945552936	UCHL1.AS1	Region_1	77	Region_1;UCHL1.AS1	chr4	40749315	40752221	chr4	41256726	41256727	2906	open	Neural	yes	nonSig	5702865475	3509999847	yes	2025-07-03	yes	NA	NA	125748503	5209580838	4391217565	6986027944	2385229541	7564870259	254491018	1085828343	nb	0	2025-05-01	2	2	2	1	2
0.734415378	0.003685149	0.945552936	ARL4AP2	Region_1	77	Region_1;ARL4AP2	chr4	40749315	40752221	chr4	40786109	40786110	2906	open	Neural	no	nonSig	4530045938	3709999847	yes	2013-03-01	yes	0.0239709	NA	125748503	1996007984	4391217565	499001996	2385229541	5988023952	254491018	2994011976	nb	0	2025-05-03	1	1	1	1	2
0.737414428	0.005896527	0.945552936	N4BP2	Region_1	77	Region_1;N4BP2	chr4	40749315	40752221	chr4	40056825	40056826	2906	open	Neural	no	nonSig	5840412879	2025-05-19	no	2025-09-03	yes	NA	0.035202	125748503	1226546906	4391217565	119760479	2385229541	75249501	254491018	8592814371	nb	0	596.5	2	2	2	2	2
0.738474948	NA	0.945552936	AC105389.3	Region_1	77	Region_1;AC105389.3	chr4	40749315	40752221	chr4	41748292	41748293	2906	open	Neural	yes	nonSig	5998290296	-4690000153	no	1951-01-01	no	NA	NA	125748503	4441117764	4391217565	3992015968	2385229541	3952095808	254491018	881237525	nb	0	45.5	2	2	2	2	2
0.743593561	NA	0.945552936	UCHL1	Region_1	77	Region_1;UCHL1	chr4	40749315	40752221	chr4	41256412	41256413	2906	open	Neural	yes	nonSig	5702595089	3509999847	yes	2025-07-03	yes	NA	NA	125748503	1177644711	4391217565	2794411178	2385229541	6387225549	254491018	2584830339	nb	0	1531.5	2	2	2	2	2
0.755546594	NA	0.945552936	AC096734.2	Region_1	77	Region_1;AC096734.2	chr4	40749315	40752221	chr4	42657495	42657496	2906	open	Neural	yes	nonSig	6279957441	NA	no	1998-02-01	no	NA	NA	125748503	5538922156	4391217565	2395209581	2385229541	1146706587	254491018	4610778443	nb	0	0.5	2	2	2	1	2
0.791983062	2.91E-05	0.945552936	AC079921.2	Region_1	77	Region_1;AC079921.2	chr4	40749315	40752221	chr4	39133912	39133913	2906	open	Neural	no	nonSig	6208280616	-3079999924	no	NA	no	NA	NA	125748503	3992015968	4391217565	998003992	2385229541	4291417166	254491018	3992015968	nb	0	2025-05-07	1	1	1	1	NA
0.799160452	NA	0.945552936	RPL12P20	Region_1	77	Region_1;RPL12P20	chr4	40749315	40752221	chr4	41389114	41389115	2906	open	Neural	no	nonSig	5804066476	-3579999924	no	1963-02-01	no	NA	NA	125748503	3992015968	4391217565	5988023952	2385229541	3393213573	254491018	2994011976	nb	0	95.5	1	1	1	2	2
0.801419564	NA	0.945552936	AC024022.1	Region_1	77	Region_1;AC024022.1	chr4	40749315	40752221	chr4	42391267	42391268	2906	open	Neural	yes	nonSig	6214591142	-2229999924	no	0	no	NA	NA	125748503	8982035928	4391217565	4091816367	2385229541	5988023952	254491018	0.998003992	nb	0	0.5	1	1	1	1	1
0.805309594	0.004710993	0.945552936	WDR19	Region_1	77	Region_1;WDR19	chr4	40749315	40752221	chr4	39182403	39182404	2906	open	Neural	no	nonSig	6195044329	-3729999924	no	0	no	NA	NA	125748503	1397205589	4391217565	129740519	2385229541	1411177645	254491018	4850299401	nb	0	668.5	2	2	2	2	1
0.818864997	NA	0.945552936	YIPF7	Region_1	77	Region_1;YIPF7	chr4	40749315	40752221	chr4	44678555	44678556	2906	open	Neural	no	nonSig	6593987241	NA	no	0	no	NA	NA	125748503	3283433134	4391217565	3992015968	2385229541	1056886228	254491018	8662674651	nb	0	2025-05-02	2	2	2	1	1
0.847454881	0.000448978	0.945552936	AC105389.1	Region_1	77	Region_1;AC105389.1	chr4	40749315	40752221	chr4	41794772	41794773	2906	open	Neural	yes	nonSig	6018097309	-51.5	no	NA	no	NA	0.030524	125748503	2894211577	4391217565	2095808383	2385229541	4690618762	254491018	5988023952	nb	0	0	1	1	1	1	NA
0.881195867	NA	0.945552936	TLR10	Region_1	77	Region_1;TLR10	chr4	40749315	40752221	chr4	38782989	38782990	2906	open	Neural	no	nonSig	6293655301	-2639999962	no	0	no	NA	NA	125748503	2994011976	4391217565	8982035928	2385229541	1127744511	254491018	0	nb	0	0	1	1	1	1	1
0.8955917	-0.003229875	0.945552936	ATP8A1	Region_1	77	Region_1;ATP8A1	chr4	40749315	40752221	chr4	42657104	42657105	2906	open	Neural	yes	nonSig	6279868306	NA	no	1998-02-01	no	NA	NA	125748503	6067864271	4391217565	119760479	2385229541	1138722555	254491018	8972055888	nb	0	1253.5	2	2	2	2	2
0.89691473	NA	0.945552936	LINC02475	Region_1	77	Region_1;LINC02475	chr4	40749315	40752221	chr4	44016860	44016861	2906	open	Neural	no	nonSig	6513835164	NA	no	NA	no	NA	NA	125748503	0.998003992	4391217565	998003992	2385229541	3493013972	254491018	0.998003992	nb	0	0.5	1	1	1	1	NA
0.9045283	0.001337948	0.945552936	APBB2	Region_1	77	Region_1;APBB2	chr4	40749315	40752221	chr4	41216713	41216714	2906	open	Neural	yes	nonSig	5666978238	3909999847	yes	1967-05-01	yes	NA	0.031837	125748503	3992015968	4391217565	4590818363	2385229541	5329341317	254491018	4141716567	nb	0	228.5	2	2	2	2	2
0.917929271	0.200547952	0.945552936	UBE2K	Region_1	77	Region_1;UBE2K	chr4	40749315	40752221	chr4	39698043	39698044	2906	open	Neural	no	nonSig	6021714684	-4490000153	no	1969-03-01	yes	NA	NA	125748503	5898203593	4391217565	2594810379	2385229541	6816367265	254491018	1008982036	nb	0	187.5	2	2	2	2	2
0.929526615	NA	0.945552936	AC108210.1	Region_1	77	Region_1;AC108210.1	chr4	40749315	40752221	chr4	41894578	41894579	2906	open	Neural	yes	nonSig	6057801847	-4440000153	no	1986-02-01	no	NA	NA	125748503	6986027944	4391217565	2095808383	2385229541	748502994	254491018	2994011976	nb	0	2025-05-11	1	1	1	1	2
0.956294513	NA	0.956294513	AC111006.1	Region_1	77	Region_1;AC111006.1	chr4	40749315	40752221	chr4	42151027	42151028	2906	open	Neural	no	nonSig	6145757486	2025-05-19	no	1946-01-01	no	NA	NA	125748503	5499001996	4391217565	119760479	2385229541	2674650699	254491018	1056886228	nb	0	NA	2	2	2	NA	2
0.008350472	0.019916545	0.198216611	N4BP2	Region_109	86	Region_109;N4BP2	chr4	40966106	40966933	chr4	40056825	40056826	827	enh	Pulmonary devel.	no	nonSig	5958697639	NA	no	1943-04-01	yes	NA	NA	0.998003992	1226546906	499001996	119760479	4491017964	75249501	1996007984	8592814371	nb	0	596.5	2	2	2	2	2
0.009317668	7.40E-05	0.198216611	LINC02475	Region_109	86	Region_109;LINC02475	chr4	40966106	40966933	chr4	44016860	44016861	827	enh	Pulmonary devel.	no	nonSig	6484289445	NA	no	0	no	NA	NA	0.998003992	0.998003992	499001996	998003992	4491017964	3493013972	1996007984	0.998003992	nb	0	0.5	1	1	1	1	1
0.010078811	-0.002104741	0.198216611	GUF1	Region_109	86	Region_109;GUF1	chr4	40966106	40966933	chr4	44678426	44678427	827	enh	Pulmonary devel.	no	nonSig	6569548646	NA	no	1995-01-01	no	NA	NA	0.998003992	3253493014	499001996	8982035928	4491017964	1038922156	1996007984	8203592814	nb	0	902	2	2	2	2	2
0.031962763	0.010738687	0.32435523	LIMCH1	Region_109	86	Region_109;LIMCH1	chr4	40966106	40966933	chr4	41359606	41359607	827	enh	Pulmonary devel.	no	nonSig	559403104	-1660000038	no	1951-01-01	no	NA	NA	0.998003992	7225548902	499001996	2624750499	4491017964	494011976	1996007984	3892215569	nb	0	1747.5	2	2	2	2	2
0.032250927	0.00890442	0.32435523	LIAS	Region_109	86	Region_109;LIAS	chr4	40966106	40966933	chr4	39458999	39459000	827	enh	Pulmonary devel.	no	nonSig	6178143799	NA	no	0	no	NA	NA	0.998003992	2894211577	499001996	5988023952	4491017964	8183632735	1996007984	1638722555	nb	0	72	2	2	2	2	1
0.032985278	0.090258251	0.32435523	LINC00682	Region_109	86	Region_109;LINC00682	chr4	40966106	40966933	chr4	41882610	41882611	827	enh	Pulmonary devel.	no	nonSig	5961742306	-1339999962	no	0.43	no	NA	NA	0.998003992	1305389222	499001996	2894211577	4491017964	4670658683	1996007984	1103792415	nb	0	453.5	2	2	2	2	1
0.042905355	0.036189265	0.329334266	ATP8A1	Region_109	86	Region_109;ATP8A1	chr4	40966106	40966933	chr4	42657104	42657105	827	enh	Pulmonary devel.	yes	nonSig	6227930646	-3529999924	no	0	no	NA	NA	0.998003992	6067864271	499001996	119760479	4491017964	1138722555	1996007984	8972055888	nb	0	1253.5	2	2	2	2	1
0.044655494	-0.060937222	0.329334266	SLC30A9	Region_109	86	Region_109;SLC30A9	chr4	40966106	40966933	chr4	41990471	41990472	827	enh	Pulmonary devel.	yes	nonSig	6010103971	1439999962	no	1984-01-01	no	NA	NA	0.998003992	2844311377	499001996	1397205589	4491017964	7794411178	1996007984	1315369261	nb	0	876	2	2	2	2	2
0.057422736	NA	0.343857223	LINC02265	Region_109	86	Region_109;LINC02265	chr4	40966106	40966933	chr4	40316484	40316485	827	enh	Pulmonary devel.	no	nonSig	5812660056	-2270000076	no	1944-01-01	no	NA	NA	0.998003992	1157684631	499001996	9780439122	4491017964	2415169661	1996007984	499001996	nb	0	0	1	2	1	1	2
0.058280885	0.008417004	0.343857223	WDR19	Region_109	86	Region_109;WDR19	chr4	40966106	40966933	chr4	39182403	39182404	827	enh	Pulmonary devel.	no	nonSig	6251322299	-3479999924	no	0	no	NA	NA	0.998003992	1397205589	499001996	129740519	4491017964	1411177645	1996007984	4850299401	nb	0	668.5	2	2	2	2	1
0.075712854	NA	0.406096216	AC098591.2	Region_109	86	Region_109;AC098591.2	chr4	40966106	40966933	chr4	39973441	39973442	827	enh	Pulmonary devel.	no	nonSig	5996802272	-4040000153	no	1954-01-01	no	NA	NA	0.998003992	5988023952	499001996	1996007984	4491017964	7984031936	1996007984	6986027944	nb	0	54	1	1	1	2	2
0.095048923	-0.001457117	0.46732387	NSUN7	Region_109	86	Region_109;NSUN7	chr4	40966106	40966933	chr4	40749896	40749897	827	enh	Pulmonary devel.	yes	nonSig	5334873768	2289999962	no	NA	no	NA	NA	0.998003992	249500998	499001996	249500998	4491017964	4341317365	1996007984	3922155689	nb	0	39	2	2	2	2	NA
0.126976613	0.00079698	0.576278472	TMEM156	Region_109	86	Region_109;TMEM156	chr4	40966106	40966933	chr4	39032921	39032922	827	enh	Pulmonary devel.	no	nonSig	6286273192	NA	no	0	no	NA	NA	0.998003992	8982035928	499001996	1896207585	4491017964	7185628743	1996007984	2994011976	nb	0	0	1	1	1	1	1
0.137143331	-0.010432552	0.577961182	RFC1	Region_109	86	Region_109;RFC1	chr4	40966106	40966933	chr4	39366374	39366375	827	enh	Pulmonary devel.	no	nonSig	6204046961	NA	no	0	no	NA	NA	0.998003992	2255489022	499001996	3193612774	4491017964	3353293413	1996007984	8253493014	nb	0	517.5	2	2	2	2	1
0.166516164	-0.001068977	0.654963577	AC095057.3	Region_109	86	Region_109;AC095057.3	chr4	40966106	40966933	chr4	40166674	40166675	827	enh	Pulmonary devel.	no	nonSig	5902780985	-2879999924	no	NA	no	NA	NA	0.998003992	0	499001996	3992015968	4491017964	1497005988	1996007984	2994011976	nb	0	2025-05-18	1	1	1	2	NA
0.199012679	-0.000190967	0.700475548	AC105389.1	Region_109	86	Region_109;AC105389.1	chr4	40966106	40966933	chr4	41794772	41794773	827	enh	Pulmonary devel.	yes	nonSig	5917945882	-2779999924	no	NA	no	NA	NA	0.998003992	2894211577	499001996	2095808383	4491017964	4690618762	1996007984	5988023952	nb	0	0	1	1	1	1	NA
0.201831937	-0.001699572	0.700475548	AC096586.1	Region_109	86	Region_109;AC096586.1	chr4	40966106	40966933	chr4	44704404	44704405	827	enh	Pulmonary devel.	no	nonSig	6572577832	NA	no	NA	no	NA	NA	0.998003992	3992015968	499001996	2894211577	4491017964	5089820359	1996007984	0.998003992	nb	0	64.5	1	1	1	2	NA
0.215961102	NA	0.7078725	AC079921.2	Region_109	86	Region_109;AC079921.2	chr4	40966106	40966933	chr4	39133912	39133913	827	enh	Pulmonary devel.	no	nonSig	626297122	-3429999924	no	NA	no	NA	NA	0.998003992	3992015968	499001996	998003992	4491017964	4291417166	1996007984	3992015968	nb	0	2025-05-07	1	1	1	1	NA
0.294585548	-0.003973584	0.914765648	SMIM14	Region_109	86	Region_109;SMIM14	chr4	40966106	40966933	chr4	39639089	39639090	827	enh	Pulmonary devel.	no	nonSig	6122876159	NA	no	0.23	no	NA	NA	0.998003992	4031936128	499001996	5988023952	4491017964	1158682635	1996007984	8133732535	nb	0	23	2	2	2	2	1
0.371951298	-0.000851931	0.9706666	AC098591.1	Region_109	86	Region_109;AC098591.1	chr4	40966106	40966933	chr4	39972796	39972797	827	enh	Pulmonary devel.	no	nonSig	599708437	-4040000153	no	1954-01-01	no	NA	NA	0.998003992	1996007984	499001996	998003992	4491017964	7984031936	1996007984	3992015968	nb	0	3	1	1	1	1	2
0.376977864	-0.05344926	0.9706666	AC098590.1	Region_109	86	Region_109;AC098590.1	chr4	40966106	40966933	chr4	43410936	43410937	827	enh	Pulmonary devel.	no	nonSig	6388101735	NA	no	NA	no	NA	NA	0.998003992	0	499001996	0.998003992	4491017964	1996007984	1996007984	0.998003992	nb	0	0	1	1	1	1	NA
0.408639898	0.002352424	0.9706666	AC106052.1	Region_109	86	Region_109;AC106052.1	chr4	40966106	40966933	chr4	41989236	41989237	827	enh	Pulmonary devel.	no	nonSig	6009579635	1439999962	no	1984-01-01	no	NA	NA	0.998003992	1097804391	499001996	3093812375	4491017964	3992015968	1996007984	3093812375	nb	0	2	1	1	1	1	2
0.42805034	-0.00712082	0.9706666	FAM114A1	Region_109	86	Region_109;FAM114A1	chr4	40966106	40966933	chr4	38867676	38867677	827	enh	Pulmonary devel.	no	nonSig	632189428	-2870000076	no	0	no	NA	NA	0.998003992	2175648703	499001996	3992015968	4491017964	4071856287	1996007984	3373253493	nb	0	36	2	2	2	2	1
0.436401268	0.000180034	0.9706666	AC096734.1	Region_109	86	Region_109;AC096734.1	chr4	40966106	40966933	chr4	42706106	42706107	827	enh	Pulmonary devel.	yes	nonSig	6240342785	-4090000153	no	NA	no	NA	NA	0.998003992	1996007984	499001996	499001996	4491017964	1397205589	1996007984	3992015968	nb	0	1	1	1	1	1	NA
0.451903698	-0.000267571	0.9706666	TLR6	Region_109	86	Region_109;TLR6	chr4	40966106	40966933	chr4	38856816	38856817	827	enh	Pulmonary devel.	no	nonSig	6324136088	NA	no	0	no	NA	NA	0.998003992	2994011976	499001996	6986027944	4491017964	6986027944	1996007984	2994011976	nb	0	1	1	1	1	1	1
0.455328112	-0.000116171	0.9706666	RBM47	Region_109	86	Region_109;RBM47	chr4	40966106	40966933	chr4	40630874	40630875	827	enh	Pulmonary devel.	no	nonSig	5525344173	-3079999924	no	1931-02-01	no	NA	NA	0.998003992	3992015968	499001996	5988023952	4491017964	5089820359	1996007984	3992015968	nb	0	2	1	1	1	1	2
0.468270187	-8.46E-05	0.9706666	CHRNA9	Region_109	86	Region_109;CHRNA9	chr4	40966106	40966933	chr4	40335328	40335329	827	enh	Pulmonary devel.	no	nonSig	5799875849	-2370000076	no	NA	no	NA	NA	0.998003992	379241517	499001996	1027944112	4491017964	1526946108	1996007984	0.998003992	nb	0	0	1	1	1	1	NA
0.47575466	0.000509953	0.9706666	APBB2	Region_109	86	Region_109;APBB2	chr4	40966106	40966933	chr4	41216713	41216714	827	enh	Pulmonary devel.	yes	nonSig	5397557661	8190000153	yes	14.14	no	NA	NA	0.998003992	3992015968	499001996	4590818363	4491017964	5329341317	1996007984	4141716567	nb	0	228.5	2	2	2	2	2
0.504833771	-0.003449811	0.9706666	ARL4AP2	Region_109	86	Region_109;ARL4AP2	chr4	40966106	40966933	chr4	40786109	40786110	827	enh	Pulmonary devel.	no	nonSig	5255262854	2025-05-07	no	2025-03-01	no	NA	NA	0.998003992	1996007984	499001996	499001996	4491017964	5988023952	1996007984	2994011976	nb	0	2025-05-03	1	1	1	1	1
0.508255848	NA	0.9706666	AC021148.1	Region_109	86	Region_109;AC021148.1	chr4	40966106	40966933	chr4	39480254	39480255	827	enh	Pulmonary devel.	no	nonSig	6171975261	NA	no	NA	no	NA	NA	0.998003992	2994011976	499001996	499001996	4491017964	2594810379	1996007984	0.998003992	nb	0	2025-05-02	1	1	1	1	NA
0.534266463	1.14E-05	0.9706666	UCHL1	Region_109	86	Region_109;UCHL1	chr4	40966106	40966933	chr4	41256412	41256413	827	enh	Pulmonary devel.	yes	nonSig	5461617064	5570000076	yes	1955-03-01	yes	NA	NA	0.998003992	1177644711	499001996	2794411178	4491017964	6387225549	1996007984	2584830339	nb	0	1531.5	2	2	2	2	2
0.608901764	0.281539854	0.9706666	UBE2K	Region_109	86	Region_109;UBE2K	chr4	40966106	40966933	chr4	39698043	39698044	827	enh	Pulmonary devel.	no	nonSig	6103140488	-1360000038	no	0	no	NA	NA	0.998003992	5898203593	499001996	2594810379	4491017964	6816367265	1996007984	1008982036	nb	0	187.5	2	2	2	2	1
0.628917852	NA	0.9706666	AC096734.2	Region_109	86	Region_109;AC096734.2	chr4	40966106	40966933	chr4	42657495	42657496	827	enh	Pulmonary devel.	yes	nonSig	6228031103	-3529999924	no	0	no	NA	NA	0.998003992	5538922156	499001996	2395209581	4491017964	1146706587	1996007984	4610778443	nb	0	0.5	2	2	2	1	1
0.633897786	-0.000153861	0.9706666	TLR1	Region_109	86	Region_109;TLR1	chr4	40966106	40966933	chr4	38804790	38804791	827	enh	Pulmonary devel.	no	nonSig	6334718068	-3229999924	no	NA	no	NA	NA	0.998003992	1397205589	499001996	2195608782	4491017964	8283433134	1996007984	6986027944	nb	0	5	1	1	1	1	NA
0.641747769	-0.000195575	0.9706666	ATP1B1P1	Region_109	86	Region_109;ATP1B1P1	chr4	40966106	40966933	chr4	42029208	42029209	827	enh	Pulmonary devel.	no	nonSig	6026236961	16	no	1952-01-01	no	NA	NA	0.998003992	5988023952	499001996	1696606786	4491017964	3093812375	1996007984	5988023952	nb	0	69.5	1	1	1	2	2
0.646191487	NA	0.9706666	ZBTB12BP	Region_109	86	Region_109;ZBTB12BP	chr4	40966106	40966933	chr4	39771370	39771371	827	enh	Pulmonary devel.	no	nonSig	6077271587	NA	no	0.55	no	NA	NA	0.998003992	7984031936	499001996	499001996	4491017964	3193612774	1996007984	499001996	nb	0	0	1	1	1	1	1
0.675049439	NA	0.9706666	AC105389.3	Region_109	86	Region_109;AC105389.3	chr4	40966106	40966933	chr4	41748292	41748293	827	enh	Pulmonary devel.	yes	nonSig	5892850619	-3229999924	no	1938-04-01	yes	NA	NA	0.998003992	4441117764	499001996	3992015968	4491017964	3952095808	1996007984	881237525	nb	0	45.5	2	2	2	2	2
0.688782346	0.133684408	0.9706666	PDS5A	Region_109	86	Region_109;PDS5A	chr4	40966106	40966933	chr4	39977955	39977956	827	enh	Pulmonary devel.	no	nonSig	5994822875	-4040000153	no	1954-01-01	no	NA	NA	0.998003992	5289421158	499001996	4191616766	4491017964	7355289421	1996007984	6666666667	nb	0	1146	2	2	2	2	2
0.695432318	NA	0.9706666	UCHL1.AS1	Region_109	86	Region_109;UCHL1.AS1	chr4	40966106	40966933	chr4	41256726	41256727	827	enh	Pulmonary devel.	yes	nonSig	5462087891	5570000076	yes	1955-03-01	yes	NA	NA	0.998003992	5209580838	499001996	6986027944	4491017964	7564870259	1996007984	1085828343	nb	0	2025-05-01	2	2	2	1	2
0.725590532	-9.94E-05	0.9706666	AC096586.2	Region_109	86	Region_109;AC096586.2	chr4	40966106	40966933	chr4	44694385	44694386	827	enh	Pulmonary devel.	no	nonSig	657141206	NA	no	NA	no	NA	NA	0.998003992	0	499001996	2994011976	4491017964	3293413174	1996007984	499001996	nb	0	11	1	1	1	1	NA
0.73651412	0.000227933	0.9706666	AC108471.2	Region_109	86	Region_109;AC108471.2	chr4	40966106	40966933	chr4	39639139	39639140	827	enh	Pulmonary devel.	no	nonSig	6122859795	NA	no	0.23	no	NA	NA	0.998003992	376247505	499001996	5988023952	4491017964	1141716567	1996007984	7744510978	nb	0	12	2	2	2	2	1
0.773916797	NA	0.9706666	RPL12P20	Region_109	86	Region_109;RPL12P20	chr4	40966106	40966933	chr4	41389114	41389115	827	enh	Pulmonary devel.	no	nonSig	5625498684	8899999619	no	0.87	no	NA	NA	0.998003992	3992015968	499001996	5988023952	4491017964	3393213573	1996007984	2994011976	nb	0	95.5	1	1	1	2	1
0.77616892	NA	0.9706666	AC024022.1	Region_109	86	Region_109;AC024022.1	chr4	40966106	40966933	chr4	42391267	42391268	827	enh	Pulmonary devel.	yes	nonSig	6153611841	-2379999924	no	0	no	NA	NA	0.998003992	8982035928	499001996	4091816367	4491017964	5988023952	1996007984	0.998003992	nb	0	0.5	1	1	1	1	1
0.78217139	0.033665158	0.9706666	NDUFB4P12	Region_109	86	Region_109;NDUFB4P12	chr4	40966106	40966933	chr4	43898961	43898962	827	enh	Pulmonary devel.	no	nonSig	6467168113	NA	no	NA	no	NA	NA	0.998003992	8982035928	499001996	2994011976	4491017964	1097804391	1996007984	1996007984	nb	0	0	1	1	1	1	NA
0.782662689	-0.011917978	0.9706666	SHISA3	Region_109	86	Region_109;SHISA3	chr4	40966106	40966933	chr4	42397838	42397839	827	enh	Pulmonary devel.	yes	nonSig	6155610801	-1929999924	no	0	no	NA	NA	0.998003992	9680638723	499001996	7784431138	4491017964	4780439122	1996007984	7684630739	nb	0	2025-05-09	2	1	2	1	1
0.795966327	0.105195766	0.9706666	PHOX2B	Region_109	86	Region_109;PHOX2B	chr4	40966106	40966933	chr4	41748969	41748970	827	enh	Pulmonary devel.	yes	nonSig	5893226746	-3229999924	no	1938-04-01	yes	NA	NA	0.998003992	4411177645	499001996	119760479	4491017964	753493014	1996007984	4311377246	nb	0	1153.5	2	2	2	2	2
0.796706676	NA	0.9706666	YIPF7	Region_109	86	Region_109;YIPF7	chr4	40966106	40966933	chr4	44678555	44678556	827	enh	Pulmonary devel.	no	nonSig	656956374	NA	no	1995-01-01	no	NA	NA	0.998003992	3283433134	499001996	3992015968	4491017964	1056886228	1996007984	8662674651	nb	0	2025-05-02	2	2	2	1	2
0.807636789	-0.106644628	0.9706666	TMEM33	Region_109	86	Region_109;TMEM33	chr4	40966106	40966933	chr4	41935119	41935120	827	enh	Pulmonary devel.	yes	nonSig	5985958798	1280000019	no	2023-01-01	no	NA	NA	0.998003992	2774451098	499001996	2694610778	4491017964	5748502994	1996007984	101497006	nb	0	566	2	2	2	2	1
0.816440998	-0.00165946	0.9706666	KLHL5	Region_109	86	Region_109;KLHL5	chr4	40966106	40966933	chr4	39045038	39045039	827	enh	Pulmonary devel.	no	nonSig	6283542512	NA	no	0	no	NA	NA	0.998003992	6037924152	499001996	499001996	4491017964	5429141717	1996007984	1061876248	nb	0	200	2	2	2	2	1
0.833890921	-0.000341399	0.9706666	DCAF4L1	Region_109	86	Region_109;DCAF4L1	chr4	40966106	40966933	chr4	41981695	41981696	827	enh	Pulmonary devel.	yes	nonSig	6006364196	1439999962	no	1984-01-01	no	NA	NA	0.998003992	1996007984	499001996	2994011976	4491017964	6387225549	1996007984	0	nb	0	10	1	1	1	1	2
0.854207197	NA	0.9706666	TLR10	Region_109	86	Region_109;TLR10	chr4	40966106	40966933	chr4	38782989	38782990	827	enh	Pulmonary devel.	no	nonSig	6339076813	NA	no	NA	no	NA	NA	0.998003992	2994011976	499001996	8982035928	4491017964	1127744511	1996007984	0	nb	0	0	1	1	1	1	NA
0.857732111	0.015229918	0.9706666	RPS7P7	Region_109	86	Region_109;RPS7P7	chr4	40966106	40966933	chr4	42471809	42471810	827	enh	Pulmonary devel.	no	nonSig	6177500716	-1369999981	no	0	no	NA	NA	0.998003992	1996007984	499001996	2994011976	4491017964	2195608782	1996007984	2994011976	nb	0	0	1	1	1	1	1
0.880124601	0.003999644	0.9706666	KRT18P25	Region_109	86	Region_109;KRT18P25	chr4	40966106	40966933	chr4	40020239	40020240	827	enh	Pulmonary devel.	no	nonSig	5975829615	-1760000038	no	2025-02-01	no	NA	NA	0.998003992	0	499001996	0	4491017964	1896207585	1996007984	3992015968	nb	0	0	1	1	1	1	1
0.888406719	0.00015631	0.9706666	PABPC1P1	Region_109	86	Region_109;PABPC1P1	chr4	40966106	40966933	chr4	39973443	39973444	827	enh	Pulmonary devel.	no	nonSig	5996801397	-4040000153	no	1954-01-01	no	NA	NA	0.998003992	5988023952	499001996	1996007984	4491017964	7984031936	1996007984	5988023952	nb	0	0	1	1	1	1	2
0.926989268	0.001714704	0.979316064	GNPDA2	Region_109	86	Region_109;GNPDA2	chr4	40966106	40966933	chr4	44726594	44726595	827	enh	Pulmonary devel.	no	nonSig	6575148687	NA	no	0	no	NA	NA	0.998003992	3133732535	499001996	119760479	4491017964	7135728543	1996007984	7265469062	nb	0	293.5	2	2	2	2	1
0.932177988	NA	0.979316064	AC108210.1	Region_109	86	Region_109;AC108210.1	chr4	40966106	40966933	chr4	41894578	41894579	827	enh	Pulmonary devel.	yes	nonSig	5967381808	-1219999981	no	0.43	no	NA	NA	0.998003992	6986027944	499001996	2095808383	4491017964	748502994	1996007984	2994011976	nb	0	2025-05-11	1	1	1	1	1
0.960141775	NA	0.979316064	AC111006.1	Region_109	86	Region_109;AC111006.1	chr4	40966106	40966933	chr4	42151027	42151028	827	enh	Pulmonary devel.	no	nonSig	607338618	23	no	1932-01-01	no	NA	NA	0.998003992	5499001996	499001996	119760479	4491017964	2674650699	1996007984	1056886228	nb	0	NA	2	2	2	NA	1
0.962717486	0.001789544	0.979316064	BEND4	Region_109	86	Region_109;BEND4	chr4	40966106	40966933	chr4	42152877	42152878	827	enh	Pulmonary devel.	yes	nonSig	6074064182	23	no	1932-01-01	no	NA	NA	0.998003992	2884231537	499001996	5289421158	4491017964	377245509	1996007984	380239521	nb	0	149.5	2	2	2	2	1
0.980182302	-4.94E-05	0.980182302	UGDH	Region_109	86	Region_109;UGDH	chr4	40966106	40966933	chr4	39528310	39528311	827	enh	Pulmonary devel.	no	nonSig	6157696969	-4390000153	no	0	no	NA	NA	0.998003992	6127744511	499001996	1397205589	4491017964	6487025948	1996007984	9520958084	nb	0	83	2	2	2	2	1
0.003433591	0.012467413	0.202581851	LIAS	Region_13	75	Region_13;LIAS	chr4	40790002	40790942	chr4	39458999	39459000	940	enh	Digestive	no	nonSig	6124178708	NA	no	2013-04-01	yes	NA	NA	0.998003992	2894211577	0.998003992	5988023952	2694610778	8183632735	0	1638722555	other	0	72	2	2	2	2	2
0.008374321	-0.131898605	0.247042469	PHOX2B	Region_13	75	Region_13;PHOX2B	chr4	40790002	40790942	chr4	41748969	41748970	940	enh	Digestive	yes	nonSig	5981377749	NA	no	0	no	NA	NA	0.998003992	4411177645	0.998003992	119760479	2694610778	753493014	0	4311377246	other	0	1153.5	2	2	2	2	1
0.022348316	0.036433538	0.36879914	SLC30A9	Region_13	75	Region_13;SLC30A9	chr4	40790002	40790942	chr4	41990471	41990472	940	enh	Digestive	yes	nonSig	6079010752	15	no	1995-01-01	no	NA	NA	0.998003992	2844311377	0.998003992	1397205589	2694610778	7794411178	0	1315369261	other	0	876	2	2	2	2	2
0.028060855	0.010277156	0.36879914	KLHL5	Region_13	75	Region_13;KLHL5	chr4	40790002	40790942	chr4	39045038	39045039	940	enh	Digestive	no	nonSig	6241786223	-2820000076	no	0.15	no	NA	NA	0.998003992	6037924152	0.998003992	499001996	2694610778	5429141717	0	1061876248	other	0	200	2	2	2	2	1
0.031254164	-0.000657047	0.36879914	TLR1	Region_13	75	Region_13;TLR1	chr4	40790002	40790942	chr4	38804790	38804791	940	enh	Digestive	no	nonSig	6297806673	NA	no	0	no	NA	NA	0.998003992	1397205589	0.998003992	2195608782	2694610778	8283433134	0	6986027944	other	0	5	1	1	1	1	1
0.044520078	0.073217051	0.431978237	RPS7P7	Region_13	75	Region_13;RPS7P7	chr4	40790002	40790942	chr4	42471809	42471810	940	enh	Digestive	no	nonSig	6225533351	-2270000076	no	0.2	no	NA	NA	0.998003992	1996007984	0.998003992	2994011976	2694610778	2195608782	0	2994011976	other	0	0	1	1	1	1	1
0.053379482	-0.173620518	0.431978237	TMEM33	Region_13	75	Region_13;TMEM33	chr4	40790002	40790942	chr4	41935119	41935120	940	enh	Digestive	yes	nonSig	6058493213	-2179999924	no	1934-01-01	no	NA	NA	0.998003992	2774451098	0.998003992	2694610778	2694610778	5748502994	0	101497006	other	0	566	2	2	2	2	1
0.05857332	-0.014059004	0.431978237	BEND4	Region_13	75	Region_13;BEND4	chr4	40790002	40790942	chr4	42152877	42152878	940	enh	Digestive	yes	nonSig	6134156381	3010000038	yes	1944-01-01	no	NA	NA	0.998003992	2884231537	0.998003992	5289421158	2694610778	377245509	0	380239521	other	0	149.5	2	2	2	2	2
0.092655083	0.000379937	0.488407143	CHRNA9	Region_13	75	Region_13;CHRNA9	chr4	40790002	40790942	chr4	40335328	40335329	940	enh	Digestive	no	nonSig	5657699165	2410000038	no	2025-07-03	yes	NA	NA	0.998003992	379241517	0.998003992	1027944112	2694610778	1526946108	0	0.998003992	other	0	0	1	1	1	1	2
0.095062815	NA	0.488407143	AC106052.1	Region_13	75	Region_13;AC106052.1	chr4	40790002	40790942	chr4	41989236	41989237	940	enh	Digestive	no	nonSig	6078563385	15	no	1995-01-01	no	NA	NA	0.998003992	1097804391	0.998003992	3093812375	2694610778	3992015968	0	3093812375	other	0	2	1	1	1	1	2
0.098988841	NA	0.488407143	AC096586.2	Region_13	75	Region_13;AC096586.2	chr4	40790002	40790942	chr4	44694385	44694386	940	enh	Digestive	no	nonSig	6591447842	NA	no	0	no	NA	NA	0.998003992	0	0.998003992	2994011976	2694610778	3293413174	0	499001996	other	0	11	1	1	1	1	1
0.099337046	NA	0.488407143	LINC02265	Region_13	75	Region_13;LINC02265	chr4	40790002	40790942	chr4	40316484	40316485	940	enh	Digestive	no	nonSig	5675335575	2289999962	no	1952-04-01	yes	NA	NA	0.998003992	1157684631	0.998003992	9780439122	2694610778	2415169661	0	499001996	other	0	0	1	2	1	1	2
0.120275041	0.017295713	0.545863649	WDR19	Region_13	75	Region_13;WDR19	chr4	40790002	40790942	chr4	39182403	39182404	940	enh	Digestive	no	nonSig	6206177457	NA	no	0	no	NA	NA	0.998003992	1397205589	0.998003992	129740519	2694610778	1411177645	0	4850299401	other	0	668.5	2	2	2	2	1
0.149513942	-0.004909472	0.630094468	AC096586.1	Region_13	75	Region_13;AC096586.1	chr4	40790002	40790942	chr4	44704404	44704405	940	enh	Digestive	no	nonSig	6592561121	NA	no	0	no	NA	NA	0.998003992	3992015968	0.998003992	2894211577	2694610778	5089820359	0	0.998003992	other	0	64.5	1	1	1	2	1
0.17897964	-0.003381414	0.703986582	GUF1	Region_13	75	Region_13;GUF1	chr4	40790002	40790942	chr4	44678426	44678427	940	enh	Digestive	no	nonSig	6589668615	NA	no	0	no	NA	NA	0.998003992	3253493014	0.998003992	8982035928	2694610778	1038922156	0	8203592814	other	0	902	2	2	2	2	1
0.222985702	0.015887029	0.793317875	SMIM14	Region_13	75	Region_13;SMIM14	chr4	40790002	40790942	chr4	39639089	39639090	940	enh	Digestive	no	nonSig	6061042118	-3279999924	no	0.78	no	NA	NA	0.998003992	4031936128	0.998003992	5988023952	2694610778	1158682635	0	8133732535	other	0	23	2	2	2	2	1
0.228583117	-0.118874459	0.793317875	PDS5A	Region_13	75	Region_13;PDS5A	chr4	40790002	40790942	chr4	39977955	39977956	940	enh	Digestive	no	nonSig	5909580631	-2870000076	no	1997-02-01	no	NA	NA	0.998003992	5289421158	0.998003992	4191616766	2694610778	7355289421	0	6666666667	other	0	1146	2	2	2	2	2
0.259416406	0.015087706	0.831081943	FAM114A1	Region_13	75	Region_13;FAM114A1	chr4	40790002	40790942	chr4	38867676	38867677	940	enh	Digestive	no	nonSig	6283826814	-2729999924	no	2025-07-02	no	NA	NA	0.998003992	2175648703	0.998003992	3992015968	2694610778	4071856287	0	3373253493	other	0	36	2	2	2	2	2
0.267636558	NA	0.831081943	AC096734.1	Region_13	75	Region_13;AC096734.1	chr4	40790002	40790942	chr4	42706106	42706107	940	enh	Digestive	yes	nonSig	628220597	NA	no	NA	no	NA	NA	0.998003992	1996007984	0.998003992	499001996	2694610778	1397205589	0	3992015968	other	0	1	1	1	1	1	NA
0.319729416	0.00021524	0.861385814	AC079921.2	Region_13	75	Region_13;AC079921.2	chr4	40790002	40790942	chr4	39133912	39133913	940	enh	Digestive	no	nonSig	6219083673	-3079999924	no	0.24	no	NA	NA	0.998003992	3992015968	0.998003992	998003992	2694610778	4291417166	0	3992015968	other	0	2025-05-07	1	1	1	1	1
0.341269074	-0.008575011	0.861385814	N4BP2	Region_13	75	Region_13;N4BP2	chr4	40790002	40790942	chr4	40056825	40056826	940	enh	Digestive	no	nonSig	586520824	1989999962	no	2025-02-04	yes	NA	NA	0.998003992	1226546906	0.998003992	119760479	2694610778	75249501	0	8592814371	other	0	596.5	2	2	2	2	2
0.366579231	NA	0.861385814	TMEM156	Region_13	75	Region_13;TMEM156	chr4	40790002	40790942	chr4	39032921	39032922	940	enh	Digestive	no	nonSig	6244791535	-2820000076	no	0.12	no	NA	NA	0.998003992	8982035928	0.998003992	1896207585	2694610778	7185628743	0	2994011976	other	0	0	1	1	1	1	1
0.394931174	1.56E-05	0.861385814	UCHL1	Region_13	75	Region_13;UCHL1	chr4	40790002	40790942	chr4	41256412	41256413	940	enh	Digestive	yes	nonSig	5667891696	3060000038	yes	1988-02-01	no	NA	NA	0.998003992	1177644711	0.998003992	2794411178	2694610778	6387225549	0	2584830339	other	0	1531.5	2	2	2	2	2
0.410037929	0.054492253	0.861385814	AC098590.1	Region_13	75	Region_13;AC098590.1	chr4	40790002	40790942	chr4	43410936	43410937	940	enh	Digestive	no	nonSig	6418300297	-57.5	no	NA	no	NA	NA	0.998003992	0	0.998003992	0.998003992	2694610778	1996007984	0	0.998003992	other	0	0	1	1	1	1	NA
0.410093322	0.168774579	0.861385814	UBE2K	Region_13	75	Region_13;UBE2K	chr4	40790002	40790942	chr4	39698043	39698044	940	enh	Digestive	no	nonSig	6038205934	-4590000153	no	1974-01-01	no	NA	NA	0.998003992	5898203593	0.998003992	2594810379	2694610778	6816367265	0	1008982036	other	0	187.5	2	2	2	2	2
0.421194173	-0.001159336	0.861385814	ATP1B1P1	Region_13	75	Region_13;ATP1B1P1	chr4	40790002	40790942	chr4	42029208	42029209	940	enh	Digestive	no	nonSig	6092813948	1629999924	no	1999-05-01	yes	NA	NA	0.998003992	5988023952	0.998003992	1696606786	2694610778	3093812375	0	5988023952	other	0	69.5	1	1	1	2	2
0.427221825	-0.00223136	0.861385814	AC095057.3	Region_13	75	Region_13;AC095057.3	chr4	40790002	40790942	chr4	40166674	40166675	940	enh	Digestive	no	nonSig	5794715939	3559999847	yes	1994-03-01	yes	NA	NA	0.998003992	0	0.998003992	3992015968	2694610778	1497005988	0	2994011976	other	0	2025-05-18	1	1	1	2	2
0.431915523	0.000657793	0.861385814	UGDH	Region_13	75	Region_13;UGDH	chr4	40790002	40790942	chr4	39528310	39528311	940	enh	Digestive	no	nonSig	6100953005	-8199999809	no	0.64	no	NA	NA	0.998003992	6127744511	0.998003992	1397205589	2694610778	6487025948	0	9520958084	other	0	83	2	2	2	2	1
0.434708522	-0.000130359	0.861385814	APBB2	Region_13	75	Region_13;APBB2	chr4	40790002	40790942	chr4	41216713	41216714	940	enh	Digestive	yes	nonSig	5629176078	3409999847	yes	2026-04-01	yes	NA	NA	0.998003992	3992015968	0.998003992	4590818363	2694610778	5329341317	0	4141716567	other	0	228.5	2	2	2	2	2
0.448352278	-0.002964249	0.861385814	LIMCH1	Region_13	75	Region_13;LIMCH1	chr4	40790002	40790942	chr4	41359606	41359607	940	enh	Digestive	no	nonSig	5754855736	-3129999924	no	1943-01-01	no	NA	NA	0.998003992	7225548902	0.998003992	2624750499	2694610778	494011976	0	3892215569	other	0	1747.5	2	2	2	2	2
0.452592547	-0.005312382	0.861385814	GNPDA2	Region_13	75	Region_13;GNPDA2	chr4	40790002	40790942	chr4	44726594	44726595	940	enh	Digestive	no	nonSig	659501669	-7400000095	no	1946-06-01	yes	NA	NA	0.998003992	3133732535	0.998003992	119760479	2694610778	7135728543	0	7265469062	other	0	293.5	2	2	2	2	2
0.470672636	-0.002544773	0.865708743	AC098591.1	Region_13	75	Region_13;AC098591.1	chr4	40790002	40790942	chr4	39972796	39972797	940	enh	Digestive	no	nonSig	5912331015	-2870000076	no	1997-02-01	no	NA	NA	0.998003992	1996007984	0.998003992	998003992	2694610778	7984031936	0	3992015968	other	0	3	1	1	1	1	2
0.484209975	0.000504071	0.865708743	PABPC1P1	Region_13	75	Region_13;PABPC1P1	chr4	40790002	40790942	chr4	39973443	39973444	940	enh	Digestive	no	nonSig	5911987038	-2870000076	no	1997-02-01	no	NA	NA	0.998003992	5988023952	0.998003992	1996007984	2694610778	7984031936	0	5988023952	other	0	0	1	1	1	1	2
0.518209556	0.005989837	0.890795857	LINC00682	Region_13	75	Region_13;LINC00682	chr4	40790002	40790942	chr4	41882610	41882611	940	enh	Digestive	no	nonSig	603809058	-2570000076	no	0.84	no	NA	NA	0.998003992	1305389222	0.998003992	2894211577	2694610778	4670658683	0	1103792415	other	0	453.5	2	2	2	2	1
0.52843822	0.000677645	0.890795857	AC098591.2	Region_13	75	Region_13;AC098591.2	chr4	40790002	40790942	chr4	39973441	39973442	940	enh	Digestive	no	nonSig	5911988102	-2870000076	no	1997-02-01	no	NA	NA	0.998003992	5988023952	0.998003992	1996007984	2694610778	7984031936	0	6986027944	other	0	54	1	1	1	2	2
0.581062298	NA	0.940655915	AC021148.1	Region_13	75	Region_13;AC021148.1	chr4	40790002	40790942	chr4	39480254	39480255	940	enh	Digestive	no	nonSig	6117187412	-1310000038	no	NA	no	NA	NA	0.998003992	2994011976	0.998003992	499001996	2694610778	2594810379	0	0.998003992	other	0	2025-05-02	1	1	1	1	NA
0.589902862	-0.00069487	0.940655915	AC105389.1	Region_13	75	Region_13;AC105389.1	chr4	40790002	40790942	chr4	41794772	41794773	940	enh	Digestive	yes	nonSig	6001660171	-4590000153	no	0.94	no	NA	NA	0.998003992	2894211577	0.998003992	2095808383	2694610778	4690618762	0	5988023952	other	0	0	1	1	1	1	1
0.648025438	-0.047760535	0.961449133	NDUFB4P12	Region_13	75	Region_13;NDUFB4P12	chr4	40790002	40790942	chr4	43898961	43898962	940	enh	Digestive	no	nonSig	6492483665	NA	no	0	no	NA	NA	0.998003992	8982035928	0.998003992	2994011976	2694610778	1097804391	0	1996007984	other	0	0	1	1	1	1	1
0.648634363	-0.000200424	0.961449133	TLR6	Region_13	75	Region_13;TLR6	chr4	40790002	40790942	chr4	38856816	38856817	940	enh	Digestive	no	nonSig	6286273417	-2729999924	no	2025-07-02	no	NA	NA	0.998003992	2994011976	0.998003992	6986027944	2694610778	6986027944	0	2994011976	other	0	1	1	1	1	1	2
0.689221167	NA	0.961449133	ZBTB12BP	Region_13	75	Region_13;ZBTB12BP	chr4	40790002	40790942	chr4	39771370	39771371	940	enh	Digestive	no	nonSig	6008016889	-4690000153	no	0.94	no	NA	NA	0.998003992	7984031936	0.998003992	499001996	2694610778	3193612774	0	499001996	other	0	0	1	1	1	1	1
0.693442196	-0.000521344	0.961449133	AC108471.2	Region_13	75	Region_13;AC108471.2	chr4	40790002	40790942	chr4	39639139	39639140	940	enh	Digestive	no	nonSig	606102325	-3279999924	no	0.78	no	NA	NA	0.998003992	376247505	0.998003992	5988023952	2694610778	1141716567	0	7744510978	other	0	12	2	2	2	2	1
0.720579515	NA	0.961449133	AC096734.2	Region_13	75	Region_13;AC096734.2	chr4	40790002	40790942	chr4	42657495	42657496	940	enh	Digestive	yes	nonSig	6271040326	-4190000153	no	0.01	no	NA	NA	0.998003992	5538922156	0.998003992	2395209581	2694610778	1146706587	0	4610778443	other	0	0.5	2	2	2	1	1
0.727539628	NA	0.961449133	UCHL1.AS1	Region_13	75	Region_13;UCHL1.AS1	chr4	40790002	40790942	chr4	41256726	41256727	940	enh	Digestive	yes	nonSig	5668184566	3060000038	yes	1988-02-01	no	NA	NA	0.998003992	5209580838	0.998003992	6986027944	2694610778	7564870259	0	1085828343	other	0	2025-05-01	2	2	2	1	2
0.728821482	0.000223518	0.961449133	ARL4AP2	Region_13	75	Region_13;ARL4AP2	chr4	40790002	40790942	chr4	40786109	40786110	940	enh	Digestive	no	nonSig	3590172832	2025-05-12	no	1994-01-01	no	NA	NA	0.998003992	1996007984	0.998003992	499001996	2694610778	5988023952	0	2994011976	other	0	2025-05-03	1	1	1	1	2
0.733308661	NA	0.961449133	AC105389.3	Region_13	75	Region_13;AC105389.3	chr4	40790002	40790942	chr4	41748292	41748293	940	enh	Digestive	yes	nonSig	5981070742	NA	no	0	no	NA	NA	0.998003992	4441117764	0.998003992	3992015968	2694610778	3952095808	0	881237525	other	0	45.5	2	2	2	2	1
0.776859274	-0.000184193	0.985107597	DCAF4L1	Region_13	75	Region_13;DCAF4L1	chr4	40790002	40790942	chr4	41981695	41981696	940	enh	Digestive	yes	nonSig	6075821684	15	no	1995-01-01	no	NA	NA	0.998003992	1996007984	0.998003992	2994011976	2694610778	6387225549	0	0	other	0	10	1	1	1	1	2
0.789106509	NA	0.985107597	RPL12P20	Region_13	75	Region_13;RPL12P20	chr4	40790002	40790942	chr4	41389114	41389115	940	enh	Digestive	no	nonSig	577682608	-2520000076	no	1957-02-01	no	NA	NA	0.998003992	3992015968	0.998003992	5988023952	2694610778	3393213573	0	2994011976	other	0	95.5	1	1	1	2	2
0.801443469	NA	0.985107597	AC024022.1	Region_13	75	Region_13;AC024022.1	chr4	40790002	40790942	chr4	42391267	42391268	940	enh	Digestive	yes	nonSig	620420819	-1870000076	no	0	no	NA	NA	0.998003992	8982035928	0.998003992	4091816367	2694610778	5988023952	0	0.998003992	other	0	0.5	1	1	1	1	1
0.820640583	NA	0.988118253	YIPF7	Region_13	75	Region_13;YIPF7	chr4	40790002	40790942	chr4	44678555	44678556	940	enh	Digestive	no	nonSig	6589683026	NA	no	0	no	NA	NA	0.998003992	3283433134	0.998003992	3992015968	2694610778	1056886228	0	8662674651	other	0	2025-05-02	2	2	2	1	1
0.876410689	NA	0.999554555	TLR10	Region_13	75	Region_13;TLR10	chr4	40790002	40790942	chr4	38782989	38782990	940	enh	Digestive	no	nonSig	6302549969	NA	no	NA	no	NA	NA	0.998003992	2994011976	0.998003992	8982035928	2694610778	1127744511	0	0	other	0	0	1	1	1	1	NA
0.879645519	-4.37E-05	0.999554555	NSUN7	Region_13	75	Region_13;NSUN7	chr4	40790002	40790942	chr4	40749896	40749897	940	enh	Digestive	yes	nonSig	4603198521	3709999847	yes	2013-03-01	yes	0.1795421	0.015065	0.998003992	249500998	0.998003992	249500998	2694610778	4341317365	0	3922155689	other	0	39	2	2	2	2	2
0.890871614	NA	0.999554555	LINC02475	Region_13	75	Region_13;LINC02475	chr4	40790002	40790942	chr4	44016860	44016861	940	enh	Digestive	no	nonSig	6508653324	NA	no	0	no	NA	NA	0.998003992	0.998003992	0.998003992	998003992	2694610778	3493013972	0	0.998003992	other	0	0.5	1	1	1	1	1
0.908613448	-0.001060336	0.999554555	RFC1	Region_13	75	Region_13;RFC1	chr4	40790002	40790942	chr4	39366374	39366375	940	enh	Digestive	no	nonSig	6153396216	-2570000076	no	0.48	no	NA	NA	0.998003992	2255489022	0.998003992	3193612774	2694610778	3353293413	0	8253493014	other	0	517.5	2	2	2	2	1
0.930315607	NA	0.999554555	AC108210.1	Region_13	75	Region_13;AC108210.1	chr4	40790002	40790942	chr4	41894578	41894579	940	enh	Digestive	yes	nonSig	6042825858	-2570000076	no	0.83	no	NA	NA	0.998003992	6986027944	0.998003992	2095808383	2694610778	748502994	0	2994011976	other	0	2025-05-11	1	1	1	1	1
0.966159879	2.65E-05	0.999554555	RBM47	Region_13	75	Region_13;RBM47	chr4	40790002	40790942	chr4	40630874	40630875	940	enh	Digestive	no	nonSig	5201743875	22	no	1978-02-01	no	NA	NA	0.998003992	3992015968	0.998003992	5988023952	2694610778	5089820359	0	3992015968	other	0	2	1	1	1	1	2
0.966749668	-0.00597122	0.999554555	SHISA3	Region_13	75	Region_13;SHISA3	chr4	40790002	40790942	chr4	42397838	42397839	940	enh	Digestive	yes	nonSig	620598777	-1870000076	no	0.26	no	NA	NA	0.998003992	9680638723	0.998003992	7784431138	2694610778	4780439122	0	7684630739	other	0	2025-05-09	2	1	2	1	1
0.969736158	NA	0.999554555	AC111006.1	Region_13	75	Region_13;AC111006.1	chr4	40790002	40790942	chr4	42151027	42151028	940	enh	Digestive	no	nonSig	6133566051	3010000038	yes	1944-01-01	no	NA	NA	0.998003992	5499001996	0.998003992	119760479	2694610778	2674650699	0	1056886228	other	0	NA	2	2	2	NA	2
0.994462352	0.000909509	0.999554555	KRT18P25	Region_13	75	Region_13;KRT18P25	chr4	40790002	40790942	chr4	40020239	40020240	940	enh	Digestive	no	nonSig	5886356468	-1030000019	no	2023-01-01	no	NA	NA	0.998003992	0	0.998003992	0	2694610778	1896207585	0	3992015968	other	0	0	1	1	1	1	1
0.999554555	0.000425615	0.999554555	ATP8A1	Region_13	75	Region_13;ATP8A1	chr4	40790002	40790942	chr4	42657104	42657105	940	enh	Digestive	yes	nonSig	6270949342	-4190000153	no	0.01	no	NA	NA	0.998003992	6067864271	0.998003992	119760479	2694610778	1138722555	0	8972055888	other	0	1253.5	2	2	2	2	1
6.52E-08	0.024387346	3.85E-06	KRT18P25	Region_132	169	Region_132;KRT18P25	chr4	41012671	41016125	chr4	40020239	40020240	3454	prom	Organ devel. / renal	no	sig	5996700322	-2270000076	no	0.98	no	NA	NA	0	0	1996007984	0	2295409182	1896207585	0	3992015968	nb	0	0	1	1	1	1	1
0.001147053	-0.000378323	0.033838059	AC096586.2	Region_132	169	Region_132;AC096586.2	chr4	41012671	41016125	chr4	44694385	44694386	3454	prom	Organ devel. / renal	no	sig	6565642424	NA	no	NA	no	NA	NA	0	0	1996007984	2994011976	2295409182	3293413174	0	499001996	nb	0	11	1	1	1	1	NA
0.01195729	0.00024936	0.23516004	AC079921.2	Region_132	169	Region_132;AC079921.2	chr4	41012671	41016125	chr4	39133912	39133913	3454	prom	Organ devel. / renal	no	nonSig	6273870843	NA	no	NA	no	NA	NA	0	3992015968	1996007984	998003992	2295409182	4291417166	0	3992015968	nb	0	2025-05-07	1	1	1	1	NA
0.022104487	0.003331069	0.326041182	APBB2	Region_132	169	Region_132;APBB2	chr4	41012671	41016125	chr4	41216713	41216714	3454	prom	Organ devel. / renal	yes	nonSig	5302304948	6530000305	yes	1952-04-01	yes	0.3686452	NA	0	3992015968	1996007984	4590818363	2295409182	5329341317	0	4141716567	nb	0	228.5	2	2	2	2	2
0.046111367	NA	0.544114134	DCAF4L1	Region_132	169	Region_132;DCAF4L1	chr4	41012671	41016125	chr4	41981695	41981696	3454	prom	Organ devel. / renal	yes	nonSig	5984783764	1060000038	no	2025-08-01	no	NA	NA	0	1996007984	1996007984	2994011976	2295409182	6387225549	0	0	nb	0	10	1	1	1	1	2
0.089047497	5.69E-06	0.721981196	TLR10	Region_132	169	Region_132;TLR10	chr4	41012671	41016125	chr4	38782989	38782990	3454	prom	Organ devel. / renal	no	nonSig	6348242733	-4440000153	no	NA	no	NA	NA	0	2994011976	1996007984	8982035928	2295409182	1127744511	0	0	nb	0	0	1	1	1	1	NA
0.09152121	-0.059959295	0.721981196	AC098590.1	Region_132	169	Region_132;AC098590.1	chr4	41012671	41016125	chr4	43410936	43410937	3454	prom	Organ devel. / renal	no	nonSig	6379271244	NA	no	NA	no	NA	NA	0	0	1996007984	0.998003992	2295409182	1996007984	0	0.998003992	nb	0	0	1	1	1	1	NA
0.097895755	0.006379658	0.721981196	PDS5A	Region_132	169	Region_132;PDS5A	chr4	41012671	41016125	chr4	39977955	39977956	3454	prom	Organ devel. / renal	no	nonSig	6014820745	-3529999924	no	1958-01-01	no	NA	NA	0	5289421158	1996007984	4191616766	2295409182	7355289421	0	6666666667	nb	0	1146	2	2	2	2	2
0.119126904	2.62E-05	0.740629242	AC096734.2	Region_132	169	Region_132;AC096734.2	chr4	41012671	41016125	chr4	42657495	42657496	3454	prom	Organ devel. / renal	yes	nonSig	6215206491	NA	no	NA	no	NA	NA	0	5538922156	1996007984	2395209581	2295409182	1146706587	0	4610778443	nb	0	0.5	2	2	2	1	NA
0.140692395	-0.006369454	0.740629242	RFC1	Region_132	169	Region_132;RFC1	chr4	41012671	41016125	chr4	39366374	39366375	3454	prom	Organ devel. / renal	no	nonSig	6216507923	-3679999924	no	2025-07-01	no	NA	NA	0	2255489022	1996007984	3193612774	2295409182	3353293413	0	8253493014	nb	0	517.5	2	2	2	2	2
0.144898107	0.003549819	0.740629242	AC096586.1	Region_132	169	Region_132;AC096586.1	chr4	41012671	41016125	chr4	44704404	44704405	3454	prom	Organ devel. / renal	no	nonSig	6566823766	1080000019	no	NA	no	NA	NA	0	3992015968	1996007984	2894211577	2295409182	5089820359	0	0.998003992	nb	0	64.5	1	1	1	2	NA
0.150636456	0.002618522	0.740629242	BEND4	Region_132	169	Region_132;BEND4	chr4	41012671	41016125	chr4	42152877	42152878	3454	prom	Organ devel. / renal	yes	nonSig	6055665727	6300000191	no	2029-01-01	no	NA	NA	0	2884231537	1996007984	5289421158	2295409182	377245509	0	380239521	nb	0	149.5	2	2	2	2	1
0.175657574	0.024098251	0.767059737	AC108210.1	Region_132	169	Region_132;AC108210.1	chr4	41012671	41016125	chr4	41894578	41894579	3454	prom	Organ devel. / renal	yes	nonSig	594371853	-9699999809	no	0.46	no	NA	NA	0	6986027944	1996007984	2095808383	2295409182	748502994	0	2994011976	nb	0	2025-05-11	1	1	1	1	1
0.182014175	-0.000761329	0.767059737	AC108471.2	Region_132	169	Region_132;AC108471.2	chr4	41012671	41016125	chr4	39639139	39639140	3454	prom	Organ devel. / renal	no	nonSig	6137838466	-3079999924	no	0.2	no	NA	NA	0	376247505	1996007984	5988023952	2295409182	1141716567	0	7744510978	nb	0	12	2	2	2	2	1
0.206080048	0.000427633	0.810581522	TLR6	Region_132	169	Region_132;TLR6	chr4	41012671	41016125	chr4	38856816	38856817	3454	prom	Organ devel. / renal	no	nonSig	6333619346	NA	no	0	no	NA	NA	0	2994011976	1996007984	6986027944	2295409182	6986027944	0	2994011976	nb	0	1	1	1	1	1	1
0.224296706	-0.00816354	0.827094103	SMIM14	Region_132	169	Region_132;SMIM14	chr4	41012671	41016125	chr4	39639089	39639090	3454	prom	Organ devel. / renal	no	nonSig	6137854275	-3079999924	no	0.2	no	NA	NA	0	4031936128	1996007984	5988023952	2295409182	1158682635	0	8133732535	nb	0	23	2	2	2	2	1
0.248746369	0.002695485	0.86329622	GUF1	Region_132	169	Region_132;GUF1	chr4	41012671	41016125	chr4	44678426	44678427	3454	prom	Organ devel. / renal	no	nonSig	6563754036	NA	no	0	no	NA	NA	0	3253493014	1996007984	8982035928	2295409182	1038922156	0	8203592814	nb	0	902	2	2	2	2	1
0.299050473	0.000193912	0.884587916	CHRNA9	Region_132	169	Region_132;CHRNA9	chr4	41012671	41016125	chr4	40335328	40335329	3454	prom	Organ devel. / renal	no	nonSig	5830808006	-3139999962	no	NA	no	NA	NA	0	379241517	1996007984	1027944112	2295409182	1526946108	0	0.998003992	nb	0	0	1	1	1	1	NA
0.310662168	-0.00157679	0.884587916	UGDH	Region_132	169	Region_132;UGDH	chr4	41012671	41016125	chr4	39528310	39528311	3454	prom	Organ devel. / renal	no	nonSig	6171539243	-49.5	no	1993-01-01	no	NA	NA	0	6127744511	1996007984	1397205589	2295409182	6487025948	0	9520958084	nb	0	83	2	2	2	2	2
0.352200743	3.53E-05	0.884587916	TMEM156	Region_132	169	Region_132;TMEM156	chr4	41012671	41016125	chr4	39032921	39032922	3454	prom	Organ devel. / renal	no	nonSig	6296610132	NA	no	0	no	NA	NA	0	8982035928	1996007984	1896207585	2295409182	7185628743	0	2994011976	nb	0	0	1	1	1	1	1
0.353538413	-0.209151598	0.884587916	TMEM33	Region_132	169	Region_132;TMEM33	chr4	41012671	41016125	chr4	41935119	41935120	3454	prom	Organ devel. / renal	yes	nonSig	5963312676	9	no	2021-01-01	no	NA	NA	0	2774451098	1996007984	2694610778	2295409182	5748502994	0	101497006	nb	0	566	2	2	2	2	1
0.357520055	0.005615945	0.884587916	N4BP2	Region_132	169	Region_132;N4BP2	chr4	41012671	41016125	chr4	40056825	40056826	3454	prom	Organ devel. / renal	no	nonSig	5980387473	-1860000038	no	0.2	no	NA	NA	0	1226546906	1996007984	119760479	2295409182	75249501	0	8592814371	nb	0	596.5	2	2	2	2	1
0.357818163	NA	0.884587916	AC021148.1	Region_132	169	Region_132;AC021148.1	chr4	41012671	41016125	chr4	39480254	39480255	3454	prom	Organ devel. / renal	no	nonSig	6185376678	NA	no	NA	no	NA	NA	0	2994011976	1996007984	499001996	2295409182	2594810379	0	0.998003992	nb	0	2025-05-02	1	1	1	1	NA
0.36256621	-0.000730699	0.884587916	NSUN7	Region_132	169	Region_132;NSUN7	chr4	41012671	41016125	chr4	40749896	40749897	3454	prom	Organ devel. / renal	yes	nonSig	5419582392	-3139999962	no	NA	no	NA	NA	0	249500998	1996007984	249500998	2295409182	4341317365	0	3922155689	nb	0	39	2	2	2	2	NA
0.374825388	0.000134502	0.884587916	LINC02265	Region_132	169	Region_132;LINC02265	chr4	41012671	41016125	chr4	40316484	40316485	3454	prom	Organ devel. / renal	no	nonSig	5842725286	-3429999924	no	1947-01-01	no	NA	NA	0	1157684631	1996007984	9780439122	2295409182	2415169661	0	499001996	nb	0	0	1	2	1	1	2
0.405258622	7.92E-05	0.903518554	AC105389.1	Region_132	169	Region_132;AC105389.1	chr4	41012671	41016125	chr4	41794772	41794773	3454	prom	Organ devel. / renal	yes	nonSig	5891340615	-1860000038	no	NA	no	NA	NA	0	2894211577	1996007984	2095808383	2295409182	4690618762	0	5988023952	nb	0	0	1	1	1	1	NA
0.41701017	-0.00038981	0.903518554	ATP1B1P1	Region_132	169	Region_132;ATP1B1P1	chr4	41012671	41016125	chr4	42029208	42029209	3454	prom	Organ devel. / renal	no	nonSig	6005645028	1180000019	no	2025-05-01	no	NA	NA	0	5988023952	1996007984	1696606786	2295409182	3093812375	0	5988023952	nb	0	69.5	1	1	1	2	2
0.45949566	0.353603293	0.903518554	UBE2K	Region_132	169	Region_132;UBE2K	chr4	41012671	41016125	chr4	39698043	39698044	3454	prom	Organ devel. / renal	no	nonSig	6118802548	-2570000076	no	0	no	NA	NA	0	5898203593	1996007984	2594810379	2295409182	6816367265	0	1008982036	nb	0	187.5	2	2	2	2	1
0.469187602	0.002947029	0.903518554	KLHL5	Region_132	169	Region_132;KLHL5	chr4	41012671	41016125	chr4	39045038	39045039	3454	prom	Organ devel. / renal	no	nonSig	6293943877	NA	no	0	no	NA	NA	0	6037924152	1996007984	499001996	2295409182	5429141717	0	1061876248	nb	0	200	2	2	2	2	1
0.484218177	NA	0.903518554	ZBTB12BP	Region_132	169	Region_132;ZBTB12BP	chr4	41012671	41016125	chr4	39771370	39771371	3454	prom	Organ devel. / renal	no	nonSig	6093876755	NA	no	0.5	no	NA	NA	0	7984031936	1996007984	499001996	2295409182	3193612774	0	499001996	nb	0	0	1	1	1	1	1
0.484520918	-5.27E-05	0.903518554	RBM47	Region_132	169	Region_132;RBM47	chr4	41012671	41016125	chr4	40630874	40630875	3454	prom	Organ devel. / renal	no	nonSig	5581831374	-3229999924	no	0.51	no	NA	NA	0	3992015968	1996007984	5988023952	2295409182	5089820359	0	3992015968	nb	0	2	1	1	1	1	1
0.495075743	0.020436615	0.903518554	SLC30A9	Region_132	169	Region_132;SLC30A9	chr4	41012671	41016125	chr4	41990471	41990472	3454	prom	Organ devel. / renal	yes	nonSig	5988713207	1060000038	no	2025-08-01	no	NA	NA	0	2844311377	1996007984	1397205589	2295409182	7794411178	0	1315369261	nb	0	876	2	2	2	2	2
0.527532516	NA	0.903518554	AC105389.3	Region_132	169	Region_132;AC105389.3	chr4	41012671	41016125	chr4	41748292	41748293	3454	prom	Organ devel. / renal	yes	nonSig	5864610151	-2370000076	no	0.02	no	NA	NA	0	4441117764	1996007984	3992015968	2295409182	3952095808	0	881237525	nb	0	45.5	2	2	2	2	1
0.529404109	NA	0.903518554	UCHL1	Region_132	169	Region_132;UCHL1	chr4	41012671	41016125	chr4	41256412	41256413	3454	prom	Organ devel. / renal	yes	nonSig	5380730275	3559999847	yes	2029-02-01	no	NA	NA	0	1177644711	1996007984	2794411178	2295409182	6387225549	0	2584830339	nb	0	1531.5	2	2	2	2	2
0.558623482	-0.00045286	0.903518554	AC096734.1	Region_132	169	Region_132;AC096734.1	chr4	41012671	41016125	chr4	42706106	42706107	3454	prom	Organ devel. / renal	yes	nonSig	6227881822	-4140000153	no	NA	no	NA	NA	0	1996007984	1996007984	499001996	2295409182	1397205589	0	3992015968	nb	0	1	1	1	1	1	NA
0.563753301	NA	0.903518554	UCHL1.AS1	Region_132	169	Region_132;UCHL1.AS1	chr4	41012671	41016125	chr4	41256726	41256727	3454	prom	Organ devel. / renal	yes	nonSig	5381297428	3559999847	yes	2029-02-01	no	NA	NA	0	5209580838	1996007984	6986027944	2295409182	7564870259	0	1085828343	nb	0	2025-05-01	2	2	2	1	2
0.5976423	0.000267732	0.903518554	AC098591.2	Region_132	169	Region_132;AC098591.2	chr4	41012671	41016125	chr4	39973441	39973442	3454	prom	Organ devel. / renal	no	nonSig	6016711257	-3529999924	no	1958-01-01	no	NA	NA	0	5988023952	1996007984	1996007984	2295409182	7984031936	0	6986027944	nb	0	54	1	1	1	2	2
0.620450415	-0.004564801	0.903518554	ATP8A1	Region_132	169	Region_132;ATP8A1	chr4	41012671	41016125	chr4	42657104	42657105	3454	prom	Organ devel. / renal	yes	nonSig	6215103023	NA	no	NA	no	NA	NA	0	6067864271	1996007984	119760479	2295409182	1138722555	0	8972055888	nb	0	1253.5	2	2	2	2	NA
0.647485735	0.018385263	0.903518554	RPS7P7	Region_132	169	Region_132;RPS7P7	chr4	41012671	41016125	chr4	42471809	42471810	3454	prom	Organ devel. / renal	no	nonSig	6163067109	-1760000038	no	0	no	NA	NA	0	1996007984	1996007984	2994011976	2295409182	2195608782	0	2994011976	nb	0	0	1	1	1	1	1
0.663571773	NA	0.903518554	AC024022.1	Region_132	169	Region_132;AC024022.1	chr4	41012671	41016125	chr4	42391267	42391268	3454	prom	Organ devel. / renal	yes	nonSig	6138347547	-2429999924	no	0	no	NA	NA	0	8982035928	1996007984	4091816367	2295409182	5988023952	0	0.998003992	nb	0	0.5	1	1	1	1	1
0.664091229	NA	0.903518554	YIPF7	Region_132	169	Region_132;YIPF7	chr4	41012671	41016125	chr4	44678555	44678556	3454	prom	Organ devel. / renal	no	nonSig	6563769333	NA	no	0	no	NA	NA	0	3283433134	1996007984	3992015968	2295409182	1056886228	0	8662674651	nb	0	2025-05-02	2	2	2	1	1
0.667424899	-0.000237095	0.903518554	TLR1	Region_132	169	Region_132;TLR1	chr4	41012671	41016125	chr4	38804790	38804791	3454	prom	Organ devel. / renal	no	nonSig	6343975465	-4440000153	no	NA	no	NA	NA	0	1397205589	1996007984	2195608782	2295409182	8283433134	0	6986027944	nb	0	5	1	1	1	1	NA
0.692497097	-0.068082504	0.903518554	PHOX2B	Region_132	169	Region_132;PHOX2B	chr4	41012671	41016125	chr4	41748969	41748970	3454	prom	Organ devel. / renal	yes	nonSig	5865011537	-2370000076	no	0.02	no	NA	NA	0	4411177645	1996007984	119760479	2295409182	753493014	0	4311377246	nb	0	1153.5	2	2	2	2	1
0.697283025	NA	0.903518554	RPL12P20	Region_132	169	Region_132;RPL12P20	chr4	41012671	41016125	chr4	41389114	41389115	3454	prom	Organ devel. / renal	no	nonSig	5571696024	1069999981	no	2025-01-05	yes	NA	NA	0	3992015968	1996007984	5988023952	2295409182	3393213573	0	2994011976	nb	0	95.5	1	1	1	2	2
0.703336815	-0.001010754	0.903518554	WDR19	Region_132	169	Region_132;WDR19	chr4	41012671	41016125	chr4	39182403	39182404	3454	prom	Organ devel. / renal	no	nonSig	6262514449	NA	no	0	no	NA	NA	0	1397205589	1996007984	129740519	2295409182	1411177645	0	4850299401	nb	0	668.5	2	2	2	2	1
0.7551212	-0.003176087	0.903518554	FAM114A1	Region_132	169	Region_132;FAM114A1	chr4	41012671	41016125	chr4	38867676	38867677	3454	prom	Organ devel. / renal	no	nonSig	6331426082	NA	no	0	no	NA	NA	0	2175648703	1996007984	3992015968	2295409182	4071856287	0	3373253493	nb	0	36	2	2	2	2	1
0.773184726	0.000345376	0.903518554	ARL4AP2	Region_132	169	Region_132;ARL4AP2	chr4	41012671	41016125	chr4	40786109	40786110	3454	prom	Organ devel. / renal	no	nonSig	5355185153	-2670000076	no	2025-04-03	yes	NA	NA	0	1996007984	1996007984	499001996	2295409182	5988023952	0	2994011976	nb	0	2025-05-03	1	1	1	1	2
0.783152896	0.001141204	0.903518554	AC095057.3	Region_132	169	Region_132;AC095057.3	chr4	41012671	41016125	chr4	40166674	40166675	3454	prom	Organ devel. / renal	no	nonSig	592736831	-2979999924	no	NA	no	NA	NA	0	0	1996007984	3992015968	2295409182	1497005988	0	2994011976	nb	0	2025-05-18	1	1	1	2	NA
0.785586273	-0.023888792	0.903518554	NDUFB4P12	Region_132	169	Region_132;NDUFB4P12	chr4	41012671	41016125	chr4	43898961	43898962	3454	prom	Organ devel. / renal	no	nonSig	6459819937	NA	no	NA	no	NA	NA	0	8982035928	1996007984	2994011976	2295409182	1097804391	0	1996007984	nb	0	0	1	1	1	1	NA
0.789420802	-0.000395809	0.903518554	PABPC1P1	Region_132	169	Region_132;PABPC1P1	chr4	41012671	41016125	chr4	39973443	39973444	3454	prom	Organ devel. / renal	no	nonSig	6016710422	-3529999924	no	1958-01-01	no	NA	NA	0	5988023952	1996007984	1996007984	2295409182	7984031936	0	5988023952	nb	0	0	1	1	1	1	2
0.795783508	0.000681311	0.903518554	AC106052.1	Region_132	169	Region_132;AC106052.1	chr4	41012671	41016125	chr4	41989236	41989237	3454	prom	Organ devel. / renal	no	nonSig	5988162382	1060000038	no	2025-08-01	no	NA	NA	0	1097804391	1996007984	3093812375	2295409182	3992015968	0	3093812375	nb	0	2	1	1	1	1	2
0.796321437	NA	0.903518554	LINC02475	Region_132	169	Region_132;LINC02475	chr4	41012671	41016125	chr4	44016860	44016861	3454	prom	Organ devel. / renal	no	nonSig	6477227644	NA	no	0	no	NA	NA	0	0.998003992	1996007984	998003992	2295409182	3493013972	0	0.998003992	nb	0	0.5	1	1	1	1	1
0.883544331	0.000410031	0.96003173	AC098591.1	Region_132	169	Region_132;AC098591.1	chr4	41012671	41016125	chr4	39972796	39972797	3454	prom	Organ devel. / renal	no	nonSig	601698072	-3790000153	no	1958-01-01	no	NA	NA	0	1996007984	1996007984	998003992	2295409182	7984031936	0	3992015968	nb	0	3	1	1	1	1	2
0.885963072	0.001193952	0.96003173	LIMCH1	Region_132	169	Region_132;LIMCH1	chr4	41012671	41016125	chr4	41359606	41359607	3454	prom	Organ devel. / renal	no	nonSig	5535902719	-1670000076	no	2025-05-01	no	0.1235027	NA	0	7225548902	1996007984	2624750499	2295409182	494011976	0	3892215569	nb	0	1747.5	2	2	2	2	2
0.894944833	-0.001792048	0.96003173	GNPDA2	Region_132	169	Region_132;GNPDA2	chr4	41012671	41016125	chr4	44726594	44726595	3454	prom	Organ devel. / renal	no	nonSig	6569428808	1080000019	no	0	no	NA	NA	0	3133732535	1996007984	119760479	2295409182	7135728543	0	7265469062	nb	0	293.5	2	2	2	2	1
0.929074248	NA	0.965604113	AC111006.1	Region_132	169	Region_132;AC111006.1	chr4	41012671	41016125	chr4	42151027	42151028	3454	prom	Organ devel. / renal	no	nonSig	6054958361	NA	no	2029-01-01	no	NA	NA	0	5499001996	1996007984	119760479	2295409182	2674650699	0	1056886228	nb	0	NA	2	2	2	NA	1
0.93287177	0.000998594	0.965604113	SHISA3	Region_132	169	Region_132;SHISA3	chr4	41012671	41016125	chr4	42397838	42397839	3454	prom	Organ devel. / renal	yes	nonSig	6140417844	-2429999924	no	0	no	NA	NA	0	9680638723	1996007984	7784431138	2295409182	4780439122	0	7684630739	nb	0	2025-05-09	2	1	2	1	1
0.968426188	0.00019924	0.973157083	LIAS	Region_132	169	Region_132;LIAS	chr4	41012671	41016125	chr4	39458999	39459000	3454	prom	Organ devel. / renal	no	nonSig	619135906	-46	no	2018-01-01	no	NA	NA	0	2894211577	1996007984	5988023952	2295409182	8183632735	0	1638722555	nb	0	72	2	2	2	2	1
0.973157083	0.004000784	0.973157083	LINC00682	Region_132	169	Region_132;LINC00682	chr4	41012671	41016125	chr4	41882610	41882611	3454	prom	Organ devel. / renal	no	nonSig	5937761049	-1160000038	no	0.46	no	NA	NA	0	1305389222	1996007984	2894211577	2295409182	4670658683	0	1103792415	nb	0	453.5	2	2	2	2	1
0.002859403	0.013484663	0.168704795	WDR19	Region_136	26	Region_136;WDR19	chr4	41019676	41019965	chr4	39182403	39182404	289	enh	Primitive / embryonic	no	nonSig	6264173456	NA	no	0	no	NA	NA	2994011976	1397205589	5988023952	129740519	998003992	1411177645	499001996	4850299401	other	0	668.5	2	2	2	2	1
0.012388106	-0.029254966	0.365449118	ATP8A1	Region_136	26	Region_136;ATP8A1	chr4	41019676	41019965	chr4	42657104	42657105	289	enh	Primitive / embryonic	yes	nonSig	6214085554	-3779999924	no	0	no	NA	NA	2994011976	6067864271	5988023952	119760479	998003992	1138722555	499001996	8972055888	other	0	1253.5	2	2	2	2	1
0.057248821	-0.01373039	0.74088065	RFC1	Region_136	26	Region_136;RFC1	chr4	41019676	41019965	chr4	39366374	39366375	289	enh	Primitive / embryonic	no	nonSig	6218351928	-3679999924	no	2025-07-01	no	NA	NA	2994011976	2255489022	5988023952	3193612774	998003992	3353293413	499001996	8253493014	other	0	517.5	2	2	2	2	2
0.067214548	-0.00534566	0.74088065	GUF1	Region_136	26	Region_136;GUF1	chr4	41019676	41019965	chr4	44678426	44678427	289	enh	Primitive / embryonic	no	nonSig	656329843	NA	no	0	no	NA	NA	2994011976	3253493014	5988023952	8982035928	998003992	1038922156	499001996	8203592814	other	0	902	2	2	2	2	1
0.07061532	0.007785149	0.74088065	AC095057.3	Region_136	26	Region_136;AC095057.3	chr4	41019676	41019965	chr4	40166674	40166675	289	enh	Primitive / embryonic	no	nonSig	593094954	-2979999924	no	NA	no	NA	NA	2994011976	0	5988023952	3992015968	998003992	1497005988	499001996	2994011976	other	0	2025-05-18	1	1	1	2	NA
0.081981633	0.000954912	0.74088065	AC105389.1	Region_136	26	Region_136;AC105389.1	chr4	41019676	41019965	chr4	41794772	41794773	289	enh	Primitive / embryonic	yes	nonSig	5889193536	-1860000038	no	NA	no	NA	NA	2994011976	2894211577	5988023952	2095808383	998003992	4690618762	499001996	5988023952	other	0	0	1	1	1	1	NA
0.087901094	0.001992808	0.74088065	TLR1	Region_136	26	Region_136;TLR1	chr4	41019676	41019965	chr4	38804790	38804791	289	enh	Primitive / embryonic	no	nonSig	6345351182	-4440000153	no	NA	no	NA	NA	2994011976	1397205589	5988023952	2195608782	998003992	8283433134	499001996	6986027944	other	0	5	1	1	1	1	NA
0.116579306	0.000324708	0.85977238	TLR6	Region_136	26	Region_136;TLR6	chr4	41019676	41019965	chr4	38856816	38856817	289	enh	Primitive / embryonic	no	nonSig	6335028208	NA	no	0	no	NA	NA	2994011976	2994011976	5988023952	6986027944	998003992	6986027944	499001996	2994011976	other	0	1	1	1	1	1	1
0.157792158	0.01231899	0.987226554	KLHL5	Region_136	26	Region_136;KLHL5	chr4	41019676	41019965	chr4	39045038	39045039	289	enh	Primitive / embryonic	no	nonSig	629548727	NA	no	0	no	NA	NA	2994011976	6037924152	5988023952	499001996	998003992	5429141717	499001996	1061876248	other	0	200	2	2	2	2	1
0.180398255	0.001354661	0.987226554	ZBTB12BP	Region_136	26	Region_136;ZBTB12BP	chr4	41019676	41019965	chr4	39771370	39771371	289	enh	Primitive / embryonic	no	nonSig	609632071	NA	no	0.5	no	NA	NA	2994011976	7984031936	5988023952	499001996	998003992	3193612774	499001996	499001996	other	0	0	1	1	1	1	1
0.23225772	0.002252253	0.987226554	ATP1B1P1	Region_136	26	Region_136;ATP1B1P1	chr4	41019676	41019965	chr4	42029208	42029209	289	enh	Primitive / embryonic	no	nonSig	6003995746	1180000019	no	1949-01-01	no	NA	NA	2994011976	5988023952	5988023952	1696606786	998003992	3093812375	499001996	5988023952	other	0	69.5	1	1	1	2	2
0.245137606	0.044287411	0.987226554	SHISA3	Region_136	26	Region_136;SHISA3	chr4	41019676	41019965	chr4	42397838	42397839	289	enh	Primitive / embryonic	yes	nonSig	613920919	-2120000076	no	0	no	NA	NA	2994011976	9680638723	5988023952	7784431138	998003992	4780439122	499001996	7684630739	other	0	2025-05-09	2	1	2	1	1
0.247064538	0.029267327	0.987226554	FAM114A1	Region_136	26	Region_136;FAM114A1	chr4	41019676	41019965	chr4	38867676	38867677	289	enh	Primitive / embryonic	no	nonSig	6332842065	NA	no	0	no	NA	NA	2994011976	2175648703	5988023952	3992015968	998003992	4071856287	499001996	3373253493	other	0	36	2	2	2	2	1
0.274547292	0.021290494	0.987226554	SMIM14	Region_136	26	Region_136;SMIM14	chr4	41019676	41019965	chr4	39639089	39639090	289	enh	Primitive / embryonic	no	nonSig	6140063465	-3079999924	no	0.2	no	NA	NA	2994011976	4031936128	5988023952	5988023952	998003992	1158682635	499001996	8133732535	other	0	23	2	2	2	2	1
0.302073283	-0.006591047	0.987226554	ARL4AP2	Region_136	26	Region_136;ARL4AP2	chr4	41019676	41019965	chr4	40786109	40786110	289	enh	Primitive / embryonic	no	nonSig	5368409623	-2620000076	no	2025-04-03	yes	NA	NA	2994011976	1996007984	5988023952	499001996	998003992	5988023952	499001996	2994011976	other	0	2025-05-03	1	1	1	1	2
0.335274331	-0.006754992	0.987226554	LIMCH1	Region_136	26	Region_136;LIMCH1	chr4	41019676	41019965	chr4	41359606	41359607	289	enh	Primitive / embryonic	no	nonSig	5531020111	-2079999924	no	2025-05-01	no	NA	NA	2994011976	7225548902	5988023952	2624750499	998003992	494011976	499001996	3892215569	other	0	1747.5	2	2	2	2	2
0.337646906	NA	0.987226554	AC108471.2	Region_136	26	Region_136;AC108471.2	chr4	41019676	41019965	chr4	39639139	39639140	289	enh	Primitive / embryonic	no	nonSig	6140047736	-3079999924	no	0.2	no	NA	NA	2994011976	376247505	5988023952	5988023952	998003992	1141716567	499001996	7744510978	other	0	12	2	2	2	2	1
0.357879777	NA	0.987226554	AC096586.2	Region_136	26	Region_136;AC096586.2	chr4	41019676	41019965	chr4	44694385	44694386	289	enh	Primitive / embryonic	no	nonSig	6565188796	NA	no	NA	no	NA	NA	2994011976	0	5988023952	2994011976	998003992	3293413174	499001996	499001996	other	0	11	1	1	1	1	NA
0.358892606	-0.004884678	0.987226554	LIAS	Region_136	26	Region_136;LIAS	chr4	41019676	41019965	chr4	39458999	39459000	289	enh	Primitive / embryonic	no	nonSig	6193312752	-46	no	2018-01-01	no	NA	NA	2994011976	2894211577	5988023952	5988023952	998003992	8183632735	499001996	1638722555	other	0	72	2	2	2	2	1
0.361297513	NA	0.987226554	AC106052.1	Region_136	26	Region_136;AC106052.1	chr4	41019676	41019965	chr4	41989236	41989237	289	enh	Primitive / embryonic	no	nonSig	5986445219	8199999809	no	2025-08-01	no	NA	NA	2994011976	1097804391	5988023952	3093812375	998003992	3992015968	499001996	3093812375	other	0	2	1	1	1	1	2
0.38078561	0.008498184	0.987226554	APBB2	Region_136	26	Region_136;APBB2	chr4	41019676	41019965	chr4	41216713	41216714	289	enh	Primitive / embryonic	yes	nonSig	5293910326	5320000076	yes	1952-04-01	yes	NA	NA	2994011976	3992015968	5988023952	4590818363	998003992	5329341317	499001996	4141716567	other	0	228.5	2	2	2	2	2
0.387833839	0.249555034	0.987226554	PHOX2B	Region_136	26	Region_136;PHOX2B	chr4	41019676	41019965	chr4	41748969	41748970	289	enh	Primitive / embryonic	yes	nonSig	5862729911	-1569999981	no	0.02	no	NA	NA	2994011976	4411177645	5988023952	119760479	998003992	753493014	499001996	4311377246	other	0	1153.5	2	2	2	2	1
0.390058657	NA	0.987226554	CHRNA9	Region_136	26	Region_136;CHRNA9	chr4	41019676	41019965	chr4	40335328	40335329	289	enh	Primitive / embryonic	no	nonSig	5835276368	-3579999924	no	NA	no	NA	NA	2994011976	379241517	5988023952	1027944112	998003992	1526946108	499001996	0.998003992	other	0	0	1	1	1	1	NA
0.424094812	-0.002600621	0.987226554	AC098591.1	Region_136	26	Region_136;AC098591.1	chr4	41019676	41019965	chr4	39972796	39972797	289	enh	Primitive / embryonic	no	nonSig	6019896488	NA	no	1958-01-01	no	NA	NA	2994011976	1996007984	5988023952	998003992	998003992	7984031936	499001996	3992015968	other	0	3	1	1	1	1	2
0.463613595	0.332443042	0.987226554	SLC30A9	Region_136	26	Region_136;SLC30A9	chr4	41019676	41019965	chr4	41990471	41990472	289	enh	Primitive / embryonic	yes	nonSig	5986998225	8199999809	no	2025-08-01	no	NA	NA	2994011976	2844311377	5988023952	1397205589	998003992	7794411178	499001996	1315369261	other	0	876	2	2	2	2	2
0.463877348	-0.013931939	0.987226554	KRT18P25	Region_136	26	Region_136;KRT18P25	chr4	41019676	41019965	chr4	40020239	40020240	289	enh	Primitive / embryonic	no	nonSig	5999754989	-2270000076	no	0.97	no	NA	NA	2994011976	0	5988023952	0	998003992	1896207585	499001996	3992015968	other	0	0	1	1	1	1	1
0.5031888	-0.007250441	0.987226554	BEND4	Region_136	26	Region_136;BEND4	chr4	41019676	41019965	chr4	42152877	42152878	289	enh	Primitive / embryonic	yes	nonSig	6054196177	6300000191	no	2027-01-01	no	NA	NA	2994011976	2884231537	5988023952	5289421158	998003992	377245509	499001996	380239521	other	0	149.5	2	2	2	2	1
0.512321532	0.015540642	0.987226554	N4BP2	Region_136	26	Region_136;N4BP2	chr4	41019676	41019965	chr4	40056825	40056826	289	enh	Primitive / embryonic	no	nonSig	5983558635	-1860000038	no	0.2	no	NA	NA	2994011976	1226546906	5988023952	119760479	998003992	75249501	499001996	8592814371	other	0	596.5	2	2	2	2	1
0.523107742	-0.078974639	0.987226554	AC098590.1	Region_136	26	Region_136;AC098590.1	chr4	41019676	41019965	chr4	43410936	43410937	289	enh	Primitive / embryonic	no	nonSig	6378574309	NA	no	NA	no	NA	NA	2994011976	0	5988023952	0.998003992	998003992	1996007984	499001996	0.998003992	other	0	0	1	1	1	1	NA
0.563928709	NA	0.987226554	AC096734.1	Region_136	26	Region_136;AC096734.1	chr4	41019676	41019965	chr4	42706106	42706107	289	enh	Primitive / embryonic	yes	nonSig	6226893889	NA	no	NA	no	NA	NA	2994011976	1996007984	5988023952	499001996	998003992	1397205589	499001996	3992015968	other	0	1	1	1	1	1	NA
0.576265203	NA	0.987226554	AC079921.2	Region_136	26	Region_136;AC079921.2	chr4	41019676	41019965	chr4	39133912	39133913	289	enh	Primitive / embryonic	no	nonSig	627548711	NA	no	NA	no	NA	NA	2994011976	3992015968	5988023952	998003992	998003992	4291417166	499001996	3992015968	other	0	2025-05-07	1	1	1	1	NA
0.5897726	0.223712875	0.987226554	PDS5A	Region_136	26	Region_136;PDS5A	chr4	41019676	41019965	chr4	39977955	39977956	289	enh	Primitive / embryonic	no	nonSig	6017751002	-3529999924	no	1958-01-01	no	NA	NA	2994011976	5289421158	5988023952	4191616766	998003992	7355289421	499001996	6666666667	other	0	1146	2	2	2	2	2
0.645419489	0.001327985	0.987226554	DCAF4L1	Region_136	26	Region_136;DCAF4L1	chr4	41019676	41019965	chr4	41981695	41981696	289	enh	Primitive / embryonic	yes	nonSig	5983053164	-8	no	2025-08-01	no	NA	NA	2994011976	1996007984	5988023952	2994011976	998003992	6387225549	499001996	0	other	0	10	1	1	1	1	2
0.658736408	NA	0.987226554	TMEM156	Region_136	26	Region_136;TMEM156	chr4	41019676	41019965	chr4	39032921	39032922	289	enh	Primitive / embryonic	no	nonSig	6298144096	NA	no	0	no	NA	NA	2994011976	8982035928	5988023952	1896207585	998003992	7185628743	499001996	2994011976	other	0	0	1	1	1	1	1
0.667932252	0.04485274	0.987226554	RPS7P7	Region_136	26	Region_136;RPS7P7	chr4	41019676	41019965	chr4	42471809	42471810	289	enh	Primitive / embryonic	no	nonSig	6161919954	-1760000038	no	0	no	NA	NA	2994011976	1996007984	5988023952	2994011976	998003992	2195608782	499001996	2994011976	other	0	0	1	1	1	1	1
0.694157495	0.144666644	0.987226554	TMEM33	Region_136	26	Region_136;TMEM33	chr4	41019676	41019965	chr4	41935119	41935120	289	enh	Primitive / embryonic	yes	nonSig	5961494182	1089999962	no	2021-01-01	no	NA	NA	2994011976	2774451098	5988023952	2694610778	998003992	5748502994	499001996	101497006	other	0	566	2	2	2	2	1
0.727930965	0.000216792	0.987226554	LINC02265	Region_136	26	Region_136;LINC02265	chr4	41019676	41019965	chr4	40316484	40316485	289	enh	Primitive / embryonic	no	nonSig	5847073304	-3479999924	no	1947-01-01	no	NA	NA	2994011976	1157684631	5988023952	9780439122	998003992	2415169661	499001996	499001996	other	0	0	1	2	1	1	2
0.728550736	-0.001014187	0.987226554	NSUN7	Region_136	26	Region_136;NSUN7	chr4	41019676	41019965	chr4	40749896	40749897	289	enh	Primitive / embryonic	yes	nonSig	5431008141	-3139999962	no	NA	no	NA	NA	2994011976	249500998	5988023952	249500998	998003992	4341317365	499001996	3922155689	other	0	39	2	2	2	2	NA
0.730919874	0.00419323	0.987226554	LINC00682	Region_136	26	Region_136;LINC00682	chr4	41019676	41019965	chr4	41882610	41882611	289	enh	Primitive / embryonic	no	nonSig	5935832109	-1160000038	no	0.47	no	NA	NA	2994011976	1305389222	5988023952	2894211577	998003992	4670658683	499001996	1103792415	other	0	453.5	2	2	2	2	1
0.791370809	NA	0.987226554	AC021148.1	Region_136	26	Region_136;AC021148.1	chr4	41019676	41019965	chr4	39480254	39480255	289	enh	Primitive / embryonic	no	nonSig	6187357407	NA	no	NA	no	NA	NA	2994011976	2994011976	5988023952	499001996	998003992	2594810379	499001996	0.998003992	other	0	2025-05-02	1	1	1	1	NA
0.818531105	-0.000643612	0.987226554	UGDH	Region_136	26	Region_136;UGDH	chr4	41019676	41019965	chr4	39528310	39528311	289	enh	Primitive / embryonic	no	nonSig	6173583947	-49.5	no	1993-01-01	no	NA	NA	2994011976	6127744511	5988023952	1397205589	998003992	6487025948	499001996	9520958084	other	0	83	2	2	2	2	2
0.820180307	0.000346508	0.987226554	AC098591.2	Region_136	26	Region_136;AC098591.2	chr4	41019676	41019965	chr4	39973441	39973442	289	enh	Primitive / embryonic	no	nonSig	6019628829	-3529999924	no	1958-01-01	no	NA	NA	2994011976	5988023952	5988023952	1996007984	998003992	7984031936	499001996	6986027944	other	0	54	1	1	1	2	2
0.867931627	-7.69E-05	0.987226554	RBM47	Region_136	26	Region_136;RBM47	chr4	41019676	41019965	chr4	40630874	40630875	289	enh	Primitive / embryonic	no	nonSig	5589727373	-3229999924	no	1951-01-01	no	NA	NA	2994011976	3992015968	5988023952	5988023952	998003992	5089820359	499001996	3992015968	other	0	2	1	1	1	1	2
0.868104601	NA	0.987226554	UCHL1	Region_136	26	Region_136;UCHL1	chr4	41019676	41019965	chr4	41256412	41256413	289	enh	Primitive / embryonic	yes	nonSig	5373733808	3559999847	yes	2025-06-02	no	NA	NA	2994011976	1177644711	5988023952	2794411178	998003992	6387225549	499001996	2584830339	other	0	1531.5	2	2	2	2	2
0.87069131	NA	0.987226554	AC105389.3	Region_136	26	Region_136;AC105389.3	chr4	41019676	41019965	chr4	41748292	41748293	289	enh	Primitive / embryonic	yes	nonSig	586232641	-1569999981	no	0.02	no	NA	NA	2994011976	4441117764	5988023952	3992015968	998003992	3952095808	499001996	881237525	other	0	45.5	2	2	2	2	1
0.872684757	NA	0.987226554	AC096734.2	Region_136	26	Region_136;AC096734.2	chr4	41019676	41019965	chr4	42657495	42657496	289	enh	Primitive / embryonic	yes	nonSig	6214189265	-3779999924	no	0	no	NA	NA	2994011976	5538922156	5988023952	2395209581	998003992	1146706587	499001996	4610778443	other	0	0.5	2	2	2	1	1
0.886366344	NA	0.987226554	UCHL1.AS1	Region_136	26	Region_136;UCHL1.AS1	chr4	41019676	41019965	chr4	41256726	41256727	289	enh	Primitive / embryonic	yes	nonSig	5374310166	3559999847	yes	2025-06-02	no	NA	NA	2994011976	5209580838	5988023952	6986027944	998003992	7564870259	499001996	1085828343	other	0	2025-05-01	2	2	2	1	2
0.888241728	0.042390707	0.987226554	NDUFB4P12	Region_136	26	Region_136;NDUFB4P12	chr4	41019676	41019965	chr4	43898961	43898962	289	enh	Primitive / embryonic	no	nonSig	6459241061	NA	no	0	no	NA	NA	2994011976	8982035928	5988023952	2994011976	998003992	1097804391	499001996	1996007984	other	0	0	1	1	1	1	1
0.893166546	0.000292058	0.987226554	PABPC1P1	Region_136	26	Region_136;PABPC1P1	chr4	41019676	41019965	chr4	39973443	39973444	289	enh	Primitive / embryonic	no	nonSig	6019627999	-3529999924	no	1958-01-01	no	NA	NA	2994011976	5988023952	5988023952	1996007984	998003992	7984031936	499001996	5988023952	other	0	0	1	1	1	1	2
0.907056995	-0.001970877	0.987226554	AC096586.1	Region_136	26	Region_136;AC096586.1	chr4	41019676	41019965	chr4	44704404	44704405	289	enh	Primitive / embryonic	no	nonSig	6566371371	1080000019	no	NA	no	NA	NA	2994011976	3992015968	5988023952	2894211577	998003992	5089820359	499001996	0.998003992	other	0	64.5	1	1	1	2	NA
0.919931863	NA	0.987226554	AC024022.1	Region_136	26	Region_136;AC024022.1	chr4	41019676	41019965	chr4	42391267	42391268	289	enh	Primitive / embryonic	yes	nonSig	6137133109	-2120000076	no	0	no	NA	NA	2994011976	8982035928	5988023952	4091816367	998003992	5988023952	499001996	0.998003992	other	0	0.5	1	1	1	1	1
0.922790092	NA	0.987226554	YIPF7	Region_136	26	Region_136;YIPF7	chr4	41019676	41019965	chr4	44678555	44678556	289	enh	Primitive / embryonic	no	nonSig	6563313743	NA	no	0	no	NA	NA	2994011976	3283433134	5988023952	3992015968	998003992	1056886228	499001996	8662674651	other	0	2025-05-02	2	2	2	1	1
0.929103405	NA	0.987226554	RPL12P20	Region_136	26	Region_136;RPL12P20	chr4	41019676	41019965	chr4	41389114	41389115	289	enh	Primitive / embryonic	no	nonSig	5567201696	1069999981	no	2025-01-05	yes	NA	NA	2994011976	3992015968	5988023952	5988023952	998003992	3393213573	499001996	2994011976	other	0	95.5	1	1	1	2	2
0.956807113	NA	0.987226554	LINC02475	Region_136	26	Region_136;LINC02475	chr4	41019676	41019965	chr4	44016860	44016861	289	enh	Primitive / embryonic	no	nonSig	6476671527	NA	no	0	no	NA	NA	2994011976	0.998003992	5988023952	998003992	998003992	3493013972	499001996	0.998003992	other	0	0.5	1	1	1	1	1
0.961813474	NA	0.987226554	TLR10	Region_136	26	Region_136;TLR10	chr4	41019676	41019965	chr4	38782989	38782990	289	enh	Primitive / embryonic	no	nonSig	6349605019	-4440000153	no	NA	no	NA	NA	2994011976	2994011976	5988023952	8982035928	998003992	1127744511	499001996	0	other	0	0	1	1	1	1	NA
0.977819633	NA	0.987226554	AC108210.1	Region_136	26	Region_136;AC108210.1	chr4	41019676	41019965	chr4	41894578	41894579	289	enh	Primitive / embryonic	yes	nonSig	5941815928	-1360000038	no	0.47	no	NA	NA	2994011976	6986027944	5988023952	2095808383	998003992	748502994	499001996	2994011976	other	0	2025-05-11	1	1	1	1	1
0.982057965	-0.001482665	0.987226554	GNPDA2	Region_136	26	Region_136;GNPDA2	chr4	41019676	41019965	chr4	44726594	44726595	289	enh	Primitive / embryonic	no	nonSig	6568979119	1080000019	no	0	no	NA	NA	2994011976	3133732535	5988023952	119760479	998003992	7135728543	499001996	7265469062	other	0	293.5	2	2	2	2	1
0.98347216	0.080980249	0.987226554	UBE2K	Region_136	26	Region_136;UBE2K	chr4	41019676	41019965	chr4	39698043	39698044	289	enh	Primitive / embryonic	no	nonSig	6121110545	-2570000076	no	0	no	NA	NA	2994011976	5898203593	5988023952	2594810379	998003992	6816367265	499001996	1008982036	other	0	187.5	2	2	2	2	1
0.987226554	NA	0.987226554	AC111006.1	Region_136	26	Region_136;AC111006.1	chr4	41019676	41019965	chr4	42151027	42151028	289	enh	Primitive / embryonic	no	nonSig	6053486412	NA	no	2027-01-01	no	NA	NA	2994011976	5499001996	5988023952	119760479	998003992	2674650699	499001996	1056886228	other	0	NA	2	2	2	NA	1
0.079227503	0.000530881	0.991464535	RPL12P20	Region_139	26	Region_139;RPL12P20	chr4	41023439	41023549	chr4	41389114	41389115	110	enh	Myeloid / erythroid	no	nonSig	5562964609	-1019999981	no	2025-01-05	yes	NA	NA	2994011976	3992015968	2994011976	5988023952	1696606786	3393213573	0.998003992	2994011976	other	129	95.5	1	1	1	2	2
0.094097978	NA	0.991464535	NSUN7	Region_139	26	Region_139;NSUN7	chr4	41023439	41023549	chr4	40749896	40749897	110	enh	Myeloid / erythroid	yes	nonSig	5437024018	-3139999962	no	NA	no	NA	NA	2994011976	249500998	2994011976	249500998	1696606786	4341317365	0.998003992	3922155689	other	129	39	2	2	2	2	NA
0.109179305	-0.006989942	0.991464535	APBB2	Region_139	26	Region_139;APBB2	chr4	41023439	41023549	chr4	41216713	41216714	110	enh	Myeloid / erythroid	yes	nonSig	528592619	5220000076	yes	1952-04-01	yes	NA	NA	2994011976	3992015968	2994011976	4590818363	1696606786	5329341317	0.998003992	4141716567	other	129	228.5	2	2	2	2	2
0.117696389	0.004257528	0.991464535	DCAF4L1	Region_139	26	Region_139;DCAF4L1	chr4	41023439	41023549	chr4	41981695	41981696	110	enh	Myeloid / erythroid	yes	nonSig	5981431691	-8	no	2025-08-01	no	NA	NA	2994011976	1996007984	2994011976	2994011976	1696606786	6387225549	0.998003992	0	other	129	10	1	1	1	1	2
0.146182856	0.007601177	0.991464535	UGDH	Region_139	26	Region_139;UGDH	chr4	41023439	41023549	chr4	39528310	39528311	110	enh	Myeloid / erythroid	no	nonSig	6174678375	-49.5	no	1993-01-01	no	NA	NA	2994011976	6127744511	2994011976	1397205589	1696606786	6487025948	0.998003992	9520958084	other	129	83	2	2	2	2	2
0.169293965	0.001420305	0.991464535	ZBTB12BP	Region_139	26	Region_139;ZBTB12BP	chr4	41023439	41023549	chr4	39771370	39771371	110	enh	Myeloid / erythroid	no	nonSig	6097627916	-2889999962	no	0.49	no	NA	NA	2994011976	7984031936	2994011976	499001996	1696606786	3193612774	0.998003992	499001996	other	129	0	1	1	1	1	1
0.1693959	-0.031585804	0.991464535	ATP8A1	Region_139	26	Region_139;ATP8A1	chr4	41023439	41023549	chr4	42657104	42657105	110	enh	Myeloid / erythroid	yes	nonSig	6213133761	-3779999924	no	0	no	NA	NA	2994011976	6067864271	2994011976	119760479	1696606786	1138722555	0.998003992	8972055888	other	129	1253.5	2	2	2	2	1
0.182373198	-0.159777113	0.991464535	PHOX2B	Region_139	26	Region_139;PHOX2B	chr4	41023439	41023549	chr4	41748969	41748970	110	enh	Myeloid / erythroid	yes	nonSig	5860589525	-1569999981	no	0.03	no	NA	NA	2994011976	4411177645	2994011976	119760479	1696606786	753493014	0.998003992	4311377246	other	129	1153.5	2	2	2	2	1
0.18911385	0.001364662	0.991464535	AC098591.2	Region_139	26	Region_139;AC098591.2	chr4	41023439	41023549	chr4	39973441	39973442	110	enh	Myeloid / erythroid	no	nonSig	6021188058	-2989999962	no	1978-02-01	no	NA	NA	2994011976	5988023952	2994011976	1996007984	1696606786	7984031936	0.998003992	6986027944	other	129	54	1	1	1	2	2
0.204263841	0.001101769	0.991464535	LINC02265	Region_139	26	Region_139;LINC02265	chr4	41023439	41023549	chr4	40316484	40316485	110	enh	Myeloid / erythroid	no	nonSig	5849391156	-3479999924	no	1947-01-01	no	NA	NA	2994011976	1157684631	2994011976	9780439122	1696606786	2415169661	0.998003992	499001996	other	129	0	1	2	1	1	2
0.214074284	-0.013843382	0.991464535	FAM114A1	Region_139	26	Region_139;FAM114A1	chr4	41023439	41023549	chr4	38867676	38867677	110	enh	Myeloid / erythroid	no	nonSig	6333600812	NA	no	0	no	NA	NA	2994011976	2175648703	2994011976	3992015968	1696606786	4071856287	0.998003992	3373253493	other	129	36	2	2	2	2	1
0.243184274	0.116665552	0.991464535	AC098590.1	Region_139	26	Region_139;AC098590.1	chr4	41023439	41023549	chr4	43410936	43410937	110	enh	Myeloid / erythroid	no	nonSig	6377922825	NA	no	NA	no	NA	NA	2994011976	0	2994011976	0.998003992	1696606786	1996007984	0.998003992	0.998003992	other	129	0	1	1	1	1	NA
0.243352662	0.018178734	0.991464535	KRT18P25	Region_139	26	Region_139;KRT18P25	chr4	41023439	41023549	chr4	40020239	40020240	110	enh	Myeloid / erythroid	no	nonSig	6001387091	-2270000076	no	NA	no	NA	NA	2994011976	0	2994011976	0	1696606786	1896207585	0.998003992	3992015968	other	129	0	1	1	1	1	NA
0.27061569	0.039211089	0.991464535	RFC1	Region_139	26	Region_139;RFC1	chr4	41023439	41023549	chr4	39366374	39366375	110	enh	Myeloid / erythroid	no	nonSig	6219339282	-3679999924	no	2025-07-01	no	NA	NA	2994011976	2255489022	2994011976	3193612774	1696606786	3353293413	0.998003992	8253493014	other	129	517.5	2	2	2	2	2
0.322649143	0.010456554	0.991464535	AC096586.1	Region_139	26	Region_139;AC096586.1	chr4	41023439	41023549	chr4	44704404	44704405	110	enh	Myeloid / erythroid	no	nonSig	656594871	1080000019	no	NA	no	NA	NA	2994011976	3992015968	2994011976	2894211577	1696606786	5089820359	0.998003992	0.998003992	other	129	64.5	1	1	1	2	NA
0.350024966	0.392251021	0.991464535	SLC30A9	Region_139	26	Region_139;SLC30A9	chr4	41023439	41023549	chr4	41990471	41990472	110	enh	Myeloid / erythroid	yes	nonSig	5985391442	2025-05-06	no	2025-08-01	no	NA	NA	2994011976	2844311377	2994011976	1397205589	1696606786	7794411178	0.998003992	1315369261	other	129	876	2	2	2	2	2
0.351039004	0.152890569	0.991464535	UBE2K	Region_139	26	Region_139;UBE2K	chr4	41023439	41023549	chr4	39698043	39698044	110	enh	Myeloid / erythroid	no	nonSig	6122345328	NA	no	0	no	NA	NA	2994011976	5898203593	2994011976	2594810379	1696606786	6816367265	0.998003992	1008982036	other	129	187.5	2	2	2	2	1
0.361379305	-0.005434241	0.991464535	LIMCH1	Region_139	26	Region_139;LIMCH1	chr4	41023439	41023549	chr4	41359606	41359607	110	enh	Myeloid / erythroid	no	nonSig	5526412946	-2079999924	no	2025-05-01	no	NA	NA	2994011976	7225548902	2994011976	2624750499	1696606786	494011976	0.998003992	3892215569	other	129	1747.5	2	2	2	2	2
0.363678156	NA	0.991464535	AC108471.2	Region_139	26	Region_139;AC108471.2	chr4	41023439	41023549	chr4	39639139	39639140	110	enh	Myeloid / erythroid	no	nonSig	6141229905	-3079999924	no	0.18	no	NA	NA	2994011976	376247505	2994011976	5988023952	1696606786	1141716567	0.998003992	7744510978	other	129	12	2	2	2	2	1
0.3830915	-0.006513745	0.991464535	LIAS	Region_139	26	Region_139;LIAS	chr4	41023439	41023549	chr4	39458999	39459000	110	enh	Myeloid / erythroid	no	nonSig	6194358634	-46	no	0	no	NA	NA	2994011976	2894211577	2994011976	5988023952	1696606786	8183632735	0.998003992	1638722555	other	129	72	2	2	2	2	1
0.384791841	NA	0.991464535	AC106052.1	Region_139	26	Region_139;AC106052.1	chr4	41023439	41023549	chr4	41989236	41989237	110	enh	Myeloid / erythroid	no	nonSig	5984836385	2025-05-06	no	2025-08-01	no	NA	NA	2994011976	1097804391	2994011976	3093812375	1696606786	3992015968	0.998003992	3093812375	other	129	2	1	1	1	1	2
0.385811843	NA	0.991464535	AC096586.2	Region_139	26	Region_139;AC096586.2	chr4	41023439	41023549	chr4	44694385	44694386	110	enh	Myeloid / erythroid	no	nonSig	6564764982	NA	no	NA	no	NA	NA	2994011976	0	2994011976	2994011976	1696606786	3293413174	0.998003992	499001996	other	129	11	1	1	1	1	NA
0.409923607	-0.006158695	0.991464535	WDR19	Region_139	26	Region_139;WDR19	chr4	41023439	41023549	chr4	39182403	39182404	110	enh	Myeloid / erythroid	no	nonSig	6265062045	NA	no	0	no	NA	NA	2994011976	1397205589	2994011976	129740519	1696606786	1411177645	0.998003992	4850299401	other	129	668.5	2	2	2	2	1
0.474211201	0.0014712	0.991464535	AC096734.1	Region_139	26	Region_139;AC096734.1	chr4	41023439	41023549	chr4	42706106	42706107	110	enh	Myeloid / erythroid	yes	nonSig	6225969786	NA	no	NA	no	NA	NA	2994011976	1996007984	2994011976	499001996	1696606786	1397205589	0.998003992	3992015968	other	129	1	1	1	1	1	NA
0.477280076	-0.004306326	0.991464535	GNPDA2	Region_139	26	Region_139;GNPDA2	chr4	41023439	41023549	chr4	44726594	44726595	110	enh	Myeloid / erythroid	no	nonSig	656855899	1080000019	no	0	no	NA	NA	2994011976	3133732535	2994011976	119760479	1696606786	7135728543	0.998003992	7265469062	other	129	293.5	2	2	2	2	1
0.5572991	-0.054017885	0.991464535	RPS7P7	Region_139	26	Region_139;RPS7P7	chr4	41023439	41023549	chr4	42471809	42471810	110	enh	Myeloid / erythroid	no	nonSig	6160846536	-1960000038	no	0	no	NA	NA	2994011976	1996007984	2994011976	2994011976	1696606786	2195608782	0.998003992	2994011976	other	129	0	1	1	1	1	1
0.600035769	NA	0.991464535	AC079921.2	Region_139	26	Region_139;AC079921.2	chr4	41023439	41023549	chr4	39133912	39133913	110	enh	Myeloid / erythroid	no	nonSig	6276352872	NA	no	NA	no	NA	NA	2994011976	3992015968	2994011976	998003992	1696606786	4291417166	0.998003992	3992015968	other	129	2025-05-07	1	1	1	1	NA
0.606400688	0.003097362	0.991464535	AC098591.1	Region_139	26	Region_139;AC098591.1	chr4	41023439	41023549	chr4	39972796	39972797	110	enh	Myeloid / erythroid	no	nonSig	6021454758	-2989999962	no	1978-02-01	no	NA	NA	2994011976	1996007984	2994011976	998003992	1696606786	7984031936	0.998003992	3992015968	other	129	3	1	1	1	1	2
0.624189218	-0.002729696	0.991464535	AC095057.3	Region_139	26	Region_139;AC095057.3	chr4	41023439	41023549	chr4	40166674	40166675	110	enh	Myeloid / erythroid	no	nonSig	593286121	-2979999924	no	NA	no	NA	NA	2994011976	0	2994011976	3992015968	1696606786	1497005988	0.998003992	2994011976	other	129	2025-05-18	1	1	1	2	NA
0.64602813	0.000121876	0.991464535	RBM47	Region_139	26	Region_139;RBM47	chr4	41023439	41023549	chr4	40630874	40630875	110	enh	Myeloid / erythroid	no	nonSig	559391047	-3579999924	no	1952-01-01	no	NA	NA	2994011976	3992015968	2994011976	5988023952	1696606786	5089820359	0.998003992	3992015968	other	129	2	1	1	1	1	2
0.660835035	0.000682317	0.991464535	AC105389.1	Region_139	26	Region_139;AC105389.1	chr4	41023439	41023549	chr4	41794772	41794773	110	enh	Myeloid / erythroid	yes	nonSig	5887179973	-1860000038	no	NA	no	NA	NA	2994011976	2894211577	2994011976	2095808383	1696606786	4690618762	0.998003992	5988023952	other	129	0	1	1	1	1	NA
0.678698648	NA	0.991464535	TMEM156	Region_139	26	Region_139;TMEM156	chr4	41023439	41023549	chr4	39032921	39032922	110	enh	Myeloid / erythroid	no	nonSig	6298965891	NA	no	0	no	NA	NA	2994011976	8982035928	2994011976	1896207585	1696606786	7185628743	0.998003992	2994011976	other	129	0	1	1	1	1	1
0.714250532	0.255859761	0.991464535	TMEM33	Region_139	26	Region_139;TMEM33	chr4	41023439	41023549	chr4	41935119	41935120	110	enh	Myeloid / erythroid	yes	nonSig	5959790024	2025-05-12	no	0	no	NA	NA	2994011976	2774451098	2994011976	2694610778	1696606786	5748502994	0.998003992	101497006	other	129	566	2	2	2	2	1
0.730449989	0.000189073	0.991464535	CHRNA9	Region_139	26	Region_139;CHRNA9	chr4	41023439	41023549	chr4	40335328	40335329	110	enh	Myeloid / erythroid	no	nonSig	5837657869	-3340000153	no	NA	no	NA	NA	2994011976	379241517	2994011976	1027944112	1696606786	1526946108	0.998003992	0.998003992	other	129	0	1	1	1	1	NA
0.760767332	-0.002954925	0.991464535	GUF1	Region_139	26	Region_139;GUF1	chr4	41023439	41023549	chr4	44678426	44678427	110	enh	Myeloid / erythroid	no	nonSig	6562872766	NA	no	0	no	NA	NA	2994011976	3253493014	2994011976	8982035928	1696606786	1038922156	0.998003992	8203592814	other	129	902	2	2	2	2	1
0.767535424	-0.025089042	0.991464535	SHISA3	Region_139	26	Region_139;SHISA3	chr4	41023439	41023549	chr4	42397838	42397839	110	enh	Myeloid / erythroid	yes	nonSig	613807807	-1870000076	no	0	no	NA	NA	2994011976	9680638723	2994011976	7784431138	1696606786	4780439122	0.998003992	7684630739	other	129	2025-05-09	2	1	2	1	1
0.77298828	-0.000387727	0.991464535	TLR1	Region_139	26	Region_139;TLR1	chr4	41023439	41023549	chr4	38804790	38804791	110	enh	Myeloid / erythroid	no	nonSig	6346088405	-4440000153	no	NA	no	NA	NA	2994011976	1397205589	2994011976	2195608782	1696606786	8283433134	0.998003992	6986027944	other	129	5	1	1	1	1	NA
0.781924936	-0.061057753	0.991464535	NDUFB4P12	Region_139	26	Region_139;NDUFB4P12	chr4	41023439	41023549	chr4	43898961	43898962	110	enh	Myeloid / erythroid	no	nonSig	6458700081	NA	no	0	no	NA	NA	2994011976	8982035928	2994011976	2994011976	1696606786	1097804391	0.998003992	1996007984	other	129	0	1	1	1	1	1
0.807881881	NA	0.991464535	AC021148.1	Region_139	26	Region_139;AC021148.1	chr4	41023439	41023549	chr4	39480254	39480255	110	enh	Myeloid / erythroid	no	nonSig	6188417712	-48.5	no	NA	no	NA	NA	2994011976	2994011976	2994011976	499001996	1696606786	2594810379	0.998003992	0.998003992	other	129	2025-05-02	1	1	1	1	NA
0.811733437	0.000135944	0.991464535	TLR6	Region_139	26	Region_139;TLR6	chr4	41023439	41023549	chr4	38856816	38856817	110	enh	Myeloid / erythroid	no	nonSig	6335783149	NA	no	0	no	NA	NA	2994011976	2994011976	2994011976	6986027944	1696606786	6986027944	0.998003992	2994011976	other	129	1	1	1	1	1	1
0.827971956	0.001855118	0.991464535	KLHL5	Region_139	26	Region_139;KLHL5	chr4	41023439	41023549	chr4	39045038	39045039	110	enh	Myeloid / erythroid	no	nonSig	6296314103	NA	no	0	no	NA	NA	2994011976	6037924152	2994011976	499001996	1696606786	5429141717	0.998003992	1061876248	other	129	200	2	2	2	2	1
0.833069926	0.004274274	0.991464535	ARL4AP2	Region_139	26	Region_139;ARL4AP2	chr4	41023439	41023549	chr4	40786109	40786110	110	enh	Myeloid / erythroid	no	nonSig	5375350809	-2620000076	no	2025-04-03	yes	NA	NA	2994011976	1996007984	2994011976	499001996	1696606786	5988023952	0.998003992	2994011976	other	129	2025-05-03	1	1	1	1	2
0.851711289	-0.07811023	0.991464535	PDS5A	Region_139	26	Region_139;PDS5A	chr4	41023439	41023549	chr4	39977955	39977956	110	enh	Myeloid / erythroid	no	nonSig	6019316975	-3529999924	no	1978-02-01	no	NA	NA	2994011976	5289421158	2994011976	4191616766	1696606786	7355289421	0.998003992	6666666667	other	129	1146	2	2	2	2	2
0.862754827	-0.000682715	0.991464535	PABPC1P1	Region_139	26	Region_139;PABPC1P1	chr4	41023439	41023549	chr4	39973443	39973444	110	enh	Myeloid / erythroid	no	nonSig	6021187231	-2989999962	no	1978-02-01	no	NA	NA	2994011976	5988023952	2994011976	1996007984	1696606786	7984031936	0.998003992	5988023952	other	129	0	1	1	1	1	2
0.868895611	0.000261447	0.991464535	N4BP2	Region_139	26	Region_139;N4BP2	chr4	41023439	41023549	chr4	40056825	40056826	110	enh	Myeloid / erythroid	no	nonSig	5985252632	-1860000038	no	0.19	no	NA	NA	2994011976	1226546906	2994011976	119760479	1696606786	75249501	0.998003992	8592814371	other	129	596.5	2	2	2	2	1
0.879702713	NA	0.991464535	AC105389.3	Region_139	26	Region_139;AC105389.3	chr4	41023439	41023549	chr4	41748292	41748293	110	enh	Myeloid / erythroid	yes	nonSig	5860184029	-1569999981	no	0.03	no	NA	NA	2994011976	4441117764	2994011976	3992015968	1696606786	3952095808	0.998003992	881237525	other	129	45.5	2	2	2	2	1
0.881178438	0.00521138	0.991464535	SMIM14	Region_139	26	Region_139;SMIM14	chr4	41023439	41023549	chr4	39639089	39639090	110	enh	Myeloid / erythroid	no	nonSig	6141245591	-3079999924	no	0.18	no	NA	NA	2994011976	4031936128	2994011976	5988023952	1696606786	1158682635	0.998003992	8133732535	other	129	23	2	2	2	2	1
0.882609376	NA	0.991464535	UCHL1	Region_139	26	Region_139;UCHL1	chr4	41023439	41023549	chr4	41256412	41256413	110	enh	Myeloid / erythroid	yes	nonSig	5367100488	3309999847	yes	2025-06-02	no	NA	NA	2994011976	1177644711	2994011976	2794411178	1696606786	6387225549	0.998003992	2584830339	other	129	1531.5	2	2	2	2	2
0.884803345	-0.001736396	0.991464535	LINC00682	Region_139	26	Region_139;LINC00682	chr4	41023439	41023549	chr4	41882610	41882611	110	enh	Myeloid / erythroid	no	nonSig	5934024003	-1160000038	no	1967-02-01	no	NA	NA	2994011976	1305389222	2994011976	2894211577	1696606786	4670658683	0.998003992	1103792415	other	129	453.5	2	2	2	2	2
0.886928225	NA	0.991464535	AC096734.2	Region_139	26	Region_139;AC096734.2	chr4	41023439	41023549	chr4	42657495	42657496	110	enh	Myeloid / erythroid	yes	nonSig	62132377	-3779999924	no	0	no	NA	NA	2994011976	5538922156	2994011976	2395209581	1696606786	1146706587	0.998003992	4610778443	other	129	0.5	2	2	2	1	1
0.891977496	NA	0.991464535	UCHL1.AS1	Region_139	26	Region_139;UCHL1.AS1	chr4	41023439	41023549	chr4	41256726	41256727	110	enh	Myeloid / erythroid	yes	nonSig	536768571	3309999847	yes	2025-06-02	no	NA	NA	2994011976	5209580838	2994011976	6986027944	1696606786	7564870259	0.998003992	1085828343	other	129	2025-05-01	2	2	2	1	2
0.910194529	-0.000340087	0.991464535	ATP1B1P1	Region_139	26	Region_139;ATP1B1P1	chr4	41023439	41023549	chr4	42029208	42029209	110	enh	Myeloid / erythroid	no	nonSig	6002450745	1180000019	no	1949-01-01	no	NA	NA	2994011976	5988023952	2994011976	1696606786	1696606786	3093812375	0.998003992	5988023952	other	129	69.5	1	1	1	2	2
0.923755502	NA	0.991464535	YIPF7	Region_139	26	Region_139;YIPF7	chr4	41023439	41023549	chr4	44678555	44678556	110	enh	Myeloid / erythroid	no	nonSig	6562888094	NA	no	0	no	NA	NA	2994011976	3283433134	2994011976	3992015968	1696606786	1056886228	0.998003992	8662674651	other	129	2025-05-02	2	2	2	1	1
0.924385933	NA	0.991464535	AC024022.1	Region_139	26	Region_139;AC024022.1	chr4	41023439	41023549	chr4	42391267	42391268	110	enh	Myeloid / erythroid	yes	nonSig	6135996563	-1870000076	no	0	no	NA	NA	2994011976	8982035928	2994011976	4091816367	1696606786	5988023952	0.998003992	0.998003992	other	129	0.5	1	1	1	1	1
0.960286679	NA	0.991464535	LINC02475	Region_139	26	Region_139;LINC02475	chr4	41023439	41023549	chr4	44016860	44016861	110	enh	Myeloid / erythroid	no	nonSig	6476151842	NA	no	NA	no	NA	NA	2994011976	0.998003992	2994011976	998003992	1696606786	3493013972	0.998003992	0.998003992	other	129	0.5	1	1	1	1	NA
0.967482385	NA	0.991464535	TLR10	Region_139	26	Region_139;TLR10	chr4	41023439	41023549	chr4	38782989	38782990	110	enh	Myeloid / erythroid	no	nonSig	6350335062	-4440000153	no	2013-03-01	yes	NA	NA	2994011976	2994011976	2994011976	8982035928	1696606786	1127744511	0.998003992	0	other	129	0	1	1	1	1	2
0.976071339	NA	0.991464535	AC108210.1	Region_139	26	Region_139;AC108210.1	chr4	41023439	41023549	chr4	41894578	41894579	110	enh	Myeloid / erythroid	yes	nonSig	5940032615	-1360000038	no	1967-02-01	no	NA	NA	2994011976	6986027944	2994011976	2095808383	1696606786	748502994	0.998003992	2994011976	other	129	2025-05-11	1	1	1	1	2
0.988054839	NA	0.991464535	AC111006.1	Region_139	26	Region_139;AC111006.1	chr4	41023439	41023549	chr4	42151027	42151028	110	enh	Myeloid / erythroid	no	nonSig	6052108076	-1460000038	no	2025-08-03	yes	NA	NA	2994011976	5499001996	2994011976	119760479	1696606786	2674650699	0.998003992	1056886228	other	129	NA	2	2	2	NA	2
0.991464535	-0.001451779	0.991464535	BEND4	Region_139	26	Region_139;BEND4	chr4	41023439	41023549	chr4	42152877	42152878	110	enh	Myeloid / erythroid	yes	nonSig	6052820096	5300000191	no	2025-08-03	yes	NA	NA	2994011976	2884231537	2994011976	5289421158	1696606786	377245509	0.998003992	380239521	other	129	149.5	2	2	2	2	2
0.00013575	0.248623295	0.008009229	NDUFB4P12	Region_152	57	Region_152;NDUFB4P12	chr4	41050311	41051029	chr4	43898961	43898962	718	enh	Placental / trophoblast	no	sig	6454529615	NA	no	0	no	NA	NA	1996007984	8982035928	6986027944	2994011976	2994011976	1097804391	3992015968	1996007984	other	0	0	1	1	1	1	1
0.05079062	0.002829506	0.720950955	AC108471.2	Region_152	57	Region_152;AC108471.2	chr4	41050311	41051029	chr4	39639139	39639140	718	enh	Placental / trophoblast	no	nonSig	6149579643	-1960000038	no	0.16	no	NA	NA	1996007984	376247505	6986027944	5988023952	2994011976	1141716567	3992015968	7744510978	other	0	12	2	2	2	2	1
0.057190137	-0.000190493	0.720950955	AC105389.1	Region_152	57	Region_152;AC105389.1	chr4	41050311	41051029	chr4	41794772	41794773	718	enh	Placental / trophoblast	yes	nonSig	5871422891	-1560000038	no	NA	no	NA	NA	1996007984	2894211577	6986027944	2095808383	2994011976	4690618762	3992015968	5988023952	other	0	0	1	1	1	1	NA
0.084190292	0.001444995	0.720950955	AC096586.2	Region_152	57	Region_152;AC096586.2	chr4	41050311	41051029	chr4	44694385	44694386	718	enh	Placental / trophoblast	no	nonSig	6561501609	9800000191	no	NA	no	NA	NA	1996007984	0	6986027944	2994011976	2994011976	3293413174	3992015968	499001996	other	0	11	1	1	1	1	NA
0.094528109	0.006552617	0.720950955	ARL4AP2	Region_152	57	Region_152;ARL4AP2	chr4	41050311	41051029	chr4	40786109	40786110	718	enh	Placental / trophoblast	no	nonSig	5421934457	-2070000076	no	2022-03-01	yes	NA	NA	1996007984	1996007984	6986027944	499001996	2994011976	5988023952	3992015968	2994011976	other	0	2025-05-03	1	1	1	1	2
0.097249513	0.003884593	0.720950955	FAM114A1	Region_152	57	Region_152;FAM114A1	chr4	41050311	41051029	chr4	38867676	38867677	718	enh	Placental / trophoblast	no	nonSig	6338980916	-3029999924	no	0	no	NA	NA	1996007984	2175648703	6986027944	3992015968	2994011976	4071856287	3992015968	3373253493	other	0	36	2	2	2	2	1
0.098609148	0.02103351	0.720950955	GNPDA2	Region_152	57	Region_152;GNPDA2	chr4	41050311	41051029	chr4	44726594	44726595	718	enh	Placental / trophoblast	no	nonSig	6565324107	NA	no	NA	no	NA	NA	1996007984	3133732535	6986027944	119760479	2994011976	7135728543	3992015968	7265469062	other	0	293.5	2	2	2	2	NA
0.107740601	-0.00131859	0.720950955	NSUN7	Region_152	57	Region_152;NSUN7	chr4	41050311	41051029	chr4	40749896	40749897	718	enh	Placental / trophoblast	yes	nonSig	5477720168	-3029999924	no	NA	no	NA	NA	1996007984	249500998	6986027944	249500998	2994011976	4341317365	3992015968	3922155689	other	0	39	2	2	2	2	NA
0.109975569	-0.098622159	0.720950955	AC098590.1	Region_152	57	Region_152;AC098590.1	chr4	41050311	41051029	chr4	43410936	43410937	718	enh	Placental / trophoblast	no	nonSig	6372894888	NA	no	NA	no	NA	NA	1996007984	0	6986027944	0.998003992	2994011976	1996007984	3992015968	0.998003992	other	0	0	1	1	1	1	NA
0.133716613	0.002382179	0.755437896	DCAF4L1	Region_152	57	Region_152;DCAF4L1	chr4	41050311	41051029	chr4	41981695	41981696	718	enh	Placental / trophoblast	yes	nonSig	5968793848	-1489999962	no	1996-04-01	yes	NA	NA	1996007984	1996007984	6986027944	2994011976	2994011976	6387225549	3992015968	0	other	0	10	1	1	1	1	2
0.150123715	0.008875859	0.755437896	WDR19	Region_152	57	Region_152;WDR19	chr4	41050311	41051029	chr4	39182403	39182404	718	enh	Placental / trophoblast	no	nonSig	627135525	-2770000076	no	0	no	NA	NA	1996007984	1397205589	6986027944	129740519	2994011976	1411177645	3992015968	4850299401	other	0	668.5	2	2	2	2	1
0.153648386	NA	0.755437896	AC106052.1	Region_152	57	Region_152;AC106052.1	chr4	41050311	41051029	chr4	41989236	41989237	718	enh	Placental / trophoblast	no	nonSig	5972298669	-1530000019	no	1996-04-01	yes	NA	NA	1996007984	1097804391	6986027944	3093812375	2994011976	3992015968	3992015968	3093812375	other	0	2	1	1	1	1	2
0.191944107	-0.001451715	0.833911135	UGDH	Region_152	57	Region_152;UGDH	chr4	41050311	41051029	chr4	39528310	39528311	718	enh	Placental / trophoblast	no	nonSig	6182414652	NA	no	1995-01-01	no	NA	NA	1996007984	6127744511	6986027944	1397205589	2994011976	6487025948	3992015968	9520958084	other	0	83	2	2	2	2	2
0.202619643	-0.000611375	0.833911135	TLR1	Region_152	57	Region_152;TLR1	chr4	41050311	41051029	chr4	38804790	38804791	718	enh	Placental / trophoblast	no	nonSig	6351316928	-4640000153	no	NA	no	NA	NA	1996007984	1397205589	6986027944	2195608782	2994011976	8283433134	3992015968	6986027944	other	0	5	1	1	1	1	NA
0.212011306	0.00899842	0.833911135	LIAS	Region_152	57	Region_152;LIAS	chr4	41050311	41051029	chr4	39458999	39459000	718	enh	Placental / trophoblast	no	nonSig	6201755065	NA	no	2021-01-01	no	NA	NA	1996007984	2894211577	6986027944	5988023952	2994011976	8183632735	3992015968	1638722555	other	0	72	2	2	2	2	1
0.228691269	-0.013598503	0.843299054	KRT18P25	Region_152	57	Region_152;KRT18P25	chr4	41050311	41051029	chr4	40020239	40020240	718	enh	Placental / trophoblast	no	nonSig	601286716	NA	no	0.94	no	NA	NA	1996007984	0	6986027944	0	2994011976	1896207585	3992015968	3992015968	other	0	0	1	1	1	1	1
0.243953632	0.433057141	0.846662605	PDS5A	Region_152	57	Region_152;PDS5A	chr4	41050311	41051029	chr4	39977955	39977956	718	enh	Placental / trophoblast	no	nonSig	6030338581	NA	no	0.25	no	NA	NA	1996007984	5289421158	6986027944	4191616766	2994011976	7355289421	3992015968	6666666667	other	0	1146	2	2	2	2	1
0.310017221	0.0004199	0.942438683	CHRNA9	Region_152	57	Region_152;CHRNA9	chr4	41050311	41051029	chr4	40335328	40335329	718	enh	Placental / trophoblast	no	nonSig	5854295108	-3579999924	no	NA	no	NA	NA	1996007984	379241517	6986027944	1027944112	2994011976	1526946108	3992015968	0.998003992	other	0	0	1	1	1	1	NA
0.344150638	-0.002644485	0.942438683	N4BP2	Region_152	57	Region_152;N4BP2	chr4	41050311	41051029	chr4	40056825	40056826	718	enh	Placental / trophoblast	no	nonSig	5997161314	-1560000038	no	0.17	no	NA	NA	1996007984	1226546906	6986027944	119760479	2994011976	75249501	3992015968	8592814371	other	0	596.5	2	2	2	2	1
0.3656027	NA	0.942438683	AC079921.2	Region_152	57	Region_152;AC079921.2	chr4	41050311	41051029	chr4	39133912	39133913	718	enh	Placental / trophoblast	no	nonSig	6282485709	NA	no	NA	no	NA	NA	1996007984	3992015968	6986027944	998003992	2994011976	4291417166	3992015968	3992015968	other	0	2025-05-07	1	1	1	1	NA
0.393844141	0.000470094	0.942438683	GUF1	Region_152	57	Region_152;GUF1	chr4	41050311	41051029	chr4	44678426	44678427	718	enh	Placental / trophoblast	no	nonSig	6559595089	7400000095	no	0	no	NA	NA	1996007984	3253493014	6986027944	8982035928	2994011976	1038922156	3992015968	8203592814	other	0	902	2	2	2	2	1
0.395680027	-0.00290663	0.942438683	AC095057.3	Region_152	57	Region_152;AC095057.3	chr4	41050311	41051029	chr4	40166674	40166675	718	enh	Placental / trophoblast	no	nonSig	5946273401	-2570000076	no	NA	no	NA	NA	1996007984	0	6986027944	3992015968	2994011976	1497005988	3992015968	2994011976	other	0	2025-05-18	1	1	1	2	NA
0.40570617	0.00184871	0.942438683	KLHL5	Region_152	57	Region_152;KLHL5	chr4	41050311	41051029	chr4	39045038	39045039	718	enh	Placental / trophoblast	no	nonSig	630217329	NA	no	0	no	NA	NA	1996007984	6037924152	6986027944	499001996	2994011976	5429141717	3992015968	1061876248	other	0	200	2	2	2	2	1
0.417018801	0.009037519	0.942438683	SMIM14	Region_152	57	Region_152;SMIM14	chr4	41050311	41051029	chr4	39639089	39639090	718	enh	Placental / trophoblast	no	nonSig	614959503	-1960000038	no	0.16	no	NA	NA	1996007984	4031936128	6986027944	5988023952	2994011976	1158682635	3992015968	8133732535	other	0	23	2	2	2	2	1
0.456438272	0.002273687	0.942438683	APBB2	Region_152	57	Region_152;APBB2	chr4	41050311	41051029	chr4	41216713	41216714	718	enh	Placental / trophoblast	yes	nonSig	5219280571	5920000076	yes	1957-03-01	yes	0.1217897	0.016021	1996007984	3992015968	6986027944	4590818363	2994011976	5329341317	3992015968	4141716567	other	0	228.5	2	2	2	2	2
0.458165922	8.90E-05	0.942438683	AC098591.2	Region_152	57	Region_152;AC098591.2	chr4	41050311	41051029	chr4	39973441	39973442	718	enh	Placental / trophoblast	no	nonSig	6032162875	NA	no	0.25	no	NA	NA	1996007984	5988023952	6986027944	1996007984	2994011976	7984031936	3992015968	6986027944	other	0	54	1	1	1	2	1
0.459216619	-0.023925981	0.942438683	SHISA3	Region_152	57	Region_152;SHISA3	chr4	41050311	41051029	chr4	42397838	42397839	718	enh	Placental / trophoblast	yes	nonSig	612930601	-1230000019	no	0	no	NA	NA	1996007984	9680638723	6986027944	7784431138	2994011976	4780439122	3992015968	7684630739	other	0	2025-05-09	2	1	2	1	1
0.463081939	NA	0.942438683	TMEM156	Region_152	57	Region_152;TMEM156	chr4	41050311	41051029	chr4	39032921	39032922	718	enh	Placental / trophoblast	no	nonSig	6304789648	NA	no	0	no	NA	NA	1996007984	8982035928	6986027944	1896207585	2994011976	7185628743	3992015968	2994011976	other	0	0	1	1	1	1	1
0.463232573	2.47E-06	0.942438683	LIMCH1	Region_152	57	Region_152;LIMCH1	chr4	41050311	41051029	chr4	41359606	41359607	718	enh	Placental / trophoblast	no	nonSig	5489363552	-3279999924	no	1949-01-01	no	NA	NA	1996007984	7225548902	6986027944	2624750499	2994011976	494011976	3992015968	3892215569	other	0	1747.5	2	2	2	2	2
0.497860634	-0.004025304	0.973077132	AC096586.1	Region_152	57	Region_152;AC096586.1	chr4	41050311	41051029	chr4	44704404	44704405	718	enh	Placental / trophoblast	no	nonSig	6562694253	8800000191	no	NA	no	NA	NA	1996007984	3992015968	6986027944	2894211577	2994011976	5089820359	3992015968	0.998003992	other	0	64.5	1	1	1	2	NA
0.550774434	0.007221733	0.973077132	RFC1	Region_152	57	Region_152;RFC1	chr4	41050311	41051029	chr4	39366374	39366375	718	enh	Placental / trophoblast	no	nonSig	6226325582	NA	no	0	no	NA	NA	1996007984	2255489022	6986027944	3193612774	2994011976	3353293413	3992015968	8253493014	other	0	517.5	2	2	2	2	1
0.562184864	-0.226517819	0.973077132	TMEM33	Region_152	57	Region_152;TMEM33	chr4	41050311	41051029	chr4	41935119	41935120	718	enh	Placental / trophoblast	yes	nonSig	5946496478	9899999619	no	1967-02-01	no	NA	NA	1996007984	2774451098	6986027944	2694610778	2994011976	5748502994	3992015968	101497006	other	0	566	2	2	2	2	2
0.570304358	-0.035806729	0.973077132	RPS7P7	Region_152	57	Region_152;RPS7P7	chr4	41050311	41051029	chr4	42471809	42471810	718	enh	Placental / trophoblast	no	nonSig	6152526835	-1260000038	no	2025-02-02	no	NA	NA	1996007984	1996007984	6986027944	2994011976	2994011976	2195608782	3992015968	2994011976	other	0	0	1	1	1	1	2
0.606540549	-0.00086727	0.973077132	PABPC1P1	Region_152	57	Region_152;PABPC1P1	chr4	41050311	41051029	chr4	39973443	39973444	718	enh	Placental / trophoblast	no	nonSig	6032162068	NA	no	0.25	no	NA	NA	1996007984	5988023952	6986027944	1996007984	2994011976	7984031936	3992015968	5988023952	other	0	0	1	1	1	1	1
0.649881544	NA	0.973077132	AC021148.1	Region_152	57	Region_152;AC021148.1	chr4	41050311	41051029	chr4	39480254	39480255	718	enh	Placental / trophoblast	no	nonSig	6195915143	-4390000153	no	NA	no	NA	NA	1996007984	2994011976	6986027944	499001996	2994011976	2594810379	3992015968	0.998003992	other	0	2025-05-02	1	1	1	1	NA
0.715512617	0.000640793	0.973077132	AC096734.1	Region_152	57	Region_152;AC096734.1	chr4	41050311	41051029	chr4	42706106	42706107	718	enh	Placental / trophoblast	yes	nonSig	6218818203	NA	no	NA	no	NA	NA	1996007984	1996007984	6986027944	499001996	2994011976	1397205589	3992015968	3992015968	other	0	1	1	1	1	1	NA
0.735981582	NA	0.973077132	ZBTB12BP	Region_152	57	Region_152;ZBTB12BP	chr4	41050311	41051029	chr4	39771370	39771371	718	enh	Placental / trophoblast	no	nonSig	6106850171	-3179999924	no	0.47	no	NA	NA	1996007984	7984031936	6986027944	499001996	2994011976	3193612774	3992015968	499001996	other	0	0	1	1	1	1	1
0.751333854	0.000127978	0.973077132	RBM47	Region_152	57	Region_152;RBM47	chr4	41050311	41051029	chr4	40630874	40630875	718	enh	Placental / trophoblast	no	nonSig	5622665703	-2889999962	no	1964-02-01	no	NA	NA	1996007984	3992015968	6986027944	5988023952	2994011976	5089820359	3992015968	3992015968	other	0	2	1	1	1	1	2
0.763929951	NA	0.973077132	AC105389.3	Region_152	57	Region_152;AC105389.3	chr4	41050311	41051029	chr4	41748292	41748293	718	enh	Placental / trophoblast	yes	nonSig	584339662	-1910000038	no	1934-01-01	no	NA	NA	1996007984	4441117764	6986027944	3992015968	2994011976	3952095808	3992015968	881237525	other	0	45.5	2	2	2	2	1
0.774322066	NA	0.973077132	AC096734.2	Region_152	57	Region_152;AC096734.2	chr4	41050311	41051029	chr4	42657495	42657496	718	enh	Placental / trophoblast	yes	nonSig	6205871538	NA	no	0	no	NA	NA	1996007984	5538922156	6986027944	2395209581	2994011976	1146706587	3992015968	4610778443	other	0	0.5	2	2	2	1	1
0.78002843	NA	0.973077132	UCHL1	Region_152	57	Region_152;UCHL1	chr4	41050311	41051029	chr4	41256412	41256413	718	enh	Placental / trophoblast	yes	nonSig	5312564493	2510000038	yes	2025-09-02	no	NA	NA	1996007984	1177644711	6986027944	2794411178	2994011976	6387225549	3992015968	2584830339	other	0	1531.5	2	2	2	2	2
0.787382212	NA	0.973077132	UCHL1.AS1	Region_152	57	Region_152;UCHL1.AS1	chr4	41050311	41051029	chr4	41256726	41256727	718	enh	Placental / trophoblast	yes	nonSig	5313227958	2510000038	yes	2025-09-02	no	NA	NA	1996007984	5209580838	6986027944	6986027944	2994011976	7564870259	3992015968	1085828343	other	0	2025-05-01	2	2	2	1	2
0.790243504	-0.032346135	0.973077132	SLC30A9	Region_152	57	Region_152;SLC30A9	chr4	41050311	41051029	chr4	41990471	41990472	718	enh	Placental / trophoblast	yes	nonSig	5972869972	-1530000019	no	1996-04-01	yes	NA	NA	1996007984	2844311377	6986027944	1397205589	2994011976	7794411178	3992015968	1315369261	other	0	876	2	2	2	2	2
0.815202306	-0.000112279	0.973077132	LINC02265	Region_152	57	Region_152;LINC02265	chr4	41050311	41051029	chr4	40316484	40316485	718	enh	Placental / trophoblast	no	nonSig	5865593095	-4590000153	no	1949-01-01	no	NA	NA	1996007984	1157684631	6986027944	9780439122	2994011976	2415169661	3992015968	499001996	other	0	0	1	2	1	1	2
0.829449701	-0.000132545	0.973077132	TLR6	Region_152	57	Region_152;TLR6	chr4	41050311	41051029	chr4	38856816	38856817	718	enh	Placental / trophoblast	no	nonSig	6341136451	NA	no	0	no	NA	NA	1996007984	2994011976	6986027944	6986027944	2994011976	6986027944	3992015968	2994011976	other	0	1	1	1	1	1	1
0.830923195	0.103653066	0.973077132	PHOX2B	Region_152	57	Region_152;PHOX2B	chr4	41050311	41051029	chr4	41748969	41748970	718	enh	Placental / trophoblast	yes	nonSig	5843818089	-1910000038	no	1934-01-01	no	NA	NA	1996007984	4411177645	6986027944	119760479	2994011976	753493014	3992015968	4311377246	other	0	1153.5	2	2	2	2	1
0.844450227	0.000378025	0.973077132	AC098591.1	Region_152	57	Region_152;AC098591.1	chr4	41050311	41051029	chr4	39972796	39972797	718	enh	Placental / trophoblast	no	nonSig	6032422922	NA	no	0.25	no	NA	NA	1996007984	1996007984	6986027944	998003992	2994011976	7984031936	3992015968	3992015968	other	0	3	1	1	1	1	1
0.845409054	NA	0.973077132	AC024022.1	Region_152	57	Region_152;AC024022.1	chr4	41050311	41051029	chr4	42391267	42391268	718	enh	Placental / trophoblast	yes	nonSig	6127181927	-1230000019	no	0	no	NA	NA	1996007984	8982035928	6986027944	4091816367	2994011976	5988023952	3992015968	0.998003992	other	0	0.5	1	1	1	1	1
0.847622787	NA	0.973077132	YIPF7	Region_152	57	Region_152;YIPF7	chr4	41050311	41051029	chr4	44678555	44678556	718	enh	Placental / trophoblast	no	nonSig	6559610534	7400000095	no	0	no	NA	NA	1996007984	3283433134	6986027944	3992015968	2994011976	1056886228	3992015968	8662674651	other	0	2025-05-02	2	2	2	1	1
0.853097883	0.000134477	0.973077132	ATP1B1P1	Region_152	57	Region_152;ATP1B1P1	chr4	41050311	41051029	chr4	42029208	42029209	718	enh	Placental / trophoblast	no	nonSig	5990418335	-1319999981	no	1947-01-01	no	NA	NA	1996007984	5988023952	6986027944	1696606786	2994011976	3093812375	3992015968	5988023952	other	0	69.5	1	1	1	2	2
0.863354974	NA	0.973077132	RPL12P20	Region_152	57	Region_152;RPL12P20	chr4	41050311	41051029	chr4	41389114	41389115	718	enh	Placental / trophoblast	no	nonSig	5529025903	-2770000076	no	0.87	no	NA	NA	1996007984	3992015968	6986027944	5988023952	2994011976	3393213573	3992015968	2994011976	other	0	95.5	1	1	1	2	1
0.902915887	0.017145919	0.973077132	LINC00682	Region_152	57	Region_152;LINC00682	chr4	41050311	41051029	chr4	41882610	41882611	718	enh	Placental / trophoblast	no	nonSig	5919904558	-9.5	no	0.5	no	NA	NA	1996007984	1305389222	6986027944	2894211577	2994011976	4670658683	3992015968	1103792415	other	0	453.5	2	2	2	2	1
0.90737598	-0.003723349	0.973077132	ATP8A1	Region_152	57	Region_152;ATP8A1	chr4	41050311	41051029	chr4	42657104	42657105	718	enh	Placental / trophoblast	yes	nonSig	6205765822	NA	no	0	no	NA	NA	1996007984	6067864271	6986027944	119760479	2994011976	1138722555	3992015968	8972055888	other	0	1253.5	2	2	2	2	1
0.913917753	NA	0.973077132	LINC02475	Region_152	57	Region_152;LINC02475	chr4	41050311	41051029	chr4	44016860	44016861	718	enh	Placental / trophoblast	no	nonSig	64721464	-1169999981	no	0	no	NA	NA	1996007984	0.998003992	6986027944	998003992	2994011976	3493013972	3992015968	0.998003992	other	0	0.5	1	1	1	1	1
0.927997938	NA	0.973077132	TLR10	Region_152	57	Region_152;TLR10	chr4	41050311	41051029	chr4	38782989	38782990	718	enh	Placental / trophoblast	no	nonSig	635551301	-49.5	no	0	no	NA	NA	1996007984	2994011976	6986027944	8982035928	2994011976	1127744511	3992015968	0	other	0	0	1	1	1	1	1
0.929201732	0.157207029	0.973077132	UBE2K	Region_152	57	Region_152;UBE2K	chr4	41050311	41051029	chr4	39698043	39698044	718	enh	Placental / trophoblast	no	nonSig	613106245	NA	no	1992-01-01	no	NA	NA	1996007984	5898203593	6986027944	2594810379	2994011976	6816367265	3992015968	1008982036	other	0	187.5	2	2	2	2	2
0.950933316	NA	0.973077132	AC108210.1	Region_152	57	Region_152;AC108210.1	chr4	41050311	41051029	chr4	41894578	41894579	718	enh	Placental / trophoblast	yes	nonSig	5926110315	-9.5	no	0.5	no	NA	NA	1996007984	6986027944	6986027944	2095808383	2994011976	748502994	3992015968	2994011976	other	0	2025-05-11	1	1	1	1	1
0.96786817	-0.002213972	0.973077132	BEND4	Region_152	57	Region_152;BEND4	chr4	41050311	41051029	chr4	42152877	42152878	718	enh	Placental / trophoblast	yes	nonSig	6042121688	-1019999981	no	2026-01-01	no	NA	NA	1996007984	2884231537	6986027944	5289421158	2994011976	377245509	3992015968	380239521	other	0	149.5	2	2	2	2	1
0.973077132	NA	0.973077132	AC111006.1	Region_152	57	Region_152;AC111006.1	chr4	41050311	41051029	chr4	42151027	42151028	718	enh	Placental / trophoblast	no	nonSig	6041391896	-1019999981	no	2026-01-01	no	NA	NA	1996007984	5499001996	6986027944	119760479	2994011976	2674650699	3992015968	1056886228	other	0	NA	2	2	2	NA	1
0.016617974	0.00076946	0.669163599	TLR1	Region_154	120	Region_154;TLR1	chr4	41053575	41055743	chr4	38804790	38804791	2168	enh	Neural	no	nonSig	6351947743	-50	no	NA	no	NA	NA	1996007984	1397205589	0.998003992	2195608782	3393213573	8283433134	0.998003992	6986027944	other	0	5	1	1	1	1	NA
0.039657084	0.012211615	0.669163599	GNPDA2	Region_154	120	Region_154;GNPDA2	chr4	41053575	41055743	chr4	44726594	44726595	2168	enh	Neural	no	nonSig	6564766757	NA	no	0	no	NA	NA	1996007984	3133732535	0.998003992	119760479	3393213573	7135728543	0.998003992	7265469062	other	0	293.5	2	2	2	2	1
0.043739424	0.001796013	0.669163599	AC096734.1	Region_154	120	Region_154;AC096734.1	chr4	41053575	41055743	chr4	42706106	42706107	2168	enh	Neural	yes	nonSig	6217579478	NA	no	NA	no	NA	NA	1996007984	1996007984	0.998003992	499001996	3393213573	1397205589	0.998003992	3992015968	other	0	1	1	1	1	1	NA
0.045367024	-0.039146538	0.669163599	SHISA3	Region_154	120	Region_154;SHISA3	chr4	41053575	41055743	chr4	42397838	42397839	2168	enh	Neural	yes	nonSig	6127783258	-1230000019	no	0	no	NA	NA	1996007984	9680638723	0.998003992	7784431138	3393213573	4780439122	0.998003992	7684630739	other	0	2025-05-09	2	1	2	1	1
0.074681338	0.002826844	0.7021384	APBB2	Region_154	120	Region_154;APBB2	chr4	41053575	41055743	chr4	41216713	41216714	2168	enh	Neural	yes	nonSig	5206744944	5170000076	yes	1994-02-01	no	NA	NA	1996007984	3992015968	0.998003992	4590818363	3393213573	5329341317	0.998003992	4141716567	other	0	228.5	2	2	2	2	2
0.077728964	-0.001430198	0.7021384	NSUN7	Region_154	120	Region_154;NSUN7	chr4	41053575	41055743	chr4	40749896	40749897	2168	enh	Neural	yes	nonSig	5482413331	-3029999924	no	NA	no	NA	NA	1996007984	249500998	0.998003992	249500998	3393213573	4341317365	0.998003992	3922155689	other	0	39	2	2	2	2	NA
0.085290106	-0.051869669	0.7021384	RPS7P7	Region_154	120	Region_154;RPS7P7	chr4	41053575	41055743	chr4	42471809	42471810	2168	enh	Neural	no	nonSig	6151083495	-1260000038	no	2025-02-02	no	NA	NA	1996007984	1996007984	0.998003992	2994011976	3393213573	2195608782	0.998003992	2994011976	other	0	0	1	1	1	1	2
0.095856402	0.002171698	0.7021384	ATP1B1P1	Region_154	120	Region_154;ATP1B1P1	chr4	41053575	41055743	chr4	42029208	42029209	2168	enh	Neural	no	nonSig	5988320341	-7400000095	no	1947-01-01	no	NA	NA	1996007984	5988023952	0.998003992	1696606786	3393213573	3093812375	0.998003992	5988023952	other	0	69.5	1	1	1	2	2
0.116814575	-0.315312071	0.7021384	UBE2K	Region_154	120	Region_154;UBE2K	chr4	41053575	41055743	chr4	39698043	39698044	2168	enh	Neural	no	nonSig	6132109454	NA	no	1992-01-01	no	NA	NA	1996007984	5898203593	0.998003992	2594810379	3393213573	6816367265	0.998003992	1008982036	other	0	187.5	2	2	2	2	2
0.146288079	-0.000274848	0.7021384	AC096586.2	Region_154	120	Region_154;AC096586.2	chr4	41053575	41055743	chr4	44694385	44694386	2168	enh	Neural	no	nonSig	6560939328	9800000191	no	NA	no	NA	NA	1996007984	0	0.998003992	2994011976	3393213573	3293413174	0.998003992	499001996	other	0	11	1	1	1	1	NA
0.15577359	0.501134804	0.7021384	TMEM33	Region_154	120	Region_154;TMEM33	chr4	41053575	41055743	chr4	41935119	41935120	2168	enh	Neural	yes	nonSig	5944174609	-7900000095	no	1967-02-01	no	NA	NA	1996007984	2774451098	0.998003992	2694610778	3393213573	5748502994	0.998003992	101497006	other	0	566	2	2	2	2	2
0.156221977	-0.21865519	0.7021384	PHOX2B	Region_154	120	Region_154;PHOX2B	chr4	41053575	41055743	chr4	41748969	41748970	2168	enh	Neural	yes	nonSig	5840874843	-1910000038	no	1934-01-01	no	NA	NA	1996007984	4411177645	0.998003992	119760479	3393213573	753493014	0.998003992	4311377246	other	0	1153.5	2	2	2	2	1
0.163958882	-1.79E-05	0.7021384	TLR6	Region_154	120	Region_154;TLR6	chr4	41053575	41055743	chr4	38856816	38856817	2168	enh	Neural	no	nonSig	6341782217	NA	no	0	no	NA	NA	1996007984	2994011976	0.998003992	6986027944	3393213573	6986027944	0.998003992	2994011976	other	0	1	1	1	1	1	1
0.183173861	-0.002068978	0.7021384	UGDH	Region_154	120	Region_154;UGDH	chr4	41053575	41055743	chr4	39528310	39528311	2168	enh	Neural	no	nonSig	618334502	NA	no	1995-01-01	no	NA	NA	1996007984	6127744511	0.998003992	1397205589	3393213573	6487025948	0.998003992	9520958084	other	0	83	2	2	2	2	2
0.183224141	0.075039403	0.7021384	NDUFB4P12	Region_154	120	Region_154;NDUFB4P12	chr4	41053575	41055743	chr4	43898961	43898962	2168	enh	Neural	no	nonSig	645381016	NA	no	0	no	NA	NA	1996007984	8982035928	0.998003992	2994011976	3393213573	1097804391	0.998003992	1996007984	other	0	0	1	1	1	1	1
0.190410414	0.006355589	0.7021384	FAM114A1	Region_154	120	Region_154;FAM114A1	chr4	41053575	41055743	chr4	38867676	38867677	2168	enh	Neural	no	nonSig	6339629893	-3429999924	no	0	no	NA	NA	1996007984	2175648703	0.998003992	3992015968	3393213573	4071856287	0.998003992	3373253493	other	0	36	2	2	2	2	1
0.253982211	-0.004419439	0.881467672	LIMCH1	Region_154	120	Region_154;LIMCH1	chr4	41053575	41055743	chr4	41359606	41359607	2168	enh	Neural	no	nonSig	5482677821	-3279999924	no	1949-01-01	no	NA	NA	1996007984	7225548902	0.998003992	2624750499	3393213573	494011976	0.998003992	3892215569	other	0	1747.5	2	2	2	2	2
0.31591315	0.008996848	0.957089343	ATP8A1	Region_154	120	Region_154;ATP8A1	chr4	41053575	41055743	chr4	42657104	42657105	2168	enh	Neural	yes	nonSig	6204489247	NA	no	0	no	NA	NA	1996007984	6067864271	0.998003992	119760479	3393213573	1138722555	0.998003992	8972055888	other	0	1253.5	2	2	2	2	1
0.360260635	0.000116193	0.957089343	RBM47	Region_154	120	Region_154;RBM47	chr4	41053575	41055743	chr4	40630874	40630875	2168	enh	Neural	no	nonSig	5626032248	NA	no	1964-02-01	no	NA	NA	1996007984	3992015968	0.998003992	5988023952	3393213573	5089820359	0.998003992	3992015968	other	0	2	1	1	1	1	2
0.42340131	0.000376125	0.957089343	TMEM156	Region_154	120	Region_154;TMEM156	chr4	41053575	41055743	chr4	39032921	39032922	2168	enh	Neural	no	nonSig	630549174	NA	no	0	no	NA	NA	1996007984	8982035928	0.998003992	1896207585	3393213573	7185628743	0.998003992	2994011976	other	0	0	1	1	1	1	1
0.483558543	-0.000489112	0.957089343	AC098591.1	Region_154	120	Region_154;AC098591.1	chr4	41053575	41055743	chr4	39972796	39972797	2168	enh	Neural	no	nonSig	6033736496	NA	no	0.25	no	NA	NA	1996007984	1996007984	0.998003992	998003992	3393213573	7984031936	0.998003992	3992015968	other	0	3	1	1	1	1	1
0.488165895	0.003678106	0.957089343	KLHL5	Region_154	120	Region_154;KLHL5	chr4	41053575	41055743	chr4	39045038	39045039	2168	enh	Neural	no	nonSig	630287962	-2479999924	no	0	no	NA	NA	1996007984	6037924152	0.998003992	499001996	3393213573	5429141717	0.998003992	1061876248	other	0	200	2	2	2	2	1
0.496902442	0.000109081	0.957089343	LINC02265	Region_154	120	Region_154;LINC02265	chr4	41053575	41055743	chr4	40316484	40316485	2168	enh	Neural	no	nonSig	5867520519	-4690000153	no	1949-01-01	no	NA	NA	1996007984	1157684631	0.998003992	9780439122	3393213573	2415169661	0.998003992	499001996	other	0	0	1	2	1	1	2
0.502406807	NA	0.957089343	AC021148.1	Region_154	120	Region_154;AC021148.1	chr4	41053575	41055743	chr4	39480254	39480255	2168	enh	Neural	no	nonSig	6196817063	-4390000153	no	NA	no	NA	NA	1996007984	2994011976	0.998003992	499001996	3393213573	2594810379	0.998003992	0.998003992	other	0	2025-05-02	1	1	1	1	NA
0.532406592	-0.08005637	0.957089343	PDS5A	Region_154	120	Region_154;PDS5A	chr4	41053575	41055743	chr4	39977955	39977956	2168	enh	Neural	no	nonSig	6031658465	NA	no	0.25	no	NA	NA	1996007984	5289421158	0.998003992	4191616766	3393213573	7355289421	0.998003992	6666666667	other	0	1146	2	2	2	2	1
0.535778636	-0.005542262	0.957089343	RFC1	Region_154	120	Region_154;RFC1	chr4	41053575	41055743	chr4	39366374	39366375	2168	enh	Neural	no	nonSig	6227166567	NA	no	0	no	NA	NA	1996007984	2255489022	0.998003992	3193612774	3393213573	3353293413	0.998003992	8253493014	other	0	517.5	2	2	2	2	1
0.559468085	-0.002558608	0.957089343	GUF1	Region_154	120	Region_154;GUF1	chr4	41053575	41055743	chr4	44678426	44678427	2168	enh	Neural	no	nonSig	6559030333	7400000095	no	0	no	NA	NA	1996007984	3253493014	0.998003992	8982035928	3393213573	1038922156	0.998003992	8203592814	other	0	902	2	2	2	2	1
0.560664253	0.000496214	0.957089343	AC105389.1	Region_154	120	Region_154;AC105389.1	chr4	41053575	41055743	chr4	41794772	41794773	2168	enh	Neural	yes	nonSig	5868661481	-1560000038	no	NA	no	NA	NA	1996007984	2894211577	0.998003992	2095808383	3393213573	4690618762	0.998003992	5988023952	other	0	0	1	1	1	1	NA
0.563413288	0.003507039	0.957089343	AC096586.1	Region_154	120	Region_154;AC096586.1	chr4	41053575	41055743	chr4	44704404	44704405	2168	enh	Neural	no	nonSig	6562133515	NA	no	NA	no	NA	NA	1996007984	3992015968	0.998003992	2894211577	3393213573	5089820359	0.998003992	0.998003992	other	0	64.5	1	1	1	2	NA
0.590001237	0.000748878	0.957089343	PABPC1P1	Region_154	120	Region_154;PABPC1P1	chr4	41053575	41055743	chr4	39973443	39973444	2168	enh	Neural	no	nonSig	6033476431	NA	no	0.25	no	NA	NA	1996007984	5988023952	0.998003992	1996007984	3393213573	7984031936	0.998003992	5988023952	other	0	0	1	1	1	1	1
0.599561574	-0.001462359	0.957089343	BEND4	Region_154	120	Region_154;BEND4	chr4	41053575	41055743	chr4	42152877	42152878	2168	enh	Neural	yes	nonSig	6040259674	-1019999981	no	0	no	NA	NA	1996007984	2884231537	0.998003992	5289421158	3393213573	377245509	0.998003992	380239521	other	0	149.5	2	2	2	2	1
0.601683065	NA	0.957089343	ZBTB12BP	Region_154	120	Region_154;ZBTB12BP	chr4	41053575	41055743	chr4	39771370	39771371	2168	enh	Neural	no	nonSig	6107957127	-3579999924	no	0.47	no	NA	NA	1996007984	7984031936	0.998003992	499001996	3393213573	3193612774	0.998003992	499001996	other	0	0	1	1	1	1	1
0.609343476	0.002062348	0.957089343	N4BP2	Region_154	120	Region_154;N4BP2	chr4	41053575	41055743	chr4	40056825	40056826	2168	enh	Neural	no	nonSig	5998585809	-1560000038	no	0.17	no	NA	NA	1996007984	1226546906	0.998003992	119760479	3393213573	75249501	0.998003992	8592814371	other	0	596.5	2	2	2	2	1
0.636298803	NA	0.957089343	AC105389.3	Region_154	120	Region_154;AC105389.3	chr4	41053575	41055743	chr4	41748292	41748293	2168	enh	Neural	yes	nonSig	5840450507	-1910000038	no	1934-01-01	no	NA	NA	1996007984	4441117764	0.998003992	3992015968	3393213573	3952095808	0.998003992	881237525	other	0	45.5	2	2	2	2	1
0.656921865	NA	0.957089343	UCHL1.AS1	Region_154	120	Region_154;UCHL1.AS1	chr4	41053575	41055743	chr4	41256726	41256727	2168	enh	Neural	yes	nonSig	5303159324	2025-05-20	no	2025-05-02	no	NA	NA	1996007984	5209580838	0.998003992	6986027944	3393213573	7564870259	0.998003992	1085828343	other	0	2025-05-01	2	2	2	1	2
0.657682305	8.24E-05	0.957089343	ARL4AP2	Region_154	120	Region_154;ARL4AP2	chr4	41053575	41055743	chr4	40786109	40786110	2168	enh	Neural	no	nonSig	5427266959	-2070000076	no	2022-03-01	yes	NA	NA	1996007984	1996007984	0.998003992	499001996	3393213573	5988023952	0.998003992	2994011976	other	0	2025-05-03	1	1	1	1	2
0.672777075	-0.05296849	0.957089343	SLC30A9	Region_154	120	Region_154;SLC30A9	chr4	41053575	41055743	chr4	41990471	41990472	2168	enh	Neural	yes	nonSig	5970685252	-1530000019	no	1996-04-01	yes	NA	NA	1996007984	2844311377	0.998003992	1397205589	3393213573	7794411178	0.998003992	1315369261	other	0	876	2	2	2	2	2
0.67458033	-0.000551779	0.957089343	DCAF4L1	Region_154	120	Region_154;DCAF4L1	chr4	41053575	41055743	chr4	41981695	41981696	2168	enh	Neural	yes	nonSig	5966588474	-1580000019	no	1996-04-01	yes	NA	NA	1996007984	1996007984	0.998003992	2994011976	3393213573	6387225549	0.998003992	0	other	0	10	1	1	1	1	2
0.67920201	NA	0.957089343	AC096734.2	Region_154	120	Region_154;AC096734.2	chr4	41053575	41055743	chr4	42657495	42657496	2168	enh	Neural	yes	nonSig	6204595275	NA	no	0	no	NA	NA	1996007984	5538922156	0.998003992	2395209581	3393213573	1146706587	0.998003992	4610778443	other	0	0.5	2	2	2	1	1
0.690880979	NA	0.957089343	UCHL1	Region_154	120	Region_154;UCHL1	chr4	41053575	41055743	chr4	41256412	41256413	2168	enh	Neural	yes	nonSig	5302480286	2025-05-20	no	2025-05-02	no	NA	NA	1996007984	1177644711	0.998003992	2794411178	3393213573	6387225549	0.998003992	2584830339	other	0	1531.5	2	2	2	2	2
0.699562297	0.000322143	0.957089343	AC108471.2	Region_154	120	Region_154;AC108471.2	chr4	41053575	41055743	chr4	39639139	39639140	2168	enh	Neural	no	nonSig	6150582994	-1960000038	no	0.16	no	NA	NA	1996007984	376247505	0.998003992	5988023952	3393213573	1141716567	0.998003992	7744510978	other	0	12	2	2	2	2	1
0.704427685	-0.00010734	0.957089343	AC079921.2	Region_154	120	Region_154;AC079921.2	chr4	41053575	41055743	chr4	39133912	39133913	2168	enh	Neural	no	nonSig	6283224768	NA	no	NA	no	NA	NA	1996007984	3992015968	0.998003992	998003992	3393213573	4291417166	0.998003992	3992015968	other	0	2025-05-07	1	1	1	1	NA
0.729812711	-4.92E-05	0.957089343	AC098591.2	Region_154	120	Region_154;AC098591.2	chr4	41053575	41055743	chr4	39973441	39973442	2168	enh	Neural	no	nonSig	6033477235	NA	no	0.25	no	NA	NA	1996007984	5988023952	0.998003992	1996007984	3393213573	7984031936	0.998003992	6986027944	other	0	54	1	1	1	2	1
0.732538818	NA	0.957089343	YIPF7	Region_154	120	Region_154;YIPF7	chr4	41053575	41055743	chr4	44678555	44678556	2168	enh	Neural	no	nonSig	6559045798	7400000095	no	0	no	NA	NA	1996007984	3283433134	0.998003992	3992015968	3393213573	1056886228	0.998003992	8662674651	other	0	2025-05-02	2	2	2	1	1
0.75830221	-0.004690589	0.957089343	KRT18P25	Region_154	120	Region_154;KRT18P25	chr4	41053575	41055743	chr4	40020239	40020240	2168	enh	Neural	no	nonSig	601424114	-1110000038	no	0.93	no	NA	NA	1996007984	0	0.998003992	0	3393213573	1896207585	0.998003992	3992015968	other	0	0	1	1	1	1	1
0.760743219	NA	0.957089343	AC024022.1	Region_154	120	Region_154;AC024022.1	chr4	41053575	41055743	chr4	42391267	42391268	2168	enh	Neural	yes	nonSig	6125651697	-1230000019	no	0	no	NA	NA	1996007984	8982035928	0.998003992	4091816367	3393213573	5988023952	0.998003992	0.998003992	other	0	0.5	1	1	1	1	1
0.771729484	0.004848855	0.957089343	WDR19	Region_154	120	Region_154;WDR19	chr4	41053575	41055743	chr4	39182403	39182404	2168	enh	Neural	no	nonSig	6272113478	-2770000076	no	0	no	NA	NA	1996007984	1397205589	0.998003992	129740519	3393213573	1411177645	0.998003992	4850299401	other	0	668.5	2	2	2	2	1
0.778648957	NA	0.957089343	RPL12P20	Region_154	120	Region_154;RPL12P20	chr4	41053575	41055743	chr4	41389114	41389115	2168	enh	Neural	no	nonSig	5522927818	-3029999924	no	0.87	no	NA	NA	1996007984	3992015968	0.998003992	5988023952	3393213573	3393213573	0.998003992	2994011976	other	0	95.5	1	1	1	2	1
0.799702405	0.021690636	0.962906977	AC098590.1	Region_154	120	Region_154;AC098590.1	chr4	41053575	41055743	chr4	43410936	43410937	2168	enh	Neural	no	nonSig	6372026502	NA	no	NA	no	NA	NA	1996007984	0	0.998003992	0.998003992	3393213573	1996007984	0.998003992	0.998003992	other	0	0	1	1	1	1	NA
0.820600924	0.000693423	0.968309091	LIAS	Region_154	120	Region_154;LIAS	chr4	41053575	41055743	chr4	39458999	39459000	2168	enh	Neural	no	nonSig	6202644951	NA	no	2021-01-01	no	NA	NA	1996007984	2894211577	0.998003992	5988023952	3393213573	8183632735	0.998003992	1638722555	other	0	72	2	2	2	2	1
0.855352333	NA	0.980896154	LINC02475	Region_154	120	Region_154;LINC02475	chr4	41053575	41055743	chr4	44016860	44016861	2168	enh	Neural	no	nonSig	6471455568	-1169999981	no	0	no	NA	NA	1996007984	0.998003992	0.998003992	998003992	3393213573	3493013972	0.998003992	0.998003992	other	0	0.5	1	1	1	1	1
0.874020919	-0.00079315	0.980896154	AC095057.3	Region_154	120	Region_154;AC095057.3	chr4	41053575	41055743	chr4	40166674	40166675	2168	enh	Neural	no	nonSig	5947874655	-2570000076	no	NA	no	NA	NA	1996007984	0	0.998003992	3992015968	3393213573	1497005988	0.998003992	2994011976	other	0	2025-05-18	1	1	1	2	NA
0.895859597	NA	0.980896154	TLR10	Region_154	120	Region_154;TLR10	chr4	41053575	41055743	chr4	38782989	38782990	2168	enh	Neural	no	nonSig	6356137764	-49.5	no	0	no	NA	NA	1996007984	2994011976	0.998003992	8982035928	3393213573	1127744511	0.998003992	0	other	0	0	1	1	1	1	1
0.897769361	NA	0.980896154	AC108210.1	Region_154	120	Region_154;AC108210.1	chr4	41053575	41055743	chr4	41894578	41894579	2168	enh	Neural	yes	nonSig	5923676543	-9.5	no	0.51	no	NA	NA	1996007984	6986027944	0.998003992	2095808383	3393213573	748502994	0.998003992	2994011976	other	0	2025-05-11	1	1	1	1	1
0.928349295	-0.001738371	0.982494983	LINC00682	Region_154	120	Region_154;LINC00682	chr4	41053575	41055743	chr4	41882610	41882611	2168	enh	Neural	no	nonSig	591743566	-9.5	no	0.51	no	NA	NA	1996007984	1305389222	0.998003992	2894211577	3393213573	4670658683	0.998003992	1103792415	other	0	453.5	2	2	2	2	1
0.944807135	-0.00191201	0.982494983	SMIM14	Region_154	120	Region_154;SMIM14	chr4	41053575	41055743	chr4	39639089	39639090	2168	enh	Neural	no	nonSig	6150598346	-1960000038	no	0.16	no	NA	NA	1996007984	4031936128	0.998003992	5988023952	3393213573	1158682635	0.998003992	8133732535	other	0	23	2	2	2	2	1
0.950281315	NA	0.982494983	AC111006.1	Region_154	120	Region_154;AC111006.1	chr4	41053575	41055743	chr4	42151027	42151028	2168	enh	Neural	no	nonSig	6039526744	-1019999981	no	0	no	NA	NA	1996007984	5499001996	0.998003992	119760479	3393213573	2674650699	0.998003992	1056886228	other	0	NA	2	2	2	NA	1
0.965842526	-0.000252877	0.982494983	AC106052.1	Region_154	120	Region_154;AC106052.1	chr4	41053575	41055743	chr4	41989236	41989237	2168	enh	Neural	no	nonSig	5970111066	-1530000019	no	1996-04-01	yes	NA	NA	1996007984	1097804391	0.998003992	3093812375	3393213573	3992015968	0.998003992	3093812375	other	0	2	1	1	1	1	2
0.997146437	1.21E-05	0.997146437	CHRNA9	Region_154	120	Region_154;CHRNA9	chr4	41053575	41055743	chr4	40335328	40335329	2168	enh	Neural	no	nonSig	5856273216	-3579999924	no	NA	no	NA	NA	1996007984	379241517	0.998003992	1027944112	3393213573	1526946108	0.998003992	0.998003992	other	0	0	1	1	1	1	NA
0.002526515	0.002751626	0.149064363	AC105389.3	Region_161	93	Region_161;AC105389.3	chr4	41066779	41067457	chr4	41748292	41748293	678	enh	Stromal B	yes	nonSig	5833041874	-1910000038	no	1963-02-01	no	NA	NA	499001996	4441117764	8982035928	3992015968	4391217565	3952095808	0.998003992	881237525	other	24	45.5	2	2	2	2	2
0.029206292	-0.047640916	0.861585611	LINC00682	Region_161	93	Region_161;LINC00682	chr4	41066779	41067457	chr4	41882610	41882611	678	enh	Stromal B	no	nonSig	5911239131	-9.5	no	1964-02-01	no	NA	NA	499001996	1305389222	8982035928	2894211577	4391217565	4670658683	0.998003992	1103792415	other	24	453.5	2	2	2	2	2
0.051158111	0.000647525	0.992619412	TLR6	Region_161	93	Region_161;TLR6	chr4	41066779	41067457	chr4	38856816	38856817	678	enh	Stromal B	no	nonSig	6344384806	NA	no	0	no	NA	NA	499001996	2994011976	8982035928	6986027944	4391217565	6986027944	0.998003992	2994011976	other	24	1	1	1	1	1	1
0.10000411	NA	0.992619412	CHRNA9	Region_161	93	Region_161;CHRNA9	chr4	41066779	41067457	chr4	40335328	40335329	678	enh	Stromal B	no	nonSig	5864184644	-3779999924	no	NA	no	NA	NA	499001996	379241517	8982035928	1027944112	4391217565	1526946108	0.998003992	0.998003992	other	24	0	1	1	1	1	NA
0.150060668	-0.25256298	0.992619412	PHOX2B	Region_161	93	Region_161;PHOX2B	chr4	41066779	41067457	chr4	41748969	41748970	678	enh	Stromal B	yes	nonSig	5833473507	-1910000038	no	1963-02-01	no	NA	NA	499001996	4411177645	8982035928	119760479	4391217565	753493014	0.998003992	4311377246	other	24	1153.5	2	2	2	2	2
0.166446676	NA	0.992619412	DCAF4L1	Region_161	93	Region_161;DCAF4L1	chr4	41066779	41067457	chr4	41981695	41981696	678	enh	Stromal B	yes	nonSig	5961059269	NA	no	0.37	no	NA	NA	499001996	1996007984	8982035928	2994011976	4391217565	6387225549	0.998003992	0	other	24	10	1	1	1	1	1
0.16983154	-0.000580995	0.992619412	TLR1	Region_161	93	Region_161;TLR1	chr4	41066779	41067457	chr4	38804790	38804791	678	enh	Stromal B	no	nonSig	6354490297	-50	no	NA	no	NA	NA	499001996	1397205589	8982035928	2195608782	4391217565	8283433134	0.998003992	6986027944	other	24	5	1	1	1	1	NA
0.232550195	NA	0.992619412	AC096734.1	Region_161	93	Region_161;AC096734.1	chr4	41066779	41067457	chr4	42706106	42706107	678	enh	Stromal B	yes	nonSig	6214485937	NA	no	NA	no	NA	NA	499001996	1996007984	8982035928	499001996	4391217565	1397205589	0.998003992	3992015968	other	24	1	1	1	1	1	NA
0.238402611	0.330638094	0.992619412	UBE2K	Region_161	93	Region_161;UBE2K	chr4	41066779	41067457	chr4	39698043	39698044	678	enh	Stromal B	no	nonSig	6136319373	-1910000038	no	0	no	NA	NA	499001996	5898203593	8982035928	2594810379	4391217565	6816367265	0.998003992	1008982036	other	24	187.5	2	2	2	2	1
0.255506725	NA	0.992619412	AC079921.2	Region_161	93	Region_161;AC079921.2	chr4	41066779	41067457	chr4	39133912	39133913	678	enh	Stromal B	no	nonSig	6286201747	NA	no	NA	no	NA	NA	499001996	3992015968	8982035928	998003992	4391217565	4291417166	0.998003992	3992015968	other	24	2025-05-07	1	1	1	1	NA
0.277913609	0.004613552	0.992619412	WDR19	Region_161	93	Region_161;WDR19	chr4	41066779	41067457	chr4	39182403	39182404	678	enh	Stromal B	no	nonSig	6275167334	-2770000076	no	0	no	NA	NA	499001996	1397205589	8982035928	129740519	4391217565	1411177645	0.998003992	4850299401	other	24	668.5	2	2	2	2	1
0.326730054	0.004880861	0.992619412	LIAS	Region_161	93	Region_161;LIAS	chr4	41066779	41067457	chr4	39458999	39459000	678	enh	Stromal B	no	nonSig	6206226352	-3840000153	no	0	no	NA	NA	499001996	2894211577	8982035928	5988023952	4391217565	8183632735	0.998003992	1638722555	other	24	72	2	2	2	2	1
0.32920953	0.000612078	0.992619412	LINC02265	Region_161	93	Region_161;LINC02265	chr4	41066779	41067457	chr4	40316484	40316485	678	enh	Stromal B	no	nonSig	5875231473	-4090000153	no	0.07	no	NA	NA	499001996	1157684631	8982035928	9780439122	4391217565	2415169661	0.998003992	499001996	other	24	0	1	2	1	1	1
0.353033188	NA	0.992619412	TMEM156	Region_161	93	Region_161;TMEM156	chr4	41066779	41067457	chr4	39032921	39032922	678	enh	Stromal B	no	nonSig	6308320415	NA	no	NA	no	NA	NA	499001996	8982035928	8982035928	1896207585	4391217565	7185628743	0.998003992	2994011976	other	24	0	1	1	1	1	NA
0.371886822	0.013919406	0.992619412	RFC1	Region_161	93	Region_161;RFC1	chr4	41066779	41067457	chr4	39366374	39366375	678	enh	Stromal B	no	nonSig	6230552118	-3379999924	no	0	no	NA	NA	499001996	2255489022	8982035928	3193612774	4391217565	3353293413	0.998003992	8253493014	other	24	517.5	2	2	2	2	1
0.384702374	0.004724599	0.992619412	KLHL5	Region_161	93	Region_161;KLHL5	chr4	41066779	41067457	chr4	39045038	39045039	678	enh	Stromal B	no	nonSig	6305725304	-2470000076	no	0	no	NA	NA	499001996	6037924152	8982035928	499001996	4391217565	5429141717	0.998003992	1061876248	other	24	200	2	2	2	2	1
0.389688682	2.99E-05	0.992619412	UCHL1	Region_161	93	Region_161;UCHL1	chr4	41066779	41067457	chr4	41256412	41256413	678	enh	Stromal B	yes	nonSig	5276358388	18	no	1953-01-01	no	0.01392286	NA	499001996	1177644711	8982035928	2794411178	4391217565	6387225549	0.998003992	2584830339	other	24	1531.5	2	2	2	2	2
0.39219219	0.001202947	0.992619412	AC108471.2	Region_161	93	Region_161;AC108471.2	chr4	41066779	41067457	chr4	39639139	39639140	678	enh	Stromal B	no	nonSig	6154618403	-1960000038	no	0.15	no	NA	NA	499001996	376247505	8982035928	5988023952	4391217565	1141716567	0.998003992	7744510978	other	24	12	2	2	2	2	1
0.430410633	4.44E-05	0.992619412	RBM47	Region_161	93	Region_161;RBM47	chr4	41066779	41067457	chr4	40630874	40630875	678	enh	Stromal B	no	nonSig	5639390854	-2379999924	no	1957-01-01	no	NA	NA	499001996	3992015968	8982035928	5988023952	4391217565	5089820359	0.998003992	3992015968	other	24	2	1	1	1	1	2
0.457512026	0.002290478	0.992619412	UGDH	Region_161	93	Region_161;UGDH	chr4	41066779	41067457	chr4	39528310	39528311	678	enh	Stromal B	no	nonSig	6187088467	-4090000153	no	1995-01-01	no	NA	NA	499001996	6127744511	8982035928	1397205589	4391217565	6487025948	0.998003992	9520958084	other	24	83	2	2	2	2	2
0.471256644	-0.000858979	0.992619412	PABPC1P1	Region_161	93	Region_161;PABPC1P1	chr4	41066779	41067457	chr4	39973443	39973444	678	enh	Stromal B	no	nonSig	6038753251	NA	no	0.25	no	NA	NA	499001996	5988023952	8982035928	1996007984	4391217565	7984031936	0.998003992	5988023952	other	24	0	1	1	1	1	1
0.511255806	0.000601506	0.992619412	FAM114A1	Region_161	93	Region_161;FAM114A1	chr4	41066779	41067457	chr4	38867676	38867677	678	enh	Stromal B	no	nonSig	6342245374	NA	no	0	no	NA	NA	499001996	2175648703	8982035928	3992015968	4391217565	4071856287	0.998003992	3373253493	other	24	36	2	2	2	2	1
0.527003979	-0.011930169	0.992619412	ATP8A1	Region_161	93	Region_161;ATP8A1	chr4	41066779	41067457	chr4	42657104	42657105	678	enh	Stromal B	yes	nonSig	6201300695	NA	no	0	no	NA	NA	499001996	6067864271	8982035928	119760479	4391217565	1138722555	0.998003992	8972055888	other	24	1253.5	2	2	2	2	1
0.555731699	NA	0.992619412	AC021148.1	Region_161	93	Region_161;AC021148.1	chr4	41066779	41067457	chr4	39480254	39480255	678	enh	Stromal B	no	nonSig	6200446646	NA	no	NA	no	NA	NA	499001996	2994011976	8982035928	499001996	4391217565	2594810379	0.998003992	0.998003992	other	24	2025-05-02	1	1	1	1	NA
0.603510444	0.003181678	0.992619412	GUF1	Region_161	93	Region_161;GUF1	chr4	41066779	41067457	chr4	44678426	44678427	678	enh	Stromal B	no	nonSig	655762376	8199999809	no	0	no	NA	NA	499001996	3253493014	8982035928	8982035928	4391217565	1038922156	0.998003992	8203592814	other	24	902	2	2	2	2	1
0.604809263	-3.94E-05	0.992619412	SMIM14	Region_161	93	Region_161;SMIM14	chr4	41066779	41067457	chr4	39639089	39639090	678	enh	Stromal B	no	nonSig	6154633613	-1960000038	no	0.15	no	NA	NA	499001996	4031936128	8982035928	5988023952	4391217565	1158682635	0.998003992	8133732535	other	24	23	2	2	2	2	1
0.650297575	-0.002842971	0.992619412	AC096586.1	Region_161	93	Region_161;AC096586.1	chr4	41066779	41067457	chr4	44704404	44704405	678	enh	Stromal B	no	nonSig	6560736972	NA	no	NA	no	NA	NA	499001996	3992015968	8982035928	2894211577	4391217565	5089820359	0.998003992	0.998003992	other	24	64.5	1	1	1	2	NA
0.660307179	-0.00035356	0.992619412	AC096586.2	Region_161	93	Region_161;AC096586.2	chr4	41066779	41067457	chr4	44694385	44694386	678	enh	Stromal B	no	nonSig	6559538934	7400000095	no	NA	no	NA	NA	499001996	0	8982035928	2994011976	4391217565	3293413174	0.998003992	499001996	other	24	11	1	1	1	1	NA
0.660607058	NA	0.992619412	ZBTB12BP	Region_161	93	Region_161;ZBTB12BP	chr4	41066779	41067457	chr4	39771370	39771371	678	enh	Stromal B	no	nonSig	6112406575	-3579999924	no	NA	no	NA	NA	499001996	7984031936	8982035928	499001996	4391217565	3193612774	0.998003992	499001996	other	24	0	1	1	1	1	NA
0.661214296	-0.002616373	0.992619412	ARL4AP2	Region_161	93	Region_161;ARL4AP2	chr4	41066779	41067457	chr4	40786109	40786110	678	enh	Stromal B	no	nonSig	5448194447	-1910000038	no	2022-03-01	yes	NA	NA	499001996	1996007984	8982035928	499001996	4391217565	5988023952	0.998003992	2994011976	other	24	2025-05-03	1	1	1	1	2
0.681508878	0.059599918	0.992619412	PDS5A	Region_161	93	Region_161;PDS5A	chr4	41066779	41067457	chr4	39977955	39977956	678	enh	Stromal B	no	nonSig	6036957286	NA	no	0.25	no	NA	NA	499001996	5289421158	8982035928	4191616766	4391217565	7355289421	0.998003992	6666666667	other	24	1146	2	2	2	2	1
0.686762805	-0.016795839	0.992619412	SHISA3	Region_161	93	Region_161;SHISA3	chr4	41066779	41067457	chr4	42397838	42397839	678	enh	Stromal B	yes	nonSig	6123976034	-1230000019	no	0	no	NA	NA	499001996	9680638723	8982035928	7784431138	4391217565	4780439122	0.998003992	7684630739	other	24	2025-05-09	2	1	2	1	1
0.700087955	NA	0.992619412	AC096734.2	Region_161	93	Region_161;AC096734.2	chr4	41066779	41067457	chr4	42657495	42657496	678	enh	Stromal B	yes	nonSig	6201407504	NA	no	0	no	NA	NA	499001996	5538922156	8982035928	2395209581	4391217565	1146706587	0.998003992	4610778443	other	24	0.5	2	2	2	1	1
0.703054969	-0.005627058	0.992619412	BEND4	Region_161	93	Region_161;BEND4	chr4	41066779	41067457	chr4	42152877	42152878	678	enh	Stromal B	yes	nonSig	603559782	-1019999981	no	0	no	NA	NA	499001996	2884231537	8982035928	5289421158	4391217565	377245509	0.998003992	380239521	other	24	149.5	2	2	2	2	1
0.704929333	0.000738926	0.992619412	AC105389.1	Region_161	93	Region_161;AC105389.1	chr4	41066779	41067457	chr4	41794772	41794773	678	enh	Stromal B	yes	nonSig	5861722544	-2220000076	no	NA	no	NA	NA	499001996	2894211577	8982035928	2095808383	4391217565	4690618762	0.998003992	5988023952	other	24	0	1	1	1	1	NA
0.712199775	NA	0.992619412	UCHL1.AS1	Region_161	93	Region_161;UCHL1.AS1	chr4	41066779	41067457	chr4	41256726	41256727	678	enh	Stromal B	yes	nonSig	5277079488	18	no	1953-01-01	no	0.01392286	NA	499001996	5209580838	8982035928	6986027944	4391217565	7564870259	0.998003992	1085828343	other	24	2025-05-01	2	2	2	1	2
0.746279853	0.035320325	0.992619412	NDUFB4P12	Region_161	93	Region_161;NDUFB4P12	chr4	41066779	41067457	chr4	43898961	43898962	678	enh	Stromal B	no	nonSig	6452017179	NA	no	NA	no	NA	NA	499001996	8982035928	8982035928	2994011976	4391217565	1097804391	0.998003992	1996007984	other	24	0	1	1	1	1	NA
0.762823059	-0.04050293	0.992619412	TMEM33	Region_161	93	Region_161;TMEM33	chr4	41066779	41067457	chr4	41935119	41935120	678	enh	Stromal B	yes	nonSig	5938350578	-9100000381	no	1967-02-01	no	NA	NA	499001996	2774451098	8982035928	2694610778	4391217565	5748502994	0.998003992	101497006	other	24	566	2	2	2	2	2
0.766070491	0.001899462	0.992619412	APBB2	Region_161	93	Region_161;APBB2	chr4	41066779	41067457	chr4	41216713	41216714	678	enh	Stromal B	yes	nonSig	5173931799	3909999847	yes	2025-02-03	yes	0.3593205	NA	499001996	3992015968	8982035928	4590818363	4391217565	5329341317	0.998003992	4141716567	other	24	228.5	2	2	2	2	2
0.77915199	NA	0.992619412	YIPF7	Region_161	93	Region_161;YIPF7	chr4	41066779	41067457	chr4	44678555	44678556	678	enh	Stromal B	no	nonSig	6557639275	8199999809	no	0	no	NA	NA	499001996	3283433134	8982035928	3992015968	4391217565	1056886228	0.998003992	8662674651	other	24	2025-05-02	2	2	2	1	1
0.77980834	-0.000212468	0.992619412	AC098591.2	Region_161	93	Region_161;AC098591.2	chr4	41066779	41067457	chr4	39973441	39973442	678	enh	Stromal B	no	nonSig	6038754045	NA	no	0.25	no	NA	NA	499001996	5988023952	8982035928	1996007984	4391217565	7984031936	0.998003992	6986027944	other	24	54	1	1	1	2	1
0.780393456	-1.31E-05	0.992619412	LIMCH1	Region_161	93	Region_161;LIMCH1	chr4	41066779	41067457	chr4	41359606	41359607	678	enh	Stromal B	no	nonSig	5465604404	-3279999924	no	1947-01-01	no	0.081562347	NA	499001996	7225548902	8982035928	2624750499	4391217565	494011976	0.998003992	3892215569	other	24	1747.5	2	2	2	2	2
0.787131195	NA	0.992619412	AC024022.1	Region_161	93	Region_161;AC024022.1	chr4	41066779	41067457	chr4	42391267	42391268	678	enh	Stromal B	yes	nonSig	6121825657	-1230000019	no	0	no	NA	NA	499001996	8982035928	8982035928	4091816367	4391217565	5988023952	0.998003992	0.998003992	other	24	0.5	1	1	1	1	1
0.81393238	NA	0.992619412	RPL12P20	Region_161	93	Region_161;RPL12P20	chr4	41066779	41067457	chr4	41389114	41389115	678	enh	Stromal B	no	nonSig	5507393007	-3579999924	no	0.87	no	NA	NA	499001996	3992015968	8982035928	5988023952	4391217565	3393213573	0.998003992	2994011976	other	24	95.5	1	1	1	2	1
0.838256567	-5.02E-05	0.992619412	NSUN7	Region_161	93	Region_161;NSUN7	chr4	41066779	41067457	chr4	40749896	40749897	678	enh	Stromal B	yes	nonSig	550089757	-2670000076	no	NA	no	NA	NA	499001996	249500998	8982035928	249500998	4391217565	4341317365	0.998003992	3922155689	other	24	39	2	2	2	2	NA
0.848198202	0.001257878	0.992619412	AC098591.1	Region_161	93	Region_161;AC098591.1	chr4	41066779	41067457	chr4	39972796	39972797	678	enh	Stromal B	no	nonSig	6039010176	NA	no	0.25	no	NA	NA	499001996	1996007984	8982035928	998003992	4391217565	7984031936	0.998003992	3992015968	other	24	3	1	1	1	1	1
0.860116765	0.000141831	0.992619412	ATP1B1P1	Region_161	93	Region_161;ATP1B1P1	chr4	41066779	41067457	chr4	42029208	42029209	678	enh	Stromal B	no	nonSig	5983062647	9300000191	no	1947-01-01	no	NA	NA	499001996	5988023952	8982035928	1696606786	4391217565	3093812375	0.998003992	5988023952	other	24	69.5	1	1	1	2	2
0.878554112	6.21E-06	0.992619412	AC106052.1	Region_161	93	Region_161;AC106052.1	chr4	41066779	41067457	chr4	41989236	41989237	678	enh	Stromal B	no	nonSig	596462681	NA	no	0.37	no	NA	NA	499001996	1097804391	8982035928	3093812375	4391217565	3992015968	0.998003992	3093812375	other	24	2	1	1	1	1	1
0.880210298	NA	0.992619412	LINC02475	Region_161	93	Region_161;LINC02475	chr4	41066779	41067457	chr4	44016860	44016861	678	enh	Stromal B	no	nonSig	6469734118	NA	no	0	no	NA	NA	499001996	0.998003992	8982035928	998003992	4391217565	3493013972	0.998003992	0.998003992	other	24	0.5	1	1	1	1	1
0.89485244	NA	0.992619412	TLR10	Region_161	93	Region_161;TLR10	chr4	41066779	41067457	chr4	38782989	38782990	678	enh	Stromal B	no	nonSig	6358655977	NA	no	0	no	NA	NA	499001996	2994011976	8982035928	8982035928	4391217565	1127744511	0.998003992	0	other	24	0	1	1	1	1	1
0.905387507	0.036532655	0.992619412	SLC30A9	Region_161	93	Region_161;SLC30A9	chr4	41066779	41067457	chr4	41990471	41990472	678	enh	Stromal B	yes	nonSig	5965208288	-1089999962	no	0.37	no	NA	NA	499001996	2844311377	8982035928	1397205589	4391217565	7794411178	0.998003992	1315369261	other	24	876	2	2	2	2	1
0.907675789	-0.001572036	0.992619412	GNPDA2	Region_161	93	Region_161;GNPDA2	chr4	41066779	41067457	chr4	44726594	44726595	678	enh	Stromal B	no	nonSig	656337867	NA	no	0	no	NA	NA	499001996	3133732535	8982035928	119760479	4391217565	7135728543	0.998003992	7265469062	other	24	293.5	2	2	2	2	1
0.915820195	NA	0.992619412	AC108210.1	Region_161	93	Region_161;AC108210.1	chr4	41066779	41067457	chr4	41894578	41894579	678	enh	Stromal B	yes	nonSig	5917569047	-9.5	no	1964-02-01	no	NA	NA	499001996	6986027944	8982035928	2095808383	4391217565	748502994	0.998003992	2994011976	other	24	2025-05-11	1	1	1	1	2
0.960646456	NA	0.992619412	AC111006.1	Region_161	93	Region_161;AC111006.1	chr4	41066779	41067457	chr4	42151027	42151028	678	enh	Stromal B	no	nonSig	6034856973	-1019999981	no	0	no	NA	NA	499001996	5499001996	8982035928	119760479	4391217565	2674650699	0.998003992	1056886228	other	24	NA	2	2	2	NA	1
0.965149315	0.000625768	0.992619412	AC095057.3	Region_161	93	Region_161;AC095057.3	chr4	41066779	41067457	chr4	40166674	40166675	678	enh	Stromal B	no	nonSig	5954292692	-2220000076	no	NA	no	NA	NA	499001996	0	8982035928	3992015968	4391217565	1497005988	0.998003992	2994011976	other	24	2025-05-18	1	1	1	2	NA
0.976586768	-0.005767684	0.992619412	RPS7P7	Region_161	93	Region_161;RPS7P7	chr4	41066779	41067457	chr4	42471809	42471810	678	enh	Stromal B	no	nonSig	6147475977	NA	no	2025-02-02	no	NA	NA	499001996	1996007984	8982035928	2994011976	4391217565	2195608782	0.998003992	2994011976	other	24	0	1	1	1	1	2
0.983325076	0.006755323	0.992619412	AC098590.1	Region_161	93	Region_161;AC098590.1	chr4	41066779	41067457	chr4	43410936	43410937	678	enh	Stromal B	no	nonSig	6369861066	NA	no	NA	no	NA	NA	499001996	0	8982035928	0.998003992	4391217565	1996007984	0.998003992	0.998003992	other	24	0	1	1	1	1	NA
0.991073783	0.0002896	0.992619412	N4BP2	Region_161	93	Region_161;N4BP2	chr4	41066779	41067457	chr4	40056825	40056826	678	enh	Stromal B	no	nonSig	6004301164	-1560000038	no	0.16	no	NA	NA	499001996	1226546906	8982035928	119760479	4391217565	75249501	0.998003992	8592814371	other	24	596.5	2	2	2	2	1
0.992619412	0.000940157	0.992619412	KRT18P25	Region_161	93	Region_161;KRT18P25	chr4	41066779	41067457	chr4	40020239	40020240	678	enh	Stromal B	no	nonSig	6019755417	-1110000038	no	0.92	no	NA	NA	499001996	0	8982035928	0	4391217565	1896207585	0.998003992	3992015968	other	24	0	1	1	1	1	1
0.021359198	0.003492423	0.698333013	PABPC1P1	Region_163	63	Region_163;PABPC1P1	chr4	41069279	41070125	chr4	39973443	39973444	846	enh	Organ devel. / renal	no	nonSig	6039745167	NA	no	0.25	no	NA	NA	998003992	5988023952	3093812375	1996007984	5489021956	7984031936	499001996	5988023952	nb	0	0	1	1	1	1	1
0.023672306	0.00941114	0.698333013	APBB2	Region_163	63	Region_163;APBB2	chr4	41069279	41070125	chr4	41216713	41216714	846	enh	Organ devel. / renal	yes	nonSig	516609842	3559999847	yes	2025-02-03	yes	0.3712455	0.024166	998003992	3992015968	3093812375	4590818363	5489021956	5329341317	499001996	4141716567	nb	0	228.5	2	2	2	2	2
0.053289819	-0.007655023	0.864449001	LIMCH1	Region_163	63	Region_163;LIMCH1	chr4	41069279	41070125	chr4	41359606	41359607	846	enh	Organ devel. / renal	no	nonSig	5461620064	-3279999924	no	1947-01-01	no	0.081562347	NA	998003992	7225548902	3093812375	2624750499	5489021956	494011976	499001996	3892215569	nb	0	1747.5	2	2	2	2	2
0.058606712	0.443604675	0.864449001	SLC30A9	Region_163	63	Region_163;SLC30A9	chr4	41069279	41070125	chr4	41990471	41990472	846	enh	Organ devel. / renal	yes	nonSig	5963951129	-1089999962	no	0.38	no	NA	NA	998003992	2844311377	3093812375	1397205589	5489021956	7794411178	499001996	1315369261	nb	0	876	2	2	2	2	1
0.082059495	-0.007030309	0.968302046	AC096586.1	Region_163	63	Region_163;AC096586.1	chr4	41069279	41070125	chr4	44704404	44704405	846	enh	Organ devel. / renal	no	nonSig	6560418265	NA	no	NA	no	NA	NA	998003992	3992015968	3093812375	2894211577	5489021956	5089820359	499001996	0.998003992	nb	0	64.5	1	1	1	2	NA
0.123129847	0.011633496	0.999037273	GNPDA2	Region_163	63	Region_163;GNPDA2	chr4	41069279	41070125	chr4	44726594	44726595	846	enh	Organ devel. / renal	no	nonSig	6563061896	NA	no	0	no	NA	NA	998003992	3133732535	3093812375	119760479	5489021956	7135728543	499001996	7265469062	nb	0	293.5	2	2	2	2	1
0.153213097	-0.00502315	0.999037273	LINC00682	Region_163	63	Region_163;LINC00682	chr4	41069279	41070125	chr4	41882610	41882611	846	enh	Organ devel. / renal	no	nonSig	5909815352	-9.5	no	1964-02-01	no	NA	NA	998003992	1305389222	3093812375	2894211577	5489021956	4670658683	499001996	1103792415	nb	0	453.5	2	2	2	2	2
0.186705088	0.005719996	0.999037273	AC095057.3	Region_163	63	Region_163;AC095057.3	chr4	41069279	41070125	chr4	40166674	40166675	846	enh	Organ devel. / renal	no	nonSig	5955497254	-1820000076	no	NA	no	NA	NA	998003992	0	3093812375	3992015968	5489021956	1497005988	499001996	2994011976	nb	0	2025-05-18	1	1	1	2	NA
0.189906672	-0.010630828	0.999037273	BEND4	Region_163	63	Region_163;BEND4	chr4	41069279	41070125	chr4	42152877	42152878	846	enh	Organ devel. / renal	yes	nonSig	6034528995	-1019999981	no	0	no	NA	NA	998003992	2884231537	3093812375	5289421158	5489021956	377245509	499001996	380239521	nb	0	149.5	2	2	2	2	1
0.21395093	0.000683119	0.999037273	TMEM156	Region_163	63	Region_163;TMEM156	chr4	41069279	41070125	chr4	39032921	39032922	846	enh	Organ devel. / renal	no	nonSig	6308853918	NA	no	NA	no	NA	NA	998003992	8982035928	3093812375	1896207585	5489021956	7185628743	499001996	2994011976	nb	0	0	1	1	1	1	NA
0.214658667	0.000691879	0.999037273	AC079921.2	Region_163	63	Region_163;AC079921.2	chr4	41069279	41070125	chr4	39133912	39133913	846	enh	Organ devel. / renal	no	nonSig	6286763107	NA	no	NA	no	NA	NA	998003992	3992015968	3093812375	998003992	5489021956	4291417166	499001996	3992015968	nb	0	2025-05-07	1	1	1	1	NA
0.244557055	NA	0.999037273	DCAF4L1	Region_163	63	Region_163;DCAF4L1	chr4	41069279	41070125	chr4	41981695	41981696	846	enh	Organ devel. / renal	yes	nonSig	5959790024	NA	no	0.38	no	NA	NA	998003992	1996007984	3093812375	2994011976	5489021956	6387225549	499001996	0	nb	0	10	1	1	1	1	1
0.315736526	NA	0.999037273	AC096734.1	Region_163	63	Region_163;AC096734.1	chr4	41069279	41070125	chr4	42706106	42706107	846	enh	Organ devel. / renal	yes	nonSig	6213778256	NA	no	NA	no	NA	NA	998003992	1996007984	3093812375	499001996	5489021956	1397205589	499001996	3992015968	nb	0	1	1	1	1	1	NA
0.322403506	-0.008449611	0.999037273	FAM114A1	Region_163	63	Region_163;FAM114A1	chr4	41069279	41070125	chr4	38867676	38867677	846	enh	Organ devel. / renal	no	nonSig	6342738811	NA	no	0	no	NA	NA	998003992	2175648703	3093812375	3992015968	5489021956	4071856287	499001996	3373253493	nb	0	36	2	2	2	2	1
0.341472266	0.025923439	0.999037273	ATP8A1	Region_163	63	Region_163;ATP8A1	chr4	41069279	41070125	chr4	42657104	42657105	846	enh	Organ devel. / renal	yes	nonSig	620057118	NA	no	0	no	NA	NA	998003992	6067864271	3093812375	119760479	5489021956	1138722555	499001996	8972055888	nb	0	1253.5	2	2	2	2	1
0.346603449	0.00058957	0.999037273	TLR1	Region_163	63	Region_163;TLR1	chr4	41069279	41070125	chr4	38804790	38804791	846	enh	Organ devel. / renal	no	nonSig	6354970024	-50	no	NA	no	NA	NA	998003992	1397205589	3093812375	2195608782	5489021956	8283433134	499001996	6986027944	nb	0	5	1	1	1	1	NA
0.352602125	0.000122077	0.999037273	RBM47	Region_163	63	Region_163;RBM47	chr4	41069279	41070125	chr4	40630874	40630875	846	enh	Organ devel. / renal	no	nonSig	5641874508	-2070000076	no	1958-01-01	no	NA	NA	998003992	3992015968	3093812375	5988023952	5489021956	5089820359	499001996	3992015968	nb	0	2	1	1	1	1	2
0.372062996	-0.010236885	0.999037273	WDR19	Region_163	63	Region_163;WDR19	chr4	41069279	41070125	chr4	39182403	39182404	846	enh	Organ devel. / renal	no	nonSig	627574313	NA	no	0	no	NA	NA	998003992	1397205589	3093812375	129740519	5489021956	1411177645	499001996	4850299401	nb	0	668.5	2	2	2	2	1
0.394052504	0.000352573	0.999037273	CHRNA9	Region_163	63	Region_163;CHRNA9	chr4	41069279	41070125	chr4	40335328	40335329	846	enh	Organ devel. / renal	no	nonSig	5865666475	-3779999924	no	NA	no	NA	NA	998003992	379241517	3093812375	1027944112	5489021956	1526946108	499001996	0.998003992	nb	0	0	1	1	1	1	NA
0.40207789	-0.010274985	0.999037273	KRT18P25	Region_163	63	Region_163;KRT18P25	chr4	41069279	41070125	chr4	40020239	40020240	846	enh	Organ devel. / renal	no	nonSig	6020791634	-1110000038	no	0.89	no	NA	NA	998003992	0	3093812375	0	5489021956	1896207585	499001996	3992015968	nb	0	0	1	1	1	1	1
0.405637764	-0.000833089	0.999037273	NSUN7	Region_163	63	Region_163;NSUN7	chr4	41069279	41070125	chr4	40749896	40749897	846	enh	Organ devel. / renal	yes	nonSig	5504310436	-2670000076	no	NA	no	NA	0.015165	998003992	249500998	3093812375	249500998	5489021956	4341317365	499001996	3922155689	nb	0	39	2	2	2	2	NA
0.413940568	0.001431939	0.999037273	AC105389.1	Region_163	63	Region_163;AC105389.1	chr4	41069279	41070125	chr4	41794772	41794773	846	enh	Organ devel. / renal	yes	nonSig	5860126499	-2220000076	no	NA	no	NA	NA	998003992	2894211577	3093812375	2095808383	5489021956	4690618762	499001996	5988023952	nb	0	0	1	1	1	1	NA
0.447457928	0.000265388	0.999037273	TLR6	Region_163	63	Region_163;TLR6	chr4	41069279	41070125	chr4	38856816	38856817	846	enh	Organ devel. / renal	no	nonSig	634487582	NA	no	0	no	NA	NA	998003992	2994011976	3093812375	6986027944	5489021956	6986027944	499001996	2994011976	nb	0	1	1	1	1	1	1
0.447491075	-0.004566132	0.999037273	GUF1	Region_163	63	Region_163;GUF1	chr4	41069279	41070125	chr4	44678426	44678427	846	enh	Organ devel. / renal	no	nonSig	6557302759	8199999809	no	0	no	NA	NA	998003992	3253493014	3093812375	8982035928	5489021956	1038922156	499001996	8203592814	nb	0	902	2	2	2	2	1
0.455782154	0.001006538	0.999037273	LIAS	Region_163	63	Region_163;LIAS	chr4	41069279	41070125	chr4	39458999	39459000	846	enh	Organ devel. / renal	no	nonSig	6206901129	-3840000153	no	0	no	NA	NA	998003992	2894211577	3093812375	5988023952	5489021956	8183632735	499001996	1638722555	nb	0	72	2	2	2	2	1
0.542416845	0.283864026	0.999037273	TMEM33	Region_163	63	Region_163;TMEM33	chr4	41069279	41070125	chr4	41935119	41935120	846	enh	Organ devel. / renal	yes	nonSig	5937013095	-9100000381	no	2018-01-01	no	NA	NA	998003992	2774451098	3093812375	2694610778	5489021956	5748502994	499001996	101497006	nb	0	566	2	2	2	2	1
0.55490625	0.001563636	0.999037273	N4BP2	Region_163	63	Region_163;N4BP2	chr4	41069279	41070125	chr4	40056825	40056826	846	enh	Organ devel. / renal	no	nonSig	6005374872	-1160000038	no	0.15	no	NA	NA	998003992	1226546906	3093812375	119760479	5489021956	75249501	499001996	8592814371	nb	0	596.5	2	2	2	2	1
0.593688065	-0.008566416	0.999037273	RFC1	Region_163	63	Region_163;RFC1	chr4	41069279	41070125	chr4	39366374	39366375	846	enh	Organ devel. / renal	no	nonSig	6231190166	-3379999924	no	0	no	NA	NA	998003992	2255489022	3093812375	3193612774	5489021956	3353293413	499001996	8253493014	nb	0	517.5	2	2	2	2	1
0.62520505	NA	0.999037273	AC021148.1	Region_163	63	Region_163;AC021148.1	chr4	41069279	41070125	chr4	39480254	39480255	846	enh	Organ devel. / renal	no	nonSig	6201130457	NA	no	NA	no	NA	NA	998003992	2994011976	3093812375	499001996	5489021956	2594810379	499001996	0.998003992	nb	0	2025-05-02	1	1	1	1	NA
0.642940553	-0.016381817	0.999037273	SHISA3	Region_163	63	Region_163;SHISA3	chr4	41069279	41070125	chr4	42397838	42397839	846	enh	Organ devel. / renal	yes	nonSig	6123104208	-1230000019	no	0	no	NA	NA	998003992	9680638723	3093812375	7784431138	5489021956	4780439122	499001996	7684630739	nb	0	2025-05-09	2	1	2	1	1
0.648555374	0.001111981	0.999037273	UGDH	Region_163	63	Region_163;UGDH	chr4	41069279	41070125	chr4	39528310	39528311	846	enh	Organ devel. / renal	no	nonSig	618779362	-4090000153	no	1995-01-01	no	NA	NA	998003992	6127744511	3093812375	1397205589	5489021956	6487025948	499001996	9520958084	nb	0	83	2	2	2	2	2
0.658072592	-0.000657005	0.999037273	AC106052.1	Region_163	63	Region_163;AC106052.1	chr4	41069279	41070125	chr4	41989236	41989237	846	enh	Organ devel. / renal	no	nonSig	5963367964	NA	no	0.38	no	NA	NA	998003992	1097804391	3093812375	3093812375	5489021956	3992015968	499001996	3093812375	nb	0	2	1	1	1	1	1
0.723014106	NA	0.999037273	ZBTB12BP	Region_163	63	Region_163;ZBTB12BP	chr4	41069279	41070125	chr4	39771370	39771371	846	enh	Organ devel. / renal	no	nonSig	6113243909	-3579999924	no	NA	no	NA	NA	998003992	7984031936	3093812375	499001996	5489021956	3193612774	499001996	499001996	nb	0	0	1	1	1	1	NA
0.740568729	0.185566078	0.999037273	UBE2K	Region_163	63	Region_163;UBE2K	chr4	41069279	41070125	chr4	39698043	39698044	846	enh	Organ devel. / renal	no	nonSig	613711189	-1860000038	no	0	no	NA	NA	998003992	5898203593	3093812375	2594810379	5489021956	6816367265	499001996	1008982036	nb	0	187.5	2	2	2	2	1
0.745311633	NA	0.999037273	AC105389.3	Region_163	63	Region_163;AC105389.3	chr4	41069279	41070125	chr4	41748292	41748293	846	enh	Organ devel. / renal	yes	nonSig	5831336653	-1910000038	no	1963-02-01	no	NA	NA	998003992	4441117764	3093812375	3992015968	5489021956	3952095808	499001996	881237525	nb	0	45.5	2	2	2	2	2
0.75325923	0.000457989	0.999037273	AC108471.2	Region_163	63	Region_163;AC108471.2	chr4	41069279	41070125	chr4	39639139	39639140	846	enh	Organ devel. / renal	no	nonSig	615537825	-1960000038	no	0.15	no	NA	NA	998003992	376247505	3093812375	5988023952	5489021956	1141716567	499001996	7744510978	nb	0	12	2	2	2	2	1
0.755105215	NA	0.999037273	AC096734.2	Region_163	63	Region_163;AC096734.2	chr4	41069279	41070125	chr4	42657495	42657496	846	enh	Organ devel. / renal	yes	nonSig	6200678168	NA	no	0	no	NA	NA	998003992	5538922156	3093812375	2395209581	5489021956	1146706587	499001996	4610778443	nb	0	0.5	2	2	2	1	1
0.762565097	NA	0.999037273	UCHL1	Region_163	63	Region_163;UCHL1	chr4	41069279	41070125	chr4	41256412	41256413	846	enh	Organ devel. / renal	yes	nonSig	5270182549	1789999962	no	1953-01-01	no	0.2939217	NA	998003992	1177644711	3093812375	2794411178	5489021956	6387225549	499001996	2584830339	nb	0	1531.5	2	2	2	2	2
0.770104165	NA	0.999037273	UCHL1.AS1	Region_163	63	Region_163;UCHL1.AS1	chr4	41069279	41070125	chr4	41256726	41256727	846	enh	Organ devel. / renal	yes	nonSig	5270913967	1789999962	no	1953-01-01	no	0.2939217	NA	998003992	5209580838	3093812375	6986027944	5489021956	7564870259	499001996	1085828343	nb	0	2025-05-01	2	2	2	1	2
0.778308811	0.000612227	0.999037273	ATP1B1P1	Region_163	63	Region_163;ATP1B1P1	chr4	41069279	41070125	chr4	42029208	42029209	846	enh	Organ devel. / renal	no	nonSig	5981856193	9800000191	no	1947-01-01	no	NA	NA	998003992	5988023952	3093812375	1696606786	5489021956	3093812375	499001996	5988023952	nb	0	69.5	1	1	1	2	2
0.783408805	-0.068261418	0.999037273	PDS5A	Region_163	63	Region_163;PDS5A	chr4	41069279	41070125	chr4	39977955	39977956	846	enh	Organ devel. / renal	no	nonSig	6037953308	NA	no	0.25	no	NA	NA	998003992	5289421158	3093812375	4191616766	5489021956	7355289421	499001996	6666666667	nb	0	1146	2	2	2	2	1
0.802643607	0.000682286	0.999037273	KLHL5	Region_163	63	Region_163;KLHL5	chr4	41069279	41070125	chr4	39045038	39045039	846	enh	Organ devel. / renal	no	nonSig	6306262002	-2470000076	no	0	no	NA	NA	998003992	6037924152	3093812375	499001996	5489021956	5429141717	499001996	1061876248	nb	0	200	2	2	2	2	1
0.807809018	-0.001382446	0.999037273	ARL4AP2	Region_163	63	Region_163;ARL4AP2	chr4	41069279	41070125	chr4	40786109	40786110	846	enh	Organ devel. / renal	no	nonSig	5452045707	-1910000038	no	2022-03-01	yes	NA	NA	998003992	1996007984	3093812375	499001996	5489021956	5988023952	499001996	2994011976	nb	0	2025-05-03	1	1	1	1	2
0.811604148	0.000178779	0.999037273	LINC02265	Region_163	63	Region_163;LINC02265	chr4	41069279	41070125	chr4	40316484	40316485	846	enh	Organ devel. / renal	no	nonSig	5876676149	-4090000153	no	1951-01-01	no	NA	NA	998003992	1157684631	3093812375	9780439122	5489021956	2415169661	499001996	499001996	nb	0	0	1	2	1	1	2
0.813376452	0.000232124	0.999037273	AC096586.2	Region_163	63	Region_163;AC096586.2	chr4	41069279	41070125	chr4	44694385	44694386	846	enh	Organ devel. / renal	no	nonSig	6559219346	7400000095	no	NA	no	NA	NA	998003992	0	3093812375	2994011976	5489021956	3293413174	499001996	499001996	nb	0	11	1	1	1	1	NA
0.831996363	NA	0.999037273	AC024022.1	Region_163	63	Region_163;AC024022.1	chr4	41069279	41070125	chr4	42391267	42391268	846	enh	Organ devel. / renal	yes	nonSig	6120949499	-1230000019	no	0	no	NA	NA	998003992	8982035928	3093812375	4091816367	5489021956	5988023952	499001996	0.998003992	nb	0	0.5	1	1	1	1	1
0.834202991	NA	0.999037273	YIPF7	Region_163	63	Region_163;YIPF7	chr4	41069279	41070125	chr4	44678555	44678556	846	enh	Organ devel. / renal	no	nonSig	6557318285	8199999809	no	0	no	NA	NA	998003992	3283433134	3093812375	3992015968	5489021956	1056886228	499001996	8662674651	nb	0	2025-05-02	2	2	2	1	1
0.835173295	-0.001273785	0.999037273	AC098591.1	Region_163	63	Region_163;AC098591.1	chr4	41069279	41070125	chr4	39972796	39972797	846	enh	Organ devel. / renal	no	nonSig	6040001507	NA	no	0.25	no	NA	NA	998003992	1996007984	3093812375	998003992	5489021956	7984031936	499001996	3992015968	nb	0	3	1	1	1	1	1
0.851259336	NA	0.999037273	RPL12P20	Region_163	63	Region_163;RPL12P20	chr4	41069279	41070125	chr4	41389114	41389115	846	enh	Organ devel. / renal	no	nonSig	5503775707	-3579999924	no	0.87	no	NA	NA	998003992	3992015968	3093812375	5988023952	5489021956	3393213573	499001996	2994011976	nb	0	95.5	1	1	1	2	1
0.882633937	0.058413802	0.999037273	PHOX2B	Region_163	63	Region_163;PHOX2B	chr4	41069279	41070125	chr4	41748969	41748970	846	enh	Organ devel. / renal	yes	nonSig	5831769984	-1910000038	no	1963-02-01	no	NA	NA	998003992	4411177645	3093812375	119760479	5489021956	753493014	499001996	4311377246	nb	0	1153.5	2	2	2	2	2
0.905780403	NA	0.999037273	LINC02475	Region_163	63	Region_163;LINC02475	chr4	41069279	41070125	chr4	44016860	44016861	846	enh	Organ devel. / renal	no	nonSig	6469341081	NA	no	0	no	NA	NA	998003992	0.998003992	3093812375	998003992	5489021956	3493013972	499001996	0.998003992	nb	0	0.5	1	1	1	1	1
0.914102752	-0.00301024	0.999037273	SMIM14	Region_163	63	Region_163;SMIM14	chr4	41069279	41070125	chr4	39639089	39639090	846	enh	Organ devel. / renal	no	nonSig	6155393433	-1960000038	no	0.15	no	NA	NA	998003992	4031936128	3093812375	5988023952	5489021956	1158682635	499001996	8133732535	nb	0	23	2	2	2	2	1
0.919980889	NA	0.999037273	TLR10	Region_163	63	Region_163;TLR10	chr4	41069279	41070125	chr4	38782989	38782990	846	enh	Organ devel. / renal	no	nonSig	6359131127	NA	no	NA	no	NA	NA	998003992	2994011976	3093812375	8982035928	5489021956	1127744511	499001996	0	nb	0	0	1	1	1	1	NA
0.942435518	-0.000104098	0.999037273	AC098591.2	Region_163	63	Region_163;AC098591.2	chr4	41069279	41070125	chr4	39973441	39973442	846	enh	Organ devel. / renal	no	nonSig	603974596	NA	no	0.25	no	NA	NA	998003992	5988023952	3093812375	1996007984	5489021956	7984031936	499001996	6986027944	nb	0	54	1	1	1	2	1
0.946260907	NA	0.999037273	AC108210.1	Region_163	63	Region_163;AC108210.1	chr4	41069279	41070125	chr4	41894578	41894579	846	enh	Organ devel. / renal	yes	nonSig	5916165903	-9.5	no	1964-02-01	no	NA	NA	998003992	6986027944	3093812375	2095808383	5489021956	748502994	499001996	2994011976	nb	0	2025-05-11	1	1	1	1	2
0.951405862	-0.017699973	0.999037273	NDUFB4P12	Region_163	63	Region_163;NDUFB4P12	chr4	41069279	41070125	chr4	43898961	43898962	846	enh	Organ devel. / renal	no	nonSig	645160777	NA	no	NA	no	NA	NA	998003992	8982035928	3093812375	2994011976	5489021956	1097804391	499001996	1996007984	nb	0	0	1	1	1	1	NA
0.970293434	NA	0.999037273	AC111006.1	Region_163	63	Region_163;AC111006.1	chr4	41069279	41070125	chr4	42151027	42151028	846	enh	Organ devel. / renal	no	nonSig	603378632	-1019999981	no	0	no	NA	NA	998003992	5499001996	3093812375	119760479	5489021956	2674650699	499001996	1056886228	nb	0	NA	2	2	2	NA	1
0.998341156	-0.001853114	0.999037273	RPS7P7	Region_163	63	Region_163;RPS7P7	chr4	41069279	41070125	chr4	42471809	42471810	846	enh	Organ devel. / renal	no	nonSig	6146650116	-1510000038	no	2025-02-02	no	NA	NA	998003992	1996007984	3093812375	2994011976	5489021956	2195608782	499001996	2994011976	nb	0	0	1	1	1	1	2
0.999037273	0.001961634	0.999037273	AC098590.1	Region_163	63	Region_163;AC098590.1	chr4	41069279	41070125	chr4	43410936	43410937	846	enh	Organ devel. / renal	no	nonSig	636936635	NA	no	NA	no	NA	NA	998003992	0	3093812375	0.998003992	5489021956	1996007984	499001996	0.998003992	nb	0	0	1	1	1	1	NA
0.030065052	-0.003972785	0.989540173	LIAS	Region_166	82	Region_166;LIAS	chr4	41075978	41076763	chr4	39458999	39459000	785	enh	Primitive / embryonic	no	nonSig	6208704111	-3379999924	no	0	no	NA	NA	998003992	2894211577	3992015968	5988023952	2694610778	8183632735	1996007984	1638722555	other	0	72	2	2	2	2	1
0.077898314	0.01287817	0.989540173	FAM114A1	Region_166	82	Region_166;FAM114A1	chr4	41075978	41076763	chr4	38867676	38867677	785	enh	Primitive / embryonic	no	nonSig	6344058269	NA	no	1946-05-01	yes	NA	NA	998003992	2175648703	3992015968	3992015968	2694610778	4071856287	1996007984	3373253493	other	0	36	2	2	2	2	2
0.102510899	0.284731497	0.989540173	TMEM33	Region_166	82	Region_166;TMEM33	chr4	41075978	41076763	chr4	41935119	41935120	785	enh	Primitive / embryonic	yes	nonSig	5933667447	-1160000038	no	2025-08-04	yes	NA	NA	998003992	2774451098	3992015968	2694610778	2694610778	5748502994	1996007984	101497006	other	0	566	2	2	2	2	2
0.12012024	-0.008708579	0.989540173	N4BP2	Region_166	82	Region_166;N4BP2	chr4	41075978	41076763	chr4	40056825	40056826	785	enh	Primitive / embryonic	no	nonSig	6008238961	-1160000038	no	0.15	no	NA	NA	998003992	1226546906	3992015968	119760479	2694610778	75249501	1996007984	8592814371	other	0	596.5	2	2	2	2	1
0.159802711	0.000599887	0.989540173	LINC02265	Region_166	82	Region_166;LINC02265	chr4	41075978	41076763	chr4	40316484	40316485	785	enh	Primitive / embryonic	no	nonSig	5880523775	-4090000153	no	1951-01-01	no	NA	NA	998003992	1157684631	3992015968	9780439122	2694610778	2415169661	1996007984	499001996	other	0	0	1	2	1	1	2
0.17579829	-0.004628885	0.989540173	KLHL5	Region_166	82	Region_166;KLHL5	chr4	41075978	41076763	chr4	39045038	39045039	785	enh	Primitive / embryonic	no	nonSig	6307696879	-2470000076	no	0	no	NA	NA	998003992	6037924152	3992015968	499001996	2694610778	5429141717	1996007984	1061876248	other	0	200	2	2	2	2	1
0.182596409	0.000528332	0.989540173	BEND4	Region_166	82	Region_166;BEND4	chr4	41075978	41076763	chr4	42152877	42152878	785	enh	Primitive / embryonic	yes	nonSig	6031858282	-1119999981	no	0	no	NA	NA	998003992	2884231537	3992015968	5289421158	2694610778	377245509	1996007984	380239521	other	0	149.5	2	2	2	2	1
0.183360214	0.482130396	0.989540173	PDS5A	Region_166	82	Region_166;PDS5A	chr4	41075978	41076763	chr4	39977955	39977956	785	enh	Primitive / embryonic	no	nonSig	6040611042	-3990000153	no	0.25	no	NA	NA	998003992	5289421158	3992015968	4191616766	2694610778	7355289421	1996007984	6666666667	other	0	1146	2	2	2	2	1
0.207258615	NA	0.989540173	AC096734.1	Region_166	82	Region_166;AC096734.1	chr4	41075978	41076763	chr4	42706106	42706107	785	enh	Primitive / embryonic	yes	nonSig	6212012519	NA	no	NA	no	NA	NA	998003992	1996007984	3992015968	499001996	2694610778	1397205589	1996007984	3992015968	other	0	1	1	1	1	1	NA
0.217986917	NA	0.989540173	AC079921.2	Region_166	82	Region_166;AC079921.2	chr4	41075978	41076763	chr4	39133912	39133913	785	enh	Primitive / embryonic	no	nonSig	6288263761	-2470000076	no	NA	no	NA	NA	998003992	3992015968	3992015968	998003992	2694610778	4291417166	1996007984	3992015968	other	0	2025-05-07	1	1	1	1	NA
0.241777075	0.007925493	0.989540173	GUF1	Region_166	82	Region_166;GUF1	chr4	41075978	41076763	chr4	44678426	44678427	785	enh	Primitive / embryonic	no	nonSig	6556503074	9199999809	no	0	no	NA	NA	998003992	3253493014	3992015968	8982035928	2694610778	1038922156	1996007984	8203592814	other	0	902	2	2	2	2	1
0.268720321	0.020723829	0.989540173	ATP8A1	Region_166	82	Region_166;ATP8A1	chr4	41075978	41076763	chr4	42657104	42657105	785	enh	Primitive / embryonic	yes	nonSig	6198750807	NA	no	0	no	NA	NA	998003992	6067864271	3992015968	119760479	2694610778	1138722555	1996007984	8972055888	other	0	1253.5	2	2	2	2	1
0.269706256	-0.00114653	0.989540173	ATP1B1P1	Region_166	82	Region_166;ATP1B1P1	chr4	41075978	41076763	chr4	42029208	42029209	785	enh	Primitive / embryonic	no	nonSig	5978839906	9800000191	no	1946-01-01	no	NA	NA	998003992	5988023952	3992015968	1696606786	2694610778	3093812375	1996007984	5988023952	other	0	69.5	1	1	1	2	2
0.292293228	0.004718373	0.989540173	APBB2	Region_166	82	Region_166;APBB2	chr4	41075978	41076763	chr4	41216713	41216714	785	enh	Primitive / embryonic	yes	nonSig	5145972903	3259999847	yes	2025-02-03	yes	NA	NA	998003992	3992015968	3992015968	4590818363	2694610778	5329341317	1996007984	4141716567	other	0	228.5	2	2	2	2	2
0.319919386	0.186107305	0.989540173	UBE2K	Region_166	82	Region_166;UBE2K	chr4	41075978	41076763	chr4	39698043	39698044	785	enh	Primitive / embryonic	no	nonSig	6139228416	-1860000038	no	0	no	NA	NA	998003992	5898203593	3992015968	2594810379	2694610778	6816367265	1996007984	1008982036	other	0	187.5	2	2	2	2	1
0.330657414	-2.77E-05	0.989540173	TLR1	Region_166	82	Region_166;TLR1	chr4	41075978	41076763	chr4	38804790	38804791	785	enh	Primitive / embryonic	no	nonSig	6356252894	NA	no	NA	no	NA	NA	998003992	1397205589	3992015968	2195608782	2694610778	8283433134	1996007984	6986027944	other	0	5	1	1	1	1	NA
0.378604605	0.01357413	0.989540173	SMIM14	Region_166	82	Region_166;SMIM14	chr4	41075978	41076763	chr4	39639089	39639090	785	enh	Primitive / embryonic	no	nonSig	6157422918	NA	no	1937-03-01	yes	NA	NA	998003992	4031936128	3992015968	5988023952	2694610778	1158682635	1996007984	8133732535	other	0	23	2	2	2	2	2
0.425705992	0.04903578	0.989540173	LINC00682	Region_166	82	Region_166;LINC00682	chr4	41075978	41076763	chr4	41882610	41882611	785	enh	Primitive / embryonic	no	nonSig	5906252593	-1560000038	no	1964-02-01	no	NA	NA	998003992	1305389222	3992015968	2894211577	2694610778	4670658683	1996007984	1103792415	other	0	453.5	2	2	2	2	2
0.439929638	-0.170768709	0.989540173	PHOX2B	Region_166	82	Region_166;PHOX2B	chr4	41075978	41076763	chr4	41748969	41748970	785	enh	Primitive / embryonic	yes	nonSig	5827502385	-2420000076	no	1963-02-01	no	NA	NA	998003992	4411177645	3992015968	119760479	2694610778	753493014	1996007984	4311377246	other	0	1153.5	2	2	2	2	2
0.447373483	-0.00827697	0.989540173	WDR19	Region_166	82	Region_166;WDR19	chr4	41075978	41076763	chr4	39182403	39182404	785	enh	Primitive / embryonic	no	nonSig	6277282282	-2720000076	no	0	no	NA	NA	998003992	1397205589	3992015968	129740519	2694610778	1411177645	1996007984	4850299401	other	0	668.5	2	2	2	2	1
0.452104564	0.001633267	0.989540173	UGDH	Region_166	82	Region_166;UGDH	chr4	41075978	41076763	chr4	39528310	39528311	785	enh	Primitive / embryonic	no	nonSig	6189677522	-4090000153	no	1961-04-01	yes	NA	NA	998003992	6127744511	3992015968	1397205589	2694610778	6487025948	1996007984	9520958084	other	0	83	2	2	2	2	2
0.45613319	-0.00613399	0.989540173	GNPDA2	Region_166	82	Region_166;GNPDA2	chr4	41075978	41076763	chr4	44726594	44726595	785	enh	Primitive / embryonic	no	nonSig	6562272756	NA	no	0	no	NA	NA	998003992	3133732535	3992015968	119760479	2694610778	7135728543	1996007984	7265469062	other	0	293.5	2	2	2	2	1
0.496801649	-0.000429919	0.989540173	AC096586.2	Region_166	82	Region_166;AC096586.2	chr4	41075978	41076763	chr4	44694385	44694386	785	enh	Primitive / embryonic	no	nonSig	6558423186	9199999809	no	NA	no	NA	NA	998003992	0	3992015968	2994011976	2694610778	3293413174	1996007984	499001996	other	0	11	1	1	1	1	NA
0.498505769	NA	0.989540173	AC021148.1	Region_166	82	Region_166;AC021148.1	chr4	41075978	41076763	chr4	39480254	39480255	785	enh	Primitive / embryonic	no	nonSig	6202957505	NA	no	NA	no	NA	NA	998003992	2994011976	3992015968	499001996	2694610778	2594810379	1996007984	0.998003992	other	0	2025-05-02	1	1	1	1	NA
0.512915338	-0.001956569	0.989540173	AC095057.3	Region_166	82	Region_166;AC095057.3	chr4	41075978	41076763	chr4	40166674	40166675	785	enh	Primitive / embryonic	no	nonSig	5958708624	-1710000038	no	NA	no	NA	NA	998003992	0	3992015968	3992015968	2694610778	1497005988	1996007984	2994011976	other	0	2025-05-18	1	1	1	2	NA
0.527397083	0.000185064	0.989540173	AC108471.2	Region_166	82	Region_166;AC108471.2	chr4	41075978	41076763	chr4	39639139	39639140	785	enh	Primitive / embryonic	no	nonSig	6157407805	NA	no	1937-03-01	yes	NA	NA	998003992	376247505	3992015968	5988023952	2694610778	1141716567	1996007984	7744510978	other	0	12	2	2	2	2	2
0.533631956	-8.91E-05	0.989540173	RBM47	Region_166	82	Region_166;RBM47	chr4	41075978	41076763	chr4	40630874	40630875	785	enh	Primitive / embryonic	no	nonSig	5648460521	-2070000076	no	1959-01-01	no	NA	NA	998003992	3992015968	3992015968	5988023952	2694610778	5089820359	1996007984	3992015968	other	0	2	1	1	1	1	2
0.543708237	-5.40E-05	0.989540173	CHRNA9	Region_166	82	Region_166;CHRNA9	chr4	41075978	41076763	chr4	40335328	40335329	785	enh	Primitive / embryonic	no	nonSig	5869612441	-3279999924	no	NA	no	NA	NA	998003992	379241517	3992015968	1027944112	2694610778	1526946108	1996007984	0.998003992	other	0	0	1	1	1	1	NA
0.559697707	0.000327823	0.989540173	PABPC1P1	Region_166	82	Region_166;PABPC1P1	chr4	41075978	41076763	chr4	39973443	39973444	785	enh	Primitive / embryonic	no	nonSig	6042391991	-3990000153	no	0.25	no	NA	NA	998003992	5988023952	3992015968	1996007984	2694610778	7984031936	1996007984	5988023952	other	0	0	1	1	1	1	1
0.61528584	NA	0.989540173	AC096734.2	Region_166	82	Region_166;AC096734.2	chr4	41075978	41076763	chr4	42657495	42657496	785	enh	Primitive / embryonic	yes	nonSig	6198858245	NA	no	0	no	NA	NA	998003992	5538922156	3992015968	2395209581	2694610778	1146706587	1996007984	4610778443	other	0	0.5	2	2	2	1	1
0.625872724	-0.008224989	0.989540173	SHISA3	Region_166	82	Region_166;SHISA3	chr4	41075978	41076763	chr4	42397838	42397839	785	enh	Primitive / embryonic	yes	nonSig	6120927474	-2070000076	no	0	no	NA	NA	998003992	9680638723	3992015968	7784431138	2694610778	4780439122	1996007984	7684630739	other	0	2025-05-09	2	1	2	1	1
0.633620819	NA	0.989540173	UCHL1	Region_166	82	Region_166;UCHL1	chr4	41075978	41076763	chr4	41256412	41256413	785	enh	Primitive / embryonic	yes	nonSig	5254424804	1789999962	no	1953-01-01	no	NA	NA	998003992	1177644711	3992015968	2794411178	2694610778	6387225549	1996007984	2584830339	other	0	1531.5	2	2	2	2	2
0.643580168	NA	0.989540173	ZBTB12BP	Region_166	82	Region_166;ZBTB12BP	chr4	41075978	41076763	chr4	39771370	39771371	785	enh	Primitive / embryonic	no	nonSig	6115479704	-3579999924	no	NA	no	NA	NA	998003992	7984031936	3992015968	499001996	2694610778	3193612774	1996007984	499001996	other	0	0	1	1	1	1	NA
0.662173363	NA	0.989540173	AC105389.3	Region_166	82	Region_166;AC105389.3	chr4	41075978	41076763	chr4	41748292	41748293	785	enh	Primitive / embryonic	yes	nonSig	5827064772	-2020000076	no	1963-02-01	no	NA	NA	998003992	4441117764	3992015968	3992015968	2694610778	3952095808	1996007984	881237525	other	0	45.5	2	2	2	2	2
0.70407101	0.099383723	0.989540173	SLC30A9	Region_166	82	Region_166;SLC30A9	chr4	41075978	41076763	chr4	41990471	41990472	785	enh	Primitive / embryonic	yes	nonSig	5960807427	-1089999962	no	1975-01-01	no	NA	NA	998003992	2844311377	3992015968	1397205589	2694610778	7794411178	1996007984	1315369261	other	0	876	2	2	2	2	2
0.706699347	NA	0.989540173	UCHL1.AS1	Region_166	82	Region_166;UCHL1.AS1	chr4	41075978	41076763	chr4	41256726	41256727	785	enh	Primitive / embryonic	yes	nonSig	5255183224	1789999962	no	1953-01-01	no	NA	NA	998003992	5209580838	3992015968	6986027944	2694610778	7564870259	1996007984	1085828343	other	0	2025-05-01	2	2	2	1	2
0.726850258	-0.000434431	0.989540173	DCAF4L1	Region_166	82	Region_166;DCAF4L1	chr4	41075978	41076763	chr4	41981695	41981696	785	enh	Primitive / embryonic	yes	nonSig	5956615946	-1360000038	no	1975-01-01	no	NA	NA	998003992	1996007984	3992015968	2994011976	2694610778	6387225549	1996007984	0	other	0	10	1	1	1	1	2
0.731682519	0.000346351	0.989540173	AC098591.2	Region_166	82	Region_166;AC098591.2	chr4	41075978	41076763	chr4	39973441	39973442	785	enh	Primitive / embryonic	no	nonSig	6042392779	-3990000153	no	0.25	no	NA	NA	998003992	5988023952	3992015968	1996007984	2694610778	7984031936	1996007984	6986027944	other	0	54	1	1	1	2	1
0.745234158	0.00011387	0.989540173	NSUN7	Region_166	82	Region_166;NSUN7	chr4	41075978	41076763	chr4	40749896	40749897	785	enh	Primitive / embryonic	yes	nonSig	5513325494	-2239999962	no	NA	no	NA	NA	998003992	249500998	3992015968	249500998	2694610778	4341317365	1996007984	3922155689	other	0	39	2	2	2	2	NA
0.757004866	0.000175617	0.989540173	AC105389.1	Region_166	82	Region_166;AC105389.1	chr4	41075978	41076763	chr4	41794772	41794773	785	enh	Primitive / embryonic	yes	nonSig	5856129888	-2620000076	no	NA	no	NA	NA	998003992	2894211577	3992015968	2095808383	2694610778	4690618762	1996007984	5988023952	other	0	0	1	1	1	1	NA
0.780079757	NA	0.989540173	AC024022.1	Region_166	82	Region_166;AC024022.1	chr4	41075978	41076763	chr4	42391267	42391268	785	enh	Primitive / embryonic	yes	nonSig	6118761912	-1380000019	no	0	no	NA	NA	998003992	8982035928	3992015968	4091816367	2694610778	5988023952	1996007984	0.998003992	other	0	0.5	1	1	1	1	1
0.786176552	-0.000138969	0.989540173	AC096586.1	Region_166	82	Region_166;AC096586.1	chr4	41075978	41076763	chr4	44704404	44704405	785	enh	Primitive / embryonic	no	nonSig	6559624302	NA	no	NA	no	NA	NA	998003992	3992015968	3992015968	2894211577	2694610778	5089820359	1996007984	0.998003992	other	0	64.5	1	1	1	2	NA
0.793106575	NA	0.989540173	RPL12P20	Region_166	82	Region_166;RPL12P20	chr4	41075978	41076763	chr4	41389114	41389115	785	enh	Primitive / embryonic	no	nonSig	5494642901	-3990000153	no	0.87	no	NA	NA	998003992	3992015968	3992015968	5988023952	2694610778	3393213573	1996007984	2994011976	other	0	95.5	1	1	1	2	1
0.794467053	NA	0.989540173	YIPF7	Region_166	82	Region_166;YIPF7	chr4	41075978	41076763	chr4	44678555	44678556	785	enh	Primitive / embryonic	no	nonSig	6556518629	9199999809	no	0	no	NA	NA	998003992	3283433134	3992015968	3992015968	2694610778	1056886228	1996007984	8662674651	other	0	2025-05-02	2	2	2	1	1
0.83241302	4.20E-05	0.989540173	TMEM156	Region_166	82	Region_166;TMEM156	chr4	41075978	41076763	chr4	39032921	39032922	785	enh	Primitive / embryonic	no	nonSig	6310280271	-3279999924	no	0	no	NA	NA	998003992	8982035928	3992015968	1896207585	2694610778	7185628743	1996007984	2994011976	other	0	0	1	1	1	1	1
0.836792555	NA	0.989540173	TLR10	Region_166	82	Region_166;TLR10	chr4	41075978	41076763	chr4	38782989	38782990	785	enh	Primitive / embryonic	no	nonSig	6360401782	NA	no	NA	no	NA	NA	998003992	2994011976	3992015968	8982035928	2694610778	1127744511	1996007984	0	other	0	0	1	1	1	1	NA
0.846026505	0.000836087	0.989540173	AC098591.1	Region_166	82	Region_166;AC098591.1	chr4	41075978	41076763	chr4	39972796	39972797	785	enh	Primitive / embryonic	no	nonSig	6042646773	-3990000153	no	0.25	no	NA	NA	998003992	1996007984	3992015968	998003992	2694610778	7984031936	1996007984	3992015968	other	0	3	1	1	1	1	1
0.865882691	NA	0.989540173	LINC02475	Region_166	82	Region_166;LINC02475	chr4	41075978	41076763	chr4	44016860	44016861	785	enh	Primitive / embryonic	no	nonSig	6468361659	NA	no	0	no	NA	NA	998003992	0.998003992	3992015968	998003992	2694610778	3493013972	1996007984	0.998003992	other	0	0.5	1	1	1	1	1
0.875373943	-0.00202198	0.989540173	ARL4AP2	Region_166	82	Region_166;ARL4AP2	chr4	41075978	41076763	chr4	40786109	40786110	785	enh	Primitive / embryonic	no	nonSig	5462200274	-1910000038	no	1946-01-01	no	NA	NA	998003992	1996007984	3992015968	499001996	2694610778	5988023952	1996007984	2994011976	other	0	2025-05-03	1	1	1	1	2
0.89385166	-0.002978563	0.989540173	KRT18P25	Region_166	82	Region_166;KRT18P25	chr4	41075978	41076763	chr4	40020239	40020240	785	enh	Primitive / embryonic	no	nonSig	6023556154	-1110000038	no	0.89	no	NA	NA	998003992	0	3992015968	0	2694610778	1896207585	1996007984	3992015968	other	0	0	1	1	1	1	1
0.90161003	-0.001503678	0.989540173	LIMCH1	Region_166	82	Region_166;LIMCH1	chr4	41075978	41076763	chr4	41359606	41359607	785	enh	Primitive / embryonic	no	nonSig	5451545435	-3729999924	no	1946-01-01	no	NA	NA	998003992	7225548902	3992015968	2624750499	2694610778	494011976	1996007984	3892215569	other	0	1747.5	2	2	2	2	2
0.911902484	0.001546001	0.989540173	RFC1	Region_166	82	Region_166;RFC1	chr4	41075978	41076763	chr4	39366374	39366375	785	enh	Primitive / embryonic	no	nonSig	6232895271	-3379999924	no	0	no	NA	NA	998003992	2255489022	3992015968	3193612774	2694610778	3353293413	1996007984	8253493014	other	0	517.5	2	2	2	2	1
0.915870814	-8.68E-05	0.989540173	TLR6	Region_166	82	Region_166;TLR6	chr4	41075978	41076763	chr4	38856816	38856817	785	enh	Primitive / embryonic	no	nonSig	6346188811	NA	no	1946-05-01	yes	NA	NA	998003992	2994011976	3992015968	6986027944	2694610778	6986027944	1996007984	2994011976	other	0	1	1	1	1	1	2
0.91883984	0.016137162	0.989540173	AC098590.1	Region_166	82	Region_166;AC098590.1	chr4	41075978	41076763	chr4	43410936	43410937	785	enh	Primitive / embryonic	no	nonSig	6368133041	NA	no	NA	no	NA	NA	998003992	0	3992015968	0.998003992	2694610778	1996007984	1996007984	0.998003992	other	0	0	1	1	1	1	NA
0.933745748	NA	0.989540173	AC108210.1	Region_166	82	Region_166;AC108210.1	chr4	41075978	41076763	chr4	41894578	41894579	785	enh	Primitive / embryonic	yes	nonSig	5912655072	-1460000038	no	1964-02-01	no	NA	NA	998003992	6986027944	3992015968	2095808383	2694610778	748502994	1996007984	2994011976	other	0	2025-05-11	1	1	1	1	2
0.943596837	0.016751746	0.989540173	NDUFB4P12	Region_166	82	Region_166;NDUFB4P12	chr4	41075978	41076763	chr4	43898961	43898962	785	enh	Primitive / embryonic	no	nonSig	645058748	NA	no	0	no	NA	NA	998003992	8982035928	3992015968	2994011976	2694610778	1097804391	1996007984	1996007984	other	0	0	1	1	1	1	1
0.958539922	NA	0.989540173	AC111006.1	Region_166	82	Region_166;AC111006.1	chr4	41075978	41076763	chr4	42151027	42151028	785	enh	Primitive / embryonic	no	nonSig	6031111022	-1119999981	no	0	no	NA	NA	998003992	5499001996	3992015968	119760479	2694610778	2674650699	1996007984	1056886228	other	0	NA	2	2	2	NA	1
0.972768305	0.006627523	0.989540173	RPS7P7	Region_166	82	Region_166;RPS7P7	chr4	41075978	41076763	chr4	42471809	42471810	785	enh	Primitive / embryonic	no	nonSig	6144588528	-1510000038	no	0	no	NA	NA	998003992	1996007984	3992015968	2994011976	2694610778	2195608782	1996007984	2994011976	other	0	0	1	1	1	1	1
0.993078473	-6.17E-05	0.993078473	AC106052.1	Region_166	82	Region_166;AC106052.1	chr4	41075978	41076763	chr4	41989236	41989237	785	enh	Primitive / embryonic	no	nonSig	5960220023	NA	no	1975-01-01	no	NA	NA	998003992	1097804391	3992015968	3093812375	2694610778	3992015968	1996007984	3093812375	other	0	2	1	1	1	1	2
0.030217294	-0.263758312	0.85351622	PHOX2B	Region_17	55	Region_17;PHOX2B	chr4	40797689	40797952	chr4	41748969	41748970	263	open	Placental / trophoblast	yes	nonSig	597818828	NA	no	0	no	NA	NA	0	4411177645	0.998003992	119760479	379241517	753493014	2994011976	4311377246	other	0	1153.5	2	2	2	2	1
0.043539288	-0.008561766	0.85351622	AC096586.1	Region_17	55	Region_17;AC096586.1	chr4	40797689	40797952	chr4	44704404	44704405	263	open	Placental / trophoblast	no	nonSig	6591782492	NA	no	0	no	NA	NA	0	3992015968	0.998003992	2894211577	379241517	5089820359	2994011976	0.998003992	other	0	64.5	1	1	1	2	1
0.061880303	-0.057543548	0.85351622	SLC30A9	Region_17	55	Region_17;SLC30A9	chr4	40797689	40797952	chr4	41990471	41990472	263	open	Placental / trophoblast	yes	nonSig	6076465307	15	no	1995-01-01	no	NA	NA	0	2844311377	0.998003992	1397205589	379241517	7794411178	2994011976	1315369261	other	0	876	2	2	2	2	2
0.121621369	NA	0.85351622	TLR6	Region_17	55	Region_17;TLR6	chr4	40797689	40797952	chr4	38856816	38856817	263	open	Placental / trophoblast	no	nonSig	6287996895	NA	no	2025-08-02	no	NA	NA	0	2994011976	0.998003992	6986027944	379241517	6986027944	2994011976	2994011976	other	0	1	1	1	1	1	2
0.126066464	-0.001039838	0.85351622	SHISA3	Region_17	55	Region_17;SHISA3	chr4	40797689	40797952	chr4	42397838	42397839	263	open	Placental / trophoblast	yes	nonSig	6204089038	-1870000076	no	0.26	no	NA	NA	0	9680638723	0.998003992	7784431138	379241517	4780439122	2994011976	7684630739	other	0	2025-05-09	2	1	2	1	1
0.127985845	0.012196914	0.85351622	ARL4AP2	Region_17	55	Region_17;ARL4AP2	chr4	40797689	40797952	chr4	40786109	40786110	263	open	Placental / trophoblast	no	nonSig	4063671054	2025-05-13	no	1937-04-01	yes	NA	NA	0	1996007984	0.998003992	499001996	379241517	5988023952	2994011976	2994011976	other	0	2025-05-03	1	1	1	1	2
0.129409903	0.096346485	0.85351622	AC098590.1	Region_17	55	Region_17;AC098590.1	chr4	40797689	40797952	chr4	43410936	43410937	263	open	Placental / trophoblast	no	nonSig	641713675	-58	no	NA	no	NA	NA	0	0	0.998003992	0.998003992	379241517	1996007984	2994011976	0.998003992	other	0	0	1	1	1	1	NA
0.143918612	-0.012769594	0.85351622	WDR19	Region_17	55	Region_17;WDR19	chr4	40797689	40797952	chr4	39182403	39182404	263	open	Placental / trophoblast	no	nonSig	620824916	NA	no	0	no	NA	NA	0	1397205589	0.998003992	129740519	379241517	1411177645	2994011976	4850299401	other	0	668.5	2	2	2	2	1
0.167439102	NA	0.85351622	AC106052.1	Region_17	55	Region_17;AC106052.1	chr4	40797689	40797952	chr4	41989236	41989237	263	open	Placental / trophoblast	no	nonSig	6076015309	15	no	1995-01-01	no	NA	NA	0	1097804391	0.998003992	3093812375	379241517	3992015968	2994011976	3093812375	other	0	2	1	1	1	1	2
0.171751127	NA	0.85351622	LINC02265	Region_17	55	Region_17;LINC02265	chr4	40797689	40797952	chr4	40316484	40316485	263	open	Placental / trophoblast	no	nonSig	5682329229	2389999962	no	1952-04-01	yes	NA	NA	0	1157684631	0.998003992	9780439122	379241517	2415169661	2994011976	499001996	other	0	0	1	2	1	1	2
0.172770812	NA	0.85351622	AC096586.2	Region_17	55	Region_17;AC096586.2	chr4	40797689	40797952	chr4	44694385	44694386	263	open	Placental / trophoblast	no	nonSig	6590667213	NA	no	0	no	NA	NA	0	0	0.998003992	2994011976	379241517	3293413174	2994011976	499001996	other	0	11	1	1	1	1	1
0.173596519	0.004363571	0.85351622	UGDH	Region_17	55	Region_17;UGDH	chr4	40797689	40797952	chr4	39528310	39528311	263	open	Placental / trophoblast	no	nonSig	6103590967	-8199999809	no	0.64	no	NA	NA	0	6127744511	0.998003992	1397205589	379241517	6487025948	2994011976	9520958084	other	0	83	2	2	2	2	1
0.203743206	-0.056124231	0.873506614	LINC00682	Region_17	55	Region_17;LINC00682	chr4	40797689	40797952	chr4	41882610	41882611	263	open	Placental / trophoblast	no	nonSig	6035292824	-2570000076	no	1982-02-01	no	NA	NA	0	1305389222	0.998003992	2894211577	379241517	4670658683	2994011976	1103792415	other	0	453.5	2	2	2	2	2
0.213493793	0.025775554	0.873506614	RFC1	Region_17	55	Region_17;RFC1	chr4	40797689	40797952	chr4	39366374	39366375	263	open	Placental / trophoblast	no	nonSig	6155734919	-2570000076	no	1956-01-01	no	NA	NA	0	2255489022	0.998003992	3193612774	379241517	3353293413	2994011976	8253493014	other	0	517.5	2	2	2	2	2
0.222317996	0.00592562	0.873506614	GUF1	Region_17	55	Region_17;GUF1	chr4	40797689	40797952	chr4	44678426	44678427	263	open	Placental / trophoblast	no	nonSig	6588884778	NA	no	0	no	NA	NA	0	3253493014	0.998003992	8982035928	379241517	1038922156	2994011976	8203592814	other	0	902	2	2	2	2	1
0.242253773	0.057724929	0.873506614	RPS7P7	Region_17	55	Region_17;RPS7P7	chr4	40797689	40797952	chr4	42471809	42471810	263	open	Placental / trophoblast	no	nonSig	6223718353	-2670000076	no	0.2	no	NA	NA	0	1996007984	0.998003992	2994011976	379241517	2195608782	2994011976	2994011976	other	0	0	1	1	1	1	1
0.251688346	-0.003964957	0.873506614	ATP8A1	Region_17	55	Region_17;ATP8A1	chr4	40797689	40797952	chr4	42657104	42657105	263	open	Placental / trophoblast	yes	nonSig	6269314898	-4190000153	no	0.01	no	NA	NA	0	6067864271	0.998003992	119760479	379241517	1138722555	2994011976	8972055888	other	0	1253.5	2	2	2	2	1
0.277873619	-0.002849058	0.908253335	AC095057.3	Region_17	55	Region_17;AC095057.3	chr4	40797689	40797952	chr4	40166674	40166675	263	open	Placental / trophoblast	no	nonSig	5800038995	3359999847	yes	1994-03-01	yes	NA	NA	0	0	0.998003992	3992015968	379241517	1497005988	2994011976	2994011976	other	0	2025-05-18	1	1	1	2	2
0.313196653	-0.001313791	0.908253335	PABPC1P1	Region_17	55	Region_17;PABPC1P1	chr4	40797689	40797952	chr4	39973443	39973444	263	open	Placental / trophoblast	no	nonSig	5916056321	-2870000076	no	2015-01-01	no	NA	NA	0	5988023952	0.998003992	1996007984	379241517	7984031936	2994011976	5988023952	other	0	0	1	1	1	1	1
0.328551769	0.000270267	0.908253335	RBM47	Region_17	55	Region_17;RBM47	chr4	40797689	40797952	chr4	40630874	40630875	263	open	Placental / trophoblast	no	nonSig	5222232496	22	no	1978-02-01	no	NA	NA	0	3992015968	0.998003992	5988023952	379241517	5089820359	2994011976	3992015968	other	0	2	1	1	1	1	2
0.358865756	NA	0.908253335	AC096734.1	Region_17	55	Region_17;AC096734.1	chr4	40797689	40797952	chr4	42706106	42706107	263	open	Placental / trophoblast	yes	nonSig	6280613422	NA	no	NA	no	NA	NA	0	1996007984	0.998003992	499001996	379241517	1397205589	2994011976	3992015968	other	0	1	1	1	1	1	NA
0.362881156	0.000315472	0.908253335	ATP1B1P1	Region_17	55	Region_17;ATP1B1P1	chr4	40797689	40797952	chr4	42029208	42029209	263	open	Placental / trophoblast	no	nonSig	609034836	1629999924	no	1999-05-01	yes	NA	NA	0	5988023952	0.998003992	1696606786	379241517	3093812375	2994011976	5988023952	other	0	69.5	1	1	1	2	2
0.364658926	0.005866633	0.908253335	FAM114A1	Region_17	55	Region_17;FAM114A1	chr4	40797689	40797952	chr4	38867676	38867677	263	open	Placental / trophoblast	no	nonSig	6285560009	NA	no	2025-08-02	no	NA	NA	0	2175648703	0.998003992	3992015968	379241517	4071856287	2994011976	3373253493	other	0	36	2	2	2	2	2
0.379401541	NA	0.908253335	AC079921.2	Region_17	55	Region_17;AC079921.2	chr4	40797689	40797952	chr4	39133912	39133913	263	open	Placental / trophoblast	no	nonSig	6221094855	NA	no	0.24	no	NA	NA	0	3992015968	0.998003992	998003992	379241517	4291417166	2994011976	3992015968	other	0	2025-05-07	1	1	1	1	1
0.384853108	-0.004522287	0.908253335	N4BP2	Region_17	55	Region_17;N4BP2	chr4	40797689	40797952	chr4	40056825	40056826	263	open	Placental / trophoblast	no	nonSig	5869737906	1989999962	no	2025-02-04	yes	NA	NA	0	1226546906	0.998003992	119760479	379241517	75249501	2994011976	8592814371	other	0	596.5	2	2	2	2	2
0.406079906	0.000889424	0.921489017	APBB2	Region_17	55	Region_17;APBB2	chr4	40797689	40797952	chr4	41216713	41216714	263	open	Placental / trophoblast	yes	nonSig	5621966228	3659999847	yes	2026-04-01	yes	NA	NA	0	3992015968	0.998003992	4590818363	379241517	5329341317	2994011976	4141716567	other	0	228.5	2	2	2	2	2
0.433240391	0.001714687	0.946710485	NSUN7	Region_17	55	Region_17;NSUN7	chr4	40797689	40797952	chr4	40749896	40749897	263	open	Placental / trophoblast	yes	nonSig	4679355205	3709999847	yes	2013-03-01	yes	NA	NA	0	249500998	0.998003992	249500998	379241517	4341317365	2994011976	3922155689	other	0	39	2	2	2	2	2
0.462821027	-0.009658832	0.951038404	BEND4	Region_17	55	Region_17;BEND4	chr4	40797689	40797952	chr4	42152877	42152878	263	open	Placental / trophoblast	yes	nonSig	6131915256	2910000038	yes	1944-01-01	no	NA	NA	0	2884231537	0.998003992	5289421158	379241517	377245509	2994011976	380239521	other	0	149.5	2	2	2	2	2
0.467459555	0.003945842	0.951038404	AC098591.1	Region_17	55	Region_17;AC098591.1	chr4	40797689	40797952	chr4	39972796	39972797	263	open	Placental / trophoblast	no	nonSig	5916397092	-2870000076	no	2015-01-01	no	NA	NA	0	1996007984	0.998003992	998003992	379241517	7984031936	2994011976	3992015968	other	0	3	1	1	1	1	1
0.503733478	-0.07010616	0.972401606	NDUFB4P12	Region_17	55	Region_17;NDUFB4P12	chr4	40797689	40797952	chr4	43898961	43898962	263	open	Placental / trophoblast	no	nonSig	6491503027	NA	no	NA	no	NA	NA	0	8982035928	0.998003992	2994011976	379241517	1097804391	2994011976	1996007984	other	0	0	1	1	1	1	NA
0.64613191	-0.052195542	0.972401606	PDS5A	Region_17	55	Region_17;PDS5A	chr4	40797689	40797952	chr4	39977955	39977956	263	open	Placental / trophoblast	no	nonSig	5913672419	-2870000076	no	2015-01-01	no	NA	NA	0	5289421158	0.998003992	4191616766	379241517	7355289421	2994011976	6666666667	other	0	1146	2	2	2	2	1
0.654406024	0.000232384	0.972401606	TMEM156	Region_17	55	Region_17;TMEM156	chr4	40797689	40797952	chr4	39032921	39032922	263	open	Placental / trophoblast	no	nonSig	6246687374	-2820000076	no	0.12	no	NA	NA	0	8982035928	0.998003992	1896207585	379241517	7185628743	2994011976	2994011976	other	0	0	1	1	1	1	1
0.659096073	NA	0.972401606	AC021148.1	Region_17	55	Region_17;AC021148.1	chr4	40797689	40797952	chr4	39480254	39480255	263	open	Placental / trophoblast	no	nonSig	6119728867	-1310000038	no	NA	no	NA	NA	0	2994011976	0.998003992	499001996	379241517	2594810379	2994011976	0.998003992	other	0	2025-05-02	1	1	1	1	NA
0.666825738	-0.003609695	0.972401606	SMIM14	Region_17	55	Region_17;SMIM14	chr4	40797689	40797952	chr4	39639089	39639090	263	open	Placental / trophoblast	no	nonSig	6063933149	-3279999924	no	0.78	no	NA	NA	0	4031936128	0.998003992	5988023952	379241517	1158682635	2994011976	8133732535	other	0	23	2	2	2	2	1
0.679382438	0.00276789	0.972401606	LIMCH1	Region_17	55	Region_17;LIMCH1	chr4	40797689	40797952	chr4	41359606	41359607	263	open	Placental / trophoblast	no	nonSig	5749468856	-3129999924	no	1943-01-01	no	NA	NA	0	7225548902	0.998003992	2624750499	379241517	494011976	2994011976	3892215569	other	0	1747.5	2	2	2	2	2
0.711759246	0.000156185	0.972401606	AC105389.1	Region_17	55	Region_17;AC105389.1	chr4	40797689	40797952	chr4	41794772	41794773	263	open	Placental / trophoblast	yes	nonSig	5998616743	-4590000153	no	0.94	no	NA	NA	0	2894211577	0.998003992	2095808383	379241517	4690618762	2994011976	5988023952	other	0	0	1	1	1	1	1
0.71490409	-0.00048138	0.972401606	GNPDA2	Region_17	55	Region_17;GNPDA2	chr4	40797689	40797952	chr4	44726594	44726595	263	open	Placental / trophoblast	no	nonSig	6594242455	NA	no	0	no	NA	NA	0	3133732535	0.998003992	119760479	379241517	7135728543	2994011976	7265469062	other	0	293.5	2	2	2	2	1
0.727389583	0.000232729	0.972401606	CHRNA9	Region_17	55	Region_17;CHRNA9	chr4	40797689	40797952	chr4	40335328	40335329	263	open	Placental / trophoblast	no	nonSig	5664980255	2410000038	no	2025-07-03	yes	NA	NA	0	379241517	0.998003992	1027944112	379241517	1526946108	2994011976	0.998003992	other	0	0	1	1	1	1	2
0.753333302	-0.002570935	0.972401606	KLHL5	Region_17	55	Region_17;KLHL5	chr4	40797689	40797952	chr4	39045038	39045039	263	open	Placental / trophoblast	no	nonSig	6243695197	-2820000076	no	0.15	no	NA	NA	0	6037924152	0.998003992	499001996	379241517	5429141717	2994011976	1061876248	other	0	200	2	2	2	2	1
0.758232841	NA	0.972401606	ZBTB12BP	Region_17	55	Region_17;ZBTB12BP	chr4	40797689	40797952	chr4	39771370	39771371	263	open	Placental / trophoblast	no	nonSig	6011281946	-4690000153	no	0.94	no	NA	NA	0	7984031936	0.998003992	499001996	379241517	3193612774	2994011976	499001996	other	0	0	1	1	1	1	1
0.759142833	-0.170823587	0.972401606	TMEM33	Region_17	55	Region_17;TMEM33	chr4	40797689	40797952	chr4	41935119	41935120	263	open	Placental / trophoblast	yes	nonSig	6055824248	-2179999924	no	1933-01-01	no	NA	NA	0	2774451098	0.998003992	2694610778	379241517	5748502994	2994011976	101497006	other	0	566	2	2	2	2	1
0.760298421	NA	0.972401606	UCHL1	Region_17	55	Region_17;UCHL1	chr4	40797689	40797952	chr4	41256412	41256413	263	open	Placental / trophoblast	yes	nonSig	566130145	3060000038	yes	1988-02-01	no	NA	NA	0	1177644711	0.998003992	2794411178	379241517	6387225549	2994011976	2584830339	other	0	1531.5	2	2	2	2	2
0.778526392	0.000137587	0.972401606	DCAF4L1	Region_17	55	Region_17;DCAF4L1	chr4	40797689	40797952	chr4	41981695	41981696	263	open	Placental / trophoblast	yes	nonSig	6073257424	15	no	1995-01-01	no	NA	NA	0	1996007984	0.998003992	2994011976	379241517	6387225549	2994011976	0	other	0	10	1	1	1	1	2
0.780429574	NA	0.972401606	AC096734.2	Region_17	55	Region_17;AC096734.2	chr4	40797689	40797952	chr4	42657495	42657496	263	open	Placental / trophoblast	yes	nonSig	6269406225	-4190000153	no	0.01	no	NA	NA	0	5538922156	0.998003992	2395209581	379241517	1146706587	2994011976	4610778443	other	0	0.5	2	2	2	1	1
0.783765738	NA	0.972401606	UCHL1.AS1	Region_17	55	Region_17;UCHL1.AS1	chr4	40797689	40797952	chr4	41256726	41256727	263	open	Placental / trophoblast	yes	nonSig	5661598797	3060000038	yes	1988-02-01	no	NA	NA	0	5209580838	0.998003992	6986027944	379241517	7564870259	2994011976	1085828343	other	0	2025-05-01	2	2	2	1	2
0.795650426	NA	0.972401606	AC105389.3	Region_17	55	Region_17;AC105389.3	chr4	40797689	40797952	chr4	41748292	41748293	263	open	Placental / trophoblast	yes	nonSig	5977879009	NA	no	0	no	NA	NA	0	4441117764	0.998003992	3992015968	379241517	3952095808	2994011976	881237525	other	0	45.5	2	2	2	2	1
0.835805592	NA	0.972401606	RPL12P20	Region_17	55	Region_17;RPL12P20	chr4	40797689	40797952	chr4	41389114	41389115	263	open	Placental / trophoblast	no	nonSig	577170651	-2370000076	no	1957-02-01	no	NA	NA	0	3992015968	0.998003992	5988023952	379241517	3393213573	2994011976	2994011976	other	0	95.5	1	1	1	2	2
0.845223912	NA	0.972401606	AC024022.1	Region_17	55	Region_17;AC024022.1	chr4	40797689	40797952	chr4	42391267	42391268	263	open	Placental / trophoblast	yes	nonSig	6202301645	-1870000076	no	0	no	NA	NA	0	8982035928	0.998003992	4091816367	379241517	5988023952	2994011976	0.998003992	other	0	0.5	1	1	1	1	1
0.850243453	0.005568839	0.972401606	KRT18P25	Region_17	55	Region_17;KRT18P25	chr4	40797689	40797952	chr4	40020239	40020240	263	open	Placental / trophoblast	no	nonSig	5890671909	-7300000191	no	2025-11-04	yes	NA	NA	0	0	0.998003992	0	379241517	1896207585	2994011976	3992015968	other	0	0	1	1	1	1	2
0.851319871	-0.00010688	0.972401606	AC098591.2	Region_17	55	Region_17;AC098591.2	chr4	40797689	40797952	chr4	39973441	39973442	263	open	Placental / trophoblast	no	nonSig	5916057375	-2870000076	no	2015-01-01	no	NA	NA	0	5988023952	0.998003992	1996007984	379241517	7984031936	2994011976	6986027944	other	0	54	1	1	1	2	1
0.858855653	0.205602674	0.972401606	UBE2K	Region_17	55	Region_17;UBE2K	chr4	40797689	40797952	chr4	39698043	39698044	263	open	Placental / trophoblast	no	nonSig	6041252504	NA	no	1983-03-01	yes	NA	NA	0	5898203593	0.998003992	2594810379	379241517	6816367265	2994011976	1008982036	other	0	187.5	2	2	2	2	2
0.86008027	NA	0.972401606	YIPF7	Region_17	55	Region_17;YIPF7	chr4	40797689	40797952	chr4	44678555	44678556	263	open	Placental / trophoblast	no	nonSig	6588899215	NA	no	0	no	NA	NA	0	3283433134	0.998003992	3992015968	379241517	1056886228	2994011976	8662674651	other	0	2025-05-02	2	2	2	1	1
0.913710847	NA	0.972401606	TLR10	Region_17	55	Region_17;TLR10	chr4	40797689	40797952	chr4	38782989	38782990	263	open	Placental / trophoblast	no	nonSig	6304210171	NA	no	NA	no	NA	NA	0	2994011976	0.998003992	8982035928	379241517	1127744511	2994011976	0	other	0	0	1	1	1	1	NA
0.916423603	-0.00140229	0.972401606	LIAS	Region_17	55	Region_17;LIAS	chr4	40797689	40797952	chr4	39458999	39459000	263	open	Placental / trophoblast	no	nonSig	6126679695	NA	no	2013-04-01	yes	NA	NA	0	2894211577	0.998003992	5988023952	379241517	8183632735	2994011976	1638722555	other	0	72	2	2	2	2	2
0.917384349	NA	0.972401606	LINC02475	Region_17	55	Region_17;LINC02475	chr4	40797689	40797952	chr4	44016860	44016861	263	open	Placental / trophoblast	no	nonSig	6507708564	NA	no	0	no	NA	NA	0	0.998003992	0.998003992	998003992	379241517	3493013972	2994011976	0.998003992	other	0	0.5	1	1	1	1	1
0.938207552	-0.000244776	0.972401606	AC108471.2	Region_17	55	Region_17;AC108471.2	chr4	40797689	40797952	chr4	39639139	39639140	263	open	Placental / trophoblast	no	nonSig	6063914407	-3279999924	no	0.78	no	NA	NA	0	376247505	0.998003992	5988023952	379241517	1141716567	2994011976	7744510978	other	0	12	2	2	2	2	1
0.946166124	NA	0.972401606	AC108210.1	Region_17	55	Region_17;AC108210.1	chr4	40797689	40797952	chr4	41894578	41894579	263	open	Placental / trophoblast	yes	nonSig	6040058538	-2570000076	no	1982-02-01	no	NA	NA	0	6986027944	0.998003992	2095808383	379241517	748502994	2994011976	2994011976	other	0	2025-05-11	1	1	1	1	2
0.955920223	0.000144723	0.972401606	TLR1	Region_17	55	Region_17;TLR1	chr4	40797689	40797952	chr4	38804790	38804791	263	open	Placental / trophoblast	no	nonSig	6299485071	NA	no	0	no	NA	NA	0	1397205589	0.998003992	2195608782	379241517	8283433134	2994011976	6986027944	other	0	5	1	1	1	1	1
0.977638828	NA	0.977638828	AC111006.1	Region_17	55	Region_17;AC111006.1	chr4	40797689	40797952	chr4	42151027	42151028	263	open	Placental / trophoblast	no	nonSig	613132187	2910000038	yes	1944-01-01	no	NA	NA	0	5499001996	0.998003992	119760479	379241517	2674650699	2994011976	1056886228	other	0	NA	2	2	2	NA	2
0.000207316	-0.231139858	0.012231637	NDUFB4P12	Region_171	63	Region_171;NDUFB4P12	chr4	41091090	41091401	chr4	43898961	43898962	311	none	none	no	sig	6448329046	-3729999924	no	0	no	NA	NA	0.998003992	8982035928	2994011976	2994011976	3293413174	1097804391	3992015968	1996007984	noEF	780	0	1	1	1	1	1
0.029855781	0.085163894	0.854878542	RPS7P7	Region_171	63	Region_171;RPS7P7	chr4	41091090	41091401	chr4	42471809	42471810	311	none	none	no	nonSig	6140007468	-1510000038	no	0	no	NA	NA	0.998003992	1996007984	2994011976	2994011976	3293413174	2195608782	3992015968	2994011976	noEF	780	0	1	1	1	1	1
0.069394905	0.026132946	0.854878542	KRT18P25	Region_171	63	Region_171;KRT18P25	chr4	41091090	41091401	chr4	40020239	40020240	311	none	none	no	nonSig	6029728641	-1369999981	no	0.88	no	NA	NA	0.998003992	0	2994011976	0	3293413174	1896207585	3992015968	3992015968	noEF	780	0	1	1	1	1	1
0.072296313	NA	0.854878542	AC105389.1	Region_171	63	Region_171;AC105389.1	chr4	41091090	41091401	chr4	41794772	41794773	311	none	none	yes	nonSig	5847184458	-3679999924	no	NA	no	NA	NA	0.998003992	2894211577	2994011976	2095808383	3293413174	4690618762	3992015968	5988023952	noEF	780	0	1	1	1	1	NA
0.072447334	-0.145156128	0.854878542	PDS5A	Region_171	63	Region_171;PDS5A	chr4	41091090	41091401	chr4	39977955	39977956	311	none	none	no	nonSig	6046547448	-2839999962	no	1963-01-01	no	NA	NA	0.998003992	5289421158	2994011976	4191616766	3293413174	7355289421	3992015968	6666666667	noEF	780	1146	2	2	2	2	2
0.14130521	0.000710435	0.878358614	TLR6	Region_171	63	Region_171;TLR6	chr4	41091090	41091401	chr4	38856816	38856817	311	none	none	no	nonSig	6349136237	-3829999924	no	1946-05-01	yes	NA	NA	0.998003992	2994011976	2994011976	6986027944	3293413174	6986027944	3992015968	2994011976	noEF	780	1	1	1	1	1	2
0.144307223	-0.001649938	0.878358614	NSUN7	Region_171	63	Region_171;NSUN7	chr4	41091090	41091401	chr4	40749896	40749897	311	none	none	yes	nonSig	5533000112	-2220000076	no	NA	no	NA	NA	0.998003992	249500998	2994011976	249500998	3293413174	4341317365	3992015968	3922155689	noEF	780	39	2	2	2	2	NA
0.148931382	NA	0.878358614	LINC02265	Region_171	63	Region_171;LINC02265	chr4	41091090	41091401	chr4	40316484	40316485	311	none	none	no	nonSig	5889080296	-2470000076	no	1952-01-01	no	NA	NA	0.998003992	1157684631	2994011976	9780439122	3293413174	2415169661	3992015968	499001996	noEF	780	0	1	2	1	1	2
0.158546608	0.001265342	0.878358614	LIAS	Region_171	63	Region_171;LIAS	chr4	41091090	41091401	chr4	39458999	39459000	311	none	none	no	nonSig	6212744104	-3379999924	no	0	no	NA	NA	0.998003992	2894211577	2994011976	5988023952	3293413174	8183632735	3992015968	1638722555	noEF	780	72	2	2	2	2	1
0.168377683	NA	0.878358614	CHRNA9	Region_171	63	Region_171;CHRNA9	chr4	41091090	41091401	chr4	40335328	40335329	311	none	none	no	nonSig	5878384477	-2370000076	no	NA	no	NA	NA	0.998003992	379241517	2994011976	1027944112	3293413174	1526946108	3992015968	0.998003992	noEF	780	0	1	1	1	1	NA
0.173814714	NA	0.878358614	AC098591.2	Region_171	63	Region_171;AC098591.2	chr4	41091090	41091401	chr4	39973441	39973442	311	none	none	no	nonSig	6048305045	-2839999962	no	1963-01-01	no	NA	NA	0.998003992	5988023952	2994011976	1996007984	3293413174	7984031936	3992015968	6986027944	noEF	780	54	1	1	1	2	2
0.186958186	0.001404602	0.878358614	AC108471.2	Region_171	63	Region_171;AC108471.2	chr4	41091090	41091401	chr4	39639139	39639140	311	none	none	no	nonSig	6161951661	NA	no	1937-03-01	yes	NA	NA	0.998003992	376247505	2994011976	5988023952	3293413174	1141716567	3992015968	7744510978	noEF	780	12	2	2	2	2	2
0.210051066	-0.006004351	0.878358614	AC096586.1	Region_171	63	Region_171;AC096586.1	chr4	41091090	41091401	chr4	44704404	44704405	311	none	none	no	nonSig	6557868322	NA	no	NA	no	NA	NA	0.998003992	3992015968	2994011976	2894211577	3293413174	5089820359	3992015968	0.998003992	noEF	780	64.5	1	1	1	2	NA
0.235326618	0.00119564	0.878358614	AC096734.1	Region_171	63	Region_171;AC096734.1	chr4	41091090	41091401	chr4	42706106	42706107	311	none	none	yes	nonSig	620809319	-4090000153	no	NA	no	NA	NA	0.998003992	1996007984	2994011976	499001996	3293413174	1397205589	3992015968	3992015968	noEF	780	1	1	1	1	1	NA
0.237835557	0.004801483	0.878358614	AC098591.1	Region_171	63	Region_171;AC098591.1	chr4	41091090	41091401	chr4	39972796	39972797	311	none	none	no	nonSig	6048555606	-2839999962	no	1963-01-01	no	NA	NA	0.998003992	1996007984	2994011976	998003992	3293413174	7984031936	3992015968	3992015968	noEF	780	3	1	1	1	1	2
0.25318342	NA	0.878358614	DCAF4L1	Region_171	63	Region_171;DCAF4L1	chr4	41091090	41091401	chr4	41981695	41981696	311	none	none	yes	nonSig	5949533447	-7699999809	no	1975-01-01	no	NA	NA	0.998003992	1996007984	2994011976	2994011976	3293413174	6387225549	3992015968	0	noEF	780	10	1	1	1	1	2
0.272250202	0.007737315	0.878358614	ARL4AP2	Region_171	63	Region_171;ARL4AP2	chr4	41091090	41091401	chr4	40786109	40786110	311	none	none	no	nonSig	548427136	-2329999924	no	1947-01-01	no	NA	NA	0.998003992	1996007984	2994011976	499001996	3293413174	5988023952	3992015968	2994011976	noEF	780	2025-05-03	1	1	1	1	2
0.296134071	-0.007393355	0.878358614	FAM114A1	Region_171	63	Region_171;FAM114A1	chr4	41091090	41091401	chr4	38867676	38867677	311	none	none	no	nonSig	6347020141	-3829999924	no	1946-05-01	yes	NA	NA	0.998003992	2175648703	2994011976	3992015968	3293413174	4071856287	3992015968	3373253493	noEF	780	36	2	2	2	2	2
0.299920235	0.004422774	0.878358614	RFC1	Region_171	63	Region_171;RFC1	chr4	41091090	41091401	chr4	39366374	39366375	311	none	none	no	nonSig	623671734	NA	no	1975-01-01	no	NA	NA	0.998003992	2255489022	2994011976	3193612774	3293413174	3353293413	3992015968	8253493014	noEF	780	517.5	2	2	2	2	2
0.319433107	-0.015114887	0.878358614	ATP8A1	Region_171	63	Region_171;ATP8A1	chr4	41091090	41091401	chr4	42657104	42657105	311	none	none	yes	nonSig	6194709384	-3579999924	no	0	no	NA	NA	0.998003992	6067864271	2994011976	119760479	3293413174	1138722555	3992015968	8972055888	noEF	780	1253.5	2	2	2	2	1
0.325600993	-0.092968048	0.878358614	SLC30A9	Region_171	63	Region_171;SLC30A9	chr4	41091090	41091401	chr4	41990471	41990472	311	none	none	yes	nonSig	5953793506	5800000191	no	1975-01-01	no	NA	NA	0.998003992	2844311377	2994011976	1397205589	3293413174	7794411178	3992015968	1315369261	noEF	780	876	2	2	2	2	2
0.380793522	-0.004458361	0.878358614	GUF1	Region_171	63	Region_171;GUF1	chr4	41091090	41091401	chr4	44678426	44678427	311	none	none	no	nonSig	6554734404	9199999809	no	0	no	NA	NA	0.998003992	3253493014	2994011976	8982035928	3293413174	1038922156	3992015968	8203592814	noEF	780	902	2	2	2	2	1
0.385367817	-0.009885885	0.878358614	WDR19	Region_171	63	Region_171;WDR19	chr4	41091090	41091401	chr4	39182403	39182404	311	none	none	no	nonSig	6280734488	-2720000076	no	0	no	NA	NA	0.998003992	1397205589	2994011976	129740519	3293413174	1411177645	3992015968	4850299401	noEF	780	668.5	2	2	2	2	1
0.400346926	0.001520531	0.878358614	ATP1B1P1	Region_171	63	Region_171;ATP1B1P1	chr4	41091090	41091401	chr4	42029208	42029209	311	none	none	no	nonSig	597211347	1569999981	no	1945-01-01	no	NA	NA	0.998003992	5988023952	2994011976	1696606786	3293413174	3093812375	3992015968	5988023952	noEF	780	69.5	1	1	1	2	2
0.426831893	0.00093074	0.878358614	AC096586.2	Region_171	63	Region_171;AC096586.2	chr4	41091090	41091401	chr4	44694385	44694386	311	none	none	no	nonSig	6556662334	9199999809	no	NA	no	NA	NA	0.998003992	0	2994011976	2994011976	3293413174	3293413174	3992015968	499001996	noEF	780	11	1	1	1	1	NA
0.430486418	0.012013154	0.878358614	SMIM14	Region_171	63	Region_171;SMIM14	chr4	41091090	41091401	chr4	39639089	39639090	311	none	none	no	nonSig	6161966616	NA	no	1937-03-01	yes	NA	NA	0.998003992	4031936128	2994011976	5988023952	3293413174	1158682635	3992015968	8133732535	noEF	780	23	2	2	2	2	2
0.43253162	0.004404476	0.878358614	APBB2	Region_171	63	Region_171;APBB2	chr4	41091090	41091401	chr4	41216713	41216714	311	none	none	yes	nonSig	5097992661	3359999847	yes	2025-09-02	no	NA	NA	0.998003992	3992015968	2994011976	4590818363	3293413174	5329341317	3992015968	4141716567	noEF	780	228.5	2	2	2	2	2
0.436735329	-0.003074714	0.878358614	KLHL5	Region_171	63	Region_171;KLHL5	chr4	41091090	41091401	chr4	39045038	39045039	311	none	none	no	nonSig	6310916455	-2370000076	no	2029-02-01	no	NA	NA	0.998003992	6037924152	2994011976	499001996	3293413174	5429141717	3992015968	1061876248	noEF	780	200	2	2	2	2	2
0.446422099	-0.002484405	0.878358614	AC095057.3	Region_171	63	Region_171;AC095057.3	chr4	41091090	41091401	chr4	40166674	40166675	311	none	none	no	nonSig	5965866984	-1710000038	no	NA	no	NA	NA	0.998003992	0	2994011976	3992015968	3293413174	1497005988	3992015968	2994011976	noEF	780	2025-05-18	1	1	1	2	NA
0.446623024	NA	0.878358614	TMEM156	Region_171	63	Region_171;TMEM156	chr4	41091090	41091401	chr4	39032921	39032922	311	none	none	no	nonSig	6313480822	-3279999924	no	0	no	NA	NA	0.998003992	8982035928	2994011976	1896207585	3293413174	7185628743	3992015968	2994011976	noEF	780	0	1	1	1	1	1
0.476951263	0.008906289	0.907745952	GNPDA2	Region_171	63	Region_171;GNPDA2	chr4	41091090	41091401	chr4	44726594	44726595	311	none	none	no	nonSig	6560527473	NA	no	0	no	NA	NA	0.998003992	3133732535	2994011976	119760479	3293413174	7135728543	3992015968	7265469062	noEF	780	293.5	2	2	2	2	1
0.495657096	-0.008871414	0.913867771	N4BP2	Region_171	63	Region_171;N4BP2	chr4	41091090	41091401	chr4	40056825	40056826	311	none	none	no	nonSig	6014631408	-8800000191	no	0.14	no	NA	NA	0.998003992	1226546906	2994011976	119760479	3293413174	75249501	3992015968	8592814371	noEF	780	596.5	2	2	2	2	1
0.530623465	-0.107201434	0.945887313	PHOX2B	Region_171	63	Region_171;PHOX2B	chr4	41091090	41091401	chr4	41748969	41748970	311	none	none	yes	nonSig	581794067	-3279999924	no	2025-06-02	no	NA	NA	0.998003992	4411177645	2994011976	119760479	3293413174	753493014	3992015968	4311377246	noEF	780	1153.5	2	2	2	2	2
0.545087604	-0.009641803	0.945887313	SHISA3	Region_171	63	Region_171;SHISA3	chr4	41091090	41091401	chr4	42397838	42397839	311	none	none	yes	nonSig	6116088472	-1910000038	no	1944-02-01	no	NA	NA	0.998003992	9680638723	2994011976	7784431138	3293413174	4780439122	3992015968	7684630739	noEF	780	2025-05-09	2	1	2	1	2
0.572357573	0.047210024	0.960245841	AC098590.1	Region_171	63	Region_171;AC098590.1	chr4	41091090	41091401	chr4	43410936	43410937	311	none	none	no	nonSig	636540093	-48.5	no	NA	no	NA	NA	0.998003992	0	2994011976	0.998003992	3293413174	1996007984	3992015968	0.998003992	noEF	780	0	1	1	1	1	NA
0.603100286	0.31654839	0.960245841	TMEM33	Region_171	63	Region_171;TMEM33	chr4	41091090	41091401	chr4	41935119	41935120	311	none	none	yes	nonSig	5926197315	-6.5	no	2025-08-04	yes	NA	NA	0.998003992	2774451098	2994011976	2694610778	3293413174	5748502994	3992015968	101497006	noEF	780	566	2	2	2	2	2
0.634292601	NA	0.960245841	AC021148.1	Region_171	63	Region_171;AC021148.1	chr4	41091090	41091401	chr4	39480254	39480255	311	none	none	no	nonSig	6207051057	NA	no	NA	no	NA	NA	0.998003992	2994011976	2994011976	499001996	3293413174	2594810379	3992015968	0.998003992	noEF	780	2025-05-02	1	1	1	1	NA
0.637259857	9.89E-05	0.960245841	TLR1	Region_171	63	Region_171;TLR1	chr4	41091090	41091401	chr4	38804790	38804791	311	none	none	no	nonSig	6359133026	NA	no	NA	no	NA	NA	0.998003992	1397205589	2994011976	2195608782	3293413174	8283433134	3992015968	6986027944	noEF	780	5	1	1	1	1	NA
0.725498931	0.174370371	0.960245841	UBE2K	Region_171	63	Region_171;UBE2K	chr4	41091090	41091401	chr4	39698043	39698044	311	none	none	no	nonSig	6143965458	-1860000038	no	0	no	NA	NA	0.998003992	5898203593	2994011976	2594810379	3293413174	6816367265	3992015968	1008982036	noEF	780	187.5	2	2	2	2	1
0.729021661	NA	0.960245841	ZBTB12BP	Region_171	63	Region_171;ZBTB12BP	chr4	41091090	41091401	chr4	39771370	39771371	311	none	none	no	nonSig	6120481469	NA	no	0.42	no	NA	NA	0.998003992	7984031936	2994011976	499001996	3293413174	3193612774	3992015968	499001996	noEF	780	0	1	1	1	1	1
0.751560013	NA	0.960245841	AC105389.3	Region_171	63	Region_171;AC105389.3	chr4	41091090	41091401	chr4	41748292	41748293	311	none	none	yes	nonSig	5817493312	-3279999924	no	2025-06-02	no	NA	NA	0.998003992	4441117764	2994011976	3992015968	3293413174	3952095808	3992015968	881237525	noEF	780	45.5	2	2	2	2	2
0.762380047	NA	0.960245841	AC096734.2	Region_171	63	Region_171;AC096734.2	chr4	41091090	41091401	chr4	42657495	42657496	311	none	none	yes	nonSig	6194817826	-3579999924	no	0	no	NA	NA	0.998003992	5538922156	2994011976	2395209581	3293413174	1146706587	3992015968	4610778443	noEF	780	0.5	2	2	2	1	1
0.769616593	NA	0.960245841	UCHL1	Region_171	63	Region_171;UCHL1	chr4	41091090	41091401	chr4	41256412	41256413	311	none	none	yes	nonSig	5217512896	1469999981	no	2025-12-01	no	NA	NA	0.998003992	1177644711	2994011976	2794411178	3293413174	6387225549	3992015968	2584830339	noEF	780	1531.5	2	2	2	2	1
0.77457036	NA	0.960245841	UCHL1.AS1	Region_171	63	Region_171;UCHL1.AS1	chr4	41091090	41091401	chr4	41256726	41256727	311	none	none	yes	nonSig	5218338531	1469999981	no	2025-12-01	no	NA	NA	0.998003992	5209580838	2994011976	6986027944	3293413174	7564870259	3992015968	1085828343	noEF	780	2025-05-01	2	2	2	1	1
0.802678559	0.000104806	0.960245841	RBM47	Region_171	63	Region_171;RBM47	chr4	41091090	41091401	chr4	40630874	40630875	311	none	none	no	nonSig	566296077	-2070000076	no	1959-01-01	no	NA	NA	0.998003992	3992015968	2994011976	5988023952	3293413174	5089820359	3992015968	3992015968	noEF	780	2	1	1	1	1	2
0.825636714	0.000258535	0.960245841	PABPC1P1	Region_171	63	Region_171;PABPC1P1	chr4	41091090	41091401	chr4	39973443	39973444	311	none	none	no	nonSig	6048304268	-2839999962	no	1963-01-01	no	NA	NA	0.998003992	5988023952	2994011976	1996007984	3293413174	7984031936	3992015968	5988023952	noEF	780	0	1	1	1	1	2
0.835126856	NA	0.960245841	YIPF7	Region_171	63	Region_171;YIPF7	chr4	41091090	41091401	chr4	44678555	44678556	311	none	none	no	nonSig	6554750022	9199999809	no	0	no	NA	NA	0.998003992	3283433134	2994011976	3992015968	3293413174	1056886228	3992015968	8662674651	noEF	780	2025-05-02	2	2	2	1	1
0.835703274	NA	0.960245841	AC024022.1	Region_171	63	Region_171;AC024022.1	chr4	41091090	41091401	chr4	42391267	42391268	311	none	none	yes	nonSig	6113898584	-1910000038	no	1944-02-01	no	NA	NA	0.998003992	8982035928	2994011976	4091816367	3293413174	5988023952	3992015968	0.998003992	noEF	780	0.5	1	1	1	1	2
0.840673285	0.005562653	0.960245841	BEND4	Region_171	63	Region_171;BEND4	chr4	41091090	41091401	chr4	42152877	42152878	311	none	none	yes	nonSig	6025910179	2025-05-16	no	0	no	NA	NA	0.998003992	2884231537	2994011976	5289421158	3293413174	377245509	3992015968	380239521	noEF	780	149.5	2	2	2	2	1
0.855448694	NA	0.960245841	RPL12P20	Region_171	63	Region_171;RPL12P20	chr4	41091090	41091401	chr4	41389114	41389115	311	none	none	no	nonSig	5473797799	-3940000153	no	0.86	no	NA	NA	0.998003992	3992015968	2994011976	5988023952	3293413174	3393213573	3992015968	2994011976	noEF	780	95.5	1	1	1	2	1
0.867878898	0.000160246	0.960245841	AC079921.2	Region_171	63	Region_171;AC079921.2	chr4	41091090	41091401	chr4	39133912	39133913	311	none	none	no	nonSig	6291630103	-2470000076	no	NA	no	NA	NA	0.998003992	3992015968	2994011976	998003992	3293413174	4291417166	3992015968	3992015968	noEF	780	2025-05-07	1	1	1	1	NA
0.872135886	-0.018260944	0.960245841	LINC00682	Region_171	63	Region_171;LINC00682	chr4	41091090	41091401	chr4	41882610	41882611	311	none	none	no	nonSig	5898291219	-1560000038	no	1963-02-01	no	NA	NA	0.998003992	1305389222	2994011976	2894211577	3293413174	4670658683	3992015968	1103792415	noEF	780	453.5	2	2	2	2	2
0.908605163	NA	0.960245841	LINC02475	Region_171	63	Region_171;LINC02475	chr4	41091090	41091401	chr4	44016860	44016861	311	none	none	no	nonSig	6466194016	NA	no	0	no	NA	NA	0.998003992	0.998003992	2994011976	998003992	3293413174	3493013972	3992015968	0.998003992	noEF	780	0.5	1	1	1	1	1
0.909254916	-0.00047774	0.960245841	AC106052.1	Region_171	63	Region_171;AC106052.1	chr4	41091090	41091401	chr4	41989236	41989237	311	none	none	no	nonSig	5953196531	5800000191	no	1975-01-01	no	NA	NA	0.998003992	1097804391	2994011976	3093812375	3293413174	3992015968	3992015968	3093812375	noEF	780	2	1	1	1	1	2
0.909935274	0.000686141	0.960245841	LIMCH1	Region_171	63	Region_171;LIMCH1	chr4	41091090	41091401	chr4	41359606	41359607	311	none	none	no	nonSig	542846687	-4340000153	no	1945-01-01	no	NA	NA	0.998003992	7225548902	2994011976	2624750499	3293413174	494011976	3992015968	3892215569	noEF	780	1747.5	2	2	2	2	2
0.922922257	NA	0.960245841	TLR10	Region_171	63	Region_171;TLR10	chr4	41091090	41091401	chr4	38782989	38782990	311	none	none	no	nonSig	6363254621	NA	no	NA	no	NA	NA	0.998003992	2994011976	2994011976	8982035928	3293413174	1127744511	3992015968	0	noEF	780	0	1	1	1	1	NA
0.930167251	0.000642378	0.960245841	UGDH	Region_171	63	Region_171;UGDH	chr4	41091090	41091401	chr4	39528310	39528311	311	none	none	no	nonSig	6193897567	-4090000153	no	1961-04-01	yes	NA	NA	0.998003992	6127744511	2994011976	1397205589	3293413174	6487025948	3992015968	9520958084	noEF	780	83	2	2	2	2	2
0.943970488	NA	0.960245841	AC108210.1	Region_171	63	Region_171;AC108210.1	chr4	41091090	41091401	chr4	41894578	41894579	311	none	none	yes	nonSig	5904811263	-1560000038	no	1963-02-01	no	NA	NA	0.998003992	6986027944	2994011976	2095808383	3293413174	748502994	3992015968	2994011976	noEF	780	2025-05-11	1	1	1	1	2
0.971116066	NA	0.971116066	AC111006.1	Region_171	63	Region_171;AC111006.1	chr4	41091090	41091401	chr4	42151027	42151028	311	none	none	no	nonSig	6025152606	2025-05-16	no	0	no	NA	NA	0.998003992	5499001996	2994011976	119760479	3293413174	2674650699	3992015968	1056886228	noEF	780	NA	2	2	2	NA	1
0.000490662	0.026177873	0.028949048	APBB2	Region_174	18	Region_174;APBB2	chr4	41101031	41101142	chr4	41216713	41216714	111	enh	Cardiac	yes	sig	5062848871	3809999847	yes	1961-02-01	no	0.09038664	NA	0	3992015968	1996007984	4590818363	1397205589	5329341317	0.998003992	4141716567	other	0	228.5	2	2	2	2	2
0.01190832	0.001911474	0.351295432	FAM114A1	Region_174	18	Region_174;FAM114A1	chr4	41101031	41101142	chr4	38867676	38867677	111	enh	Cardiac	no	nonSig	6348957567	-3829999924	no	0	no	NA	NA	0	2175648703	1996007984	3992015968	1397205589	4071856287	0.998003992	3373253493	other	0	36	2	2	2	2	1
0.027208483	0.016054167	0.430815135	ARL4AP2	Region_174	18	Region_174;ARL4AP2	chr4	41101031	41101142	chr4	40786109	40786110	111	enh	Cardiac	no	nonSig	5498201622	-2370000076	no	1947-01-01	no	NA	NA	0	1996007984	1996007984	499001996	1397205589	5988023952	0.998003992	2994011976	other	0	2025-05-03	1	1	1	1	2
0.029207806	0.026779423	0.430815135	GNPDA2	Region_174	18	Region_174;GNPDA2	chr4	41101031	41101142	chr4	44726594	44726595	111	enh	Cardiac	no	nonSig	655936216	NA	no	0	no	NA	NA	0	3133732535	1996007984	119760479	1397205589	7135728543	0.998003992	7265469062	other	0	293.5	2	2	2	2	1
0.044046793	-0.024532242	0.519752159	SMIM14	Region_174	18	Region_174;SMIM14	chr4	41101031	41101142	chr4	39639089	39639090	111	enh	Cardiac	no	nonSig	6164929846	NA	no	0.13	no	NA	NA	0	4031936128	1996007984	5988023952	1397205589	1158682635	0.998003992	8133732535	other	0	23	2	2	2	2	1
0.100406986	0.000862926	0.894375929	TLR6	Region_174	18	Region_174;TLR6	chr4	41101031	41101142	chr4	38856816	38856817	111	enh	Cardiac	no	nonSig	6351064267	-3829999924	no	0	no	NA	NA	0	2994011976	1996007984	6986027944	1397205589	6986027944	0.998003992	2994011976	other	0	1	1	1	1	1	1
0.106112398	NA	0.894375929	PABPC1P1	Region_174	18	Region_174;PABPC1P1	chr4	41101031	41101142	chr4	39973443	39973444	111	enh	Cardiac	no	nonSig	605215006	-2839999962	no	1963-01-01	no	NA	NA	0	5988023952	1996007984	1996007984	1397205589	7984031936	0.998003992	5988023952	other	0	0	1	1	1	1	2
0.132968489	0.015726144	0.899061054	LIMCH1	Region_174	18	Region_174;LIMCH1	chr4	41101031	41101142	chr4	41359606	41359607	111	enh	Cardiac	no	nonSig	5412400061	-4590000153	no	1942-01-01	no	NA	NA	0	7225548902	1996007984	2624750499	1397205589	494011976	0.998003992	3892215569	other	0	1747.5	2	2	2	2	2
0.145298365	0.12682886	0.899061054	LINC00682	Region_174	18	Region_174;LINC00682	chr4	41101031	41101142	chr4	41882610	41882611	111	enh	Cardiac	no	nonSig	5892911199	NA	no	1963-02-01	no	NA	NA	0	1305389222	1996007984	2894211577	1397205589	4670658683	0.998003992	1103792415	other	0	453.5	2	2	2	2	2
0.152383229	0.001806627	0.899061054	ZBTB12BP	Region_174	18	Region_174;ZBTB12BP	chr4	41101031	41101142	chr4	39771370	39771371	111	enh	Cardiac	no	nonSig	6123740604	NA	no	0.42	no	NA	NA	0	7984031936	1996007984	499001996	1397205589	3193612774	0.998003992	499001996	other	0	0	1	1	1	1	1
0.21611303	0.002284778	0.999548727	AC108471.2	Region_174	18	Region_174;AC108471.2	chr4	41101031	41101142	chr4	39639139	39639140	111	enh	Cardiac	no	nonSig	6164914992	NA	no	0.13	no	NA	NA	0	376247505	1996007984	5988023952	1397205589	1141716567	0.998003992	7744510978	other	0	12	2	2	2	2	1
0.240495925	-0.136126848	0.999548727	PDS5A	Region_174	18	Region_174;PDS5A	chr4	41101031	41101142	chr4	39977955	39977956	111	enh	Cardiac	no	nonSig	605040876	-2839999962	no	1963-01-01	no	NA	NA	0	5289421158	1996007984	4191616766	1397205589	7355289421	0.998003992	6666666667	other	0	1146	2	2	2	2	2
0.286354381	NA	0.999548727	AC105389.1	Region_174	18	Region_174;AC105389.1	chr4	41101031	41101142	chr4	41794772	41794773	111	enh	Cardiac	yes	nonSig	5841127868	-3729999924	no	NA	no	NA	NA	0	2894211577	1996007984	2095808383	1397205589	4690618762	0.998003992	5988023952	other	0	0	1	1	1	1	NA
0.316414917	-0.000210696	0.999548727	TLR1	Region_174	18	Region_174;TLR1	chr4	41101031	41101142	chr4	38804790	38804791	111	enh	Cardiac	no	nonSig	6361017278	-51.5	no	NA	no	NA	NA	0	1397205589	1996007984	2195608782	1397205589	8283433134	0.998003992	6986027944	other	0	5	1	1	1	1	NA
0.332139188	-0.000769258	0.999548727	UGDH	Region_174	18	Region_174;UGDH	chr4	41101031	41101142	chr4	39528310	39528311	111	enh	Cardiac	no	nonSig	619665141	NA	no	0	no	NA	NA	0	6127744511	1996007984	1397205589	1397205589	6487025948	0.998003992	9520958084	other	0	83	2	2	2	2	1
0.366354307	NA	0.999548727	CHRNA9	Region_174	18	Region_174;CHRNA9	chr4	41101031	41101142	chr4	40335328	40335329	111	enh	Cardiac	no	nonSig	5884059781	-2370000076	no	NA	no	NA	NA	0	379241517	1996007984	1027944112	1397205589	1526946108	0.998003992	0.998003992	other	0	0	1	1	1	1	NA
0.371369296	NA	0.999548727	LINC02265	Region_174	18	Region_174;LINC02265	chr4	41101031	41101142	chr4	40316484	40316485	111	enh	Cardiac	no	nonSig	5894618412	-2270000076	no	1952-01-01	no	NA	NA	0	1157684631	1996007984	9780439122	1397205589	2415169661	0.998003992	499001996	other	0	0	1	2	1	1	2
0.400318911	NA	0.999548727	AC106052.1	Region_174	18	Region_174;AC106052.1	chr4	41101031	41101142	chr4	41989236	41989237	111	enh	Cardiac	no	nonSig	5948458936	1069999981	no	0.4	no	NA	NA	0	1097804391	1996007984	3093812375	1397205589	3992015968	0.998003992	3093812375	other	0	2	1	1	1	1	1
0.430509537	0.010358341	0.999548727	BEND4	Region_174	18	Region_174;BEND4	chr4	41101031	41101142	chr4	42152877	42152878	111	enh	Cardiac	yes	nonSig	6021906327	2025-05-16	no	0	no	NA	NA	0	2884231537	1996007984	5289421158	1397205589	377245509	0.998003992	380239521	other	0	149.5	2	2	2	2	1
0.481683043	0.203502526	0.999548727	PHOX2B	Region_174	18	Region_174;PHOX2B	chr4	41101031	41101142	chr4	41748969	41748970	111	enh	Cardiac	yes	nonSig	5811459044	-3579999924	no	0.1	no	NA	NA	0	4411177645	1996007984	119760479	1397205589	753493014	0.998003992	4311377246	other	0	1153.5	2	2	2	2	1
0.492882586	0.019340081	0.999548727	RFC1	Region_174	18	Region_174;RFC1	chr4	41101031	41101142	chr4	39366374	39366375	111	enh	Cardiac	no	nonSig	6239213363	NA	no	1975-01-01	no	NA	NA	0	2255489022	1996007984	3193612774	1397205589	3353293413	0.998003992	8253493014	other	0	517.5	2	2	2	2	2
0.539792309	-0.002947181	0.999548727	AC095057.3	Region_174	18	Region_174;AC095057.3	chr4	41101031	41101142	chr4	40166674	40166675	111	enh	Cardiac	no	nonSig	5970512379	-1870000076	no	NA	no	NA	NA	0	0	1996007984	3992015968	1397205589	1497005988	0.998003992	2994011976	other	0	2025-05-18	1	1	1	2	NA
0.54013616	NA	0.999548727	DCAF4L1	Region_174	18	Region_174;DCAF4L1	chr4	41101031	41101142	chr4	41981695	41981696	111	enh	Cardiac	yes	nonSig	5944755501	8199999809	no	0.4	no	NA	NA	0	1996007984	1996007984	2994011976	1397205589	6387225549	0.998003992	0	other	0	10	1	1	1	1	1
0.573643609	-0.005438466	0.999548727	KLHL5	Region_174	18	Region_174;KLHL5	chr4	41101031	41101142	chr4	39045038	39045039	111	enh	Cardiac	no	nonSig	631302142	-2029999924	no	2029-02-01	no	NA	NA	0	6037924152	1996007984	499001996	1397205589	5429141717	0.998003992	1061876248	other	0	200	2	2	2	2	2
0.596294363	NA	0.999548727	AC079921.2	Region_174	18	Region_174;AC079921.2	chr4	41101031	41101142	chr4	39133912	39133913	111	enh	Cardiac	no	nonSig	6293830412	-2670000076	no	NA	no	NA	NA	0	3992015968	1996007984	998003992	1397205589	4291417166	0.998003992	3992015968	other	0	2025-05-07	1	1	1	1	NA
0.600783919	NA	0.999548727	AC096734.1	Region_174	18	Region_174;AC096734.1	chr4	41101031	41101142	chr4	42706106	42706107	111	enh	Cardiac	yes	nonSig	6205465295	-4090000153	no	NA	no	NA	NA	0	1996007984	1996007984	499001996	1397205589	1397205589	0.998003992	3992015968	other	0	1	1	1	1	1	NA
0.624289828	-0.002710131	0.999548727	AC098591.1	Region_174	18	Region_174;AC098591.1	chr4	41101031	41101142	chr4	39972796	39972797	111	enh	Cardiac	no	nonSig	6052399183	-2839999962	no	1963-01-01	no	NA	NA	0	1996007984	1996007984	998003992	1397205589	7984031936	0.998003992	3992015968	other	0	3	1	1	1	1	2
0.636289747	-0.000321641	0.999548727	LIAS	Region_174	18	Region_174;LIAS	chr4	41101031	41101142	chr4	39458999	39459000	111	enh	Cardiac	no	nonSig	6215381352	-2670000076	no	2025-01-01	no	NA	NA	0	2894211577	1996007984	5988023952	1397205589	8183632735	0.998003992	1638722555	other	0	72	2	2	2	2	1
0.649309145	0.032250647	0.999548727	ATP8A1	Region_174	18	Region_174;ATP8A1	chr4	41101031	41101142	chr4	42657104	42657105	111	enh	Cardiac	yes	nonSig	6191998986	-3579999924	no	0	no	NA	NA	0	6067864271	1996007984	119760479	1397205589	1138722555	0.998003992	8972055888	other	0	1253.5	2	2	2	2	1
0.666263337	0.264816601	0.999548727	SLC30A9	Region_174	18	Region_174;SLC30A9	chr4	41101031	41101142	chr4	41990471	41990472	111	enh	Cardiac	yes	nonSig	5949062454	1069999981	no	0.4	no	NA	NA	0	2844311377	1996007984	1397205589	1397205589	7794411178	0.998003992	1315369261	other	0	876	2	2	2	2	1
0.672069337	0.00061534	0.999548727	ATP1B1P1	Region_174	18	Region_174;ATP1B1P1	chr4	41101031	41101142	chr4	42029208	42029209	111	enh	Cardiac	no	nonSig	5967578862	1569999981	no	1945-01-01	no	NA	NA	0	5988023952	1996007984	1696606786	1397205589	3093812375	0.998003992	5988023952	other	0	69.5	1	1	1	2	2
0.675391493	-0.000991929	0.999548727	NSUN7	Region_174	18	Region_174;NSUN7	chr4	41101031	41101142	chr4	40749896	40749897	111	enh	Cardiac	yes	nonSig	5545472884	-2220000076	no	NA	no	NA	NA	0	249500998	1996007984	249500998	1397205589	4341317365	0.998003992	3922155689	other	0	39	2	2	2	2	NA
0.676986074	NA	0.999548727	TMEM156	Region_174	18	Region_174;TMEM156	chr4	41101031	41101142	chr4	39032921	39032922	111	enh	Cardiac	no	nonSig	6315573425	-2770000076	no	0	no	NA	NA	0	8982035928	1996007984	1896207585	1397205589	7185628743	0.998003992	2994011976	other	0	0	1	1	1	1	1
0.685006378	-0.008885553	0.999548727	N4BP2	Region_174	18	Region_174;N4BP2	chr4	41101031	41101142	chr4	40056825	40056826	111	enh	Cardiac	no	nonSig	6018785768	6599999905	no	0.13	no	NA	NA	0	1226546906	1996007984	119760479	1397205589	75249501	0.998003992	8592814371	other	0	596.5	2	2	2	2	1
0.725979155	0.000363962	0.999548727	AC096586.2	Region_174	18	Region_174;AC096586.2	chr4	41101031	41101142	chr4	44694385	44694386	111	enh	Cardiac	no	nonSig	6555486588	NA	no	NA	no	NA	NA	0	0	1996007984	2994011976	1397205589	3293413174	0.998003992	499001996	other	0	11	1	1	1	1	NA
0.731772233	-0.009354262	0.999548727	KRT18P25	Region_174	18	Region_174;KRT18P25	chr4	41101031	41101142	chr4	40020239	40020240	111	enh	Cardiac	no	nonSig	603374172	-1369999981	no	0.87	no	NA	NA	0	0	1996007984	0	1397205589	1896207585	0.998003992	3992015968	other	0	0	1	1	1	1	1
0.748977124	-0.04565712	0.999548727	RPS7P7	Region_174	18	Region_174;RPS7P7	chr4	41101031	41101142	chr4	42471809	42471810	111	enh	Cardiac	no	nonSig	6136931957	-1920000076	no	0	no	NA	NA	0	1996007984	1996007984	2994011976	1397205589	2195608782	0.998003992	2994011976	other	0	0	1	1	1	1	1
0.753189931	0.000379075	0.999548727	AC098591.2	Region_174	18	Region_174;AC098591.2	chr4	41101031	41101142	chr4	39973441	39973442	111	enh	Cardiac	no	nonSig	6052150831	-2839999962	no	1963-01-01	no	NA	NA	0	5988023952	1996007984	1996007984	1397205589	7984031936	0.998003992	6986027944	other	0	54	1	1	1	2	2
0.772410604	0.009292466	0.999548727	SHISA3	Region_174	18	Region_174;SHISA3	chr4	41101031	41101142	chr4	42397838	42397839	111	enh	Cardiac	yes	nonSig	6112838171	-1910000038	no	1944-02-01	no	NA	NA	0	9680638723	1996007984	7784431138	1397205589	4780439122	0.998003992	7684630739	other	0	2025-05-09	2	1	2	1	2
0.785060475	NA	0.999548727	AC021148.1	Region_174	18	Region_174;AC021148.1	chr4	41101031	41101142	chr4	39480254	39480255	111	enh	Cardiac	no	nonSig	6209722997	NA	no	NA	no	NA	NA	0	2994011976	1996007984	499001996	1397205589	2594810379	0.998003992	0.998003992	other	0	2025-05-02	1	1	1	1	NA
0.796055404	-0.004093812	0.999548727	AC096586.1	Region_174	18	Region_174;AC096586.1	chr4	41101031	41101142	chr4	44704404	44704405	111	enh	Cardiac	no	nonSig	6556695842	NA	no	NA	no	NA	NA	0	3992015968	1996007984	2894211577	1397205589	5089820359	0.998003992	0.998003992	other	0	64.5	1	1	1	2	NA
0.822487094	0.017349079	0.999548727	UBE2K	Region_174	18	Region_174;UBE2K	chr4	41101031	41101142	chr4	39698043	39698044	111	enh	Cardiac	no	nonSig	6147053647	-2129999924	no	0	no	NA	NA	0	5898203593	1996007984	2594810379	1397205589	6816367265	0.998003992	1008982036	other	0	187.5	2	2	2	2	1
0.831009064	-9.08E-05	0.999548727	RBM47	Region_174	18	Region_174;RBM47	chr4	41101031	41101142	chr4	40630874	40630875	111	enh	Cardiac	no	nonSig	5672241983	-2020000076	no	1981-02-01	no	NA	NA	0	3992015968	1996007984	5988023952	1397205589	5089820359	0.998003992	3992015968	other	0	2	1	1	1	1	2
0.832754146	NA	0.999548727	AC096734.2	Region_174	18	Region_174;AC096734.2	chr4	41101031	41101142	chr4	42657495	42657496	111	enh	Cardiac	yes	nonSig	6192108107	-3579999924	no	0	no	NA	NA	0	5538922156	1996007984	2395209581	1397205589	1146706587	0.998003992	4610778443	other	0	0.5	2	2	2	1	1
0.845176264	NA	0.999548727	UCHL1	Region_174	18	Region_174;UCHL1	chr4	41101031	41101142	chr4	41256412	41256413	111	enh	Cardiac	yes	nonSig	5191087553	2025-05-13	no	2025-03-01	no	NA	NA	0	1177644711	1996007984	2794411178	1397205589	6387225549	0.998003992	2584830339	other	0	1531.5	2	2	2	2	1
0.850910897	-0.007903178	0.999548727	WDR19	Region_174	18	Region_174;WDR19	chr4	41101031	41101142	chr4	39182403	39182404	111	enh	Cardiac	no	nonSig	6282990552	-3079999924	no	0	no	NA	NA	0	1397205589	1996007984	129740519	1397205589	1411177645	0.998003992	4850299401	other	0	668.5	2	2	2	2	1
0.878091934	NA	0.999548727	AC105389.3	Region_174	18	Region_174;AC105389.3	chr4	41101031	41101142	chr4	41748292	41748293	111	enh	Cardiac	yes	nonSig	5811004956	-3579999924	no	0.1	no	NA	NA	0	4441117764	1996007984	3992015968	1397205589	3952095808	0.998003992	881237525	other	0	45.5	2	2	2	2	1
0.903689179	NA	0.999548727	UCHL1.AS1	Region_174	18	Region_174;UCHL1.AS1	chr4	41101031	41101142	chr4	41256726	41256727	111	enh	Cardiac	yes	nonSig	5191964933	2025-05-13	no	2025-03-01	no	NA	NA	0	5209580838	1996007984	6986027944	1397205589	7564870259	0.998003992	1085828343	other	0	2025-05-01	2	2	2	1	1
0.923555169	-0.002475594	0.999548727	GUF1	Region_174	18	Region_174;GUF1	chr4	41101031	41101142	chr4	44678426	44678427	111	enh	Cardiac	no	nonSig	655355342	NA	no	0	no	NA	NA	0	3253493014	1996007984	8982035928	1397205589	1038922156	0.998003992	8203592814	other	0	902	2	2	2	2	1
0.931427076	NA	0.999548727	AC024022.1	Region_174	18	Region_174;AC024022.1	chr4	41101031	41101142	chr4	42391267	42391268	111	enh	Cardiac	yes	nonSig	6110631791	-1760000038	no	1944-02-01	no	NA	NA	0	8982035928	1996007984	4091816367	1397205589	5988023952	0.998003992	0.998003992	other	0	0.5	1	1	1	1	2
0.932031474	NA	0.999548727	RPL12P20	Region_174	18	Region_174;RPL12P20	chr4	41101031	41101142	chr4	41389114	41389115	111	enh	Cardiac	no	nonSig	5459350263	-3940000153	no	0.85	no	NA	NA	0	3992015968	1996007984	5988023952	1397205589	3393213573	0.998003992	2994011976	other	0	95.5	1	1	1	2	1
0.934293981	NA	0.999548727	TLR10	Region_174	18	Region_174;TLR10	chr4	41101031	41101142	chr4	38782989	38782990	111	enh	Cardiac	no	nonSig	6365121113	NA	no	NA	no	NA	NA	0	2994011976	1996007984	8982035928	1397205589	1127744511	0.998003992	0	other	0	0	1	1	1	1	NA
0.941769605	NA	0.999548727	YIPF7	Region_174	18	Region_174;YIPF7	chr4	41101031	41101142	chr4	44678555	44678556	111	enh	Cardiac	no	nonSig	6553569081	NA	no	0	no	NA	NA	0	3283433134	1996007984	3992015968	1397205589	1056886228	0.998003992	8662674651	other	0	2025-05-02	2	2	2	1	1
0.955805668	0.134228316	0.999548727	TMEM33	Region_174	18	Region_174;TMEM33	chr4	41101031	41101142	chr4	41935119	41935120	111	enh	Cardiac	yes	nonSig	5921154074	-6.5	no	2016-01-01	no	NA	NA	0	2774451098	1996007984	2694610778	1397205589	5748502994	0.998003992	101497006	other	0	566	2	2	2	2	1
0.958796332	NA	0.999548727	LINC02475	Region_174	18	Region_174;LINC02475	chr4	41101031	41101142	chr4	44016860	44016861	111	enh	Cardiac	no	nonSig	6464745518	NA	no	0	no	NA	NA	0	0.998003992	1996007984	998003992	1397205589	3493013972	0.998003992	0.998003992	other	0	0.5	1	1	1	1	1
0.98539865	NA	0.999548727	AC108210.1	Region_174	18	Region_174;AC108210.1	chr4	41101031	41101142	chr4	41894578	41894579	111	enh	Cardiac	yes	nonSig	5899511902	-2420000076	no	1963-02-01	no	NA	NA	0	6986027944	1996007984	2095808383	1397205589	748502994	0.998003992	2994011976	other	0	2025-05-11	1	1	1	1	2
0.989078846	NA	0.999548727	AC111006.1	Region_174	18	Region_174;AC111006.1	chr4	41101031	41101142	chr4	42151027	42151028	111	enh	Cardiac	no	nonSig	6021141731	2025-05-16	no	0	no	NA	NA	0	5499001996	1996007984	119760479	1397205589	2674650699	0.998003992	1056886228	other	0	NA	2	2	2	NA	1
0.996719214	-0.008501276	0.999548727	NDUFB4P12	Region_174	18	Region_174;NDUFB4P12	chr4	41101031	41101142	chr4	43898961	43898962	111	enh	Cardiac	no	nonSig	6446819615	-3729999924	no	NA	no	NA	NA	0	8982035928	1996007984	2994011976	1397205589	1097804391	0.998003992	1996007984	other	0	0	1	1	1	1	NA
0.999548727	-0.002504889	0.999548727	AC098590.1	Region_174	18	Region_174;AC098590.1	chr4	41101031	41101142	chr4	43410936	43410937	111	enh	Cardiac	no	nonSig	6363573249	-48.5	no	NA	no	NA	NA	0	0	1996007984	0.998003992	1397205589	1996007984	0.998003992	0.998003992	other	0	0	1	1	1	1	NA
0.000330379	-0.000321723	0.019492347	TLR1	Region_179	39	Region_179;TLR1	chr4	41110270	41110848	chr4	38804790	38804791	578	enh	Stromal B	no	sig	6362761171	-51.5	no	NA	no	NA	NA	1996007984	1397205589	6986027944	2195608782	2195608782	8283433134	0	6986027944	other	0	5	1	1	1	1	NA
0.033143882	0.087748432	0.433615968	TMEM33	Region_179	39	Region_179;TMEM33	chr4	41110270	41110848	chr4	41935119	41935120	578	enh	Stromal B	yes	nonSig	5916070021	-6.5	no	2016-01-01	no	NA	NA	1996007984	2774451098	6986027944	2694610778	2195608782	5748502994	0	101497006	other	0	566	2	2	2	2	1
0.039774549	-0.013125519	0.433615968	WDR19	Region_179	39	Region_179;WDR19	chr4	41110270	41110848	chr4	39182403	39182404	578	enh	Stromal B	no	nonSig	6285076844	-3079999924	no	0	no	NA	NA	1996007984	1397205589	6986027944	129740519	2195608782	1411177645	0	4850299401	other	0	668.5	2	2	2	2	1
0.047562696	0.003701578	0.433615968	GNPDA2	Region_179	39	Region_179;GNPDA2	chr4	41110270	41110848	chr4	44726594	44726595	578	enh	Stromal B	no	nonSig	6558197914	NA	no	NA	no	NA	NA	1996007984	3133732535	6986027944	119760479	2195608782	7135728543	0	7265469062	other	0	293.5	2	2	2	2	NA
0.050740332	0.03073597	0.433615968	KRT18P25	Region_179	39	Region_179;KRT18P25	chr4	41110270	41110848	chr4	40020239	40020240	578	enh	Stromal B	no	nonSig	6037438451	-1360000038	no	0.87	no	NA	NA	1996007984	0	6986027944	0	2195608782	1896207585	0	3992015968	other	0	0	1	1	1	1	1
0.051068502	-0.055344715	0.433615968	LINC00682	Region_179	39	Region_179;LINC00682	chr4	41110270	41110848	chr4	41882610	41882611	578	enh	Stromal B	no	nonSig	5887483391	-3790000153	no	2025-06-02	no	NA	NA	1996007984	1305389222	6986027944	2894211577	2195608782	4670658683	0	1103792415	other	0	453.5	2	2	2	2	2
0.051445962	0.013072094	0.433615968	APBB2	Region_179	39	Region_179;APBB2	chr4	41110270	41110848	chr4	41216713	41216714	578	enh	Stromal B	yes	nonSig	5024752402	3809999847	yes	1961-02-01	no	NA	NA	1996007984	3992015968	6986027944	4590818363	2195608782	5329341317	0	4141716567	other	0	228.5	2	2	2	2	2
0.074832137	-0.002131641	0.536889422	AC098591.1	Region_179	39	Region_179;AC098591.1	chr4	41110270	41110848	chr4	39972796	39972797	578	enh	Stromal B	no	nonSig	6055941097	-3529999924	no	0	no	NA	NA	1996007984	1996007984	6986027944	998003992	2195608782	7984031936	0	3992015968	other	0	3	1	1	1	1	1
0.081898386	-0.004340529	0.536889422	GUF1	Region_179	39	Region_179;GUF1	chr4	41110270	41110848	chr4	44678426	44678427	578	enh	Stromal B	no	nonSig	6552373477	NA	no	0	no	NA	NA	1996007984	3253493014	6986027944	8982035928	2195608782	1038922156	0	8203592814	other	0	902	2	2	2	2	1
0.099070323	0.29446774	0.584514907	SLC30A9	Region_179	39	Region_179;SLC30A9	chr4	41110270	41110848	chr4	41990471	41990472	578	enh	Stromal B	yes	nonSig	5944296577	1380000019	no	1957-02-01	no	NA	NA	1996007984	2844311377	6986027944	1397205589	2195608782	7794411178	0	1315369261	other	0	876	2	2	2	2	2
0.139378065	0.002234911	0.713181995	AC096734.1	Region_179	39	Region_179;AC096734.1	chr4	41110270	41110848	chr4	42706106	42706107	578	enh	Stromal B	yes	nonSig	6202830931	NA	no	NA	no	NA	NA	1996007984	1996007984	6986027944	499001996	2195608782	1397205589	0	3992015968	other	0	1	1	1	1	1	NA
0.154426016	NA	0.713181995	TLR6	Region_179	39	Region_179;TLR6	chr4	41110270	41110848	chr4	38856816	38856817	578	enh	Stromal B	no	nonSig	6352848504	NA	no	0	no	NA	NA	1996007984	2994011976	6986027944	6986027944	2195608782	6986027944	0	2994011976	other	0	1	1	1	1	1	1
0.157141796	-0.015853496	0.713181995	BEND4	Region_179	39	Region_179;BEND4	chr4	41110270	41110848	chr4	42152877	42152878	578	enh	Stromal B	yes	nonSig	6017879806	2025-05-16	no	2022-01-01	no	NA	NA	1996007984	2884231537	6986027944	5289421158	2195608782	377245509	0	380239521	other	0	149.5	2	2	2	2	1
0.177389881	-7.90E-05	0.716260062	UGDH	Region_179	39	Region_179;UGDH	chr4	41110270	41110848	chr4	39528310	39528311	578	enh	Stromal B	no	nonSig	6199195224	-3829999924	no	0	no	NA	NA	1996007984	6127744511	6986027944	1397205589	2195608782	6487025948	0	9520958084	other	0	83	2	2	2	2	1
0.190765039	NA	0.716260062	AC108471.2	Region_179	39	Region_179;AC108471.2	chr4	41110270	41110848	chr4	39639139	39639140	578	enh	Stromal B	no	nonSig	6167651052	NA	no	NA	no	NA	NA	1996007984	376247505	6986027944	5988023952	2195608782	1141716567	0	7744510978	other	0	12	2	2	2	2	NA
0.195836576	0.002013919	0.716260062	PABPC1P1	Region_179	39	Region_179;PABPC1P1	chr4	41110270	41110848	chr4	39973443	39973444	578	enh	Stromal B	no	nonSig	6055693998	-3529999924	no	0	no	NA	NA	1996007984	5988023952	6986027944	1996007984	2195608782	7984031936	0	5988023952	other	0	0	1	1	1	1	1
0.206380018	NA	0.716260062	AC096586.2	Region_179	39	Region_179;AC096586.2	chr4	41110270	41110848	chr4	44694385	44694386	578	enh	Stromal B	no	nonSig	6554311893	NA	no	NA	no	NA	NA	1996007984	0	6986027944	2994011976	2195608782	3293413174	0	499001996	other	0	11	1	1	1	1	NA
0.237869781	0.001966839	0.739821177	AC106052.1	Region_179	39	Region_179;AC106052.1	chr4	41110270	41110848	chr4	41989236	41989237	578	enh	Stromal B	no	nonSig	5943686394	1380000019	no	1957-02-01	no	NA	NA	1996007984	1097804391	6986027944	3093812375	2195608782	3992015968	0	3093812375	other	0	2	1	1	1	1	2
0.238247498	NA	0.739821177	AC098591.2	Region_179	39	Region_179;AC098591.2	chr4	41110270	41110848	chr4	39973441	39973442	578	enh	Stromal B	no	nonSig	6055694762	-3529999924	no	0	no	NA	NA	1996007984	5988023952	6986027944	1996007984	2195608782	7984031936	0	6986027944	other	0	54	1	1	1	2	1
0.289423786	-0.008892736	0.794292695	SMIM14	Region_179	39	Region_179;SMIM14	chr4	41110270	41110848	chr4	39639089	39639090	578	enh	Stromal B	no	nonSig	6167665812	NA	no	NA	no	NA	NA	1996007984	4031936128	6986027944	5988023952	2195608782	1158682635	0	8133732535	other	0	23	2	2	2	2	NA
0.289577992	-0.001500438	0.794292695	NSUN7	Region_179	39	Region_179;NSUN7	chr4	41110270	41110848	chr4	40749896	40749897	578	enh	Stromal B	yes	nonSig	5556752245	-1360000038	no	NA	no	NA	NA	1996007984	249500998	6986027944	249500998	2195608782	4341317365	0	3922155689	other	0	39	2	2	2	2	NA
0.296176937	-0.0049653	0.794292695	FAM114A1	Region_179	39	Region_179;FAM114A1	chr4	41110270	41110848	chr4	38867676	38867677	578	enh	Stromal B	no	nonSig	6350750462	NA	no	0	no	NA	NA	1996007984	2175648703	6986027944	3992015968	2195608782	4071856287	0	3373253493	other	0	36	2	2	2	2	1
0.317133342	0.029968671	0.810770714	ATP8A1	Region_179	39	Region_179;ATP8A1	chr4	41110270	41110848	chr4	42657104	42657105	578	enh	Stromal B	yes	nonSig	6189281398	NA	no	0	no	NA	NA	1996007984	6067864271	6986027944	119760479	2195608782	1138722555	0	8972055888	other	0	1253.5	2	2	2	2	1
0.329805036	0.004981399	0.810770714	AC095057.3	Region_179	39	Region_179;AC095057.3	chr4	41110270	41110848	chr4	40166674	40166675	578	enh	Stromal B	no	nonSig	5974785631	-1369999981	no	NA	no	NA	NA	1996007984	0	6986027944	3992015968	2195608782	1497005988	0	2994011976	other	0	2025-05-18	1	1	1	2	NA
0.34843939	NA	0.819629582	DCAF4L1	Region_179	39	Region_179;DCAF4L1	chr4	41110270	41110848	chr4	41981695	41981696	578	enh	Stromal B	yes	nonSig	593994186	1180000019	no	1957-02-01	no	NA	NA	1996007984	1996007984	6986027944	2994011976	2195608782	6387225549	0	0	other	0	10	1	1	1	1	2
0.36605935	-0.005406084	0.819629582	KLHL5	Region_179	39	Region_179;KLHL5	chr4	41110270	41110848	chr4	39045038	39045039	578	enh	Stromal B	no	nonSig	6314968635	-2029999924	no	2025-03-02	no	NA	NA	1996007984	6037924152	6986027944	499001996	2195608782	5429141717	0	1061876248	other	0	200	2	2	2	2	2
0.387006121	0.005518235	0.819629582	LIAS	Region_179	39	Region_179;LIAS	chr4	41110270	41110848	chr4	39458999	39459000	578	enh	Stromal B	no	nonSig	6217818091	-2670000076	no	2025-01-01	no	NA	NA	1996007984	2894211577	6986027944	5988023952	2195608782	8183632735	0	1638722555	other	0	72	2	2	2	2	1
0.388976751	0.056199379	0.819629582	RPS7P7	Region_179	39	Region_179;RPS7P7	chr4	41110270	41110848	chr4	42471809	42471810	578	enh	Stromal B	no	nonSig	613384568	NA	no	0	no	NA	NA	1996007984	1996007984	6986027944	2994011976	2195608782	2195608782	0	2994011976	other	0	0	1	1	1	1	1
0.411805927	-0.001023434	0.837812058	ARL4AP2	Region_179	39	Region_179;ARL4AP2	chr4	41110270	41110848	chr4	40786109	40786110	578	enh	Stromal B	no	nonSig	5510759424	-2170000076	no	1948-01-01	no	NA	NA	1996007984	1996007984	6986027944	499001996	2195608782	5988023952	0	2994011976	other	0	2025-05-03	1	1	1	1	2
0.430203759	NA	0.846067393	AC079921.2	Region_179	39	Region_179;AC079921.2	chr4	41110270	41110848	chr4	39133912	39133913	578	enh	Stromal B	no	nonSig	6295865396	NA	no	NA	no	NA	NA	1996007984	3992015968	6986027944	998003992	2195608782	4291417166	0	3992015968	other	0	2025-05-07	1	1	1	1	NA
0.453784431	0.000365243	0.86365424	LINC02265	Region_179	39	Region_179;LINC02265	chr4	41110270	41110848	chr4	40316484	40316485	578	enh	Stromal B	no	nonSig	5899702888	-2270000076	no	1952-01-01	no	NA	NA	1996007984	1157684631	6986027944	9780439122	2195608782	2415169661	0	499001996	other	0	0	1	2	1	1	2
0.501244306	-0.010085041	0.924169188	RFC1	Region_179	39	Region_179;RFC1	chr4	41110270	41110848	chr4	39366374	39366375	578	enh	Stromal B	no	nonSig	6241520332	NA	no	1975-01-01	no	NA	NA	1996007984	2255489022	6986027944	3193612774	2195608782	3353293413	0	8253493014	other	0	517.5	2	2	2	2	2
0.523432888	NA	0.935834558	TMEM156	Region_179	39	Region_179;TMEM156	chr4	41110270	41110848	chr4	39032921	39032922	578	enh	Stromal B	no	nonSig	6317509256	-2520000076	no	0	no	NA	NA	1996007984	8982035928	6986027944	1896207585	2195608782	7185628743	0	2994011976	other	0	0	1	1	1	1	1
0.556099826	0.046564771	0.964996756	UBE2K	Region_179	39	Region_179;UBE2K	chr4	41110270	41110848	chr4	39698043	39698044	578	enh	Stromal B	no	nonSig	6149904203	-2129999924	no	0	no	NA	NA	1996007984	5898203593	6986027944	2594810379	2195608782	6816367265	0	1008982036	other	0	187.5	2	2	2	2	1
0.61406048	-0.000452909	0.980810188	ATP1B1P1	Region_179	39	Region_179;ATP1B1P1	chr4	41110270	41110848	chr4	42029208	42029209	578	enh	Stromal B	no	nonSig	5963012959	1569999981	no	0	no	NA	NA	1996007984	5988023952	6986027944	1696606786	2195608782	3093812375	0	5988023952	other	0	69.5	1	1	1	2	1
0.64776948	0.05286409	0.980810188	AC098590.1	Region_179	39	Region_179;AC098590.1	chr4	41110270	41110848	chr4	43410936	43410937	578	enh	Stromal B	no	nonSig	6361744452	NA	no	NA	no	NA	NA	1996007984	0	6986027944	0.998003992	2195608782	1996007984	0	0.998003992	other	0	0	1	1	1	1	NA
0.669550506	0.000856598	0.980810188	AC105389.1	Region_179	39	Region_179;AC105389.1	chr4	41110270	41110848	chr4	41794772	41794773	578	enh	Stromal B	yes	nonSig	5835007844	-3729999924	no	NA	no	NA	NA	1996007984	2894211577	6986027944	2095808383	2195608782	4690618762	0	5988023952	other	0	0	1	1	1	1	NA
0.692238482	NA	0.980810188	AC021148.1	Region_179	39	Region_179;AC021148.1	chr4	41110270	41110848	chr4	39480254	39480255	578	enh	Stromal B	no	nonSig	6212191601	NA	no	NA	no	NA	NA	1996007984	2994011976	6986027944	499001996	2195608782	2594810379	0	0.998003992	other	0	2025-05-02	1	1	1	1	NA
0.72937424	0.00996071	0.980810188	N4BP2	Region_179	39	Region_179;N4BP2	chr4	41110270	41110848	chr4	40056825	40056826	578	enh	Stromal B	no	nonSig	6022611454	6599999905	no	1942-02-01	no	NA	NA	1996007984	1226546906	6986027944	119760479	2195608782	75249501	0	8592814371	other	0	596.5	2	2	2	2	2
0.738716323	-0.083576567	0.980810188	PDS5A	Region_179	39	Region_179;PDS5A	chr4	41110270	41110848	chr4	39977955	39977956	578	enh	Stromal B	no	nonSig	6053966877	-3529999924	no	0	no	NA	NA	1996007984	5289421158	6986027944	4191616766	2195608782	7355289421	0	6666666667	other	0	1146	2	2	2	2	1
0.740604265	0.003513607	0.980810188	LIMCH1	Region_179	39	Region_179;LIMCH1	chr4	41110270	41110848	chr4	41359606	41359607	578	enh	Stromal B	no	nonSig	5395777056	-4640000153	no	1942-01-01	no	NA	NA	1996007984	7225548902	6986027944	2624750499	2195608782	494011976	0	3892215569	other	0	1747.5	2	2	2	2	2
0.752468062	-0.14044771	0.980810188	PHOX2B	Region_179	39	Region_179;PHOX2B	chr4	41110270	41110848	chr4	41748969	41748970	578	enh	Stromal B	yes	nonSig	5804903037	-3879999924	no	2029-01-01	no	NA	NA	1996007984	4411177645	6986027944	119760479	2195608782	753493014	0	4311377246	other	0	1153.5	2	2	2	2	1
0.774133454	NA	0.980810188	AC096734.2	Region_179	39	Region_179;AC096734.2	chr4	41110270	41110848	chr4	42657495	42657496	578	enh	Stromal B	yes	nonSig	6189391204	NA	no	0	no	NA	NA	1996007984	5538922156	6986027944	2395209581	2195608782	1146706587	0	4610778443	other	0	0.5	2	2	2	1	1
0.784536649	NA	0.980810188	ZBTB12BP	Region_179	39	Region_179;ZBTB12BP	chr4	41110270	41110848	chr4	39771370	39771371	578	enh	Stromal B	no	nonSig	6126747817	NA	no	0.41	no	NA	NA	1996007984	7984031936	6986027944	499001996	2195608782	3193612774	0	499001996	other	0	0	1	1	1	1	1
0.790181111	-6.10E-05	0.980810188	RBM47	Region_179	39	Region_179;RBM47	chr4	41110270	41110848	chr4	40630874	40630875	578	enh	Stromal B	no	nonSig	56806935	-1260000038	no	1981-02-01	no	NA	NA	1996007984	3992015968	6986027944	5988023952	2195608782	5089820359	0	3992015968	other	0	2	1	1	1	1	2
0.791841015	NA	0.980810188	UCHL1	Region_179	39	Region_179;UCHL1	chr4	41110270	41110848	chr4	41256412	41256413	578	enh	Stromal B	yes	nonSig	5163053981	1089999962	no	2025-03-01	no	NA	NA	1996007984	1177644711	6986027944	2794411178	2195608782	6387225549	0	2584830339	other	0	1531.5	2	2	2	2	1
0.798125504	NA	0.980810188	AC105389.3	Region_179	39	Region_179;AC105389.3	chr4	41110270	41110848	chr4	41748292	41748293	578	enh	Stromal B	yes	nonSig	5804442038	-3879999924	no	2029-01-01	no	NA	NA	1996007984	4441117764	6986027944	3992015968	2195608782	3952095808	0	881237525	other	0	45.5	2	2	2	2	1
0.833162299	NA	0.980810188	UCHL1.AS1	Region_179	39	Region_179;UCHL1.AS1	chr4	41110270	41110848	chr4	41256726	41256727	578	enh	Stromal B	yes	nonSig	51639898	1089999962	no	2025-03-01	no	NA	NA	1996007984	5209580838	6986027944	6986027944	2195608782	7564870259	0	1085828343	other	0	2025-05-01	2	2	2	1	1
0.874981896	NA	0.980810188	AC024022.1	Region_179	39	Region_179;AC024022.1	chr4	41110270	41110848	chr4	42391267	42391268	578	enh	Stromal B	yes	nonSig	610735211	-1760000038	no	1944-02-01	no	NA	NA	1996007984	8982035928	6986027944	4091816367	2195608782	5988023952	0	0.998003992	other	0	0.5	1	1	1	1	2
0.884740572	NA	0.980810188	YIPF7	Region_179	39	Region_179;YIPF7	chr4	41110270	41110848	chr4	44678555	44678556	578	enh	Stromal B	no	nonSig	655238918	NA	no	0	no	NA	NA	1996007984	3283433134	6986027944	3992015968	2195608782	1056886228	0	8662674651	other	0	2025-05-02	2	2	2	1	1
0.886044291	NA	0.980810188	RPL12P20	Region_179	39	Region_179;RPL12P20	chr4	41110270	41110848	chr4	41389114	41389115	578	enh	Stromal B	no	nonSig	5444460145	-3779999924	no	1997-01-01	no	NA	NA	1996007984	3992015968	6986027944	5988023952	2195608782	3393213573	0	2994011976	other	0	95.5	1	1	1	2	2
0.917667076	NA	0.980810188	TLR10	Region_179	39	Region_179;TLR10	chr4	41110270	41110848	chr4	38782989	38782990	578	enh	Stromal B	no	nonSig	6366848637	NA	no	NA	no	NA	NA	1996007984	2994011976	6986027944	8982035928	2195608782	1127744511	0	0	other	0	0	1	1	1	1	NA
0.924754819	0.00062757	0.980810188	AC096586.1	Region_179	39	Region_179;AC096586.1	chr4	41110270	41110848	chr4	44704404	44704405	578	enh	Stromal B	no	nonSig	6555524417	NA	no	NA	no	NA	NA	1996007984	3992015968	6986027944	2894211577	2195608782	5089820359	0	0.998003992	other	0	64.5	1	1	1	2	NA
0.927730055	NA	0.980810188	LINC02475	Region_179	39	Region_179;LINC02475	chr4	41110270	41110848	chr4	44016860	44016861	578	enh	Stromal B	no	nonSig	6463297403	NA	no	0	no	NA	NA	1996007984	0.998003992	6986027944	998003992	2195608782	3493013972	0	0.998003992	other	0	0.5	1	1	1	1	1
0.942913078	-0.006157551	0.980810188	SHISA3	Region_179	39	Region_179;SHISA3	chr4	41110270	41110848	chr4	42397838	42397839	578	enh	Stromal B	yes	nonSig	6109575172	-2270000076	no	1944-02-01	no	NA	NA	1996007984	9680638723	6986027944	7784431138	2195608782	4780439122	0	7684630739	other	0	2025-05-09	2	1	2	1	2
0.94454271	-0.024089836	0.980810188	NDUFB4P12	Region_179	39	Region_179;NDUFB4P12	chr4	41110270	41110848	chr4	43898961	43898962	578	enh	Stromal B	no	nonSig	6445310371	-3729999924	no	NA	no	NA	NA	1996007984	8982035928	6986027944	2994011976	2195608782	1097804391	0	1996007984	other	0	0	1	1	1	1	NA
0.967885469	NA	0.980810188	AC108210.1	Region_179	39	Region_179;AC108210.1	chr4	41110270	41110848	chr4	41894578	41894579	578	enh	Stromal B	yes	nonSig	5894166471	-2420000076	no	2025-06-02	no	NA	NA	1996007984	6986027944	6986027944	2095808383	2195608782	748502994	0	2994011976	other	0	2025-05-11	1	1	1	1	2
0.978818112	NA	0.980810188	AC111006.1	Region_179	39	Region_179;AC111006.1	chr4	41110270	41110848	chr4	42151027	42151028	578	enh	Stromal B	no	nonSig	6017108082	2025-05-16	no	2022-01-01	no	NA	NA	1996007984	5499001996	6986027944	119760479	2195608782	2674650699	0	1056886228	other	0	NA	2	2	2	NA	1
0.980810188	-3.44E-06	0.980810188	CHRNA9	Region_179	39	Region_179;CHRNA9	chr4	41110270	41110848	chr4	40335328	40335329	578	enh	Stromal B	no	nonSig	5889268639	-2379999924	no	NA	no	NA	NA	1996007984	379241517	6986027944	1027944112	2195608782	1526946108	0	0.998003992	other	0	0	1	1	1	1	NA
0.053110685	-0.01676072	0.993533336	GNPDA2	Region_18	17	Region_18;GNPDA2	chr4	40798878	40799063	chr4	44726594	44726595	185	none	none	no	nonSig	6594119622	NA	no	0	no	NA	NA	1996007984	3133732535	1996007984	119760479	1497005988	7135728543	1996007984	7265469062	noEF	779	293.5	2	2	2	2	1
0.056600021	-0.019185115	0.993533336	RFC1	Region_18	17	Region_18;RFC1	chr4	40798878	40799063	chr4	39366374	39366375	185	none	none	no	nonSig	615609554	-2570000076	no	1956-01-01	no	NA	NA	1996007984	2255489022	1996007984	3193612774	1497005988	3353293413	1996007984	8253493014	noEF	779	517.5	2	2	2	2	2
0.091182101	0.007825025	0.993533336	APBB2	Region_18	17	Region_18;APBB2	chr4	40798878	40799063	chr4	41216713	41216714	185	none	none	yes	nonSig	5620812486	3659999847	yes	2026-04-01	yes	NA	NA	1996007984	3992015968	1996007984	4590818363	1497005988	5329341317	1996007984	4141716567	noEF	779	228.5	2	2	2	2	2
0.124013063	NA	0.993533336	ATP1B1P1	Region_18	17	Region_18;ATP1B1P1	chr4	40798878	40799063	chr4	42029208	42029209	185	none	none	no	nonSig	6089956306	3509999847	yes	1965-01-01	no	NA	NA	1996007984	5988023952	1996007984	1696606786	1497005988	3093812375	1996007984	5988023952	noEF	779	69.5	1	1	1	2	2
0.139188534	0.043217088	0.993533336	WDR19	Region_18	17	Region_18;WDR19	chr4	40798878	40799063	chr4	39182403	39182404	185	none	none	no	nonSig	6208568724	NA	no	0	no	NA	NA	1996007984	1397205589	1996007984	129740519	1497005988	1411177645	1996007984	4850299401	noEF	779	668.5	2	2	2	2	1
0.17357889	0.183085397	0.993533336	UBE2K	Region_18	17	Region_18;UBE2K	chr4	40798878	40799063	chr4	39698043	39698044	185	none	none	no	nonSig	6041721835	NA	no	1983-03-01	yes	NA	NA	1996007984	5898203593	1996007984	2594810379	1497005988	6816367265	1996007984	1008982036	noEF	779	187.5	2	2	2	2	2
0.18913328	0.018868992	0.993533336	LIMCH1	Region_18	17	Region_18;LIMCH1	chr4	40798878	40799063	chr4	41359606	41359607	185	none	none	no	nonSig	5748608934	-3129999924	no	1943-01-01	no	NA	NA	1996007984	7225548902	1996007984	2624750499	1497005988	494011976	1996007984	3892215569	noEF	779	1747.5	2	2	2	2	2
0.192284148	0.003313363	0.993533336	FAM114A1	Region_18	17	Region_18;FAM114A1	chr4	40798878	40799063	chr4	38867676	38867677	185	none	none	no	nonSig	6285827478	NA	no	2025-08-02	no	NA	NA	1996007984	2175648703	1996007984	3992015968	1497005988	4071856287	1996007984	3373253493	noEF	779	36	2	2	2	2	2
0.209499727	0.018287415	0.993533336	AC096586.1	Region_18	17	Region_18;AC096586.1	chr4	40798878	40799063	chr4	44704404	44704405	185	none	none	no	nonSig	6591658961	NA	no	0	no	NA	NA	1996007984	3992015968	1996007984	2894211577	1497005988	5089820359	1996007984	0.998003992	noEF	779	64.5	1	1	1	2	1
0.223792674	0.400158857	0.993533336	SLC30A9	Region_18	17	Region_18;SLC30A9	chr4	40798878	40799063	chr4	41990471	41990472	185	none	none	yes	nonSig	6076060512	15	no	1995-01-01	no	NA	NA	1996007984	2844311377	1996007984	1397205589	1497005988	7794411178	1996007984	1315369261	noEF	779	876	2	2	2	2	2
0.230958677	NA	0.993533336	TLR1	Region_18	17	Region_18;TLR1	chr4	40798878	40799063	chr4	38804790	38804791	185	none	none	no	nonSig	6299744102	NA	no	0	no	NA	NA	1996007984	1397205589	1996007984	2195608782	1497005988	8283433134	1996007984	6986027944	noEF	779	5	1	1	1	1	1
0.283836173	-0.002332298	0.993533336	UGDH	Region_18	17	Region_18;UGDH	chr4	40798878	40799063	chr4	39528310	39528311	185	none	none	no	nonSig	6103997571	-8199999809	no	0.64	no	NA	NA	1996007984	6127744511	1996007984	1397205589	1497005988	6487025948	1996007984	9520958084	noEF	779	83	2	2	2	2	1
0.295551313	0.041774986	0.993533336	ATP8A1	Region_18	17	Region_18;ATP8A1	chr4	40798878	40799063	chr4	42657104	42657105	185	none	none	yes	nonSig	6269055293	-4190000153	no	0.01	no	NA	NA	1996007984	6067864271	1996007984	119760479	1497005988	1138722555	1996007984	8972055888	noEF	779	1253.5	2	2	2	2	1
0.300996786	0.002403422	0.993533336	AC106052.1	Region_18	17	Region_18;AC106052.1	chr4	40798878	40799063	chr4	41989236	41989237	185	none	none	no	nonSig	6075610094	15	no	1995-01-01	no	NA	NA	1996007984	1097804391	1996007984	3093812375	1497005988	3992015968	1996007984	3093812375	noEF	779	2	1	1	1	1	2
0.30678078	0.003009547	0.993533336	AC096734.1	Region_18	17	Region_18;AC096734.1	chr4	40798878	40799063	chr4	42706106	42706107	185	none	none	yes	nonSig	6280360486	NA	no	NA	no	NA	NA	1996007984	1996007984	1996007984	499001996	1497005988	1397205589	1996007984	3992015968	noEF	779	1	1	1	1	1	NA
0.316050871	NA	0.993533336	RBM47	Region_18	17	Region_18;RBM47	chr4	40798878	40799063	chr4	40630874	40630875	185	none	none	no	nonSig	5225317037	22	no	1978-02-01	no	NA	NA	1996007984	3992015968	1996007984	5988023952	1497005988	5089820359	1996007984	3992015968	noEF	779	2	1	1	1	1	2
0.31709462	0.001355241	0.993533336	AC079921.2	Region_18	17	Region_18;AC079921.2	chr4	40798878	40799063	chr4	39133912	39133913	185	none	none	no	nonSig	6221405108	NA	no	0.24	no	NA	NA	1996007984	3992015968	1996007984	998003992	1497005988	4291417166	1996007984	3992015968	noEF	779	2025-05-07	1	1	1	1	1
0.39870628	-0.237955154	0.993533336	PHOX2B	Region_18	17	Region_18;PHOX2B	chr4	40798878	40799063	chr4	41748969	41748970	185	none	none	yes	nonSig	5977680631	NA	no	0	no	NA	NA	1996007984	4411177645	1996007984	119760479	1497005988	753493014	1996007984	4311377246	noEF	779	1153.5	2	2	2	2	1
0.429061321	0.291689404	0.993533336	PDS5A	Region_18	17	Region_18;PDS5A	chr4	40798878	40799063	chr4	39977955	39977956	185	none	none	no	nonSig	5914301895	-2870000076	no	2015-01-01	no	NA	NA	1996007984	5289421158	1996007984	4191616766	1497005988	7355289421	1996007984	6666666667	noEF	779	1146	2	2	2	2	1
0.433198106	0.00070085	0.993533336	NSUN7	Region_18	17	Region_18;NSUN7	chr4	40798878	40799063	chr4	40749896	40749897	185	none	none	yes	nonSig	4690027647	3709999847	yes	2013-03-01	yes	NA	NA	1996007984	249500998	1996007984	249500998	1497005988	4341317365	1996007984	3922155689	noEF	779	39	2	2	2	2	2
0.459612083	NA	0.993533336	AC105389.1	Region_18	17	Region_18;AC105389.1	chr4	40798878	40799063	chr4	41794772	41794773	185	none	none	yes	nonSig	5998132433	-4590000153	no	0.94	no	NA	NA	1996007984	2894211577	1996007984	2095808383	1497005988	4690618762	1996007984	5988023952	noEF	779	0	1	1	1	1	1
0.470930481	0.013227658	0.993533336	N4BP2	Region_18	17	Region_18;N4BP2	chr4	40798878	40799063	chr4	40056825	40056826	185	none	none	no	nonSig	587043434	1989999962	no	2025-02-04	yes	NA	NA	1996007984	1226546906	1996007984	119760479	1497005988	75249501	1996007984	8592814371	noEF	779	596.5	2	2	2	2	2
0.490378497	0.008381638	0.993533336	GUF1	Region_18	17	Region_18;GUF1	chr4	40798878	40799063	chr4	44678426	44678427	185	none	none	no	nonSig	6588760419	NA	no	0	no	NA	NA	1996007984	3253493014	1996007984	8982035928	1497005988	1038922156	1996007984	8203592814	noEF	779	902	2	2	2	2	1
0.516047315	NA	0.993533336	AC108471.2	Region_18	17	Region_18;AC108471.2	chr4	40798878	40799063	chr4	39639139	39639140	185	none	none	no	nonSig	6064359887	-3279999924	no	0.78	no	NA	NA	1996007984	376247505	1996007984	5988023952	1497005988	1141716567	1996007984	7744510978	noEF	779	12	2	2	2	2	1
0.548470806	NA	0.993533336	AC096586.2	Region_18	17	Region_18;AC096586.2	chr4	40798878	40799063	chr4	44694385	44694386	185	none	none	no	nonSig	6590543364	NA	no	0	no	NA	NA	1996007984	0	1996007984	2994011976	1497005988	3293413174	1996007984	499001996	noEF	779	11	1	1	1	1	1
0.554001149	NA	0.993533336	LINC02265	Region_18	17	Region_18;LINC02265	chr4	40798878	40799063	chr4	40316484	40316485	185	none	none	no	nonSig	5683400997	2389999962	no	1952-04-01	yes	NA	NA	1996007984	1157684631	1996007984	9780439122	1497005988	2415169661	1996007984	499001996	noEF	779	0	1	2	1	1	2
0.569397144	0.000476489	0.993533336	TLR6	Region_18	17	Region_18;TLR6	chr4	40798878	40799063	chr4	38856816	38856817	185	none	none	no	nonSig	6288262867	NA	no	2025-08-02	no	NA	NA	1996007984	2994011976	1996007984	6986027944	1497005988	6986027944	1996007984	2994011976	noEF	779	1	1	1	1	1	2
0.573946922	NA	0.993533336	AC098591.2	Region_18	17	Region_18;AC098591.2	chr4	40798878	40799063	chr4	39973441	39973442	185	none	none	no	nonSig	5916683406	-2870000076	no	2015-01-01	no	NA	NA	1996007984	5988023952	1996007984	1996007984	1497005988	7984031936	1996007984	6986027944	noEF	779	54	1	1	1	2	1
0.578245396	NA	0.993533336	CHRNA9	Region_18	17	Region_18;CHRNA9	chr4	40798878	40799063	chr4	40335328	40335329	185	none	none	no	nonSig	5666095649	2410000038	no	2025-07-03	yes	NA	NA	1996007984	379241517	1996007984	1027944112	1497005988	1526946108	1996007984	0.998003992	noEF	779	0	1	1	1	1	2
0.591231861	-0.041300766	0.993533336	LINC00682	Region_18	17	Region_18;LINC00682	chr4	40798878	40799063	chr4	41882610	41882611	185	none	none	no	nonSig	6034847754	-2570000076	no	1982-02-01	no	NA	NA	1996007984	1305389222	1996007984	2894211577	1497005988	4670658683	1996007984	1103792415	noEF	779	453.5	2	2	2	2	2
0.637637363	0.217383044	0.993533336	TMEM33	Region_18	17	Region_18;TMEM33	chr4	40798878	40799063	chr4	41935119	41935120	185	none	none	yes	nonSig	605539974	-2179999924	no	1933-01-01	no	NA	NA	1996007984	2774451098	1996007984	2694610778	1497005988	5748502994	1996007984	101497006	noEF	779	566	2	2	2	2	1
0.637843407	-0.00713881	0.993533336	ARL4AP2	Region_18	17	Region_18;ARL4AP2	chr4	40798878	40799063	chr4	40786109	40786110	185	none	none	no	nonSig	4106122874	2025-05-13	no	1937-04-01	yes	NA	NA	1996007984	1996007984	1996007984	499001996	1497005988	5988023952	1996007984	2994011976	noEF	779	2025-05-03	1	1	1	1	2
0.655234156	NA	0.993533336	DCAF4L1	Region_18	17	Region_18;DCAF4L1	chr4	40798878	40799063	chr4	41981695	41981696	185	none	none	yes	nonSig	6072849626	15	no	1995-01-01	no	NA	NA	1996007984	1996007984	1996007984	2994011976	1497005988	6387225549	1996007984	0	noEF	779	10	1	1	1	1	2
0.665615127	0.000146172	0.993533336	KLHL5	Region_18	17	Region_18;KLHL5	chr4	40798878	40799063	chr4	39045038	39045039	185	none	none	no	nonSig	6243989723	-2820000076	no	0.15	no	NA	NA	1996007984	6037924152	1996007984	499001996	1497005988	5429141717	1996007984	1061876248	noEF	779	200	2	2	2	2	1
0.680523681	-0.006721066	0.993533336	KRT18P25	Region_18	17	Region_18;KRT18P25	chr4	40798878	40799063	chr4	40020239	40020240	185	none	none	no	nonSig	5891335595	13	no	2025-11-04	yes	NA	NA	1996007984	0	1996007984	0	1497005988	1896207585	1996007984	3992015968	noEF	779	0	1	1	1	1	2
0.763901782	-0.062882357	0.993533336	AC098590.1	Region_18	17	Region_18;AC098590.1	chr4	40798878	40799063	chr4	43410936	43410937	185	none	none	no	nonSig	6416952056	-58	no	NA	no	NA	NA	1996007984	0	1996007984	0.998003992	1497005988	1996007984	1996007984	0.998003992	noEF	779	0	1	1	1	1	NA
0.767104981	NA	0.993533336	TMEM156	Region_18	17	Region_18;TMEM156	chr4	40798878	40799063	chr4	39032921	39032922	185	none	none	no	nonSig	6246979879	-2820000076	no	0.12	no	NA	NA	1996007984	8982035928	1996007984	1896207585	1497005988	7185628743	1996007984	2994011976	noEF	779	0	1	1	1	1	1
0.774138352	-0.00381796	0.993533336	LIAS	Region_18	17	Region_18;LIAS	chr4	40798878	40799063	chr4	39458999	39459000	185	none	none	no	nonSig	6127065256	NA	no	2013-04-01	yes	NA	NA	1996007984	2894211577	1996007984	5988023952	1497005988	8183632735	1996007984	1638722555	noEF	779	72	2	2	2	2	2
0.8026486	-0.007740254	0.993533336	SMIM14	Region_18	17	Region_18;SMIM14	chr4	40798878	40799063	chr4	39639089	39639090	185	none	none	no	nonSig	6064378611	-3279999924	no	0.78	no	NA	NA	1996007984	4031936128	1996007984	5988023952	1497005988	1158682635	1996007984	8133732535	noEF	779	23	2	2	2	2	1
0.809696312	8.97E-05	0.993533336	AC095057.3	Region_18	17	Region_18;AC095057.3	chr4	40798878	40799063	chr4	40166674	40166675	185	none	none	no	nonSig	5800856552	3359999847	yes	1994-03-01	yes	NA	NA	1996007984	0	1996007984	3992015968	1497005988	1497005988	1996007984	2994011976	noEF	779	2025-05-18	1	1	1	2	2
0.819417188	0.038923367	0.993533336	RPS7P7	Region_18	17	Region_18;RPS7P7	chr4	40798878	40799063	chr4	42471809	42471810	185	none	none	no	nonSig	622343	-2670000076	no	0.2	no	NA	NA	1996007984	1996007984	1996007984	2994011976	1497005988	2195608782	1996007984	2994011976	noEF	779	0	1	1	1	1	1
0.836695813	0.032442228	0.993533336	SHISA3	Region_18	17	Region_18;SHISA3	chr4	40798878	40799063	chr4	42397838	42397839	185	none	none	yes	nonSig	6203787349	-1870000076	no	0.26	no	NA	NA	1996007984	9680638723	1996007984	7784431138	1497005988	4780439122	1996007984	7684630739	noEF	779	2025-05-09	2	1	2	1	1
0.878966167	NA	0.993533336	AC021148.1	Region_18	17	Region_18;AC021148.1	chr4	40798878	40799063	chr4	39480254	39480255	185	none	none	no	nonSig	6120120647	-1310000038	no	NA	no	NA	NA	1996007984	2994011976	1996007984	499001996	1497005988	2594810379	1996007984	0.998003992	noEF	779	2025-05-02	1	1	1	1	NA
0.916464397	NA	0.993533336	ZBTB12BP	Region_18	17	Region_18;ZBTB12BP	chr4	40798878	40799063	chr4	39771370	39771371	185	none	none	no	nonSig	6011784789	-4690000153	no	0.94	no	NA	NA	1996007984	7984031936	1996007984	499001996	1497005988	3193612774	1996007984	499001996	noEF	779	0	1	1	1	1	1
0.922347139	NA	0.993533336	UCHL1.AS1	Region_18	17	Region_18;UCHL1.AS1	chr4	40798878	40799063	chr4	41256726	41256727	185	none	none	yes	nonSig	5660545803	3060000038	yes	1988-02-01	no	NA	NA	1996007984	5209580838	1996007984	6986027944	1497005988	7564870259	1996007984	1085828343	noEF	779	2025-05-01	2	2	2	1	2
0.92535098	-5.35E-05	0.993533336	AC098591.1	Region_18	17	Region_18;AC098591.1	chr4	40798878	40799063	chr4	39972796	39972797	185	none	none	no	nonSig	5917022633	-2870000076	no	2015-01-01	no	NA	NA	1996007984	1996007984	1996007984	998003992	1497005988	7984031936	1996007984	3992015968	noEF	779	3	1	1	1	1	1
0.926739099	NA	0.993533336	UCHL1	Region_18	17	Region_18;UCHL1	chr4	40798878	40799063	chr4	41256412	41256413	185	none	none	yes	nonSig	5660247734	3060000038	yes	1988-02-01	no	NA	NA	1996007984	1177644711	1996007984	2794411178	1497005988	6387225549	1996007984	2584830339	noEF	779	1531.5	2	2	2	2	2
0.93173846	NA	0.993533336	AC105389.3	Region_18	17	Region_18;AC105389.3	chr4	40798878	40799063	chr4	41748292	41748293	185	none	none	yes	nonSig	5977370998	NA	no	0	no	NA	NA	1996007984	4441117764	1996007984	3992015968	1497005988	3952095808	1996007984	881237525	noEF	779	45.5	2	2	2	2	1
0.93375564	NA	0.993533336	AC096734.2	Region_18	17	Region_18;AC096734.2	chr4	40798878	40799063	chr4	42657495	42657496	185	none	none	yes	nonSig	6269146675	-4190000153	no	0.01	no	NA	NA	1996007984	5538922156	1996007984	2395209581	1497005988	1146706587	1996007984	4610778443	noEF	779	0.5	2	2	2	1	1
0.941541	0.000108971	0.993533336	PABPC1P1	Region_18	17	Region_18;PABPC1P1	chr4	40798878	40799063	chr4	39973443	39973444	185	none	none	no	nonSig	5916682354	-2870000076	no	2015-01-01	no	NA	NA	1996007984	5988023952	1996007984	1996007984	1497005988	7984031936	1996007984	5988023952	noEF	779	0	1	1	1	1	1
0.945292814	0.004432138	0.993533336	BEND4	Region_18	17	Region_18;BEND4	chr4	40798878	40799063	chr4	42152877	42152878	185	none	none	yes	nonSig	6131559001	2025-05-26	yes	1944-01-01	no	NA	NA	1996007984	2884231537	1996007984	5289421158	1497005988	377245509	1996007984	380239521	noEF	779	149.5	2	2	2	2	2
0.947757889	NA	0.993533336	AC024022.1	Region_18	17	Region_18;AC024022.1	chr4	40798878	40799063	chr4	42391267	42391268	185	none	none	yes	nonSig	6201998711	-1870000076	no	0	no	NA	NA	1996007984	8982035928	1996007984	4091816367	1497005988	5988023952	1996007984	0.998003992	noEF	779	0.5	1	1	1	1	1
0.948885589	NA	0.993533336	RPL12P20	Region_18	17	Region_18;RPL12P20	chr4	40798878	40799063	chr4	41389114	41389115	185	none	none	no	nonSig	5770889551	-2370000076	no	1957-02-01	no	NA	NA	1996007984	3992015968	1996007984	5988023952	1497005988	3393213573	1996007984	2994011976	noEF	779	95.5	1	1	1	2	2
0.951210271	NA	0.993533336	YIPF7	Region_18	17	Region_18;YIPF7	chr4	40798878	40799063	chr4	44678555	44678556	185	none	none	no	nonSig	6588774861	NA	no	0	no	NA	NA	1996007984	3283433134	1996007984	3992015968	1497005988	1056886228	1996007984	8662674651	noEF	779	2025-05-02	2	2	2	1	1
0.976311945	NA	0.993533336	LINC02475	Region_18	17	Region_18;LINC02475	chr4	40798878	40799063	chr4	44016860	44016861	185	none	none	no	nonSig	6507558642	NA	no	0	no	NA	NA	1996007984	0.998003992	1996007984	998003992	1497005988	3493013972	1996007984	0.998003992	noEF	779	0.5	1	1	1	1	1
0.977373925	NA	0.993533336	TLR10	Region_18	17	Region_18;TLR10	chr4	40798878	40799063	chr4	38782989	38782990	185	none	none	no	nonSig	63044664	-2770000076	no	NA	no	NA	NA	1996007984	2994011976	1996007984	8982035928	1497005988	1127744511	1996007984	0	noEF	779	0	1	1	1	1	NA
0.981552041	NA	0.993533336	AC108210.1	Region_18	17	Region_18;AC108210.1	chr4	40798878	40799063	chr4	41894578	41894579	185	none	none	yes	nonSig	6039618328	-2570000076	no	1982-02-01	no	NA	NA	1996007984	6986027944	1996007984	2095808383	1497005988	748502994	1996007984	2994011976	noEF	779	2025-05-11	1	1	1	1	2
0.988568771	-0.016313158	0.993533336	NDUFB4P12	Region_18	17	Region_18;NDUFB4P12	chr4	40798878	40799063	chr4	43898961	43898962	185	none	none	no	nonSig	6491347404	NA	no	NA	no	NA	NA	1996007984	8982035928	1996007984	2994011976	1497005988	1097804391	1996007984	1996007984	noEF	779	0	1	1	1	1	NA
0.993533336	NA	0.993533336	AC111006.1	Region_18	17	Region_18;AC111006.1	chr4	40798878	40799063	chr4	42151027	42151028	185	none	none	no	nonSig	6130965127	2710000038	yes	1944-01-01	no	NA	NA	1996007984	5499001996	1996007984	119760479	1497005988	2674650699	1996007984	1056886228	noEF	779	NA	2	2	2	NA	2
0.031117299	-0.003751608	0.924693784	AC095057.3	Region_180	80	Region_180;AC095057.3	chr4	41111970	41112347	chr4	40166674	40166675	377	open	Neural	no	nonSig	5975567361	-1369999981	no	NA	no	NA	NA	2994011976	0	119760479	3992015968	2894211577	1497005988	1996007984	2994011976	other	0	2025-05-18	1	1	1	2	NA
0.061329951	NA	0.924693784	AC096586.2	Region_180	80	Region_180;AC096586.2	chr4	41111970	41112347	chr4	44694385	44694386	377	open	Neural	no	nonSig	6554130189	NA	no	NA	no	NA	NA	2994011976	0	119760479	2994011976	2894211577	3293413174	1996007984	499001996	other	0	11	1	1	1	1	NA
0.065393542	NA	0.924693784	AC106052.1	Region_180	80	Region_180;AC106052.1	chr4	41111970	41112347	chr4	41989236	41989237	377	open	Neural	no	nonSig	5942944622	1380000019	no	1957-02-01	no	NA	NA	2994011976	1097804391	119760479	3093812375	2894211577	3992015968	1996007984	3093812375	other	0	2	1	1	1	1	2
0.069528796	0.02051	0.924693784	SMIM14	Region_180	80	Region_180;SMIM14	chr4	41111970	41112347	chr4	39639089	39639090	377	open	Neural	no	nonSig	6168167365	NA	no	NA	no	NA	NA	2994011976	4031936128	119760479	5988023952	2894211577	1158682635	1996007984	8133732535	other	0	23	2	2	2	2	NA
0.07836388	0.001843681	0.924693784	AC108471.2	Region_180	80	Region_180;AC108471.2	chr4	41111970	41112347	chr4	39639139	39639140	377	open	Neural	no	nonSig	6168152622	NA	no	NA	no	NA	NA	2994011976	376247505	119760479	5988023952	2894211577	1141716567	1996007984	7744510978	other	0	12	2	2	2	2	NA
0.097550245	0.000842	0.957572928	PABPC1P1	Region_180	80	Region_180;PABPC1P1	chr4	41111970	41112347	chr4	39973443	39973444	377	open	Neural	no	nonSig	6056342953	-3529999924	no	0	no	NA	NA	2994011976	5988023952	119760479	1996007984	2894211577	7984031936	1996007984	5988023952	other	0	0	1	1	1	1	1
0.113610347	-0.00534844	0.957572928	LIAS	Region_180	80	Region_180;LIAS	chr4	41111970	41112347	chr4	39458999	39459000	377	open	Neural	no	nonSig	6218264972	-2670000076	no	2025-01-01	no	NA	NA	2994011976	2894211577	119760479	5988023952	2894211577	8183632735	1996007984	1638722555	other	0	72	2	2	2	2	1
0.134309526	-0.009753197	0.98331859	N4BP2	Region_180	80	Region_180;N4BP2	chr4	41111970	41112347	chr4	40056825	40056826	377	open	Neural	no	nonSig	6023311734	6599999905	no	1942-02-01	no	NA	NA	2994011976	1226546906	119760479	119760479	2894211577	75249501	1996007984	8592814371	other	0	596.5	2	2	2	2	2
0.16716192	-0.001310849	0.98331859	ATP1B1P1	Region_180	80	Region_180;ATP1B1P1	chr4	41111970	41112347	chr4	42029208	42029209	377	open	Neural	no	nonSig	59623035	1569999981	no	0	no	NA	NA	2994011976	5988023952	119760479	1696606786	2894211577	3093812375	1996007984	5988023952	other	0	69.5	1	1	1	2	1
0.216331424	0.000232291	0.98331859	CHRNA9	Region_180	80	Region_180;CHRNA9	chr4	41111970	41112347	chr4	40335328	40335329	377	open	Neural	no	nonSig	5890220314	-2379999924	no	NA	no	NA	NA	2994011976	379241517	119760479	1027944112	2894211577	1526946108	1996007984	0.998003992	other	0	0	1	1	1	1	NA
0.217422965	NA	0.98331859	AC096734.1	Region_180	80	Region_180;AC096734.1	chr4	41111970	41112347	chr4	42706106	42706107	377	open	Neural	yes	nonSig	620242265	NA	no	NA	no	NA	NA	2994011976	1996007984	119760479	499001996	2894211577	1397205589	1996007984	3992015968	other	0	1	1	1	1	1	NA
0.228573175	NA	0.98331859	AC079921.2	Region_180	80	Region_180;AC079921.2	chr4	41111970	41112347	chr4	39133912	39133913	377	open	Neural	no	nonSig	6296238802	NA	no	NA	no	NA	NA	2994011976	3992015968	119760479	998003992	2894211577	4291417166	1996007984	3992015968	other	0	2025-05-07	1	1	1	1	NA
0.267622141	0.003220574	0.98331859	UGDH	Region_180	80	Region_180;UGDH	chr4	41111970	41112347	chr4	39528310	39528311	377	open	Neural	no	nonSig	6199661673	-3829999924	no	0	no	NA	NA	2994011976	6127744511	119760479	1397205589	2894211577	6487025948	1996007984	9520958084	other	0	83	2	2	2	2	1
0.272204131	0.046143129	0.98331859	RPS7P7	Region_180	80	Region_180;RPS7P7	chr4	41111970	41112347	chr4	42471809	42471810	377	open	Neural	no	nonSig	6133367073	-2829999924	no	2015-02-01	no	NA	NA	2994011976	1996007984	119760479	2994011976	2894211577	2195608782	1996007984	2994011976	other	0	0	1	1	1	1	2
0.301027426	-0.002779042	0.98331859	AC096586.1	Region_180	80	Region_180;AC096586.1	chr4	41111970	41112347	chr4	44704404	44704405	377	open	Neural	no	nonSig	655534322	NA	no	NA	no	NA	NA	2994011976	3992015968	119760479	2894211577	2894211577	5089820359	1996007984	0.998003992	other	0	64.5	1	1	1	2	NA
0.305087953	0.000393711	0.98331859	TLR1	Region_180	80	Region_180;TLR1	chr4	41111970	41112347	chr4	38804790	38804791	377	open	Neural	no	nonSig	636308129	-51.5	no	NA	no	NA	NA	2994011976	1397205589	119760479	2195608782	2894211577	8283433134	1996007984	6986027944	other	0	5	1	1	1	1	NA
0.387314249	0.028358905	0.98331859	LINC00682	Region_180	80	Region_180;LINC00682	chr4	41111970	41112347	chr4	41882610	41882611	377	open	Neural	no	nonSig	5886639037	-3790000153	no	2025-06-02	no	NA	NA	2994011976	1305389222	119760479	2894211577	2894211577	4670658683	1996007984	1103792415	other	0	453.5	2	2	2	2	2
0.410119624	0.0064856	0.98331859	WDR19	Region_180	80	Region_180;WDR19	chr4	41111970	41112347	chr4	39182403	39182404	377	open	Neural	no	nonSig	6285459638	-2870000076	no	0	no	NA	NA	2994011976	1397205589	119760479	129740519	2894211577	1411177645	1996007984	4850299401	other	0	668.5	2	2	2	2	1
0.424164418	-0.005623534	0.98331859	BEND4	Region_180	80	Region_180;BEND4	chr4	41111970	41112347	chr4	42152877	42152878	377	open	Neural	yes	nonSig	6017254606	2025-05-16	no	2022-01-01	no	NA	NA	2994011976	2884231537	119760479	5289421158	2894211577	377245509	1996007984	380239521	other	0	149.5	2	2	2	2	1
0.461104032	0.317396101	0.98331859	TMEM33	Region_180	80	Region_180;TMEM33	chr4	41111970	41112347	chr4	41935119	41935120	377	open	Neural	yes	nonSig	5915279504	-6.5	no	2016-01-01	no	NA	NA	2994011976	2774451098	119760479	2694610778	2894211577	5748502994	1996007984	101497006	other	0	566	2	2	2	2	1
0.485319134	4.10E-05	0.98331859	RBM47	Region_180	80	Region_180;RBM47	chr4	41111970	41112347	chr4	40630874	40630875	377	open	Neural	no	nonSig	5682230843	-1260000038	no	1981-02-01	no	NA	NA	2994011976	3992015968	119760479	5988023952	2894211577	5089820359	1996007984	3992015968	other	0	2	1	1	1	1	2
0.524766661	NA	0.98331859	AC021148.1	Region_180	80	Region_180;AC021148.1	chr4	41111970	41112347	chr4	39480254	39480255	377	open	Neural	no	nonSig	6212644306	-3129999924	no	NA	no	NA	NA	2994011976	2994011976	119760479	499001996	2894211577	2594810379	1996007984	0.998003992	other	0	2025-05-02	1	1	1	1	NA
0.527189243	0.005192759	0.98331859	RFC1	Region_180	80	Region_180;RFC1	chr4	41111970	41112347	chr4	39366374	39366375	377	open	Neural	no	nonSig	6241943489	NA	no	1975-01-01	no	NA	NA	2994011976	2255489022	119760479	3193612774	2894211577	3353293413	1996007984	8253493014	other	0	517.5	2	2	2	2	2
0.532849018	0.04455962	0.98331859	PHOX2B	Region_180	80	Region_180;PHOX2B	chr4	41111970	41112347	chr4	41748969	41748970	377	open	Neural	yes	nonSig	5803881643	NA	no	2029-01-01	no	NA	NA	2994011976	4411177645	119760479	119760479	2894211577	753493014	1996007984	4311377246	other	0	1153.5	2	2	2	2	1
0.533599842	-0.00058253	0.98331859	AC105389.1	Region_180	80	Region_180;AC105389.1	chr4	41111970	41112347	chr4	41794772	41794773	377	open	Neural	yes	nonSig	5834054928	-4240000153	no	NA	no	NA	NA	2994011976	2894211577	119760479	2095808383	2894211577	4690618762	1996007984	5988023952	other	0	0	1	1	1	1	NA
0.544719276	-0.00296929	0.98331859	GUF1	Region_180	80	Region_180;GUF1	chr4	41111970	41112347	chr4	44678426	44678427	377	open	Neural	no	nonSig	655219096	NA	no	0	no	NA	NA	2994011976	3253493014	119760479	8982035928	2894211577	1038922156	1996007984	8203592814	other	0	902	2	2	2	2	1
0.545818844	-0.054218859	0.98331859	PDS5A	Region_180	80	Region_180;PDS5A	chr4	41111970	41112347	chr4	39977955	39977956	377	open	Neural	no	nonSig	6054618416	-3529999924	no	0	no	NA	NA	2994011976	5289421158	119760479	4191616766	2894211577	7355289421	1996007984	6666666667	other	0	1146	2	2	2	2	1
0.564403751	0.00044368	0.98331859	DCAF4L1	Region_180	80	Region_180;DCAF4L1	chr4	41111970	41112347	chr4	41981695	41981696	377	open	Neural	yes	nonSig	5939193659	1180000019	no	1957-02-01	no	NA	NA	2994011976	1996007984	119760479	2994011976	2894211577	6387225549	1996007984	0	other	0	10	1	1	1	1	2
0.570384481	-0.011104716	0.98331859	ATP8A1	Region_180	80	Region_180;ATP8A1	chr4	41111970	41112347	chr4	42657104	42657105	377	open	Neural	yes	nonSig	6188860172	-3529999924	no	0	no	NA	NA	2994011976	6067864271	119760479	119760479	2894211577	1138722555	1996007984	8972055888	other	0	1253.5	2	2	2	2	1
0.591304169	0.000276675	0.98331859	AC098591.2	Region_180	80	Region_180;AC098591.2	chr4	41111970	41112347	chr4	39973441	39973442	377	open	Neural	no	nonSig	6056343716	-3529999924	no	0	no	NA	NA	2994011976	5988023952	119760479	1996007984	2894211577	7984031936	1996007984	6986027944	other	0	54	1	1	1	2	1
0.644685503	NA	0.98331859	AC096734.2	Region_180	80	Region_180;AC096734.2	chr4	41111970	41112347	chr4	42657495	42657496	377	open	Neural	yes	nonSig	6188970084	-3529999924	no	0	no	NA	NA	2994011976	5538922156	119760479	2395209581	2894211577	1146706587	1996007984	4610778443	other	0	0.5	2	2	2	1	1
0.647000717	NA	0.98331859	ZBTB12BP	Region_180	80	Region_180;ZBTB12BP	chr4	41111970	41112347	chr4	39771370	39771371	377	open	Neural	no	nonSig	6127298891	NA	no	0.41	no	NA	NA	2994011976	7984031936	119760479	499001996	2894211577	3193612774	1996007984	499001996	other	0	0	1	1	1	1	1
0.656779358	-0.002454467	0.98331859	FAM114A1	Region_180	80	Region_180;FAM114A1	chr4	41111970	41112347	chr4	38867676	38867677	377	open	Neural	no	nonSig	6351079555	NA	no	0	no	NA	NA	2994011976	2175648703	119760479	3992015968	2894211577	4071856287	1996007984	3373253493	other	0	36	2	2	2	2	1
0.667648427	NA	0.98331859	AC105389.3	Region_180	80	Region_180;AC105389.3	chr4	41111970	41112347	chr4	41748292	41748293	377	open	Neural	yes	nonSig	5803419557	-4590000153	no	2029-01-01	no	NA	NA	2994011976	4441117764	119760479	3992015968	2894211577	3952095808	1996007984	881237525	other	0	45.5	2	2	2	2	1
0.668193715	NA	0.98331859	UCHL1	Region_180	80	Region_180;UCHL1	chr4	41111970	41112347	chr4	41256412	41256413	377	open	Neural	yes	nonSig	5158558484	1089999962	no	2025-03-01	no	NA	NA	2994011976	1177644711	119760479	2794411178	2894211577	6387225549	1996007984	2584830339	other	0	1531.5	2	2	2	2	1
0.677212255	-0.000332337	0.98331859	ARL4AP2	Region_180	80	Region_180;ARL4AP2	chr4	41111970	41112347	chr4	40786109	40786110	377	open	Neural	no	nonSig	5513031053	-2170000076	no	1948-01-01	no	NA	NA	2994011976	1996007984	119760479	499001996	2894211577	5988023952	1996007984	2994011976	other	0	2025-05-03	1	1	1	1	2
0.677911768	0.000115384	0.98331859	APBB2	Region_180	80	Region_180;APBB2	chr4	41111970	41112347	chr4	41216713	41216714	377	open	Neural	yes	nonSig	5018559039	3809999847	yes	1961-02-01	no	NA	NA	2994011976	3992015968	119760479	4590818363	2894211577	5329341317	1996007984	4141716567	other	0	228.5	2	2	2	2	2
0.70719722	-0.000213443	0.98331859	LINC02265	Region_180	80	Region_180;LINC02265	chr4	41111970	41112347	chr4	40316484	40316485	377	open	Neural	no	nonSig	5900631995	-2270000076	no	1952-01-01	no	NA	NA	2994011976	1157684631	119760479	9780439122	2894211577	2415169661	1996007984	499001996	other	0	0	1	2	1	1	2
0.717295384	NA	0.98331859	UCHL1.AS1	Region_180	80	Region_180;UCHL1.AS1	chr4	41111970	41112347	chr4	41256726	41256727	377	open	Neural	yes	nonSig	5159504029	1089999962	no	2025-03-01	no	NA	NA	2994011976	5209580838	119760479	6986027944	2894211577	7564870259	1996007984	1085828343	other	0	2025-05-01	2	2	2	1	1
0.717644837	-0.0006415	0.98331859	LIMCH1	Region_180	80	Region_180;LIMCH1	chr4	41111970	41112347	chr4	41359606	41359607	377	open	Neural	no	nonSig	5393152108	-4640000153	no	1942-01-01	no	NA	NA	2994011976	7225548902	119760479	2624750499	2894211577	494011976	1996007984	3892215569	other	0	1747.5	2	2	2	2	2
0.722952672	0.071779425	0.98331859	SLC30A9	Region_180	80	Region_180;SLC30A9	chr4	41111970	41112347	chr4	41990471	41990472	377	open	Neural	yes	nonSig	5943555847	1380000019	no	1957-02-01	no	NA	NA	2994011976	2844311377	119760479	1397205589	2894211577	7794411178	1996007984	1315369261	other	0	876	2	2	2	2	2
0.738028095	-0.014259325	0.98331859	SHISA3	Region_180	80	Region_180;SHISA3	chr4	41111970	41112347	chr4	42397838	42397839	377	open	Neural	yes	nonSig	610906904	-2270000076	no	0	no	NA	NA	2994011976	9680638723	119760479	7784431138	2894211577	4780439122	1996007984	7684630739	other	0	2025-05-09	2	1	2	1	1
0.781719503	NA	0.98331859	AC024022.1	Region_180	80	Region_180;AC024022.1	chr4	41111970	41112347	chr4	42391267	42391268	377	open	Neural	yes	nonSig	6106843379	-1760000038	no	0	no	NA	NA	2994011976	8982035928	119760479	4091816367	2894211577	5988023952	1996007984	0.998003992	other	0	0.5	1	1	1	1	1
0.794909187	NA	0.98331859	YIPF7	Region_180	80	Region_180;YIPF7	chr4	41111970	41112347	chr4	44678555	44678556	377	open	Neural	no	nonSig	655220667	NA	no	0	no	NA	NA	2994011976	3283433134	119760479	3992015968	2894211577	1056886228	1996007984	8662674651	other	0	2025-05-02	2	2	2	1	1
0.800623235	0.005376893	0.98331859	KRT18P25	Region_180	80	Region_180;KRT18P25	chr4	41111970	41112347	chr4	40020239	40020240	377	open	Neural	no	nonSig	6038115245	-1360000038	no	0.87	no	NA	NA	2994011976	0	119760479	0	2894211577	1896207585	1996007984	3992015968	other	0	0	1	1	1	1	1
0.802977501	NA	0.98331859	RPL12P20	Region_180	80	Region_180;RPL12P20	chr4	41111970	41112347	chr4	41389114	41389115	377	open	Neural	no	nonSig	5442114306	-3779999924	no	1997-01-01	no	NA	NA	2994011976	3992015968	119760479	5988023952	2894211577	3393213573	1996007984	2994011976	other	0	95.5	1	1	1	2	2
0.814563404	0.003339559	0.98331859	GNPDA2	Region_180	80	Region_180;GNPDA2	chr4	41111970	41112347	chr4	44726594	44726595	377	open	Neural	no	nonSig	6558017829	NA	no	NA	no	NA	NA	2994011976	3133732535	119760479	119760479	2894211577	7135728543	1996007984	7265469062	other	0	293.5	2	2	2	2	NA
0.823155492	5.77E-05	0.98331859	TLR6	Region_180	80	Region_180;TLR6	chr4	41111970	41112347	chr4	38856816	38856817	377	open	Neural	no	nonSig	6353176012	NA	no	0	no	NA	NA	2994011976	2994011976	119760479	6986027944	2894211577	6986027944	1996007984	2994011976	other	0	1	1	1	1	1	1
0.826236445	4.52E-05	0.98331859	TMEM156	Region_180	80	Region_180;TMEM156	chr4	41111970	41112347	chr4	39032921	39032922	377	open	Neural	no	nonSig	6317864516	-2520000076	no	0	no	NA	NA	2994011976	8982035928	119760479	1896207585	2894211577	7185628743	1996007984	2994011976	other	0	0	1	1	1	1	1
0.862154153	NA	0.98331859	TLR10	Region_180	80	Region_180;TLR10	chr4	41111970	41112347	chr4	38782989	38782990	377	open	Neural	no	nonSig	6367165759	NA	no	NA	no	NA	NA	2994011976	2994011976	119760479	8982035928	2894211577	1127744511	1996007984	0	other	0	0	1	1	1	1	NA
0.866507111	0.204877823	0.98331859	UBE2K	Region_180	80	Region_180;UBE2K	chr4	41111970	41112347	chr4	39698043	39698044	377	open	Neural	no	nonSig	6150426681	-2129999924	no	0	no	NA	NA	2994011976	5898203593	119760479	2594810379	2894211577	6816367265	1996007984	1008982036	other	0	187.5	2	2	2	2	1
0.868933525	NA	0.98331859	LINC02475	Region_180	80	Region_180;LINC02475	chr4	41111970	41112347	chr4	44016860	44016861	377	open	Neural	no	nonSig	6463073325	NA	no	0	no	NA	NA	2994011976	0.998003992	119760479	998003992	2894211577	3493013972	1996007984	0.998003992	other	0	0.5	1	1	1	1	1
0.883320089	-0.019756384	0.98331859	AC098590.1	Region_180	80	Region_180;AC098590.1	chr4	41111970	41112347	chr4	43410936	43410937	377	open	Neural	no	nonSig	6361461324	NA	no	NA	no	NA	NA	2994011976	0	119760479	0.998003992	2894211577	1996007984	1996007984	0.998003992	other	0	0	1	1	1	1	NA
0.915355079	-0.001291042	0.985024755	KLHL5	Region_180	80	Region_180;KLHL5	chr4	41111970	41112347	chr4	39045038	39045039	377	open	Neural	no	nonSig	6315325979	-2029999924	no	2025-03-02	no	NA	NA	2994011976	6037924152	119760479	499001996	2894211577	5429141717	1996007984	1061876248	other	0	200	2	2	2	2	2
0.934553672	NA	0.985024755	AC108210.1	Region_180	80	Region_180;AC108210.1	chr4	41111970	41112347	chr4	41894578	41894579	377	open	Neural	yes	nonSig	5893335023	-2420000076	no	2025-06-02	no	NA	NA	2994011976	6986027944	119760479	2095808383	2894211577	748502994	1996007984	2994011976	other	0	2025-05-11	1	1	1	1	2
0.93493875	0.000735583	0.985024755	AC098591.1	Region_180	80	Region_180;AC098591.1	chr4	41111970	41112347	chr4	39972796	39972797	377	open	Neural	no	nonSig	6056589683	-3529999924	no	0	no	NA	NA	2994011976	1996007984	119760479	998003992	2894211577	7984031936	1996007984	3992015968	other	0	3	1	1	1	1	1
0.958958705	NA	0.992606379	AC111006.1	Region_180	80	Region_180;AC111006.1	chr4	41111970	41112347	chr4	42151027	42151028	377	open	Neural	no	nonSig	6016481769	2025-05-16	no	2022-01-01	no	NA	NA	2994011976	5499001996	119760479	119760479	2894211577	2674650699	1996007984	1056886228	other	0	NA	2	2	2	NA	1
0.998110777	2.90E-05	0.999519275	NSUN7	Region_180	80	Region_180;NSUN7	chr4	41111970	41112347	chr4	40749896	40749897	377	open	Neural	yes	nonSig	555879614	-1260000038	no	NA	no	NA	NA	2994011976	249500998	119760479	249500998	2894211577	4341317365	1996007984	3922155689	other	0	39	2	2	2	2	NA
0.999519275	-0.001546767	0.999519275	NDUFB4P12	Region_180	80	Region_180;NDUFB4P12	chr4	41111970	41112347	chr4	43898961	43898962	377	open	Neural	no	nonSig	6445076815	-3729999924	no	NA	no	NA	NA	2994011976	8982035928	119760479	2994011976	2894211577	1097804391	1996007984	1996007984	other	0	0	1	1	1	1	NA
0.029612962	-0.044340495	0.559067137	SHISA3	Region_181	92	Region_181;SHISA3	chr4	41116722	41117264	chr4	42397838	42397839	542	none	none	yes	nonSig	610740468	-2270000076	no	1942-02-01	no	NA	NA	0.998003992	9680638723	0.998003992	7784431138	119760479	4780439122	1996007984	7684630739	noEF	1657	2025-05-09	2	1	2	1	2
0.046688568	0.091667878	0.559067137	AC098590.1	Region_181	92	Region_181;AC098590.1	chr4	41116722	41117264	chr4	43410936	43410937	542	none	none	no	nonSig	6360531313	NA	no	NA	no	NA	NA	0.998003992	0	0.998003992	0.998003992	119760479	1996007984	1996007984	0.998003992	noEF	1657	0	1	1	1	1	NA
0.047297734	NA	0.559067137	TLR6	Region_181	92	Region_181;TLR6	chr4	41116722	41117264	chr4	38856816	38856817	542	none	none	no	nonSig	6354090183	NA	no	0	no	NA	NA	0.998003992	2994011976	0.998003992	6986027944	119760479	6986027944	1996007984	2994011976	noEF	1657	1	1	1	1	1	1
0.0529009	0.021898359	0.559067137	WDR19	Region_181	92	Region_181;WDR19	chr4	41116722	41117264	chr4	39182403	39182404	542	none	none	no	nonSig	6286527873	-2870000076	no	0	no	NA	NA	0.998003992	1397205589	0.998003992	129740519	119760479	1411177645	1996007984	4850299401	noEF	1657	668.5	2	2	2	2	1
0.068251071	-0.124113654	0.559067137	PHOX2B	Region_181	92	Region_181;PHOX2B	chr4	41116722	41117264	chr4	41748969	41748970	542	none	none	yes	nonSig	5800514314	NA	no	2029-01-01	no	NA	NA	0.998003992	4411177645	0.998003992	119760479	119760479	753493014	1996007984	4311377246	noEF	1657	1153.5	2	2	2	2	1
0.069044017	NA	0.559067137	AC106052.1	Region_181	92	Region_181;AC106052.1	chr4	41116722	41117264	chr4	41989236	41989237	542	none	none	no	nonSig	5940502539	1380000019	no	1957-02-01	no	NA	NA	0.998003992	1097804391	0.998003992	3093812375	119760479	3992015968	1996007984	3093812375	noEF	1657	2	1	1	1	1	2
0.07571563	0.00780864	0.559067137	PDS5A	Region_181	92	Region_181;PDS5A	chr4	41116722	41117264	chr4	39977955	39977956	542	none	none	no	nonSig	6056434492	-3529999924	no	0	no	NA	NA	0.998003992	5289421158	0.998003992	4191616766	119760479	7355289421	1996007984	6666666667	noEF	1657	1146	2	2	2	2	1
0.075805713	-0.105931694	0.559067137	NDUFB4P12	Region_181	92	Region_181;NDUFB4P12	chr4	41116722	41117264	chr4	43898961	43898962	542	none	none	no	nonSig	6444309822	NA	no	NA	no	NA	NA	0.998003992	8982035928	0.998003992	2994011976	119760479	1097804391	1996007984	1996007984	noEF	1657	0	1	1	1	1	NA
0.140465756	0.006863113	0.920831069	KRT18P25	Region_181	92	Region_181;KRT18P25	chr4	41116722	41117264	chr4	40020239	40020240	542	none	none	no	nonSig	6040001507	-1360000038	no	NA	no	NA	NA	0.998003992	0	0.998003992	0	119760479	1896207585	1996007984	3992015968	noEF	1657	0	1	1	1	1	NA
0.166417241	0.000155273	0.936175324	LINC02265	Region_181	92	Region_181;LINC02265	chr4	41116722	41117264	chr4	40316484	40316485	542	none	none	no	nonSig	5903218628	-2270000076	no	1954-01-01	no	NA	NA	0.998003992	1157684631	0.998003992	9780439122	119760479	2415169661	1996007984	499001996	noEF	1657	0	1	2	1	1	2
0.194275262	0.000169912	0.936175324	NSUN7	Region_181	92	Region_181;NSUN7	chr4	41116722	41117264	chr4	40749896	40749897	542	none	none	yes	nonSig	5564458926	-1260000038	no	NA	no	NA	NA	0.998003992	249500998	0.998003992	249500998	119760479	4341317365	1996007984	3922155689	noEF	1657	39	2	2	2	2	NA
0.200786383	-0.010334797	0.936175324	BEND4	Region_181	92	Region_181;BEND4	chr4	41116722	41117264	chr4	42152877	42152878	542	none	none	yes	nonSig	6015197493	1189999962	no	2022-01-01	no	NA	NA	0.998003992	2884231537	0.998003992	5289421158	119760479	377245509	1996007984	380239521	noEF	1657	149.5	2	2	2	2	1
0.217081413	NA	0.936175324	AC096734.1	Region_181	92	Region_181;AC096734.1	chr4	41116722	41117264	chr4	42706106	42706107	542	none	none	yes	nonSig	6201080712	NA	no	NA	no	NA	NA	0.998003992	1996007984	0.998003992	499001996	119760479	1397205589	1996007984	3992015968	noEF	1657	1	1	1	1	1	NA
0.235485188	0.003785029	0.936175324	AC098591.1	Region_181	92	Region_181;AC098591.1	chr4	41116722	41117264	chr4	39972796	39972797	542	none	none	no	nonSig	6058397551	-3529999924	no	0	no	NA	NA	0.998003992	1996007984	0.998003992	998003992	119760479	7984031936	1996007984	3992015968	noEF	1657	3	1	1	1	1	1
0.278074781	0.006976215	0.936175324	ARL4AP2	Region_181	92	Region_181;ARL4AP2	chr4	41116722	41117264	chr4	40786109	40786110	542	none	none	no	nonSig	5519318613	-2170000076	no	1948-01-01	no	NA	NA	0.998003992	1996007984	0.998003992	499001996	119760479	5988023952	1996007984	2994011976	noEF	1657	2025-05-03	1	1	1	1	2
0.325908112	0.039799122	0.936175324	RPS7P7	Region_181	92	Region_181;RPS7P7	chr4	41116722	41117264	chr4	42471809	42471810	542	none	none	no	nonSig	6131793438	-2829999924	no	2015-02-01	no	NA	NA	0.998003992	1996007984	0.998003992	2994011976	119760479	2195608782	1996007984	2994011976	noEF	1657	0	1	1	1	1	2
0.333803366	NA	0.936175324	TMEM156	Region_181	92	Region_181;TMEM156	chr4	41116722	41117264	chr4	39032921	39032922	542	none	none	no	nonSig	6318856034	-2520000076	no	0	no	NA	NA	0.998003992	8982035928	0.998003992	1896207585	119760479	7185628743	1996007984	2994011976	noEF	1657	0	1	1	1	1	1
0.337010504	-0.002234592	0.936175324	RFC1	Region_181	92	Region_181;RFC1	chr4	41116722	41117264	chr4	39366374	39366375	542	none	none	no	nonSig	6243124155	NA	no	0	no	NA	NA	0.998003992	2255489022	0.998003992	3193612774	119760479	3353293413	1996007984	8253493014	noEF	1657	517.5	2	2	2	2	1
0.366887829	-0.000181042	0.936175324	AC105389.1	Region_181	92	Region_181;AC105389.1	chr4	41116722	41117264	chr4	41794772	41794773	542	none	none	yes	nonSig	5830914428	-4240000153	no	NA	no	NA	NA	0.998003992	2894211577	0.998003992	2095808383	119760479	4690618762	1996007984	5988023952	noEF	1657	0	1	1	1	1	NA
0.372768888	0.00040527	0.936175324	AC079921.2	Region_181	92	Region_181;AC079921.2	chr4	41116722	41117264	chr4	39133912	39133913	542	none	none	no	nonSig	6297280882	NA	no	NA	no	NA	NA	0.998003992	3992015968	0.998003992	998003992	119760479	4291417166	1996007984	3992015968	noEF	1657	2025-05-07	1	1	1	1	NA
0.396247314	-0.0003471	0.936175324	N4BP2	Region_181	92	Region_181;N4BP2	chr4	41116722	41117264	chr4	40056825	40056826	542	none	none	no	nonSig	6025263253	6599999905	no	1942-02-01	no	NA	NA	0.998003992	1226546906	0.998003992	119760479	119760479	75249501	1996007984	8592814371	noEF	1657	596.5	2	2	2	2	2
0.399347954	-9.42E-05	0.936175324	AC098591.2	Region_181	92	Region_181;AC098591.2	chr4	41116722	41117264	chr4	39973441	39973442	542	none	none	no	nonSig	6058152606	-3529999924	no	0	no	NA	NA	0.998003992	5988023952	0.998003992	1996007984	119760479	7984031936	1996007984	6986027944	noEF	1657	54	1	1	1	2	1
0.418909775	-0.004237207	0.936175324	GNPDA2	Region_181	92	Region_181;GNPDA2	chr4	41116722	41117264	chr4	44726594	44726595	542	none	none	no	nonSig	6557426591	NA	no	NA	no	NA	NA	0.998003992	3133732535	0.998003992	119760479	119760479	7135728543	1996007984	7265469062	noEF	1657	293.5	2	2	2	2	NA
0.430185036	-0.000841965	0.936175324	PABPC1P1	Region_181	92	Region_181;PABPC1P1	chr4	41116722	41117264	chr4	39973443	39973444	542	none	none	no	nonSig	6058151846	-3529999924	no	0	no	NA	NA	0.998003992	5988023952	0.998003992	1996007984	119760479	7984031936	1996007984	5988023952	noEF	1657	0	1	1	1	1	1
0.438785399	-0.000235207	0.936175324	ATP1B1P1	Region_181	92	Region_181;ATP1B1P1	chr4	41116722	41117264	chr4	42029208	42029209	542	none	none	no	nonSig	595996817	1380000019	no	1942-01-01	no	NA	NA	0.998003992	5988023952	0.998003992	1696606786	119760479	3093812375	1996007984	5988023952	noEF	1657	69.5	1	1	1	2	2
0.523860345	0.265290672	0.936175324	UBE2K	Region_181	92	Region_181;UBE2K	chr4	41116722	41117264	chr4	39698043	39698044	542	none	none	no	nonSig	6151883834	-2879999924	no	0	no	NA	NA	0.998003992	5898203593	0.998003992	2594810379	119760479	6816367265	1996007984	1008982036	noEF	1657	187.5	2	2	2	2	1
0.536412662	0.001613531	0.936175324	LIAS	Region_181	92	Region_181;LIAS	chr4	41116722	41117264	chr4	39458999	39459000	542	none	none	no	nonSig	6219511701	-3179999924	no	2025-01-01	no	NA	NA	0.998003992	2894211577	0.998003992	5988023952	119760479	8183632735	1996007984	1638722555	noEF	1657	72	2	2	2	2	1
0.553076496	NA	0.936175324	AC021148.1	Region_181	92	Region_181;AC021148.1	chr4	41116722	41117264	chr4	39480254	39480255	542	none	none	no	nonSig	6213907252	-3129999924	no	NA	no	NA	NA	0.998003992	2994011976	0.998003992	499001996	119760479	2594810379	1996007984	0.998003992	noEF	1657	2025-05-02	1	1	1	1	NA
0.559891939	-0.002557707	0.936175324	GUF1	Region_181	92	Region_181;GUF1	chr4	41116722	41117264	chr4	44678426	44678427	542	none	none	no	nonSig	6551591731	NA	no	0	no	NA	NA	0.998003992	3253493014	0.998003992	8982035928	119760479	1038922156	1996007984	8203592814	noEF	1657	902	2	2	2	2	1
0.560564304	-0.065443721	0.936175324	SLC30A9	Region_181	92	Region_181;SLC30A9	chr4	41116722	41117264	chr4	41990471	41990472	542	none	none	yes	nonSig	5941117209	1380000019	no	1957-02-01	no	NA	NA	0.998003992	2844311377	0.998003992	1397205589	119760479	7794411178	1996007984	1315369261	noEF	1657	876	2	2	2	2	2
0.561545251	-0.00127046	0.936175324	FAM114A1	Region_181	92	Region_181;FAM114A1	chr4	41116722	41117264	chr4	38867676	38867677	542	none	none	no	nonSig	6351998145	NA	no	0	no	NA	NA	0.998003992	2175648703	0.998003992	3992015968	119760479	4071856287	1996007984	3373253493	noEF	1657	36	2	2	2	2	1
0.564171315	0.000349544	0.936175324	UGDH	Region_181	92	Region_181;UGDH	chr4	41116722	41117264	chr4	39528310	39528311	542	none	none	no	nonSig	6200962886	-3829999924	no	0	no	NA	NA	0.998003992	6127744511	0.998003992	1397205589	119760479	6487025948	1996007984	9520958084	noEF	1657	83	2	2	2	2	1
0.566166437	-0.003233525	0.936175324	AC096586.1	Region_181	92	Region_181;AC096586.1	chr4	41116722	41117264	chr4	44704404	44704405	542	none	none	no	nonSig	6554748327	NA	no	NA	no	NA	NA	0.998003992	3992015968	0.998003992	2894211577	119760479	5089820359	1996007984	0.998003992	noEF	1657	64.5	1	1	1	2	NA
0.571090241	-0.000578874	0.936175324	AC108471.2	Region_181	92	Region_181;AC108471.2	chr4	41116722	41117264	chr4	39639139	39639140	542	none	none	no	nonSig	6169551592	-3079999924	no	NA	no	NA	NA	0.998003992	376247505	0.998003992	5988023952	119760479	1141716567	1996007984	7744510978	noEF	1657	12	2	2	2	2	NA
0.572333931	-0.219181978	0.936175324	TMEM33	Region_181	92	Region_181;TMEM33	chr4	41116722	41117264	chr4	41935119	41935120	542	none	none	yes	nonSig	5912676313	-1119999981	no	2016-01-01	no	NA	NA	0.998003992	2774451098	0.998003992	2694610778	119760479	5748502994	1996007984	101497006	noEF	1657	566	2	2	2	2	1
0.586488876	0.002628769	0.936175324	AC095057.3	Region_181	92	Region_181;AC095057.3	chr4	41116722	41117264	chr4	40166674	40166675	542	none	none	no	nonSig	5977745091	-1369999981	no	NA	no	NA	NA	0.998003992	0	0.998003992	3992015968	119760479	1497005988	1996007984	2994011976	noEF	1657	2025-05-18	1	1	1	2	NA
0.644736325	NA	0.936175324	ZBTB12BP	Region_181	92	Region_181;ZBTB12BP	chr4	41116722	41117264	chr4	39771370	39771371	542	none	none	no	nonSig	6128835606	NA	no	0.4	no	NA	NA	0.998003992	7984031936	0.998003992	499001996	119760479	3193612774	1996007984	499001996	noEF	1657	0	1	1	1	1	1
0.649243435	-0.000583385	0.936175324	SMIM14	Region_181	92	Region_181;SMIM14	chr4	41116722	41117264	chr4	39639089	39639090	542	none	none	no	nonSig	6169566288	-3079999924	no	NA	no	NA	NA	0.998003992	4031936128	0.998003992	5988023952	119760479	1158682635	1996007984	8133732535	noEF	1657	23	2	2	2	2	NA
0.651912964	-0.006101536	0.936175324	ATP8A1	Region_181	92	Region_181;ATP8A1	chr4	41116722	41117264	chr4	42657104	42657105	542	none	none	yes	nonSig	6187475597	-3529999924	no	0	no	NA	NA	0.998003992	6067864271	0.998003992	119760479	119760479	1138722555	1996007984	8972055888	noEF	1657	1253.5	2	2	2	2	1
0.65455753	-0.00036547	0.936175324	AC096586.2	Region_181	92	Region_181;AC096586.2	chr4	41116722	41117264	chr4	44694385	44694386	542	none	none	no	nonSig	6553533631	NA	no	NA	no	NA	NA	0.998003992	0	0.998003992	2994011976	119760479	3293413174	1996007984	499001996	noEF	1657	11	1	1	1	1	NA
0.672226108	NA	0.936175324	AC105389.3	Region_181	92	Region_181;AC105389.3	chr4	41116722	41117264	chr4	41748292	41748293	542	none	none	yes	nonSig	580004863	-4590000153	no	2029-01-01	no	NA	NA	0.998003992	4441117764	0.998003992	3992015968	119760479	3952095808	1996007984	881237525	noEF	1657	45.5	2	2	2	2	1
0.674896292	-1.43E-06	0.936175324	CHRNA9	Region_181	92	Region_181;CHRNA9	chr4	41116722	41117264	chr4	40335328	40335329	542	none	none	no	nonSig	5892869516	-2379999924	no	NA	no	NA	NA	0.998003992	379241517	0.998003992	1027944112	119760479	1526946108	1996007984	0.998003992	noEF	1657	0	1	1	1	1	NA
0.68229727	NA	0.936175324	AC096734.2	Region_181	92	Region_181;AC096734.2	chr4	41116722	41117264	chr4	42657495	42657496	542	none	none	yes	nonSig	618758586	-3529999924	no	0	no	NA	NA	0.998003992	5538922156	0.998003992	2395209581	119760479	1146706587	1996007984	4610778443	noEF	1657	0.5	2	2	2	1	1
0.710033465	NA	0.946772062	UCHL1.AS1	Region_181	92	Region_181;UCHL1.AS1	chr4	41116722	41117264	chr4	41256726	41256727	542	none	none	yes	nonSig	5144455889	2025-05-15	no	2025-03-01	no	NA	NA	0.998003992	5209580838	0.998003992	6986027944	119760479	7564870259	1996007984	1085828343	noEF	1657	2025-05-01	2	2	2	1	1
0.722114285	NA	0.946772062	UCHL1	Region_181	92	Region_181;UCHL1	chr4	41116722	41117264	chr4	41256412	41256413	542	none	none	yes	nonSig	5143476969	2025-05-15	no	2025-03-01	no	NA	NA	0.998003992	1177644711	0.998003992	2794411178	119760479	6387225549	1996007984	2584830339	noEF	1657	1531.5	2	2	2	2	1
0.746204163	-6.79E-05	0.949662303	APBB2	Region_181	92	Region_181;APBB2	chr4	41116722	41117264	chr4	41216713	41216714	542	none	none	yes	nonSig	499760042	3809999847	yes	1961-02-01	no	0.07196465	NA	0.998003992	3992015968	0.998003992	4590818363	119760479	5329341317	1996007984	4141716567	noEF	1657	228.5	2	2	2	2	2
0.756510648	0.000791345	0.949662303	DCAF4L1	Region_181	92	Region_181;DCAF4L1	chr4	41116722	41117264	chr4	41981695	41981696	542	none	none	yes	nonSig	5936730333	1180000019	no	1957-02-01	no	NA	NA	0.998003992	1996007984	0.998003992	2994011976	119760479	6387225549	1996007984	0	noEF	1657	10	1	1	1	1	2
0.773728781	NA	0.950533901	YIPF7	Region_181	92	Region_181;YIPF7	chr4	41116722	41117264	chr4	44678555	44678556	542	none	none	no	nonSig	6551607462	NA	no	0	no	NA	NA	0.998003992	3283433134	0.998003992	3992015968	119760479	1056886228	1996007984	8662674651	noEF	1657	2025-05-02	2	2	2	1	1
0.78942646	NA	0.950533901	AC024022.1	Region_181	92	Region_181;AC024022.1	chr4	41116722	41117264	chr4	42391267	42391268	542	none	none	yes	nonSig	6105170451	-1760000038	no	1942-02-01	no	NA	NA	0.998003992	8982035928	0.998003992	4091816367	119760479	5988023952	1996007984	0.998003992	noEF	1657	0.5	1	1	1	1	2
0.815659174	NA	0.962477825	RPL12P20	Region_181	92	Region_181;RPL12P20	chr4	41116722	41117264	chr4	41389114	41389115	542	none	none	no	nonSig	5434329337	-3779999924	no	1997-01-01	no	NA	NA	0.998003992	3992015968	0.998003992	5988023952	119760479	3393213573	1996007984	2994011976	noEF	1657	95.5	1	1	1	2	2
0.839844661	0.00170988	0.971585	LIMCH1	Region_181	92	Region_181;LIMCH1	chr4	41116722	41117264	chr4	41359606	41359607	542	none	none	no	nonSig	5384428688	-4640000153	no	1942-01-01	no	NA	NA	0.998003992	7225548902	0.998003992	2624750499	119760479	494011976	1996007984	3892215569	noEF	1657	1747.5	2	2	2	2	2
0.872154951	NA	0.984471349	LINC02475	Region_181	92	Region_181;LINC02475	chr4	41116722	41117264	chr4	44016860	44016861	542	none	none	no	nonSig	6462337492	NA	no	0	no	NA	NA	0.998003992	0.998003992	0.998003992	998003992	119760479	3493013972	1996007984	0.998003992	noEF	1657	0.5	1	1	1	1	1
0.888181559	NA	0.984471349	TLR10	Region_181	92	Region_181;TLR10	chr4	41116722	41117264	chr4	38782989	38782990	542	none	none	no	nonSig	6368050981	NA	no	NA	no	NA	NA	0.998003992	2994011976	0.998003992	8982035928	119760479	1127744511	1996007984	0	noEF	1657	0	1	1	1	1	NA
0.916401061	NA	0.984471349	AC108210.1	Region_181	92	Region_181;AC108210.1	chr4	41116722	41117264	chr4	41894578	41894579	542	none	none	yes	nonSig	589059649	-2979999924	no	2025-06-02	no	NA	NA	0.998003992	6986027944	0.998003992	2095808383	119760479	748502994	1996007984	2994011976	noEF	1657	2025-05-11	1	1	1	1	2
0.917727528	-0.013079709	0.984471349	LINC00682	Region_181	92	Region_181;LINC00682	chr4	41116722	41117264	chr4	41882610	41882611	542	none	none	no	nonSig	5883857817	-3790000153	no	2025-06-02	no	NA	NA	0.998003992	1305389222	0.998003992	2894211577	119760479	4670658683	1996007984	1103792415	noEF	1657	453.5	2	2	2	2	2
0.940218085	0.00114984	0.985284494	KLHL5	Region_181	92	Region_181;KLHL5	chr4	41116722	41117264	chr4	39045038	39045039	542	none	none	no	nonSig	6316323302	-2029999924	no	2025-03-02	no	NA	NA	0.998003992	6037924152	0.998003992	499001996	119760479	5429141717	1996007984	1061876248	noEF	1657	200	2	2	2	2	2
0.958134752	NA	0.985284494	AC111006.1	Region_181	92	Region_181;AC111006.1	chr4	41116722	41117264	chr4	42151027	42151028	542	none	none	no	nonSig	6014420984	1189999962	no	2022-01-01	no	NA	NA	0.998003992	5499001996	0.998003992	119760479	119760479	2674650699	1996007984	1056886228	noEF	1657	NA	2	2	2	NA	1
0.97741274	-7.48E-06	0.985284494	RBM47	Region_181	92	Region_181;RBM47	chr4	41116722	41117264	chr4	40630874	40630875	542	none	none	no	nonSig	5686499525	6	no	1981-02-01	no	NA	NA	0.998003992	3992015968	0.998003992	5988023952	119760479	5089820359	1996007984	3992015968	noEF	1657	2	1	1	1	1	2
0.985284494	3.94E-05	0.985284494	TLR1	Region_181	92	Region_181;TLR1	chr4	41116722	41117264	chr4	38804790	38804791	542	none	none	no	nonSig	6363974868	-51.5	no	NA	no	NA	NA	0.998003992	1397205589	0.998003992	2195608782	119760479	8283433134	1996007984	6986027944	noEF	1657	5	1	1	1	1	NA
0.001557073	NA	0.091867285	KRT18P25	Region_183	15	Region_183;KRT18P25	chr4	41121688	41121833	chr4	40020239	40020240	145	enh	Lymphoid	no	nonSig	6041963999	-1360000038	no	NA	no	NA	NA	0.998003992	0	7984031936	0	379241517	1896207585	0.998003992	3992015968	other	0	0	1	1	1	1	NA
0.003305585	-0.044721014	0.09751475	SLC30A9	Region_183	15	Region_183;SLC30A9	chr4	41121688	41121833	chr4	41990471	41990472	145	enh	Lymphoid	yes	nonSig	5938838824	1380000019	no	1957-02-01	no	NA	0.021355	0.998003992	2844311377	7984031936	1397205589	379241517	7794411178	0.998003992	1315369261	other	0	876	2	2	2	2	2
0.077812174	-0.005445394	0.991086361	AC098591.1	Region_183	15	Region_183;AC098591.1	chr4	41121688	41121833	chr4	39972796	39972797	145	enh	Lymphoid	no	nonSig	6060278827	-3079999924	no	0	no	NA	NA	0.998003992	1996007984	7984031936	998003992	379241517	7984031936	0.998003992	3992015968	other	0	3	1	1	1	1	1
0.097824322	0.002686512	0.991086361	UCHL1.AS1	Region_183	15	Region_183;UCHL1.AS1	chr4	41121688	41121833	chr4	41256726	41256727	145	enh	Lymphoid	yes	nonSig	5129989413	1739999962	no	0.95	no	NA	0.028831	0.998003992	5209580838	7984031936	6986027944	379241517	7564870259	0.998003992	1085828343	other	0	2025-05-01	2	2	2	1	1
0.102041039	0.116790931	0.991086361	UBE2K	Region_183	15	Region_183;UBE2K	chr4	41121688	41121833	chr4	39698043	39698044	145	enh	Lymphoid	no	nonSig	6153401402	-2879999924	no	0	no	NA	NA	0.998003992	5898203593	7984031936	2594810379	379241517	6816367265	0.998003992	1008982036	other	0	187.5	2	2	2	2	1
0.110792793	0.241092356	0.991086361	NDUFB4P12	Region_183	15	Region_183;NDUFB4P12	chr4	41121688	41121833	chr4	43898961	43898962	145	enh	Lymphoid	no	nonSig	6443595897	NA	no	NA	no	NA	NA	0.998003992	8982035928	7984031936	2994011976	379241517	1097804391	0.998003992	1996007984	other	0	0	1	1	1	1	NA
0.137212348	-0.131069042	0.991086361	RPS7P7	Region_183	15	Region_183;RPS7P7	chr4	41121688	41121833	chr4	42471809	42471810	145	enh	Lymphoid	no	nonSig	6130326048	-2829999924	no	2015-02-01	no	NA	NA	0.998003992	1996007984	7984031936	2994011976	379241517	2195608782	0.998003992	2994011976	other	0	0	1	1	1	1	2
0.163015234	0.040384863	0.991086361	BEND4	Region_183	15	Region_183;BEND4	chr4	41121688	41121833	chr4	42152877	42152878	145	enh	Lymphoid	yes	nonSig	6013277199	1219999981	no	2022-01-01	no	NA	NA	0.998003992	2884231537	7984031936	5289421158	379241517	377245509	0.998003992	380239521	other	0	149.5	2	2	2	2	1
0.198174934	NA	0.991086361	RBM47	Region_183	15	Region_183;RBM47	chr4	41121688	41121833	chr4	40630874	40630875	145	enh	Lymphoid	no	nonSig	5690916057	6	no	1964-01-01	no	NA	NA	0.998003992	3992015968	7984031936	5988023952	379241517	5089820359	0.998003992	3992015968	other	0	2	1	1	1	1	2
0.200663565	0.003918199	0.991086361	DCAF4L1	Region_183	15	Region_183;DCAF4L1	chr4	41121688	41121833	chr4	41981695	41981696	145	enh	Lymphoid	yes	nonSig	5934428757	1180000019	no	1957-02-01	no	NA	NA	0.998003992	1996007984	7984031936	2994011976	379241517	6387225549	0.998003992	0	other	0	10	1	1	1	1	2
0.26098352	0.017282399	0.991086361	WDR19	Region_183	15	Region_183;WDR19	chr4	41121688	41121833	chr4	39182403	39182404	145	enh	Lymphoid	no	nonSig	6287641414	-2870000076	no	0	no	NA	NA	0.998003992	1397205589	7984031936	129740519	379241517	1411177645	0.998003992	4850299401	other	0	668.5	2	2	2	2	1
0.26598062	-0.006372065	0.991086361	GUF1	Region_183	15	Region_183;GUF1	chr4	41121688	41121833	chr4	44678426	44678427	145	enh	Lymphoid	no	nonSig	6551034169	NA	no	0	no	NA	NA	0.998003992	3253493014	7984031936	8982035928	379241517	1038922156	0.998003992	8203592814	other	0	902	2	2	2	2	1
0.288057794	0.482766654	0.991086361	PHOX2B	Region_183	15	Region_183;PHOX2B	chr4	41121688	41121833	chr4	41748969	41748970	145	enh	Lymphoid	yes	nonSig	5797361732	NA	no	2029-01-01	no	NA	0.022556	0.998003992	4411177645	7984031936	119760479	379241517	753493014	0.998003992	4311377246	other	0	1153.5	2	2	2	2	1
0.307100715	-0.000196033	0.991086361	LIMCH1	Region_183	15	Region_183;LIMCH1	chr4	41121688	41121833	chr4	41359606	41359607	145	enh	Lymphoid	no	nonSig	5376162537	-42	no	1941-01-01	no	0.1443614	0.018423	0.998003992	7225548902	7984031936	2624750499	379241517	494011976	0.998003992	3892215569	other	0	1747.5	2	2	2	2	2
0.312759111	0.002700858	0.991086361	GNPDA2	Region_183	15	Region_183;GNPDA2	chr4	41121688	41121833	chr4	44726594	44726595	145	enh	Lymphoid	no	nonSig	6556876476	NA	no	NA	no	NA	NA	0.998003992	3133732535	7984031936	119760479	379241517	7135728543	0.998003992	7265469062	other	0	293.5	2	2	2	2	NA
0.314921094	0.007458368	0.991086361	N4BP2	Region_183	15	Region_183;N4BP2	chr4	41121688	41121833	chr4	40056825	40056826	145	enh	Lymphoid	no	nonSig	6027293329	-7099999905	no	1942-02-01	no	NA	NA	0.998003992	1226546906	7984031936	119760479	379241517	75249501	0.998003992	8592814371	other	0	596.5	2	2	2	2	2
0.365791088	-0.002599163	0.991086361	UGDH	Region_183	15	Region_183;UGDH	chr4	41121688	41121833	chr4	39528310	39528311	145	enh	Lymphoid	no	nonSig	6202318544	-3829999924	no	0	no	NA	NA	0.998003992	6127744511	7984031936	1397205589	379241517	6487025948	0.998003992	9520958084	other	0	83	2	2	2	2	1
0.392496629	0.198760284	0.991086361	TMEM33	Region_183	15	Region_183;TMEM33	chr4	41121688	41121833	chr4	41935119	41935120	145	enh	Lymphoid	yes	nonSig	5910243296	-1119999981	no	2015-01-01	no	NA	0.017851	0.998003992	2774451098	7984031936	2694610778	379241517	5748502994	0.998003992	101497006	other	0	566	2	2	2	2	1
0.400351042	-0.007468426	0.991086361	AC096586.1	Region_183	15	Region_183;AC096586.1	chr4	41121688	41121833	chr4	44704404	44704405	145	enh	Lymphoid	no	nonSig	6554194806	NA	no	NA	no	NA	NA	0.998003992	3992015968	7984031936	2894211577	379241517	5089820359	0.998003992	0.998003992	other	0	64.5	1	1	1	2	NA
0.408227043	0.035427717	0.991086361	SMIM14	Region_183	15	Region_183;SMIM14	chr4	41121688	41121833	chr4	39639089	39639090	145	enh	Lymphoid	no	nonSig	617102341	-3079999924	no	NA	no	NA	NA	0.998003992	4031936128	7984031936	5988023952	379241517	1158682635	0.998003992	8133732535	other	0	23	2	2	2	2	NA
0.409405522	0.000974435	0.991086361	AC098591.2	Region_183	15	Region_183;AC098591.2	chr4	41121688	41121833	chr4	39973441	39973442	145	enh	Lymphoid	no	nonSig	6060034941	-3079999924	no	0	no	NA	NA	0.998003992	5988023952	7984031936	1996007984	379241517	7984031936	0.998003992	6986027944	other	0	54	1	1	1	2	1
0.421932603	0.00368852	0.991086361	LIAS	Region_183	15	Region_183;LIAS	chr4	41121688	41121833	chr4	39458999	39459000	145	enh	Lymphoid	no	nonSig	6220810762	-3179999924	no	2025-01-01	no	NA	NA	0.998003992	2894211577	7984031936	5988023952	379241517	8183632735	0.998003992	1638722555	other	0	72	2	2	2	2	1
0.441748095	-0.116897131	0.991086361	AC098590.1	Region_183	15	Region_183;AC098590.1	chr4	41121688	41121833	chr4	43410936	43410937	145	enh	Lymphoid	no	nonSig	6359665335	NA	no	NA	no	NA	NA	0.998003992	0	7984031936	0.998003992	379241517	1996007984	0.998003992	0.998003992	other	0	0	1	1	1	1	NA
0.446828603	0.004026154	0.991086361	AC095057.3	Region_183	15	Region_183;AC095057.3	chr4	41121688	41121833	chr4	40166674	40166675	145	enh	Lymphoid	no	nonSig	5980009283	-1369999981	no	NA	no	NA	NA	0.998003992	0	7984031936	3992015968	379241517	1497005988	0.998003992	2994011976	other	0	2025-05-18	1	1	1	2	NA
0.464071504	-0.046097753	0.991086361	SHISA3	Region_183	15	Region_183;SHISA3	chr4	41121688	41121833	chr4	42397838	42397839	145	enh	Lymphoid	yes	nonSig	6105852376	-2270000076	no	1942-02-01	no	NA	NA	0.998003992	9680638723	7984031936	7784431138	379241517	4780439122	0.998003992	7684630739	other	0	2025-05-09	2	1	2	1	2
0.472949775	NA	0.991086361	AC106052.1	Region_183	15	Region_183;AC106052.1	chr4	41121688	41121833	chr4	41989236	41989237	145	enh	Lymphoid	no	nonSig	593822092	1380000019	no	1957-02-01	no	NA	0.021355	0.998003992	1097804391	7984031936	3093812375	379241517	3992015968	0.998003992	3093812375	other	0	2	1	1	1	1	2
0.537536787	0.000872438	0.991086361	NSUN7	Region_183	15	Region_183;NSUN7	chr4	41121688	41121833	chr4	40749896	40749897	145	enh	Lymphoid	yes	nonSig	5570298873	-8100000381	no	NA	no	NA	NA	0.998003992	249500998	7984031936	249500998	379241517	4341317365	0.998003992	3922155689	other	0	39	2	2	2	2	NA
0.558471637	0.005524784	0.991086361	APBB2	Region_183	15	Region_183;APBB2	chr4	41121688	41121833	chr4	41216713	41216714	145	enh	Lymphoid	yes	nonSig	4977174676	3809999847	yes	2015-02-01	no	0.8178611	0.045559	0.998003992	3992015968	7984031936	4590818363	379241517	5329341317	0.998003992	4141716567	other	0	228.5	2	2	2	2	2
0.607135947	0.000685064	0.991086361	AC096586.2	Region_183	15	Region_183;AC096586.2	chr4	41121688	41121833	chr4	44694385	44694386	145	enh	Lymphoid	no	nonSig	6552978559	NA	no	NA	no	NA	NA	0.998003992	0	7984031936	2994011976	379241517	3293413174	0.998003992	499001996	other	0	11	1	1	1	1	NA
0.637942764	0.002194269	0.991086361	ATP1B1P1	Region_183	15	Region_183;ATP1B1P1	chr4	41121688	41121833	chr4	42029208	42029209	145	enh	Lymphoid	no	nonSig	5957786809	1380000019	no	1942-01-01	no	NA	NA	0.998003992	5988023952	7984031936	1696606786	379241517	3093812375	0.998003992	5988023952	other	0	69.5	1	1	1	2	2
0.655433643	NA	0.991086361	AC096734.1	Region_183	15	Region_183;AC096734.1	chr4	41121688	41121833	chr4	42706106	42706107	145	enh	Lymphoid	yes	nonSig	6199830021	NA	no	NA	no	NA	NA	0.998003992	1996007984	7984031936	499001996	379241517	1397205589	0.998003992	3992015968	other	0	1	1	1	1	1	NA
0.655719027	-0.005667683	0.991086361	KLHL5	Region_183	15	Region_183;KLHL5	chr4	41121688	41121833	chr4	39045038	39045039	145	enh	Lymphoid	no	nonSig	6317363097	-2029999924	no	2025-03-02	no	NA	NA	0.998003992	6037924152	7984031936	499001996	379241517	5429141717	0.998003992	1061876248	other	0	200	2	2	2	2	2
0.658580215	0.004393116	0.991086361	FAM114A1	Region_183	15	Region_183;FAM114A1	chr4	41121688	41121833	chr4	38867676	38867677	145	enh	Lymphoid	no	nonSig	6352956031	NA	no	0	no	NA	NA	0.998003992	2175648703	7984031936	3992015968	379241517	4071856287	0.998003992	3373253493	other	0	36	2	2	2	2	1
0.66215215	NA	0.991086361	AC079921.2	Region_183	15	Region_183;AC079921.2	chr4	41121688	41121833	chr4	39133912	39133913	145	enh	Lymphoid	no	nonSig	6298367224	NA	no	NA	no	NA	NA	0.998003992	3992015968	7984031936	998003992	379241517	4291417166	0.998003992	3992015968	other	0	2025-05-07	1	1	1	1	NA
0.66441661	0.000465213	0.991086361	LINC02265	Region_183	15	Region_183;LINC02265	chr4	41121688	41121833	chr4	40316484	40316485	145	enh	Lymphoid	no	nonSig	5905905384	-2170000076	no	1954-01-01	no	NA	NA	0.998003992	1157684631	7984031936	9780439122	379241517	2415169661	0.998003992	499001996	other	0	0	1	2	1	1	2
0.668486147	0.000278466	0.991086361	CHRNA9	Region_183	15	Region_183;CHRNA9	chr4	41121688	41121833	chr4	40335328	40335329	145	enh	Lymphoid	no	nonSig	5895620862	-2379999924	no	NA	no	NA	NA	0.998003992	379241517	7984031936	1027944112	379241517	1526946108	0.998003992	0.998003992	other	0	0	1	1	1	1	NA
0.68556154	0.028883697	0.991086361	ATP8A1	Region_183	15	Region_183;ATP8A1	chr4	41121688	41121833	chr4	42657104	42657105	145	enh	Lymphoid	yes	nonSig	6186185047	-3529999924	no	NA	no	NA	NA	0.998003992	6067864271	7984031936	119760479	379241517	1138722555	0.998003992	8972055888	other	0	1253.5	2	2	2	2	NA
0.730364907	NA	0.991086361	TMEM156	Region_183	15	Region_183;TMEM156	chr4	41121688	41121833	chr4	39032921	39032922	145	enh	Lymphoid	no	nonSig	631988979	-2520000076	no	0	no	NA	NA	0.998003992	8982035928	7984031936	1896207585	379241517	7185628743	0.998003992	2994011976	other	0	0	1	1	1	1	1
0.740126452	0.000923164	0.991086361	AC108471.2	Region_183	15	Region_183;AC108471.2	chr4	41121688	41121833	chr4	39639139	39639140	145	enh	Lymphoid	no	nonSig	6171008763	-3079999924	no	NA	no	NA	NA	0.998003992	376247505	7984031936	5988023952	379241517	1141716567	0.998003992	7744510978	other	0	12	2	2	2	2	NA
0.792701553	0.000256389	0.991086361	TLR6	Region_183	15	Region_183;TLR6	chr4	41121688	41121833	chr4	38856816	38856817	145	enh	Lymphoid	no	nonSig	6355043471	NA	no	0	no	NA	NA	0.998003992	2994011976	7984031936	6986027944	379241517	6986027944	0.998003992	2994011976	other	0	1	1	1	1	1	1
0.822253087	-0.000272297	0.991086361	TLR1	Region_183	15	Region_183;TLR1	chr4	41121688	41121833	chr4	38804790	38804791	145	enh	Lymphoid	no	nonSig	6364906727	NA	no	NA	no	NA	NA	0.998003992	1397205589	7984031936	2195608782	379241517	8283433134	0.998003992	6986027944	other	0	5	1	1	1	1	NA
0.847029818	NA	0.991086361	AC021148.1	Region_183	15	Region_183;AC021148.1	chr4	41121688	41121833	chr4	39480254	39480255	145	enh	Lymphoid	no	nonSig	621522316	-3129999924	no	NA	no	NA	NA	0.998003992	2994011976	7984031936	499001996	379241517	2594810379	0.998003992	0.998003992	other	0	2025-05-02	1	1	1	1	NA
0.861729019	0.000869097	0.991086361	AC105389.1	Region_183	15	Region_183;AC105389.1	chr4	41121688	41121833	chr4	41794772	41794773	145	enh	Lymphoid	yes	nonSig	5827975698	-4490000153	no	NA	no	NA	NA	0.998003992	2894211577	7984031936	2095808383	379241517	4690618762	0.998003992	5988023952	other	0	0	1	1	1	1	NA
0.878068722	0.042579973	0.991086361	LINC00682	Region_183	15	Region_183;LINC00682	chr4	41121688	41121833	chr4	41882610	41882611	145	enh	Lymphoid	no	nonSig	5881257374	-3790000153	no	2025-06-02	no	NA	0.020349	0.998003992	1305389222	7984031936	2894211577	379241517	4670658683	0.998003992	1103792415	other	0	453.5	2	2	2	2	2
0.886431025	0.148373435	0.991086361	PDS5A	Region_183	15	Region_183;PDS5A	chr4	41121688	41121833	chr4	39977955	39977956	145	enh	Lymphoid	no	nonSig	6058324272	-3079999924	no	0	no	NA	NA	0.998003992	5289421158	7984031936	4191616766	379241517	7355289421	0.998003992	6666666667	other	0	1146	2	2	2	2	1
0.891030686	NA	0.991086361	AC096734.2	Region_183	15	Region_183;AC096734.2	chr4	41121688	41121833	chr4	42657495	42657496	145	enh	Lymphoid	yes	nonSig	6186295638	-3529999924	no	NA	no	NA	NA	0.998003992	5538922156	7984031936	2395209581	379241517	1146706587	0.998003992	4610778443	other	0	0.5	2	2	2	1	NA
0.894928	NA	0.991086361	ZBTB12BP	Region_183	15	Region_183;ZBTB12BP	chr4	41121688	41121833	chr4	39771370	39771371	145	enh	Lymphoid	no	nonSig	6130435735	NA	no	0.4	no	NA	NA	0.998003992	7984031936	7984031936	499001996	379241517	3193612774	0.998003992	499001996	other	0	0	1	1	1	1	1
0.901749653	NA	0.991086361	AC105389.3	Region_183	15	Region_183;AC105389.3	chr4	41121688	41121833	chr4	41748292	41748293	145	enh	Lymphoid	yes	nonSig	5796892653	NA	no	2029-01-01	no	NA	0.022556	0.998003992	4441117764	7984031936	3992015968	379241517	3952095808	0.998003992	881237525	other	0	45.5	2	2	2	2	1
0.901838809	0.00659038	0.991086361	RFC1	Region_183	15	Region_183;RFC1	chr4	41121688	41121833	chr4	39366374	39366375	145	enh	Lymphoid	no	nonSig	6244354569	-3079999924	no	0	no	NA	NA	0.998003992	2255489022	7984031936	3193612774	379241517	3353293413	0.998003992	8253493014	other	0	517.5	2	2	2	2	1
0.904354512	NA	0.991086361	UCHL1	Region_183	15	Region_183;UCHL1	chr4	41121688	41121833	chr4	41256412	41256413	145	enh	Lymphoid	yes	nonSig	5128977297	1739999962	no	0.95	no	NA	0.028831	0.998003992	1177644711	7984031936	2794411178	379241517	6387225549	0.998003992	2584830339	other	0	1531.5	2	2	2	2	1
0.923930966	-0.000323636	0.991086361	PABPC1P1	Region_183	15	Region_183;PABPC1P1	chr4	41121688	41121833	chr4	39973443	39973444	145	enh	Lymphoid	no	nonSig	6060034185	-3079999924	no	0	no	NA	NA	0.998003992	5988023952	7984031936	1996007984	379241517	7984031936	0.998003992	5988023952	other	0	0	1	1	1	1	1
0.942952065	NA	0.991086361	AC024022.1	Region_183	15	Region_183;AC024022.1	chr4	41121688	41121833	chr4	42391267	42391268	145	enh	Lymphoid	yes	nonSig	6103610126	-2270000076	no	1942-02-01	no	NA	NA	0.998003992	8982035928	7984031936	4091816367	379241517	5988023952	0.998003992	0.998003992	other	0	0.5	1	1	1	1	2
0.947648804	NA	0.991086361	RPL12P20	Region_183	15	Region_183;RPL12P20	chr4	41121688	41121833	chr4	41389114	41389115	145	enh	Lymphoid	no	nonSig	5426968087	-3779999924	no	1997-01-01	no	NA	NA	0.998003992	3992015968	7984031936	5988023952	379241517	3393213573	0.998003992	2994011976	other	0	95.5	1	1	1	2	2
0.949878472	NA	0.991086361	YIPF7	Region_183	15	Region_183;YIPF7	chr4	41121688	41121833	chr4	44678555	44678556	145	enh	Lymphoid	no	nonSig	6551049921	NA	no	0	no	NA	NA	0.998003992	3283433134	7984031936	3992015968	379241517	1056886228	0.998003992	8662674651	other	0	2025-05-02	2	2	2	1	1
0.965996558	NA	0.991086361	TLR10	Region_183	15	Region_183;TLR10	chr4	41121688	41121833	chr4	38782989	38782990	145	enh	Lymphoid	no	nonSig	6368974144	NA	no	NA	no	NA	NA	0.998003992	2994011976	7984031936	8982035928	379241517	1127744511	0.998003992	0	other	0	0	1	1	1	1	NA
0.96784285	NA	0.991086361	LINC02475	Region_183	15	Region_183;LINC02475	chr4	41121688	41121833	chr4	44016860	44016861	145	enh	Lymphoid	no	nonSig	6461652618	NA	no	0	no	NA	NA	0.998003992	0.998003992	7984031936	998003992	379241517	3493013972	0.998003992	0.998003992	other	0	0.5	1	1	1	1	1
0.977480432	0.001799649	0.991086361	ARL4AP2	Region_183	15	Region_183;ARL4AP2	chr4	41121688	41121833	chr4	40786109	40786110	145	enh	Lymphoid	no	nonSig	5525793481	-1720000076	no	1948-01-01	no	NA	NA	0.998003992	1996007984	7984031936	499001996	379241517	5988023952	0.998003992	2994011976	other	0	2025-05-03	1	1	1	1	2
0.987607107	NA	0.991086361	AC108210.1	Region_183	15	Region_183;AC108210.1	chr4	41121688	41121833	chr4	41894578	41894579	145	enh	Lymphoid	yes	nonSig	5888036204	-2979999924	no	2025-06-02	no	NA	NA	0.998003992	6986027944	7984031936	2095808383	379241517	748502994	0.998003992	2994011976	other	0	2025-05-11	1	1	1	1	2
0.991086361	NA	0.991086361	AC111006.1	Region_183	15	Region_183;AC111006.1	chr4	41121688	41121833	chr4	42151027	42151028	145	enh	Lymphoid	no	nonSig	6012497246	1219999981	no	2022-01-01	no	NA	NA	0.998003992	5499001996	7984031936	119760479	379241517	2674650699	0.998003992	1056886228	other	0	NA	2	2	2	NA	1
0.000762011	0.000860527	0.044958629	LINC02265	Region_194	43	Region_194;LINC02265	chr4	41143970	41144238	chr4	40316484	40316485	268	enh	Stromal B	no	sig	591776013	-1269999981	no	1954-01-01	no	NA	NA	5988023952	1157684631	1097804391	9780439122	3393213573	2415169661	1996007984	499001996	other	0	0	1	2	1	1	2
0.012516026	0.000348818	0.369222756	AC098591.2	Region_194	43	Region_194;AC098591.2	chr4	41143970	41144238	chr4	39973441	39973442	268	enh	Stromal B	no	nonSig	6068381807	-2370000076	no	0.18	no	NA	NA	5988023952	5988023952	1097804391	1996007984	3393213573	7984031936	1996007984	6986027944	other	0	54	1	1	1	2	1
0.104204632	-0.001988957	0.967227653	ATP1B1P1	Region_194	43	Region_194;ATP1B1P1	chr4	41143970	41144238	chr4	42029208	42029209	268	enh	Stromal B	no	nonSig	5946928549	2025-05-13	no	2025-02-03	yes	NA	NA	5988023952	5988023952	1097804391	1696606786	3393213573	3093812375	1996007984	5988023952	other	0	69.5	1	1	1	2	2
0.105824016	0.001322793	0.967227653	ARL4AP2	Region_194	43	Region_194;ARL4AP2	chr4	41143970	41144238	chr4	40786109	40786110	268	enh	Stromal B	no	nonSig	5553713158	6800000191	no	1951-03-01	yes	NA	NA	5988023952	1996007984	1097804391	499001996	3393213573	5988023952	1996007984	2994011976	other	0	2025-05-03	1	1	1	1	2
0.109877444	0.000328288	0.967227653	RPL12P20	Region_194	43	Region_194;RPL12P20	chr4	41143970	41144238	chr4	41389114	41389115	268	enh	Stromal B	no	nonSig	5388946223	-3840000153	no	1994-02-01	no	NA	NA	5988023952	3992015968	1097804391	5988023952	3393213573	3393213573	1996007984	2994011976	other	0	95.5	1	1	1	2	2
0.117457002	0.223899224	0.967227653	UBE2K	Region_194	43	Region_194;UBE2K	chr4	41143970	41144238	chr4	39698043	39698044	268	enh	Stromal B	no	nonSig	6160146067	NA	no	0	no	NA	NA	5988023952	5898203593	1097804391	2594810379	3393213573	6816367265	1996007984	1008982036	other	0	187.5	2	2	2	2	1
0.155295471	-0.029022039	0.967227653	ATP8A1	Region_194	43	Region_194;ATP8A1	chr4	41143970	41144238	chr4	42657104	42657105	268	enh	Stromal B	yes	nonSig	6179800463	NA	no	0	no	NA	0.033196	5988023952	6067864271	1097804391	119760479	3393213573	1138722555	1996007984	8972055888	other	0	1253.5	2	2	2	2	1
0.156567578	NA	0.967227653	TLR6	Region_194	43	Region_194;TLR6	chr4	41143970	41144238	chr4	38856816	38856817	268	enh	Stromal B	no	nonSig	6359295218	NA	no	2017-02-01	no	NA	NA	5988023952	2994011976	1097804391	6986027944	3393213573	6986027944	1996007984	2994011976	other	0	1	1	1	1	1	2
0.181429727	0.007649833	0.967227653	APBB2	Region_194	43	Region_194;APBB2	chr4	41143970	41144238	chr4	41216713	41216714	268	enh	Stromal B	yes	nonSig	4860188224	24	no	1947-01-01	no	0.8173588	0.07557	5988023952	3992015968	1097804391	4590818363	3393213573	5329341317	1996007984	4141716567	other	0	228.5	2	2	2	2	2
0.207678747	NA	0.967227653	AC106052.1	Region_194	43	Region_194;AC106052.1	chr4	41143970	41144238	chr4	41989236	41989237	268	enh	Stromal B	no	nonSig	5926855681	1380000019	no	1971-01-01	no	NA	0.039473	5988023952	1097804391	1097804391	3093812375	3393213573	3992015968	1996007984	3093812375	other	0	2	1	1	1	1	2
0.250557675	0.397910921	0.967227653	PDS5A	Region_194	43	Region_194;PDS5A	chr4	41143970	41144238	chr4	39977955	39977956	268	enh	Stromal B	no	nonSig	6066703765	-2370000076	no	0.18	no	NA	0.01955	5988023952	5289421158	1097804391	4191616766	3393213573	7355289421	1996007984	6666666667	other	0	1146	2	2	2	2	1
0.262595314	-0.041717338	0.967227653	SHISA3	Region_194	43	Region_194;SHISA3	chr4	41143970	41144238	chr4	42397838	42397839	268	enh	Stromal B	yes	nonSig	6098158983	NA	no	1941-02-01	no	NA	0.032887	5988023952	9680638723	1097804391	7784431138	3393213573	4780439122	1996007984	7684630739	other	0	2025-05-09	2	1	2	1	2
0.295809895	-0.011420236	0.967227653	SMIM14	Region_194	43	Region_194;SMIM14	chr4	41143970	41144238	chr4	39639089	39639090	268	enh	Stromal B	no	nonSig	617750187	-2829999924	no	0.08	no	NA	NA	5988023952	4031936128	1097804391	5988023952	3393213573	1158682635	1996007984	8133732535	other	0	23	2	2	2	2	1
0.298842992	-0.001385537	0.967227653	NSUN7	Region_194	43	Region_194;NSUN7	chr4	41143970	41144238	chr4	40749896	40749897	268	enh	Stromal B	yes	nonSig	559557668	18	no	NA	no	NA	0.019901	5988023952	249500998	1097804391	249500998	3393213573	4341317365	1996007984	3922155689	other	0	39	2	2	2	2	NA
0.333790936	NA	0.967227653	DCAF4L1	Region_194	43	Region_194;DCAF4L1	chr4	41143970	41144238	chr4	41981695	41981696	268	enh	Stromal B	yes	nonSig	5922962517	1380000019	no	1971-01-01	no	NA	NA	5988023952	1996007984	1097804391	2994011976	3393213573	6387225549	1996007984	0	other	0	10	1	1	1	1	2
0.342354476	0.002070909	0.967227653	AC105389.1	Region_194	43	Region_194;AC105389.1	chr4	41143970	41144238	chr4	41794772	41794773	268	enh	Stromal B	yes	nonSig	581327	-50	no	NA	no	NA	NA	5988023952	2894211577	1097804391	2095808383	3393213573	4690618762	1996007984	5988023952	other	0	0	1	1	1	1	NA
0.406884568	NA	0.967227653	AC096734.1	Region_194	43	Region_194;AC096734.1	chr4	41143970	41144238	chr4	42706106	42706107	268	enh	Stromal B	yes	nonSig	6193644327	NA	no	NA	no	NA	NA	5988023952	1996007984	1097804391	499001996	3393213573	1397205589	1996007984	3992015968	other	0	1	1	1	1	1	NA
0.426696428	NA	0.967227653	AC079921.2	Region_194	43	Region_194;AC079921.2	chr4	41143970	41144238	chr4	39133912	39133913	268	enh	Stromal B	no	nonSig	6303208373	NA	no	NA	no	NA	NA	5988023952	3992015968	1097804391	998003992	3393213573	4291417166	1996007984	3992015968	other	0	2025-05-07	1	1	1	1	NA
0.435333527	0.003835188	0.967227653	AC095057.3	Region_194	43	Region_194;AC095057.3	chr4	41143970	41144238	chr4	40166674	40166675	268	enh	Stromal B	no	nonSig	5990025677	-1189999962	no	NA	no	NA	NA	5988023952	0	1097804391	3992015968	3393213573	1497005988	1996007984	2994011976	other	0	2025-05-18	1	1	1	2	NA
0.436671372	0.007227178	0.967227653	LIAS	Region_194	43	Region_194;LIAS	chr4	41143970	41144238	chr4	39458999	39459000	268	enh	Stromal B	no	nonSig	6226592173	NA	no	0	no	NA	NA	5988023952	2894211577	1097804391	5988023952	3393213573	8183632735	1996007984	1638722555	other	0	72	2	2	2	2	1
0.447739006	0.00167202	0.967227653	PABPC1P1	Region_194	43	Region_194;PABPC1P1	chr4	41143970	41144238	chr4	39973443	39973444	268	enh	Stromal B	no	nonSig	6068381065	-2370000076	no	0.18	no	NA	NA	5988023952	5988023952	1097804391	1996007984	3393213573	7984031936	1996007984	5988023952	other	0	0	1	1	1	1	1
0.468078576	-0.013491254	0.967227653	LINC00682	Region_194	43	Region_194;LINC00682	chr4	41143970	41144238	chr4	41882610	41882611	268	enh	Stromal B	no	nonSig	5868275219	-4090000153	no	1958-02-01	no	NA	0.034105	5988023952	1305389222	1097804391	2894211577	3393213573	4670658683	1996007984	1103792415	other	0	453.5	2	2	2	2	2
0.47049501	0.015430039	0.967227653	WDR19	Region_194	43	Region_194;WDR19	chr4	41143970	41144238	chr4	39182403	39182404	268	enh	Stromal B	no	nonSig	6292602925	-2470000076	no	0	no	NA	NA	5988023952	1397205589	1097804391	129740519	3393213573	1411177645	1996007984	4850299401	other	0	668.5	2	2	2	2	1
0.495790242	0.00527587	0.967227653	GNPDA2	Region_194	43	Region_194;GNPDA2	chr4	41143970	41144238	chr4	44726594	44726595	268	enh	Stromal B	no	nonSig	6554168742	NA	no	1949-06-01	yes	NA	NA	5988023952	3133732535	1097804391	119760479	3393213573	7135728543	1996007984	7265469062	other	0	293.5	2	2	2	2	2
0.513186649	0.003082284	0.967227653	KLHL5	Region_194	43	Region_194;KLHL5	chr4	41143970	41144238	chr4	39045038	39045039	268	enh	Stromal B	no	nonSig	6321998162	-2120000076	no	0	no	NA	NA	5988023952	6037924152	1097804391	499001996	3393213573	5429141717	1996007984	1061876248	other	0	200	2	2	2	2	1
0.514928321	NA	0.967227653	TMEM156	Region_194	43	Region_194;TMEM156	chr4	41143970	41144238	chr4	39032921	39032922	268	enh	Stromal B	no	nonSig	6324498108	-2070000076	no	NA	no	NA	NA	5988023952	8982035928	1097804391	1896207585	3393213573	7185628743	1996007984	2994011976	other	0	0	1	1	1	1	NA
0.526086581	0.00055072	0.967227653	TLR1	Region_194	43	Region_194;TLR1	chr4	41143970	41144238	chr4	38804790	38804791	268	enh	Stromal B	no	nonSig	6369063456	-4540000153	no	NA	no	NA	NA	5988023952	1397205589	1097804391	2195608782	3393213573	8283433134	1996007984	6986027944	other	0	5	1	1	1	1	NA
0.532901151	8.37E-05	0.967227653	CHRNA9	Region_194	43	Region_194;CHRNA9	chr4	41143970	41144238	chr4	40335328	40335329	268	enh	Stromal B	no	nonSig	5907755757	-1419999981	no	NA	no	NA	0.029878	5988023952	379241517	1097804391	1027944112	3393213573	1526946108	1996007984	0.998003992	other	0	0	1	1	1	1	NA
0.593243097	0.002127253	0.967227653	AC098591.1	Region_194	43	Region_194;AC098591.1	chr4	41143970	41144238	chr4	39972796	39972797	268	enh	Stromal B	no	nonSig	6068621052	-2370000076	no	0.18	no	NA	NA	5988023952	1996007984	1097804391	998003992	3393213573	7984031936	1996007984	3992015968	other	0	3	1	1	1	1	1
0.60548126	0.054214338	0.967227653	AC098590.1	Region_194	43	Region_194;AC098590.1	chr4	41143970	41144238	chr4	43410936	43410937	268	enh	Stromal B	no	nonSig	6355393661	NA	no	NA	no	NA	NA	5988023952	0	1097804391	0.998003992	3393213573	1996007984	1996007984	0.998003992	other	0	0	1	1	1	1	NA
0.612461549	0.010791231	0.967227653	BEND4	Region_194	43	Region_194;BEND4	chr4	41143970	41144238	chr4	42152877	42152878	268	enh	Stromal B	yes	nonSig	6003735757	1319999981	no	2019-01-01	no	NA	NA	5988023952	2884231537	1097804391	5289421158	3393213573	377245509	1996007984	380239521	other	0	149.5	2	2	2	2	1
0.660566771	0.123256844	0.967227653	SLC30A9	Region_194	43	Region_194;SLC30A9	chr4	41143970	41144238	chr4	41990471	41990472	268	enh	Stromal B	yes	nonSig	5927489957	1380000019	no	1971-01-01	no	NA	0.039473	5988023952	2844311377	1097804391	1397205589	3393213573	7794411178	1996007984	1315369261	other	0	876	2	2	2	2	2
0.677329361	-0.007339945	0.967227653	N4BP2	Region_194	43	Region_194;N4BP2	chr4	41143970	41144238	chr4	40056825	40056826	268	enh	Stromal B	no	nonSig	6036287073	-8	no	0.09	no	NA	0.02136	5988023952	1226546906	1097804391	119760479	3393213573	75249501	1996007984	8592814371	other	0	596.5	2	2	2	2	1
0.680546784	-0.03413308	0.967227653	RPS7P7	Region_194	43	Region_194;RPS7P7	chr4	41143970	41144238	chr4	42471809	42471810	268	enh	Stromal B	no	nonSig	6123057757	-3189999962	no	0	no	NA	NA	5988023952	1996007984	1097804391	2994011976	3393213573	2195608782	1996007984	2994011976	other	0	0	1	1	1	1	1
0.698939268	NA	0.967227653	AC021148.1	Region_194	43	Region_194;AC021148.1	chr4	41143970	41144238	chr4	39480254	39480255	268	enh	Stromal B	no	nonSig	6221078932	-2220000076	no	NA	no	NA	NA	5988023952	2994011976	1097804391	499001996	3393213573	2594810379	1996007984	0.998003992	other	0	2025-05-02	1	1	1	1	NA
0.699278634	-0.004025138	0.967227653	GUF1	Region_194	43	Region_194;GUF1	chr4	41143970	41144238	chr4	44678426	44678427	268	enh	Stromal B	no	nonSig	6548289648	NA	no	1999-01-01	no	NA	NA	5988023952	3253493014	1097804391	8982035928	3393213573	1038922156	1996007984	8203592814	other	0	902	2	2	2	2	2
0.733647634	-0.164954002	0.967227653	PHOX2B	Region_194	43	Region_194;PHOX2B	chr4	41143970	41144238	chr4	41748969	41748970	268	enh	Stromal B	yes	nonSig	5781562232	-4790000153	no	1946-02-01	no	NA	0.022001	5988023952	4411177645	1097804391	119760479	3393213573	753493014	1996007984	4311377246	other	0	1153.5	2	2	2	2	2
0.7656942	-0.003063707	0.967227653	AC096586.1	Region_194	43	Region_194;AC096586.1	chr4	41143970	41144238	chr4	44704404	44704405	268	enh	Stromal B	no	nonSig	6551470248	NA	no	NA	no	NA	NA	5988023952	3992015968	1097804391	2894211577	3393213573	5089820359	1996007984	0.998003992	other	0	64.5	1	1	1	2	NA
0.774688932	-0.000119363	0.967227653	AC096586.2	Region_194	43	Region_194;AC096586.2	chr4	41143970	41144238	chr4	44694385	44694386	268	enh	Stromal B	no	nonSig	6550246336	NA	no	NA	no	NA	NA	5988023952	0	1097804391	2994011976	3393213573	3293413174	1996007984	499001996	other	0	11	1	1	1	1	NA
0.775144283	-0.001528501	0.967227653	KRT18P25	Region_194	43	Region_194;KRT18P25	chr4	41143970	41144238	chr4	40020239	40020240	268	enh	Stromal B	no	nonSig	6050661975	1130000019	no	NA	no	NA	NA	5988023952	0	1097804391	0	3393213573	1896207585	1996007984	3992015968	other	0	0	1	1	1	1	NA
0.775732117	NA	0.967227653	ZBTB12BP	Region_194	43	Region_194;ZBTB12BP	chr4	41143970	41144238	chr4	39771370	39771371	268	enh	Stromal B	no	nonSig	6137543678	-3079999924	no	NA	no	NA	NA	5988023952	7984031936	1097804391	499001996	3393213573	3193612774	1996007984	499001996	other	0	0	1	1	1	1	NA
0.785469713	NA	0.967227653	AC096734.2	Region_194	43	Region_194;AC096734.2	chr4	41143970	41144238	chr4	42657495	42657496	268	enh	Stromal B	yes	nonSig	6179912692	NA	no	0	no	NA	0.033196	5988023952	5538922156	1097804391	2395209581	3393213573	1146706587	1996007984	4610778443	other	0	0.5	2	2	2	1	1
0.798891334	NA	0.967227653	AC105389.3	Region_194	43	Region_194;AC105389.3	chr4	41143970	41144238	chr4	41748292	41748293	268	enh	Stromal B	yes	nonSig	5781075765	-4790000153	no	1946-02-01	no	NA	0.022001	5988023952	4441117764	1097804391	3992015968	3393213573	3952095808	1996007984	881237525	other	0	45.5	2	2	2	2	2
0.810910591	0.290617418	0.967227653	TMEM33	Region_194	43	Region_194;TMEM33	chr4	41143970	41144238	chr4	41935119	41935120	268	enh	Stromal B	yes	nonSig	5898111142	1069999981	no	1988-03-01	yes	NA	0.047391	5988023952	2774451098	1097804391	2694610778	3393213573	5748502994	1996007984	101497006	other	0	566	2	2	2	2	2
0.814992647	NA	0.967227653	UCHL1	Region_194	43	Region_194;UCHL1	chr4	41143970	41144238	chr4	41256412	41256413	268	enh	Stromal B	yes	nonSig	5049892207	2025-05-07	no	0.87	no	0.5822751	0.058773	5988023952	1177644711	1097804391	2794411178	3393213573	6387225549	1996007984	2584830339	other	0	1531.5	2	2	2	2	1
0.820404683	-0.002768052	0.967227653	LIMCH1	Region_194	43	Region_194;LIMCH1	chr4	41143970	41144238	chr4	41359606	41359607	268	enh	Stromal B	no	nonSig	5333181175	-3990000153	no	1939-01-01	no	0.1430515	0.044598	5988023952	7225548902	1097804391	2624750499	3393213573	494011976	1996007984	3892215569	other	0	1747.5	2	2	2	2	1
0.824404811	NA	0.967227653	UCHL1.AS1	Region_194	43	Region_194;UCHL1.AS1	chr4	41143970	41144238	chr4	41256726	41256727	268	enh	Stromal B	yes	nonSig	5051106195	2025-05-07	no	0.87	no	0.5822751	0.058773	5988023952	5209580838	1097804391	6986027944	3393213573	7564870259	1996007984	1085828343	other	0	2025-05-01	2	2	2	1	1
0.827758011	8.77E-05	0.967227653	RBM47	Region_194	43	Region_194;RBM47	chr4	41143970	41144238	chr4	40630874	40630875	268	enh	Stromal B	no	nonSig	5710197783	12	no	1966-01-01	no	0.1879164	0.01662	5988023952	3992015968	1097804391	5988023952	3393213573	5089820359	1996007984	3992015968	other	0	2	1	1	1	1	2
0.84157401	-0.000261138	0.967227653	UGDH	Region_194	43	Region_194;UGDH	chr4	41143970	41144238	chr4	39528310	39528311	268	enh	Stromal B	no	nonSig	6208349704	-2729999924	no	2025-01-02	no	NA	NA	5988023952	6127744511	1097804391	1397205589	3393213573	6487025948	1996007984	9520958084	other	0	83	2	2	2	2	2
0.84414179	-0.000178456	0.967227653	AC108471.2	Region_194	43	Region_194;AC108471.2	chr4	41143970	41144238	chr4	39639139	39639140	268	enh	Stromal B	no	nonSig	6177487441	-2829999924	no	0.08	no	NA	NA	5988023952	376247505	1097804391	5988023952	3393213573	1141716567	1996007984	7744510978	other	0	12	2	2	2	2	1
0.868339957	NA	0.967227653	AC024022.1	Region_194	43	Region_194;AC024022.1	chr4	41143970	41144238	chr4	42391267	42391268	268	enh	Stromal B	yes	nonSig	6095876553	-2979999924	no	1941-02-01	no	NA	NA	5988023952	8982035928	1097804391	4091816367	3393213573	5988023952	1996007984	0.998003992	other	0	0.5	1	1	1	1	2
0.874149188	NA	0.967227653	YIPF7	Region_194	43	Region_194;YIPF7	chr4	41143970	41144238	chr4	44678555	44678556	268	enh	Stromal B	no	nonSig	65483055	NA	no	1999-01-01	no	NA	NA	5988023952	3283433134	1097804391	3992015968	3393213573	1056886228	1996007984	8662674651	other	0	2025-05-02	2	2	2	1	2
0.912139843	0.001808794	0.967227653	FAM114A1	Region_194	43	Region_194;FAM114A1	chr4	41143970	41144238	chr4	38867676	38867677	268	enh	Stromal B	no	nonSig	6357228163	NA	no	2017-02-01	no	NA	NA	5988023952	2175648703	1097804391	3992015968	3393213573	4071856287	1996007984	3373253493	other	0	36	2	2	2	2	2
0.918254764	0.02805683	0.967227653	NDUFB4P12	Region_194	43	Region_194;NDUFB4P12	chr4	41143970	41144238	chr4	43898961	43898962	268	enh	Stromal B	no	nonSig	6440077935	NA	no	NA	no	NA	NA	5988023952	8982035928	1097804391	2994011976	3393213573	1097804391	1996007984	1996007984	other	0	0	1	1	1	1	NA
0.925501542	NA	0.967227653	LINC02475	Region_194	43	Region_194;LINC02475	chr4	41143970	41144238	chr4	44016860	44016861	268	enh	Stromal B	no	nonSig	6458278482	NA	no	NA	no	NA	NA	5988023952	0.998003992	1097804391	998003992	3393213573	3493013972	1996007984	0.998003992	other	0	0.5	1	1	1	1	NA
0.928212999	NA	0.967227653	TLR10	Region_194	43	Region_194;TLR10	chr4	41143970	41144238	chr4	38782989	38782990	268	enh	Stromal B	no	nonSig	6373092308	NA	no	0	no	NA	NA	5988023952	2994011976	1097804391	8982035928	3393213573	1127744511	1996007984	0	other	0	0	1	1	1	1	1
0.934440275	-0.004022618	0.967227653	RFC1	Region_194	43	Region_194;RFC1	chr4	41143970	41144238	chr4	39366374	39366375	268	enh	Stromal B	no	nonSig	624983282	NA	no	0	no	NA	0.015763	5988023952	2255489022	1097804391	3193612774	3393213573	3353293413	1996007984	8253493014	other	0	517.5	2	2	2	2	1
0.960867985	NA	0.977434674	AC108210.1	Region_194	43	Region_194;AC108210.1	chr4	41143970	41144238	chr4	41894578	41894579	268	enh	Stromal B	yes	nonSig	5875258099	-3229999924	no	1958-02-01	no	NA	NA	5988023952	6986027944	1097804391	2095808383	3393213573	748502994	1996007984	2994011976	other	0	2025-05-11	1	1	1	1	2
0.977594136	NA	0.977594136	AC111006.1	Region_194	43	Region_194;AC111006.1	chr4	41143970	41144238	chr4	42151027	42151028	268	enh	Stromal B	no	nonSig	6002938462	1319999981	no	2019-01-01	no	NA	NA	5988023952	5499001996	1097804391	119760479	3393213573	2674650699	1996007984	1056886228	other	0	NA	2	2	2	NA	1
2.77E-05	0.030784087	0.001637197	KRT18P25	Region_20	52	Region_20;KRT18P25	chr4	40802110	40802544	chr4	40020239	40020240	434	none	none	no	sig	589313455	13	no	2025-11-04	yes	NA	NA	2994011976	0	1996007984	0	1696606786	1896207585	2994011976	3992015968	noEF	832	0	1	1	1	1	2
0.042559553	-0.001210371	0.813948617	FAM114A1	Region_20	52	Region_20;FAM114A1	chr4	40802110	40802544	chr4	38867676	38867677	434	none	none	no	nonSig	6286553692	NA	no	2025-08-02	no	NA	NA	2994011976	2175648703	1996007984	3992015968	1696606786	4071856287	2994011976	3373253493	noEF	832	36	2	2	2	2	2
0.074030061	0.002504495	0.813948617	PABPC1P1	Region_20	52	Region_20;PABPC1P1	chr4	40802110	40802544	chr4	39973443	39973444	434	none	none	no	nonSig	591837952	-2870000076	no	0.49	no	NA	NA	2994011976	5988023952	1996007984	1996007984	1696606786	7984031936	2994011976	5988023952	noEF	832	0	1	1	1	1	1
0.077586834	0.038895568	0.813948617	SHISA3	Region_20	52	Region_20;SHISA3	chr4	40802110	40802544	chr4	42397838	42397839	434	none	none	yes	nonSig	6202840732	-1679999924	no	1961-02-01	no	NA	NA	2994011976	9680638723	1996007984	7784431138	1696606786	4780439122	2994011976	7684630739	noEF	832	2025-05-09	2	1	2	1	2
0.087404221	-0.069798815	0.813948617	PHOX2B	Region_20	52	Region_20;PHOX2B	chr4	40802110	40802544	chr4	41748969	41748970	434	none	none	yes	nonSig	5976086204	NA	no	0	no	NA	NA	2994011976	4411177645	1996007984	119760479	1696606786	753493014	2994011976	4311377246	noEF	832	1153.5	2	2	2	2	1
0.088142739	NA	0.813948617	TLR6	Region_20	52	Region_20;TLR6	chr4	40802110	40802544	chr4	38856816	38856817	434	none	none	no	nonSig	6288985024	NA	no	2025-08-02	no	NA	NA	2994011976	2994011976	1996007984	6986027944	1696606786	6986027944	2994011976	2994011976	noEF	832	1	1	1	1	1	2
0.10588568	0.395154638	0.813948617	SLC30A9	Region_20	52	Region_20;SLC30A9	chr4	40802110	40802544	chr4	41990471	41990472	434	none	none	yes	nonSig	6074789753	15	no	1977-02-01	no	NA	NA	2994011976	2844311377	1996007984	1397205589	1696606786	7794411178	2994011976	1315369261	noEF	832	876	2	2	2	2	2
0.110365914	0.001247113	0.813948617	ATP1B1P1	Region_20	52	Region_20;ATP1B1P1	chr4	40802110	40802544	chr4	42029208	42029209	434	none	none	no	nonSig	608872562	3509999847	yes	1964-01-01	no	NA	NA	2994011976	5988023952	1996007984	1696606786	1696606786	3093812375	2994011976	5988023952	noEF	832	69.5	1	1	1	2	2
0.135296185	NA	0.886941658	LINC02265	Region_20	52	Region_20;LINC02265	chr4	40802110	40802544	chr4	40316484	40316485	434	none	none	no	nonSig	5686301036	2025-05-25	yes	1952-04-01	yes	NA	NA	2994011976	1157684631	1996007984	9780439122	1696606786	2415169661	2994011976	499001996	noEF	832	0	1	2	1	1	2
0.1716209	-0.007112678	0.921831547	RFC1	Region_20	52	Region_20;RFC1	chr4	40802110	40802544	chr4	39366374	39366375	434	none	none	no	nonSig	6157074288	-2570000076	no	1956-01-01	no	NA	NA	2994011976	2255489022	1996007984	3193612774	1696606786	3353293413	2994011976	8253493014	noEF	832	517.5	2	2	2	2	2
0.171866899	-0.003426373	0.921831547	ARL4AP2	Region_20	52	Region_20;ARL4AP2	chr4	40802110	40802544	chr4	40786109	40786110	434	none	none	no	nonSig	4204119983	2025-05-13	no	1937-04-01	yes	NA	NA	2994011976	1996007984	1996007984	499001996	1696606786	5988023952	2994011976	2994011976	noEF	832	2025-05-03	1	1	1	1	2
0.216415609	0.000146801	0.953575774	RPL12P20	Region_20	52	Region_20;RPL12P20	chr4	40802110	40802544	chr4	41389114	41389115	434	none	none	no	nonSig	5768319847	-1610000038	no	1957-02-01	no	NA	NA	2994011976	3992015968	1996007984	5988023952	1696606786	3393213573	2994011976	2994011976	noEF	832	95.5	1	1	1	2	2
0.269994016	-0.000169198	0.953575774	RBM47	Region_20	52	Region_20;RBM47	chr4	40802110	40802544	chr4	40630874	40630875	434	none	none	no	nonSig	5233592538	22	no	1978-02-01	no	NA	NA	2994011976	3992015968	1996007984	5988023952	1696606786	5089820359	2994011976	3992015968	noEF	832	2	1	1	1	1	2
0.272691741	NA	0.953575774	DCAF4L1	Region_20	52	Region_20;DCAF4L1	chr4	40802110	40802544	chr4	41981695	41981696	434	none	none	yes	nonSig	6071569424	15	no	1977-02-01	no	NA	NA	2994011976	1996007984	1996007984	2994011976	1696606786	6387225549	2994011976	0	noEF	832	10	1	1	1	1	2
0.273713631	-0.012092367	0.953575774	SMIM14	Region_20	52	Region_20;SMIM14	chr4	40802110	40802544	chr4	39639089	39639090	434	none	none	no	nonSig	6065587183	-3279999924	no	0.38	no	NA	NA	2994011976	4031936128	1996007984	5988023952	1696606786	1158682635	2994011976	8133732535	noEF	832	23	2	2	2	2	1
0.316125418	0.000488139	0.953575774	AC096734.1	Region_20	52	Region_20;AC096734.1	chr4	40802110	40802544	chr4	42706106	42706107	434	none	none	yes	nonSig	6279567027	NA	no	NA	no	NA	NA	2994011976	1996007984	1996007984	499001996	1696606786	1397205589	2994011976	3992015968	noEF	832	1	1	1	1	1	NA
0.320580382	-0.001154038	0.953575774	NSUN7	Region_20	52	Region_20;NSUN7	chr4	40802110	40802544	chr4	40749896	40749897	434	none	none	yes	nonSig	4717778647	3709999847	yes	NA	no	NA	NA	2994011976	249500998	1996007984	249500998	1696606786	4341317365	2994011976	3922155689	noEF	832	39	2	2	2	2	NA
0.328789264	-0.003043933	0.953575774	GNPDA2	Region_20	52	Region_20;GNPDA2	chr4	40802110	40802544	chr4	44726594	44726595	434	none	none	no	nonSig	6593734532	NA	no	0	no	NA	NA	2994011976	3133732535	1996007984	119760479	1696606786	7135728543	2994011976	7265469062	noEF	832	293.5	2	2	2	2	1
0.334876996	0.000861547	0.953575774	AC079921.2	Region_20	52	Region_20;AC079921.2	chr4	40802110	40802544	chr4	39133912	39133913	434	none	none	no	nonSig	6222247336	NA	no	NA	no	NA	NA	2994011976	3992015968	1996007984	998003992	1696606786	4291417166	2994011976	3992015968	noEF	832	2025-05-07	1	1	1	1	NA
0.345088695	-3.08E-05	0.953575774	AC106052.1	Region_20	52	Region_20;AC106052.1	chr4	40802110	40802544	chr4	41989236	41989237	434	none	none	no	nonSig	6074338015	15	no	1977-02-01	no	NA	NA	2994011976	1097804391	1996007984	3093812375	1696606786	3992015968	2994011976	3093812375	noEF	832	2	1	1	1	1	2
0.408551475	0.00148771	0.953575774	UGDH	Region_20	52	Region_20;UGDH	chr4	40802110	40802544	chr4	39528310	39528311	434	none	none	no	nonSig	6105100904	-8199999809	no	0	no	NA	NA	2994011976	6127744511	1996007984	1397205589	1696606786	6487025948	2994011976	9520958084	noEF	832	83	2	2	2	2	1
0.421182639	-0.000677863	0.953575774	AC098591.1	Region_20	52	Region_20;AC098591.1	chr4	40802110	40802544	chr4	39972796	39972797	434	none	none	no	nonSig	5918718473	-2870000076	no	0.49	no	NA	NA	2994011976	1996007984	1996007984	998003992	1696606786	7984031936	2994011976	3992015968	noEF	832	3	1	1	1	1	1
0.429123847	3.35E-06	0.953575774	CHRNA9	Region_20	52	Region_20;CHRNA9	chr4	40802110	40802544	chr4	40335328	40335329	434	none	none	no	nonSig	566911317	2025-05-25	yes	NA	no	NA	NA	2994011976	379241517	1996007984	1027944112	1696606786	1526946108	2994011976	0.998003992	noEF	832	0	1	1	1	1	NA
0.430150805	NA	0.953575774	TMEM156	Region_20	52	Region_20;TMEM156	chr4	40802110	40802544	chr4	39032921	39032922	434	none	none	no	nonSig	6247773985	-2820000076	no	NA	no	NA	NA	2994011976	8982035928	1996007984	1896207585	1696606786	7185628743	2994011976	2994011976	noEF	832	0	1	1	1	1	NA
0.431929907	-0.004870528	0.953575774	LIAS	Region_20	52	Region_20;LIAS	chr4	40802110	40802544	chr4	39458999	39459000	434	none	none	no	nonSig	6128111583	NA	no	1997-02-01	no	NA	NA	2994011976	2894211577	1996007984	5988023952	1696606786	8183632735	2994011976	1638722555	noEF	832	72	2	2	2	2	2
0.434948474	-0.009955093	0.953575774	WDR19	Region_20	52	Region_20;WDR19	chr4	40802110	40802544	chr4	39182403	39182404	434	none	none	no	nonSig	6209436191	NA	no	0	no	NA	NA	2994011976	1397205589	1996007984	129740519	1696606786	1411177645	2994011976	4850299401	noEF	832	668.5	2	2	2	2	1
0.443931911	0.000873796	0.953575774	AC108471.2	Region_20	52	Region_20;AC108471.2	chr4	40802110	40802544	chr4	39639139	39639140	434	none	none	no	nonSig	6065568512	-3279999924	no	0.38	no	NA	NA	2994011976	376247505	1996007984	5988023952	1696606786	1141716567	2994011976	7744510978	noEF	832	12	2	2	2	2	1
0.46031854	-0.000164377	0.953575774	TLR1	Region_20	52	Region_20;TLR1	chr4	40802110	40802544	chr4	38804790	38804791	434	none	none	no	nonSig	6300447433	NA	no	NA	no	NA	NA	2994011976	1397205589	1996007984	2195608782	1696606786	8283433134	2994011976	6986027944	noEF	832	5	1	1	1	1	NA
0.502259356	-0.001624622	0.953575774	BEND4	Region_20	52	Region_20;BEND4	chr4	40802110	40802544	chr4	42152877	42152878	434	none	none	yes	nonSig	6130440881	2025-05-26	yes	0	no	NA	NA	2994011976	2884231537	1996007984	5289421158	1696606786	377245509	2994011976	380239521	noEF	832	149.5	2	2	2	2	1
0.502789398	-0.00227883	0.953575774	APBB2	Region_20	52	Region_20;APBB2	chr4	40802110	40802544	chr4	41216713	41216714	434	none	none	yes	nonSig	5617177589	3759999847	yes	2026-04-01	yes	NA	NA	2994011976	3992015968	1996007984	4590818363	1696606786	5329341317	2994011976	4141716567	noEF	832	228.5	2	2	2	2	2
0.514349344	0.000182255	0.953575774	LINC00682	Region_20	52	Region_20;LINC00682	chr4	40802110	40802544	chr4	41882610	41882611	434	none	none	no	nonSig	6033450295	-2570000076	no	1982-02-01	no	NA	NA	2994011976	1305389222	1996007984	2894211577	1696606786	4670658683	2994011976	1103792415	noEF	832	453.5	2	2	2	2	2
0.522133916	0.000114198	0.953575774	AC021148.1	Region_20	52	Region_20;AC021148.1	chr4	40802110	40802544	chr4	39480254	39480255	434	none	none	no	nonSig	6121183818	-1080000019	no	NA	no	NA	NA	2994011976	2994011976	1996007984	499001996	1696606786	2594810379	2994011976	0.998003992	noEF	832	2025-05-02	1	1	1	1	NA
0.61571441	-0.014954662	0.953575774	ATP8A1	Region_20	52	Region_20;ATP8A1	chr4	40802110	40802544	chr4	42657104	42657105	434	none	none	yes	nonSig	6268240888	-4190000153	no	0	no	NA	NA	2994011976	6067864271	1996007984	119760479	1696606786	1138722555	2994011976	8972055888	noEF	832	1253.5	2	2	2	2	1
0.624494645	0.001140751	0.953575774	AC096586.1	Region_20	52	Region_20;AC096586.1	chr4	40802110	40802544	chr4	44704404	44704405	434	none	none	no	nonSig	6591271683	NA	no	NA	no	NA	NA	2994011976	3992015968	1996007984	2894211577	1696606786	5089820359	2994011976	0.998003992	noEF	832	64.5	1	1	1	2	NA
0.642292037	0.000546927	0.953575774	AC096586.2	Region_20	52	Region_20;AC096586.2	chr4	40802110	40802544	chr4	44694385	44694386	434	none	none	no	nonSig	6590155089	NA	no	NA	no	NA	NA	2994011976	0	1996007984	2994011976	1696606786	3293413174	2994011976	499001996	noEF	832	11	1	1	1	1	NA
0.67211855	0.043696454	0.953575774	AC098590.1	Region_20	52	Region_20;AC098590.1	chr4	40802110	40802544	chr4	43410936	43410937	434	none	none	no	nonSig	641637286	-58	no	NA	no	NA	NA	2994011976	0	1996007984	0.998003992	1696606786	1996007984	2994011976	0.998003992	noEF	832	0	1	1	1	1	NA
0.694525144	0.030100596	0.953575774	RPS7P7	Region_20	52	Region_20;RPS7P7	chr4	40802110	40802544	chr4	42471809	42471810	434	none	none	no	nonSig	6222525287	-2670000076	no	0	no	NA	NA	2994011976	1996007984	1996007984	2994011976	1696606786	2195608782	2994011976	2994011976	noEF	832	0	1	1	1	1	1
0.709131474	-0.002826337	0.953575774	KLHL5	Region_20	52	Region_20;KLHL5	chr4	40802110	40802544	chr4	39045038	39045039	434	none	none	no	nonSig	6244789311	-2820000076	no	0	no	NA	NA	2994011976	6037924152	1996007984	499001996	1696606786	5429141717	2994011976	1061876248	noEF	832	200	2	2	2	2	1
0.714818818	NA	0.953575774	UCHL1	Region_20	52	Region_20;UCHL1	chr4	40802110	40802544	chr4	41256412	41256413	434	none	none	yes	nonSig	5656929564	3459999847	yes	1981-02-01	no	NA	NA	2994011976	1177644711	1996007984	2794411178	1696606786	6387225549	2994011976	2584830339	noEF	832	1531.5	2	2	2	2	2
0.735468056	-0.011232464	0.953575774	PDS5A	Region_20	52	Region_20;PDS5A	chr4	40802110	40802544	chr4	39977955	39977956	434	none	none	no	nonSig	5916008371	-2870000076	no	0.49	no	NA	NA	2994011976	5289421158	1996007984	4191616766	1696606786	7355289421	2994011976	6666666667	noEF	832	1146	2	2	2	2	1
0.738179338	NA	0.953575774	ZBTB12BP	Region_20	52	Region_20;ZBTB12BP	chr4	40802110	40802544	chr4	39771370	39771371	434	none	none	no	nonSig	6013148709	NA	no	0.72	no	NA	NA	2994011976	7984031936	1996007984	499001996	1696606786	3193612774	2994011976	499001996	noEF	832	0	1	1	1	1	1
0.738508129	NA	0.953575774	AC096734.2	Region_20	52	Region_20;AC096734.2	chr4	40802110	40802544	chr4	42657495	42657496	434	none	none	yes	nonSig	6268332442	-4190000153	no	0	no	NA	NA	2994011976	5538922156	1996007984	2395209581	1696606786	1146706587	2994011976	4610778443	noEF	832	0.5	2	2	2	1	1
0.740211367	0.000293534	0.953575774	AC098591.2	Region_20	52	Region_20;AC098591.2	chr4	40802110	40802544	chr4	39973441	39973442	434	none	none	no	nonSig	5918380568	-2870000076	no	0.49	no	NA	NA	2994011976	5988023952	1996007984	1996007984	1696606786	7984031936	2994011976	6986027944	noEF	832	54	1	1	1	2	1
0.740269351	-0.000827574	0.953575774	N4BP2	Region_20	52	Region_20;N4BP2	chr4	40802110	40802544	chr4	40056825	40056826	434	none	none	no	nonSig	5872321798	1989999962	no	2025-02-04	yes	NA	NA	2994011976	1226546906	1996007984	119760479	1696606786	75249501	2994011976	8592814371	noEF	832	596.5	2	2	2	2	2
0.777373639	NA	0.953575774	AC105389.3	Region_20	52	Region_20;AC105389.3	chr4	40802110	40802544	chr4	41748292	41748293	434	none	none	yes	nonSig	5975775432	NA	no	0	no	NA	NA	2994011976	4441117764	1996007984	3992015968	1696606786	3952095808	2994011976	881237525	noEF	832	45.5	2	2	2	2	1
0.779308617	NA	0.953575774	UCHL1.AS1	Region_20	52	Region_20;UCHL1.AS1	chr4	40802110	40802544	chr4	41256726	41256727	434	none	none	yes	nonSig	5657229918	3459999847	yes	1981-02-01	no	NA	NA	2994011976	5209580838	1996007984	6986027944	1696606786	7564870259	2994011976	1085828343	noEF	832	2025-05-01	2	2	2	1	2
0.79682094	1.39E-05	0.953575774	AC105389.1	Region_20	52	Region_20;AC105389.1	chr4	40802110	40802544	chr4	41794772	41794773	434	none	none	yes	nonSig	5996611478	-4590000153	no	NA	no	NA	NA	2994011976	2894211577	1996007984	2095808383	1696606786	4690618762	2994011976	5988023952	noEF	832	0	1	1	1	1	NA
0.828387341	0.266327726	0.953575774	TMEM33	Region_20	52	Region_20;TMEM33	chr4	40802110	40802544	chr4	41935119	41935120	434	none	none	yes	nonSig	6054066971	-2179999924	no	1933-01-01	no	NA	NA	2994011976	2774451098	1996007984	2694610778	1696606786	5748502994	2994011976	101497006	noEF	832	566	2	2	2	2	1
0.837687846	0.131255135	0.953575774	UBE2K	Region_20	52	Region_20;UBE2K	chr4	40802110	40802544	chr4	39698043	39698044	434	none	none	no	nonSig	6042995036	NA	no	1983-03-01	yes	NA	NA	2994011976	5898203593	1996007984	2594810379	1696606786	6816367265	2994011976	1008982036	noEF	832	187.5	2	2	2	2	2
0.839918762	NA	0.953575774	AC024022.1	Region_20	52	Region_20;AC024022.1	chr4	40802110	40802544	chr4	42391267	42391268	434	none	none	yes	nonSig	6201048183	-1510000038	no	1961-02-01	no	NA	NA	2994011976	8982035928	1996007984	4091816367	1696606786	5988023952	2994011976	0.998003992	noEF	832	0.5	1	1	1	1	2
0.862815642	NA	0.953575774	YIPF7	Region_20	52	Region_20;YIPF7	chr4	40802110	40802544	chr4	44678555	44678556	434	none	none	no	nonSig	6588385001	9	no	0	no	NA	NA	2994011976	3283433134	1996007984	3992015968	1696606786	1056886228	2994011976	8662674651	noEF	832	2025-05-02	2	2	2	1	1
0.88014122	0.00270136	0.953575774	GUF1	Region_20	52	Region_20;GUF1	chr4	40802110	40802544	chr4	44678426	44678427	434	none	none	no	nonSig	6588370547	9	no	0	no	NA	NA	2994011976	3253493014	1996007984	8982035928	1696606786	1038922156	2994011976	8203592814	noEF	832	902	2	2	2	2	1
0.887242223	-0.030139894	0.953575774	NDUFB4P12	Region_20	52	Region_20;NDUFB4P12	chr4	40802110	40802544	chr4	43898961	43898962	434	none	none	no	nonSig	6490859443	NA	no	NA	no	NA	NA	2994011976	8982035928	1996007984	2994011976	1696606786	1097804391	2994011976	1996007984	noEF	832	0	1	1	1	1	NA
0.893327372	NA	0.953575774	TLR10	Region_20	52	Region_20;TLR10	chr4	40802110	40802544	chr4	38782989	38782990	434	none	none	no	nonSig	6305162131	-2770000076	no	NA	no	NA	NA	2994011976	2994011976	1996007984	8982035928	1696606786	1127744511	2994011976	0	noEF	832	0	1	1	1	1	NA
0.89979827	0.001568582	0.953575774	LIMCH1	Region_20	52	Region_20;LIMCH1	chr4	40802110	40802544	chr4	41359606	41359607	434	none	none	no	nonSig	5745903534	-2979999924	no	1944-01-01	no	NA	NA	2994011976	7225548902	1996007984	2624750499	1696606786	494011976	2994011976	3892215569	noEF	832	1747.5	2	2	2	2	2
0.905088871	NA	0.953575774	LINC02475	Region_20	52	Region_20;LINC02475	chr4	40802110	40802544	chr4	44016860	44016861	434	none	none	no	nonSig	650708857	NA	no	0	no	NA	NA	2994011976	0.998003992	1996007984	998003992	1696606786	3493013972	2994011976	0.998003992	noEF	832	0.5	1	1	1	1	1
0.951980473	NA	0.976051293	AC108210.1	Region_20	52	Region_20;AC108210.1	chr4	40802110	40802544	chr4	41894578	41894579	434	none	none	yes	nonSig	603823616	-2029999924	no	1982-02-01	no	NA	NA	2994011976	6986027944	1996007984	2095808383	1696606786	748502994	2994011976	2994011976	noEF	832	2025-05-11	1	1	1	1	2
0.969063701	0.000616567	0.976051293	AC095057.3	Region_20	52	Region_20;AC095057.3	chr4	40802110	40802544	chr4	40166674	40166675	434	none	none	no	nonSig	5803071132	3359999847	yes	NA	no	NA	NA	2994011976	0	1996007984	3992015968	1696606786	1497005988	2994011976	2994011976	noEF	832	2025-05-18	1	1	1	2	NA
0.976051293	NA	0.976051293	AC111006.1	Region_20	52	Region_20;AC111006.1	chr4	40802110	40802544	chr4	42151027	42151028	434	none	none	no	nonSig	6129845476	2710000038	yes	0	no	NA	NA	2994011976	5499001996	1996007984	119760479	1696606786	2674650699	2994011976	1056886228	noEF	832	NA	2	2	2	NA	1
0.056337543	0.035635379	0.998644585	ARL4AP2	Region_200	18	Region_200;ARL4AP2	chr4	41153293	41153668	chr4	40786109	40786110	375	none	none	no	nonSig	5564882566	2025-05-12	no	1954-03-01	yes	NA	NA	0	1996007984	3992015968	499001996	369261477	5988023952	2994011976	2994011976	noEF	440	2025-05-03	1	1	1	1	2
0.116857997	-0.008587363	0.998644585	SHISA3	Region_200	18	Region_200;SHISA3	chr4	41153293	41153668	chr4	42397838	42397839	375	none	none	yes	nonSig	6094879725	NA	no	1941-02-01	no	NA	NA	0	9680638723	3992015968	7784431138	369261477	4780439122	2994011976	7684630739	noEF	440	2025-05-09	2	1	2	1	2
0.121930247	-0.021865623	0.998644585	SMIM14	Region_200	18	Region_200;SMIM14	chr4	41153293	41153668	chr4	39639089	39639090	375	none	none	no	nonSig	6180184102	-2729999924	no	0.08	no	NA	NA	0	4031936128	3992015968	5988023952	369261477	1158682635	2994011976	8133732535	noEF	440	23	2	2	2	2	1
0.157823166	NA	0.998644585	PABPC1P1	Region_200	18	Region_200;PABPC1P1	chr4	41153293	41153668	chr4	39973443	39973444	375	none	none	no	nonSig	6071826429	-1920000076	no	0.18	no	NA	NA	0	5988023952	3992015968	1996007984	369261477	7984031936	2994011976	5988023952	noEF	440	0	1	1	1	1	1
0.172753268	-0.001694944	0.998644585	KLHL5	Region_200	18	Region_200;KLHL5	chr4	41153293	41153668	chr4	39045038	39045039	375	none	none	no	nonSig	6323922933	-2120000076	no	0	no	NA	NA	0	6037924152	3992015968	499001996	369261477	5429141717	2994011976	1061876248	noEF	440	200	2	2	2	2	1
0.18854857	0.1915839	0.998644585	NDUFB4P12	Region_200	18	Region_200;NDUFB4P12	chr4	41153293	41153668	chr4	43898961	43898962	375	none	none	no	nonSig	6438588703	NA	no	NA	no	NA	NA	0	8982035928	3992015968	2994011976	369261477	1097804391	2994011976	1996007984	noEF	440	0	1	1	1	1	NA
0.221812412	0.002683473	0.998644585	AC106052.1	Region_200	18	Region_200;AC106052.1	chr4	41153293	41153668	chr4	41989236	41989237	375	none	none	no	nonSig	5921981799	1380000019	no	1971-01-01	no	NA	0.030082	0	1097804391	3992015968	3093812375	369261477	3992015968	2994011976	3093812375	noEF	440	2	1	1	1	1	2
0.259895828	0.00128425	0.998644585	KRT18P25	Region_200	18	Region_200;KRT18P25	chr4	41153293	41153668	chr4	40020239	40020240	375	none	none	no	nonSig	6054250225	1130000019	no	NA	no	NA	NA	0	0	3992015968	0	369261477	1896207585	2994011976	3992015968	noEF	440	0	1	1	1	1	NA
0.333318318	-0.00536429	0.998644585	LIMCH1	Region_200	18	Region_200;LIMCH1	chr4	41153293	41153668	chr4	41359606	41359607	375	none	none	no	nonSig	5313736491	-4190000153	no	1936-01-01	no	0.1200822	0.034118	0	7225548902	3992015968	2624750499	369261477	494011976	2994011976	3892215569	noEF	440	1747.5	2	2	2	2	1
0.352708086	-0.001289877	0.998644585	UGDH	Region_200	18	Region_200;UGDH	chr4	41153293	41153668	chr4	39528310	39528311	375	none	none	no	nonSig	6210848555	NA	no	2025-01-02	no	NA	NA	0	6127744511	3992015968	1397205589	369261477	6487025948	2994011976	9520958084	noEF	440	83	2	2	2	2	2
0.353224766	NA	0.998644585	AC105389.1	Region_200	18	Region_200;AC105389.1	chr4	41153293	41153668	chr4	41794772	41794773	375	none	none	yes	nonSig	5806928487	-50	no	NA	no	NA	NA	0	2894211577	3992015968	2095808383	369261477	4690618762	2994011976	5988023952	noEF	440	0	1	1	1	1	NA
0.3625667	-0.002237292	0.998644585	APBB2	Region_200	18	Region_200;APBB2	chr4	41153293	41153668	chr4	41216713	41216714	375	none	none	yes	nonSig	4799650649	15	no	2025-06-01	no	0.756149	0.050826	0	3992015968	3992015968	4590818363	369261477	5329341317	2994011976	4141716567	noEF	440	228.5	2	2	2	2	2
0.396789389	NA	0.998644585	TLR6	Region_200	18	Region_200;TLR6	chr4	41153293	41153668	chr4	38856816	38856817	375	none	none	no	nonSig	6361061911	NA	no	2017-02-01	no	NA	NA	0	2994011976	3992015968	6986027944	369261477	6986027944	2994011976	2994011976	noEF	440	1	1	1	1	1	2
0.416160152	0.001171429	0.998644585	AC079921.2	Region_200	18	Region_200;AC079921.2	chr4	41153293	41153668	chr4	39133912	39133913	375	none	none	no	nonSig	6305218051	-2870000076	no	NA	no	NA	NA	0	3992015968	3992015968	998003992	369261477	4291417166	2994011976	3992015968	noEF	440	2025-05-07	1	1	1	1	NA
0.436413747	NA	0.998644585	AC108471.2	Region_200	18	Region_200;AC108471.2	chr4	41153293	41153668	chr4	39639139	39639140	375	none	none	no	nonSig	6180169761	-2729999924	no	0.08	no	NA	NA	0	376247505	3992015968	5988023952	369261477	1141716567	2994011976	7744510978	noEF	440	12	2	2	2	2	1
0.45199757	NA	0.998644585	AC096586.2	Region_200	18	Region_200;AC096586.2	chr4	41153293	41153668	chr4	44694385	44694386	375	none	none	no	nonSig	6549091216	-1069999981	no	NA	no	NA	NA	0	0	3992015968	2994011976	369261477	3293413174	2994011976	499001996	noEF	440	11	1	1	1	1	NA
0.459999573	NA	0.998644585	LINC02265	Region_200	18	Region_200;LINC02265	chr4	41153293	41153668	chr4	40316484	40316485	375	none	none	no	nonSig	5922625823	-1160000038	no	0	no	NA	NA	0	1157684631	3992015968	9780439122	369261477	2415169661	2994011976	499001996	noEF	440	0	1	2	1	1	1
0.467478223	0.002285562	0.998644585	BEND4	Region_200	18	Region_200;BEND4	chr4	41153293	41153668	chr4	42152877	42152878	375	none	none	yes	nonSig	5999656337	1189999962	no	2019-01-01	no	NA	NA	0	2884231537	3992015968	5289421158	369261477	377245509	2994011976	380239521	noEF	440	149.5	2	2	2	2	1
0.47256595	NA	0.998644585	CHRNA9	Region_200	18	Region_200;CHRNA9	chr4	41153293	41153668	chr4	40335328	40335329	375	none	none	no	nonSig	591273419	-1419999981	no	NA	no	NA	0.019093	0	379241517	3992015968	1027944112	369261477	1526946108	2994011976	0.998003992	noEF	440	0	1	1	1	1	NA
0.48286008	NA	0.998644585	AC098591.2	Region_200	18	Region_200;AC098591.2	chr4	41153293	41153668	chr4	39973441	39973442	375	none	none	no	nonSig	6071827165	-1920000076	no	0.18	no	NA	NA	0	5988023952	3992015968	1996007984	369261477	7984031936	2994011976	6986027944	noEF	440	54	1	1	1	2	1
0.483201329	0.001708539	0.998644585	LIAS	Region_200	18	Region_200;LIAS	chr4	41153293	41153668	chr4	39458999	39459000	375	none	none	no	nonSig	6228988517	-2220000076	no	0	no	NA	NA	0	2894211577	3992015968	5988023952	369261477	8183632735	2994011976	1638722555	noEF	440	72	2	2	2	2	1
0.510168587	0.314902442	0.998644585	SLC30A9	Region_200	18	Region_200;SLC30A9	chr4	41153293	41153668	chr4	41990471	41990472	375	none	none	yes	nonSig	5922623229	1380000019	no	1971-01-01	no	NA	0.030082	0	2844311377	3992015968	1397205589	369261477	7794411178	2994011976	1315369261	noEF	440	876	2	2	2	2	2
0.571386587	0.016063973	0.998644585	GNPDA2	Region_200	18	Region_200;GNPDA2	chr4	41153293	41153668	chr4	44726594	44726595	375	none	none	no	nonSig	6553024021	-1770000076	no	1949-06-01	yes	NA	NA	0	3133732535	3992015968	119760479	369261477	7135728543	2994011976	7265469062	noEF	440	293.5	2	2	2	2	2
0.582379033	NA	0.998644585	DCAF4L1	Region_200	18	Region_200;DCAF4L1	chr4	41153293	41153668	chr4	41981695	41981696	375	none	none	yes	nonSig	5918044498	1380000019	no	1971-01-01	no	NA	NA	0	1996007984	3992015968	2994011976	369261477	6387225549	2994011976	0	noEF	440	10	1	1	1	1	2
0.587793169	-0.008902212	0.998644585	FAM114A1	Region_200	18	Region_200;FAM114A1	chr4	41153293	41153668	chr4	38867676	38867677	375	none	none	no	nonSig	6359003268	NA	no	2017-02-01	no	NA	NA	0	2175648703	3992015968	3992015968	369261477	4071856287	2994011976	3373253493	noEF	440	36	2	2	2	2	2
0.612416948	0.047298986	0.998644585	LINC00682	Region_200	18	Region_200;LINC00682	chr4	41153293	41153668	chr4	41882610	41882611	375	none	none	no	nonSig	5862692974	NA	no	1962-04-01	yes	NA	0.023324	0	1305389222	3992015968	2894211577	369261477	4670658683	2994011976	1103792415	noEF	440	453.5	2	2	2	2	2
0.642438366	NA	0.998644585	AC096734.1	Region_200	18	Region_200;AC096734.1	chr4	41153293	41153668	chr4	42706106	42706107	375	none	none	yes	nonSig	6191014265	-3529999924	no	NA	no	NA	NA	0	1996007984	3992015968	499001996	369261477	1397205589	2994011976	3992015968	noEF	440	1	1	1	1	1	NA
0.65210996	-0.001190573	0.998644585	AC095057.3	Region_200	18	Region_200;AC095057.3	chr4	41153293	41153668	chr4	40166674	40166675	375	none	none	no	nonSig	5994149035	-1080000019	no	NA	no	NA	NA	0	0	3992015968	3992015968	369261477	1497005988	2994011976	2994011976	noEF	440	2025-05-18	1	1	1	2	NA
0.698543083	-0.001318602	0.998644585	ATP1B1P1	Region_200	18	Region_200;ATP1B1P1	chr4	41153293	41153668	chr4	42029208	42029209	375	none	none	no	nonSig	5942275992	2025-05-13	no	2025-02-03	yes	NA	NA	0	5988023952	3992015968	1696606786	369261477	3093812375	2994011976	5988023952	noEF	440	69.5	1	1	1	2	2
0.722182722	NA	0.998644585	TMEM156	Region_200	18	Region_200;TMEM156	chr4	41153293	41153668	chr4	39032921	39032922	375	none	none	no	nonSig	6326411856	-2070000076	no	NA	no	NA	NA	0	8982035928	3992015968	1896207585	369261477	7185628743	2994011976	2994011976	noEF	440	0	1	1	1	1	NA
0.728760504	0.239979098	0.998644585	PDS5A	Region_200	18	Region_200;PDS5A	chr4	41153293	41153668	chr4	39977955	39977956	375	none	none	no	nonSig	6070162408	-1920000076	no	0.18	no	NA	NA	0	5289421158	3992015968	4191616766	369261477	7355289421	2994011976	6666666667	noEF	440	1146	2	2	2	2	1
0.730615608	0.038723715	0.998644585	PHOX2B	Region_200	18	Region_200;PHOX2B	chr4	41153293	41153668	chr4	41748969	41748970	375	none	none	yes	nonSig	5774736612	NA	no	1946-02-01	no	NA	0.015215	0	4411177645	3992015968	119760479	369261477	753493014	2994011976	4311377246	noEF	440	1153.5	2	2	2	2	2
0.734583148	0.011126544	0.998644585	WDR19	Region_200	18	Region_200;WDR19	chr4	41153293	41153668	chr4	39182403	39182404	375	none	none	no	nonSig	6294662166	NA	no	0	no	NA	NA	0	1397205589	3992015968	129740519	369261477	1411177645	2994011976	4850299401	noEF	440	668.5	2	2	2	2	1
0.790618711	0.001328035	0.998644585	NSUN7	Region_200	18	Region_200;NSUN7	chr4	41153293	41153668	chr4	40749896	40749897	375	none	none	yes	nonSig	5605731588	2089999962	no	NA	no	NA	NA	0	249500998	3992015968	249500998	369261477	4341317365	2994011976	3922155689	noEF	440	39	2	2	2	2	NA
0.808672746	0.153467244	0.998644585	TMEM33	Region_200	18	Region_200;TMEM33	chr4	41153293	41153668	chr4	41935119	41935120	375	none	none	yes	nonSig	5892901751	1069999981	no	1988-03-01	yes	NA	0.027309	0	2774451098	3992015968	2694610778	369261477	5748502994	2994011976	101497006	noEF	440	566	2	2	2	2	2
0.822467648	0.004817924	0.998644585	ATP8A1	Region_200	18	Region_200;ATP8A1	chr4	41153293	41153668	chr4	42657104	42657105	375	none	none	yes	nonSig	6177084945	NA	no	1989-02-01	no	NA	0.018803	0	6067864271	3992015968	119760479	369261477	1138722555	2994011976	8972055888	noEF	440	1253.5	2	2	2	2	2
0.84270187	NA	0.998644585	AC021148.1	Region_200	18	Region_200;AC021148.1	chr4	41153293	41153668	chr4	39480254	39480255	375	none	none	no	nonSig	6223505805	-2220000076	no	NA	no	NA	NA	0	2994011976	3992015968	499001996	369261477	2594810379	2994011976	0.998003992	noEF	440	2025-05-02	1	1	1	1	NA
0.870739462	-0.000258509	0.998644585	TLR1	Region_200	18	Region_200;TLR1	chr4	41153293	41153668	chr4	38804790	38804791	375	none	none	no	nonSig	6370790934	-4540000153	no	NA	no	NA	NA	0	1397205589	3992015968	2195608782	369261477	8283433134	2994011976	6986027944	noEF	440	5	1	1	1	1	NA
0.884551161	0.011205418	0.998644585	RFC1	Region_200	18	Region_200;RFC1	chr4	41153293	41153668	chr4	39366374	39366375	375	none	none	no	nonSig	6252104624	-1960000038	no	0	no	NA	NA	0	2255489022	3992015968	3193612774	369261477	3353293413	2994011976	8253493014	noEF	440	517.5	2	2	2	2	1
0.888720909	NA	0.998644585	ZBTB12BP	Region_200	18	Region_200;ZBTB12BP	chr4	41153293	41153668	chr4	39771370	39771371	375	none	none	no	nonSig	6140483531	-2979999924	no	NA	no	NA	NA	0	7984031936	3992015968	499001996	369261477	3193612774	2994011976	499001996	noEF	440	0	1	1	1	1	NA
0.89210179	NA	0.998644585	AC096734.2	Region_200	18	Region_200;AC096734.2	chr4	41153293	41153668	chr4	42657495	42657496	375	none	none	yes	nonSig	6177197878	NA	no	1989-02-01	no	NA	0.018803	0	5538922156	3992015968	2395209581	369261477	1146706587	2994011976	4610778443	noEF	440	0.5	2	2	2	1	2
0.901218995	NA	0.998644585	AC105389.3	Region_200	18	Region_200;AC105389.3	chr4	41153293	41153668	chr4	41748292	41748293	375	none	none	yes	nonSig	5774242434	NA	no	1946-02-01	no	NA	0.015215	0	4441117764	3992015968	3992015968	369261477	3952095808	2994011976	881237525	noEF	440	45.5	2	2	2	2	2
0.902995342	-3.26E-05	0.998644585	RBM47	Region_200	18	Region_200;RBM47	chr4	41153293	41153668	chr4	40630874	40630875	375	none	none	no	nonSig	5718018132	1289999962	no	1967-01-01	no	NA	NA	0	3992015968	3992015968	5988023952	369261477	5089820359	2994011976	3992015968	noEF	440	2	1	1	1	1	2
0.908605393	NA	0.998644585	UCHL1	Region_200	18	Region_200;UCHL1	chr4	41153293	41153668	chr4	41256412	41256413	375	none	none	yes	nonSig	501175647	-1060000038	no	0.92	no	0.758832	0.038658	0	1177644711	3992015968	2794411178	369261477	6387225549	2994011976	2584830339	noEF	440	1531.5	2	2	2	2	1
0.915739871	NA	0.998644585	UCHL1.AS1	Region_200	18	Region_200;UCHL1.AS1	chr4	41153293	41153668	chr4	41256726	41256727	375	none	none	yes	nonSig	501308171	-1060000038	no	0.92	no	0.758832	0.038658	0	5209580838	3992015968	6986027944	369261477	7564870259	2994011976	1085828343	noEF	440	2025-05-01	2	2	2	1	1
0.918457185	-0.034464572	0.998644585	AC098590.1	Region_200	18	Region_200;AC098590.1	chr4	41153293	41153668	chr4	43410936	43410937	375	none	none	no	nonSig	6353583125	NA	no	NA	no	NA	NA	0	0	3992015968	0.998003992	369261477	1996007984	2994011976	0.998003992	noEF	440	0	1	1	1	1	NA
0.923031814	0.000715488	0.998644585	AC098591.1	Region_200	18	Region_200;AC098591.1	chr4	41153293	41153668	chr4	39972796	39972797	375	none	none	no	nonSig	607206452	-1920000076	no	0.18	no	NA	NA	0	1996007984	3992015968	998003992	369261477	7984031936	2994011976	3992015968	noEF	440	3	1	1	1	1	1
0.9386293	NA	0.998644585	AC024022.1	Region_200	18	Region_200;AC024022.1	chr4	41153293	41153668	chr4	42391267	42391268	375	none	none	yes	nonSig	609257995	-2979999924	no	1941-02-01	no	NA	NA	0	8982035928	3992015968	4091816367	369261477	5988023952	2994011976	0.998003992	noEF	440	0.5	1	1	1	1	2
0.938945492	0.002917337	0.998644585	N4BP2	Region_200	18	Region_200;N4BP2	chr4	41153293	41153668	chr4	40056825	40056826	375	none	none	no	nonSig	6039995565	8399999619	no	0.08	no	NA	0.01777	0	1226546906	3992015968	119760479	369261477	75249501	2994011976	8592814371	noEF	440	596.5	2	2	2	2	1
0.941859512	NA	0.998644585	YIPF7	Region_200	18	Region_200;YIPF7	chr4	41153293	41153668	chr4	44678555	44678556	375	none	none	no	nonSig	6547145199	-1069999981	no	1999-01-01	no	NA	NA	0	3283433134	3992015968	3992015968	369261477	1056886228	2994011976	8662674651	noEF	440	2025-05-02	2	2	2	1	2
0.946702358	NA	0.998644585	RPL12P20	Region_200	18	Region_200;RPL12P20	chr4	41153293	41153668	chr4	41389114	41389115	375	none	none	no	nonSig	5371891317	-3840000153	no	1994-02-01	no	NA	NA	0	3992015968	3992015968	5988023952	369261477	3393213573	2994011976	2994011976	noEF	440	95.5	1	1	1	2	2
0.958574584	0.00216751	0.998644585	AC096586.1	Region_200	18	Region_200;AC096586.1	chr4	41153293	41153668	chr4	44704404	44704405	375	none	none	no	nonSig	6550318383	NA	no	NA	no	NA	NA	0	3992015968	3992015968	2894211577	369261477	5089820359	2994011976	0.998003992	noEF	440	64.5	1	1	1	2	NA
0.966436905	NA	0.998644585	LINC02475	Region_200	18	Region_200;LINC02475	chr4	41153293	41153668	chr4	44016860	44016861	375	none	none	no	nonSig	6456850472	NA	no	NA	no	NA	NA	0	0.998003992	3992015968	998003992	369261477	3493013972	2994011976	0.998003992	noEF	440	0.5	1	1	1	1	NA
0.967224405	NA	0.998644585	TLR10	Region_200	18	Region_200;TLR10	chr4	41153293	41153668	chr4	38782989	38782990	375	none	none	no	nonSig	6374803866	NA	no	NA	no	NA	NA	0	2994011976	3992015968	8982035928	369261477	1127744511	2994011976	0	noEF	440	0	1	1	1	1	NA
0.969149274	0.000941616	0.998644585	GUF1	Region_200	18	Region_200;GUF1	chr4	41153293	41153668	chr4	44678426	44678427	375	none	none	no	nonSig	6547129305	-1069999981	no	1999-01-01	no	NA	NA	0	3253493014	3992015968	8982035928	369261477	1038922156	2994011976	8203592814	noEF	440	902	2	2	2	2	2
0.979727522	0.091452237	0.998644585	UBE2K	Region_200	18	Region_200;UBE2K	chr4	41153293	41153668	chr4	39698043	39698044	375	none	none	no	nonSig	616293731	NA	no	0	no	NA	NA	0	5898203593	3992015968	2594810379	369261477	6816367265	2994011976	1008982036	noEF	440	187.5	2	2	2	2	1
0.98256583	NA	0.998644585	AC108210.1	Region_200	18	Region_200;AC108210.1	chr4	41153293	41153668	chr4	41894578	41894579	375	none	none	yes	nonSig	5869765456	-3379999924	no	1962-04-01	yes	NA	NA	0	6986027944	3992015968	2095808383	369261477	748502994	2994011976	2994011976	noEF	440	2025-05-11	1	1	1	1	2
0.990416156	NA	0.998644585	AC111006.1	Region_200	18	Region_200;AC111006.1	chr4	41153293	41153668	chr4	42151027	42151028	375	none	none	no	nonSig	5998851511	1189999962	no	2019-01-01	no	NA	NA	0	5499001996	3992015968	119760479	369261477	2674650699	2994011976	1056886228	noEF	440	NA	2	2	2	NA	1
0.998644585	0.003123604	0.998644585	RPS7P7	Region_200	18	Region_200;RPS7P7	chr4	41153293	41153668	chr4	42471809	42471810	375	none	none	no	nonSig	6119961869	-2920000076	no	0	no	NA	NA	0	1996007984	3992015968	2994011976	369261477	2195608782	2994011976	2994011976	noEF	440	0	1	1	1	1	1
0.025115531	NA	0.785586505	AC111006.1	Region_218	109	Region_218;AC111006.1	chr4	41183780	41185047	chr4	42151027	42151028	1267	open	Primitive / embryonic	no	nonSig	5984968135	7800000191	no	2018-01-01	no	NA	NA	1996007984	5499001996	0	119760479	3393213573	2674650699	2994011976	1056886228	other	108	NA	2	2	2	NA	1
0.033942814	-0.240303355	0.785586505	PHOX2B	Region_218	109	Region_218;PHOX2B	chr4	41183780	41185047	chr4	41748969	41748970	1267	open	Primitive / embryonic	yes	nonSig	5751219038	-3740000153	no	1935-02-01	no	NA	NA	1996007984	4411177645	0	119760479	3393213573	753493014	2994011976	4311377246	other	108	1153.5	2	2	2	2	2
0.048140258	NA	0.785586505	LINC02265	Region_218	109	Region_218;LINC02265	chr4	41183780	41185047	chr4	40316484	40316485	1267	open	Primitive / embryonic	no	nonSig	5938166843	NA	no	0	no	NA	NA	1996007984	1157684631	0	9780439122	3393213573	2415169661	2994011976	499001996	other	108	0	1	2	1	1	1
0.053710731	0.572209912	0.785586505	PDS5A	Region_218	109	Region_218;PDS5A	chr4	41183780	41185047	chr4	39977955	39977956	1267	open	Primitive / embryonic	no	nonSig	6081283924	-1960000038	no	0.15	no	NA	NA	1996007984	5289421158	0	4191616766	3393213573	7355289421	2994011976	6666666667	other	108	1146	2	2	2	2	1
0.073140753	-0.000172267	0.785586505	TLR6	Region_218	109	Region_218;TLR6	chr4	41183780	41185047	chr4	38856816	38856817	1267	open	Primitive / embryonic	no	nonSig	6366789478	-4190000153	no	0	no	NA	NA	1996007984	2994011976	0	6986027944	3393213573	6986027944	2994011976	2994011976	other	108	1	1	1	1	1	1
0.08189575	0.007805429	0.785586505	KRT18P25	Region_218	109	Region_218;KRT18P25	chr4	41183780	41185047	chr4	40020239	40020240	1267	open	Primitive / embryonic	no	nonSig	6065781318	NA	no	0.77	no	NA	NA	1996007984	0	0	0	3393213573	1896207585	2994011976	3992015968	other	108	0	1	1	1	1	1
0.097862121	-0.002411965	0.785586505	AC095057.3	Region_218	109	Region_218;AC095057.3	chr4	41183780	41185047	chr4	40166674	40166675	1267	open	Primitive / embryonic	no	nonSig	6007365789	-1319999981	no	NA	no	NA	NA	1996007984	0	0	3992015968	3393213573	1497005988	2994011976	2994011976	other	108	2025-05-18	1	1	1	2	NA
0.134491694	-0.045425755	0.785586505	LINC00682	Region_218	109	Region_218;LINC00682	chr4	41183780	41185047	chr4	41882610	41882611	1267	open	Primitive / embryonic	no	nonSig	5843583437	-36.5	no	0.63	no	NA	NA	1996007984	1305389222	0	2894211577	3393213573	4670658683	2994011976	1103792415	other	108	453.5	2	2	2	2	1
0.143706299	-0.005417489	0.785586505	BEND4	Region_218	109	Region_218;BEND4	chr4	41183780	41185047	chr4	42152877	42152878	1267	open	Primitive / embryonic	yes	nonSig	598579908	7800000191	no	2018-01-01	no	NA	NA	1996007984	2884231537	0	5289421158	3393213573	377245509	2994011976	380239521	other	108	149.5	2	2	2	2	1
0.159510558	-0.017073075	0.785586505	ATP8A1	Region_218	109	Region_218;ATP8A1	chr4	41183780	41185047	chr4	42657104	42657105	1267	open	Primitive / embryonic	yes	nonSig	6167924627	-4290000153	no	0	no	NA	NA	1996007984	6067864271	0	119760479	3393213573	1138722555	2994011976	8972055888	other	108	1253.5	2	2	2	2	1
0.169616106	3.73E-06	0.785586505	TLR10	Region_218	109	Region_218;TLR10	chr4	41183780	41185047	chr4	38782989	38782990	1267	open	Primitive / embryonic	no	nonSig	6380354173	-4790000153	no	0	no	NA	NA	1996007984	2994011976	0	8982035928	3393213573	1127744511	2994011976	0	other	108	0	1	1	1	1	1
0.172466167	-0.000263125	0.785586505	AC096586.2	Region_218	109	Region_218;AC096586.2	chr4	41183780	41185047	chr4	44694385	44694386	1267	open	Primitive / embryonic	no	nonSig	6545225199	NA	no	NA	no	NA	NA	1996007984	0	0	2994011976	3393213573	3293413174	2994011976	499001996	other	108	11	1	1	1	1	NA
0.173095332	0.000555027	0.785586505	TMEM156	Region_218	109	Region_218;TMEM156	chr4	41183780	41185047	chr4	39032921	39032922	1267	open	Primitive / embryonic	no	nonSig	6332611739	-2470000076	no	0	no	NA	NA	1996007984	8982035928	0	1896207585	3393213573	7185628743	2994011976	2994011976	other	108	0	1	1	1	1	1
0.1874197	0.343706964	0.789840164	UBE2K	Region_218	109	Region_218;UBE2K	chr4	41183780	41185047	chr4	39698043	39698044	1267	open	Primitive / embryonic	no	nonSig	6171941647	NA	no	2025-02-02	no	NA	NA	1996007984	5898203593	0	2594810379	3393213573	6816367265	2994011976	1008982036	other	108	187.5	2	2	2	2	2
0.252452417	0.000539977	0.939609249	ATP1B1P1	Region_218	109	Region_218;ATP1B1P1	chr4	41183780	41185047	chr4	42029208	42029209	1267	open	Primitive / embryonic	no	nonSig	5926425284	-1889999962	no	1939-01-01	no	NA	NA	1996007984	5988023952	0	1696606786	3393213573	3093812375	2994011976	5988023952	other	108	69.5	1	1	1	2	1
0.254809288	0.056355574	0.939609249	AC098590.1	Region_218	109	Region_218;AC098590.1	chr4	41183780	41185047	chr4	43410936	43410937	1267	open	Primitive / embryonic	no	nonSig	6347503503	-6509999847	no	NA	no	NA	NA	1996007984	0	0	0.998003992	3393213573	1996007984	2994011976	0.998003992	other	108	0	1	1	1	1	NA
0.326497183	0.001888443	0.954176083	AC106052.1	Region_218	109	Region_218;AC106052.1	chr4	41183780	41185047	chr4	41989236	41989237	1267	open	Primitive / embryonic	no	nonSig	5905358128	1019999981	no	1952-02-01	no	NA	NA	1996007984	1097804391	0	3093812375	3393213573	3992015968	2994011976	3093812375	other	108	2	1	1	1	1	2
0.359874666	-0.001147181	0.954176083	N4BP2	Region_218	109	Region_218;N4BP2	chr4	41183780	41185047	chr4	40056825	40056826	1267	open	Primitive / embryonic	no	nonSig	6051906189	1069999981	no	1946-02-01	no	NA	NA	1996007984	1226546906	0	119760479	3393213573	75249501	2994011976	8592814371	other	108	596.5	2	2	2	2	2
0.369731292	4.98E-05	0.954176083	CHRNA9	Region_218	109	Region_218;CHRNA9	chr4	41183780	41185047	chr4	40335328	40335329	1267	open	Primitive / embryonic	no	nonSig	5928626766	-1089999962	no	NA	no	NA	NA	1996007984	379241517	0	1027944112	3393213573	1526946108	2994011976	0.998003992	other	108	0	1	1	1	1	NA
0.38683312	0.00413657	0.954176083	GUF1	Region_218	109	Region_218;GUF1	chr4	41183780	41185047	chr4	44678426	44678427	1267	open	Primitive / embryonic	no	nonSig	6543245705	NA	no	2025-05-02	no	NA	NA	1996007984	3253493014	0	8982035928	3393213573	1038922156	2994011976	8203592814	other	108	902	2	2	2	2	2
0.402193794	0.460729837	0.954176083	TMEM33	Region_218	109	Region_218;TMEM33	chr4	41183780	41185047	chr4	41935119	41935120	1267	open	Primitive / embryonic	yes	nonSig	5875102954	2589999962	yes	1941-02-01	no	NA	NA	1996007984	2774451098	0	2694610778	3393213573	5748502994	2994011976	101497006	other	108	566	2	2	2	2	2
0.447952502	-0.000871247	0.954176083	NSUN7	Region_218	109	Region_218;NSUN7	chr4	41183780	41185047	chr4	40749896	40749897	1267	open	Primitive / embryonic	yes	nonSig	5637372634	23	no	NA	no	NA	NA	1996007984	249500998	0	249500998	3393213573	4341317365	2994011976	3922155689	other	108	39	2	2	2	2	NA
0.45989354	-0.005184856	0.954176083	GNPDA2	Region_218	109	Region_218;GNPDA2	chr4	41183780	41185047	chr4	44726594	44726595	1267	open	Primitive / embryonic	no	nonSig	654919301	NA	no	0	no	NA	NA	1996007984	3133732535	0	119760479	3393213573	7135728543	2994011976	7265469062	other	108	293.5	2	2	2	2	1
0.48965314	NA	0.954176083	AC021148.1	Region_218	109	Region_218;AC021148.1	chr4	41183780	41185047	chr4	39480254	39480255	1267	open	Primitive / embryonic	no	nonSig	6231348511	-2370000076	no	NA	no	NA	NA	1996007984	2994011976	0	499001996	3393213573	2594810379	2994011976	0.998003992	other	108	2025-05-02	1	1	1	1	NA
0.491960885	0.003890419	0.954176083	AC096586.1	Region_218	109	Region_218;AC096586.1	chr4	41183780	41185047	chr4	44704404	44704405	1267	open	Primitive / embryonic	no	nonSig	6546463323	NA	no	NA	no	NA	NA	1996007984	3992015968	0	2894211577	3393213573	5089820359	2994011976	0.998003992	other	108	64.5	1	1	1	2	NA
0.520403759	0.00067769	0.954176083	AC108471.2	Region_218	109	Region_218;AC108471.2	chr4	41183780	41185047	chr4	39639139	39639140	1267	open	Primitive / embryonic	no	nonSig	6188827277	NA	no	0.05	no	NA	NA	1996007984	376247505	0	5988023952	3393213573	1141716567	2994011976	7744510978	other	108	12	2	2	2	2	1
0.563748639	0.001161507	0.954176083	DCAF4L1	Region_218	109	Region_218;DCAF4L1	chr4	41183780	41185047	chr4	41981695	41981696	1267	open	Primitive / embryonic	yes	nonSig	590126647	1019999981	no	1952-02-01	no	NA	NA	1996007984	1996007984	0	2994011976	3393213573	6387225549	2994011976	0	other	108	10	1	1	1	1	2
0.571349468	0.00028466	0.954176083	ZBTB12BP	Region_218	109	Region_218;ZBTB12BP	chr4	41183780	41185047	chr4	39771370	39771371	1267	open	Primitive / embryonic	no	nonSig	6149960476	-2820000076	no	0.33	no	NA	NA	1996007984	7984031936	0	499001996	3393213573	3193612774	2994011976	499001996	other	108	0	1	1	1	1	1
0.58178546	0.002960912	0.954176083	ARL4AP2	Region_218	109	Region_218;ARL4AP2	chr4	41183780	41185047	chr4	40786109	40786110	1267	open	Primitive / embryonic	no	nonSig	5599522829	2025-05-26	yes	1949-01-01	no	NA	NA	1996007984	1996007984	0	499001996	3393213573	5988023952	2994011976	2994011976	other	108	2025-05-03	1	1	1	1	2
0.589959029	-5.37E-05	0.954176083	UGDH	Region_218	109	Region_218;UGDH	chr4	41183780	41185047	chr4	39528310	39528311	1267	open	Primitive / embryonic	no	nonSig	6218921053	-3279999924	no	2025-03-02	no	NA	NA	1996007984	6127744511	0	1397205589	3393213573	6487025948	2994011976	9520958084	other	108	83	2	2	2	2	2
0.622604225	0.0056044	0.954176083	RFC1	Region_218	109	Region_218;RFC1	chr4	41183780	41185047	chr4	39366374	39366375	1267	open	Primitive / embryonic	no	nonSig	6259451719	-2520000076	no	0	no	NA	NA	1996007984	2255489022	0	3193612774	3393213573	3353293413	2994011976	8253493014	other	108	517.5	2	2	2	2	1
0.626000146	NA	0.954176083	AC105389.3	Region_218	109	Region_218;AC105389.3	chr4	41183780	41185047	chr4	41748292	41748293	1267	open	Primitive / embryonic	yes	nonSig	5750697345	-3740000153	no	1935-02-01	no	NA	NA	1996007984	4441117764	0	3992015968	3393213573	3952095808	2994011976	881237525	other	108	45.5	2	2	2	2	2
0.634336093	NA	0.954176083	AC096734.2	Region_218	109	Region_218;AC096734.2	chr4	41183780	41185047	chr4	42657495	42657496	1267	open	Primitive / embryonic	yes	nonSig	6168039966	-4290000153	no	0	no	NA	NA	1996007984	5538922156	0	2395209581	3393213573	1146706587	2994011976	4610778443	other	108	0.5	2	2	2	1	1
0.639706186	0.040431621	0.954176083	NDUFB4P12	Region_218	109	Region_218;NDUFB4P12	chr4	41183780	41185047	chr4	43898961	43898962	1267	open	Primitive / embryonic	no	nonSig	6433596081	-4140000153	no	0	no	NA	NA	1996007984	8982035928	0	2994011976	3393213573	1097804391	2994011976	1996007984	other	108	0	1	1	1	1	1
[truncated: 11,766 more rows]
