# Supplementary material for: Sensitive dissection of a genomic regulatory landscape using bulk and targeted single-cell activation
Source: Cell Genom. 2025 Sep 9;5(10):100984. doi: 10.1016/j.xgen.2025.100984 (PMC12790989; doi:10.1016/j.xgen.2025.100984)
Supplement: Table S6. File containing the results of the TESLA-seq for individual gRNAs, related to Figures 2–5 [file mmc5.xlsx]

## Sheet: Table_S6_TESLA-seq_gRNA_results
p_val	avg_logFC	p_val_adj	gene	ident	ncells	pairId
0.041993632	-0.015279653	0.991626315	GNPDA2	X1	22	X1;GNPDA2
0.047585699	0.133542942	0.991626315	RPS7P7	X1	22	X1;RPS7P7
0.094624425	0.001029732	0.991626315	CHRNA9	X1	22	X1;CHRNA9
0.106356796	0.012400904	0.991626315	KLHL5	X1	22	X1;KLHL5
0.117206219	NA	0.991626315	AC095057.3	X1	22	X1;AC095057.3
0.123080587	-0.001536993	0.991626315	PHOX2B	X1	22	X1;PHOX2B
0.124305771	-0.004913753	0.991626315	AC096586.1	X1	22	X1;AC096586.1
0.145198371	0.001548558	0.991626315	AC079921.2	X1	22	X1;AC079921.2
0.153229556	-0.003759096	0.991626315	BEND4	X1	22	X1;BEND4
0.172068272	NA	0.991626315	TLR1	X1	22	X1;TLR1
0.239217356	0.01054256	0.991626315	WDR19	X1	22	X1;WDR19
0.265720349	NA	0.991626315	RBM47	X1	22	X1;RBM47
0.275272833	0.004902534	0.991626315	GUF1	X1	22	X1;GUF1
0.280505968	0.092806677	0.991626315	TMEM33	X1	22	X1;TMEM33
0.287554391	0.016775399	0.991626315	SMIM14	X1	22	X1;SMIM14
0.357120379	-0.018344865	0.991626315	KRT18P25	X1	22	X1;KRT18P25
0.384144445	0.020417153	0.991626315	FAM114A1	X1	22	X1;FAM114A1
0.387098231	NA	0.991626315	AC105389.1	X1	22	X1;AC105389.1
0.412999244	0.013505318	0.991626315	ATP8A1	X1	22	X1;ATP8A1
0.427412611	0.001639711	0.991626315	APBB2	X1	22	X1;APBB2
0.438877455	NA	0.991626315	TLR6	X1	22	X1;TLR6
0.44529108	NA	0.991626315	AC108471.2	X1	22	X1;AC108471.2
0.458210275	NA	0.991626315	AC106052.1	X1	22	X1;AC106052.1
0.460835098	0.000778119	0.991626315	NSUN7	X1	22	X1;NSUN7
0.477525517	NA	0.991626315	AC096586.2	X1	22	X1;AC096586.2
0.482405622	-0.114148761	0.991626315	NDUFB4P12	X1	22	X1;NDUFB4P12
0.491554322	NA	0.991626315	LINC02265	X1	22	X1;LINC02265
0.494976285	-0.003948172	0.991626315	AC098591.1	X1	22	X1;AC098591.1
0.510050406	NA	0.991626315	AC098591.2	X1	22	X1;AC098591.2
0.573596747	0.010133558	0.991626315	ARL4AP2	X1	22	X1;ARL4AP2
0.580992523	-0.006690878	0.991626315	RFC1	X1	22	X1;RFC1
0.592706309	NA	0.991626315	DCAF4L1	X1	22	X1;DCAF4L1
0.607130594	-0.010983886	0.991626315	N4BP2	X1	22	X1;N4BP2
0.650214597	NA	0.991626315	AC096734.1	X1	22	X1;AC096734.1
0.66672804	0.028390491	0.991626315	LINC00682	X1	22	X1;LINC00682
0.686038159	-0.096268772	0.991626315	PDS5A	X1	22	X1;PDS5A
0.708624635	-0.026012573	0.991626315	SLC30A9	X1	22	X1;SLC30A9
0.720590293	NA	0.991626315	TMEM156	X1	22	X1;TMEM156
0.747680002	-0.000120464	0.991626315	LIAS	X1	22	X1;LIAS
0.802393619	-0.024569815	0.991626315	SHISA3	X1	22	X1;SHISA3
0.822687799	-0.004091704	0.991626315	LIMCH1	X1	22	X1;LIMCH1
0.856624335	-0.000397767	0.991626315	PABPC1P1	X1	22	X1;PABPC1P1
0.857313374	NA	0.991626315	AC021148.1	X1	22	X1;AC021148.1
0.882135883	0.000569448	0.991626315	ATP1B1P1	X1	22	X1;ATP1B1P1
0.890345541	0.063463573	0.991626315	UBE2K	X1	22	X1;UBE2K
0.893878651	NA	0.991626315	ZBTB12BP	X1	22	X1;ZBTB12BP
0.901860764	NA	0.991626315	UCHL1.AS1	X1	22	X1;UCHL1.AS1
0.911328366	NA	0.991626315	AC105389.3	X1	22	X1;AC105389.3
0.92497871	NA	0.991626315	UCHL1	X1	22	X1;UCHL1
0.928184638	NA	0.991626315	AC096734.2	X1	22	X1;AC096734.2
0.933418354	NA	0.991626315	AC024022.1	X1	22	X1;AC024022.1
0.937757298	NA	0.991626315	RPL12P20	X1	22	X1;RPL12P20
0.938028602	NA	0.991626315	YIPF7	X1	22	X1;YIPF7
0.944466599	0.001055935	0.991626315	UGDH	X1	22	X1;UGDH
0.953473017	0.023230095	0.991626315	AC098590.1	X1	22	X1;AC098590.1
0.970531681	NA	0.991626315	TLR10	X1	22	X1;TLR10
0.970966693	NA	0.991626315	LINC02475	X1	22	X1;LINC02475
0.977270336	NA	0.991626315	AC108210.1	X1	22	X1;AC108210.1
0.991626315	NA	0.991626315	AC111006.1	X1	22	X1;AC111006.1
0.001499465	-0.003798596	0.088468461	UGDH	X10	7	X10;UGDH
0.010518311	0.013906053	0.233703372	NSUN7	X10	7	X10;NSUN7
0.011883222	-0.006713179	0.233703372	WDR19	X10	7	X10;WDR19
0.03256061	0.003358234	0.416967149	ARL4AP2	X10	7	X10;ARL4AP2
0.035336199	0.001500324	0.416967149	RPL12P20	X10	7	X10;RPL12P20
0.04954345	0.005786677	0.455296452	AC096586.2	X10	7	X10;AC096586.2
0.054066576	0.404891819	0.455296452	NDUFB4P12	X10	7	X10;NDUFB4P12
0.061735112	-0.043167888	0.455296452	ATP8A1	X10	7	X10;ATP8A1
0.092880243	0.020751926	0.60888159	KRT18P25	X10	7	X10;KRT18P25
0.10918504	0.072071935	0.644187487	SMIM14	X10	7	X10;SMIM14
0.120102752	0.046336139	0.644187487	GUF1	X10	7	X10;GUF1
0.202566919	NA	0.963971845	ATP1B1P1	X10	7	X10;ATP1B1P1
0.212400576	-0.011247462	0.963971845	LIAS	X10	7	X10;LIAS
0.282646522	-0.006230008	0.996000247	AC098591.1	X10	7	X10;AC098591.1
0.291200225	NA	0.996000247	AC095057.3	X10	7	X10;AC095057.3
0.292764264	0.007074622	0.996000247	APBB2	X10	7	X10;APBB2
0.308680139	0.236208866	0.996000247	SLC30A9	X10	7	X10;SLC30A9
0.349163576	NA	0.996000247	PABPC1P1	X10	7	X10;PABPC1P1
0.363399022	NA	0.996000247	RBM47	X10	7	X10;RBM47
0.413741373	0.000667847	0.996000247	CHRNA9	X10	7	X10;CHRNA9
0.430347745	0.002635007	0.996000247	AC108471.2	X10	7	X10;AC108471.2
0.431020916	-0.038454534	0.996000247	LINC00682	X10	7	X10;LINC00682
0.437507522	0.1106828	0.996000247	UBE2K	X10	7	X10;UBE2K
0.459369467	0.001227907	0.996000247	LINC02265	X10	7	X10;LINC02265
0.48372737	-0.115896707	0.996000247	RPS7P7	X10	7	X10;RPS7P7
0.488128204	0.002321105	0.996000247	AC105389.1	X10	7	X10;AC105389.1
0.524617125	-0.151563947	0.996000247	AC098590.1	X10	7	X10;AC098590.1
0.568512259	0.031573792	0.996000247	FAM114A1	X10	7	X10;FAM114A1
0.56934875	NA	0.996000247	TLR6	X10	7	X10;TLR6
0.571383555	0.144025214	0.996000247	PDS5A	X10	7	X10;PDS5A
0.59833912	0.022978813	0.996000247	N4BP2	X10	7	X10;N4BP2
0.601301451	0.03168805	0.996000247	SHISA3	X10	7	X10;SHISA3
0.602614543	0.122616596	0.996000247	TMEM33	X10	7	X10;TMEM33
0.629958997	-0.009813801	0.996000247	GNPDA2	X10	7	X10;GNPDA2
0.65037593	NA	0.996000247	AC106052.1	X10	7	X10;AC106052.1
0.656292845	NA	0.996000247	AC098591.2	X10	7	X10;AC098591.2
0.749262726	NA	0.996000247	DCAF4L1	X10	7	X10;DCAF4L1
0.782022244	NA	0.996000247	AC096734.1	X10	7	X10;AC096734.1
0.785364837	NA	0.996000247	AC079921.2	X10	7	X10;AC079921.2
0.827749825	0.000239556	0.996000247	TLR1	X10	7	X10;TLR1
0.83449959	NA	0.996000247	TMEM156	X10	7	X10;TMEM156
0.844925957	-0.005186065	0.996000247	AC096586.1	X10	7	X10;AC096586.1
0.858944021	0.002612161	0.996000247	RFC1	X10	7	X10;RFC1
0.893483373	-0.007670674	0.996000247	BEND4	X10	7	X10;BEND4
0.899368921	NA	0.996000247	AC021148.1	X10	7	X10;AC021148.1
0.921092578	0.143819924	0.996000247	PHOX2B	X10	7	X10;PHOX2B
0.93178584	NA	0.996000247	UCHL1	X10	7	X10;UCHL1
0.938240661	NA	0.996000247	AC096734.2	X10	7	X10;AC096734.2
0.940754004	NA	0.996000247	ZBTB12BP	X10	7	X10;ZBTB12BP
0.941717467	-0.002483964	0.996000247	LIMCH1	X10	7	X10;LIMCH1
0.951449637	NA	0.996000247	AC105389.3	X10	7	X10;AC105389.3
0.957250424	NA	0.996000247	UCHL1.AS1	X10	7	X10;UCHL1.AS1
0.958911849	0.001763496	0.996000247	KLHL5	X10	7	X10;KLHL5
0.96937961	NA	0.996000247	AC024022.1	X10	7	X10;AC024022.1
0.976286475	NA	0.996000247	YIPF7	X10	7	X10;YIPF7
0.978298135	NA	0.996000247	TLR10	X10	7	X10;TLR10
0.981446075	NA	0.996000247	LINC02475	X10	7	X10;LINC02475
0.993517985	NA	0.996000247	AC108210.1	X10	7	X10;AC108210.1
0.996000247	NA	0.996000247	AC111006.1	X10	7	X10;AC111006.1
0.011427611	0.004152618	0.617822846	GNPDA2	X100	16	X100;GNPDA2
0.020943147	0.019685812	0.617822846	YIPF7	X100	16	X100;YIPF7
0.05278187	0.001842077	0.746983751	AC105389.1	X100	16	X100;AC105389.1
0.060472808	0.001126307	0.746983751	LINC02265	X100	16	X100;LINC02265
0.063303708	0.006457692	0.746983751	ARL4AP2	X100	16	X100;ARL4AP2
0.113614048	0.010897151	0.995602088	UGDH	X100	16	X100;UGDH
0.154728047	-0.022224328	0.995602088	KRT18P25	X100	16	X100;KRT18P25
0.15743579	0.033808134	0.995602088	FAM114A1	X100	16	X100;FAM114A1
0.159760673	NA	0.995602088	NSUN7	X100	16	X100;NSUN7
0.172917708	0.001894114	0.995602088	AC079921.2	X100	16	X100;AC079921.2
0.218832309	NA	0.995602088	RBM47	X100	16	X100;RBM47
0.234990069	0.002303916	0.995602088	PABPC1P1	X100	16	X100;PABPC1P1
0.268480967	-0.003834818	0.995602088	AC098591.1	X100	16	X100;AC098591.1
0.299650971	-0.123321983	0.995602088	PDS5A	X100	16	X100;PDS5A
0.308885203	-0.036216379	0.995602088	ATP8A1	X100	16	X100;ATP8A1
0.317430915	0.242782663	0.995602088	TMEM33	X100	16	X100;TMEM33
0.388701267	0.140472864	0.995602088	LINC00682	X100	16	X100;LINC00682
0.420772267	NA	0.995602088	TLR6	X100	16	X100;TLR6
0.422727216	7.87E-05	0.995602088	TLR1	X100	16	X100;TLR1
0.450950892	NA	0.995602088	AC108471.2	X100	16	X100;AC108471.2
0.456346594	0.027983977	0.995602088	N4BP2	X100	16	X100;N4BP2
0.468460881	NA	0.995602088	AC106052.1	X100	16	X100;AC106052.1
0.476288083	0.109034218	0.995602088	UBE2K	X100	16	X100;UBE2K
0.479350303	NA	0.995602088	AC096586.2	X100	16	X100;AC096586.2
0.49718705	NA	0.995602088	CHRNA9	X100	16	X100;CHRNA9
0.508415761	NA	0.995602088	AC098591.2	X100	16	X100;AC098591.2
0.514744965	-0.102202005	0.995602088	AC098590.1	X100	16	X100;AC098590.1
0.523397507	0.241452062	0.995602088	PHOX2B	X100	16	X100;PHOX2B
0.555118482	-0.000826483	0.995602088	KLHL5	X100	16	X100;KLHL5
0.569824749	0.001625947	0.995602088	AC096586.1	X100	16	X100;AC096586.1
0.581770326	0.001296601	0.995602088	GUF1	X100	16	X100;GUF1
0.60358954	NA	0.995602088	DCAF4L1	X100	16	X100;DCAF4L1
0.649042952	0.018947266	0.995602088	WDR19	X100	16	X100;WDR19
0.64910058	-0.003057753	0.995602088	LIMCH1	X100	16	X100;LIMCH1
0.666301423	NA	0.995602088	AC096734.1	X100	16	X100;AC096734.1
0.674136661	0.003294391	0.995602088	SMIM14	X100	16	X100;SMIM14
0.676738147	0.046501804	0.995602088	SHISA3	X100	16	X100;SHISA3
0.693675703	-0.001228345	0.995602088	ATP1B1P1	X100	16	X100;ATP1B1P1
0.69401055	0.095039564	0.995602088	NDUFB4P12	X100	16	X100;NDUFB4P12
0.701886626	0.001423143	0.995602088	APBB2	X100	16	X100;APBB2
0.752852164	NA	0.995602088	TMEM156	X100	16	X100;TMEM156
0.804661858	-0.001139281	0.995602088	LIAS	X100	16	X100;LIAS
0.841987592	-0.072037462	0.995602088	SLC30A9	X100	16	X100;SLC30A9
0.846693341	-0.008327034	0.995602088	BEND4	X100	16	X100;BEND4
0.849017478	NA	0.995602088	AC021148.1	X100	16	X100;AC021148.1
0.859786966	0.009777489	0.995602088	RFC1	X100	16	X100;RFC1
0.864516523	-0.001148301	0.995602088	AC095057.3	X100	16	X100;AC095057.3
0.896210624	NA	0.995602088	AC096734.2	X100	16	X100;AC096734.2
0.905377999	NA	0.995602088	ZBTB12BP	X100	16	X100;ZBTB12BP
0.908126181	NA	0.995602088	AC105389.3	X100	16	X100;AC105389.3
0.923348278	NA	0.995602088	UCHL1.AS1	X100	16	X100;UCHL1.AS1
0.926425202	NA	0.995602088	UCHL1	X100	16	X100;UCHL1
0.943620658	NA	0.995602088	RPL12P20	X100	16	X100;RPL12P20
0.950405178	NA	0.995602088	AC024022.1	X100	16	X100;AC024022.1
0.965079339	NA	0.995602088	LINC02475	X100	16	X100;LINC02475
0.965775491	NA	0.995602088	TLR10	X100	16	X100;TLR10
0.971674965	-0.015105249	0.995602088	RPS7P7	X100	16	X100;RPS7P7
0.989035184	NA	0.995602088	AC108210.1	X100	16	X100;AC108210.1
0.995602088	NA	0.995602088	AC111006.1	X100	16	X100;AC111006.1
0.003852319	-0.209309736	0.2272868	PDS5A	X1000	10	X1000;PDS5A
0.023563313	NA	0.695117723	SHISA3	X1000	10	X1000;SHISA3
0.059827935	-0.046878137	0.72583616	ATP8A1	X1000	10	X1000;ATP8A1
0.060898813	0.010209938	0.72583616	APBB2	X1000	10	X1000;APBB2
0.066554405	-0.006055316	0.72583616	GUF1	X1000	10	X1000;GUF1
0.073813847	0.024691704	0.72583616	KLHL5	X1000	10	X1000;KLHL5
0.189366205	0.030692012	0.995121872	GNPDA2	X1000	10	X1000;GNPDA2
0.192954028	-0.022468631	0.995121872	RFC1	X1000	10	X1000;RFC1
0.224712496	0.006025385	0.995121872	N4BP2	X1000	10	X1000;N4BP2
0.229876808	NA	0.995121872	ATP1B1P1	X1000	10	X1000;ATP1B1P1
0.236932772	0.052703442	0.995121872	SMIM14	X1000	10	X1000;SMIM14
0.243533579	-0.610298379	0.995121872	PHOX2B	X1000	10	X1000;PHOX2B
0.246070858	0.001851135	0.995121872	TLR1	X1000	10	X1000;TLR1
0.249163515	0.004478888	0.995121872	PABPC1P1	X1000	10	X1000;PABPC1P1
0.294475314	NA	0.995121872	AC095057.3	X1000	10	X1000;AC095057.3
0.339343553	0.056177247	0.995121872	WDR19	X1000	10	X1000;WDR19
0.342821817	0.000563284	0.995121872	LIMCH1	X1000	10	X1000;LIMCH1
0.353341939	NA	0.995121872	NSUN7	X1000	10	X1000;NSUN7
0.363087887	0.00183884	0.995121872	AC096586.2	X1000	10	X1000;AC096586.2
0.369959994	0.002919636	0.995121872	AC098591.1	X1000	10	X1000;AC098591.1
0.387511736	-0.003725771	0.995121872	UGDH	X1000	10	X1000;UGDH
0.394996741	0.001338261	0.995121872	LINC02265	X1000	10	X1000;LINC02265
0.405061543	0.007454959	0.995121872	AC096586.1	X1000	10	X1000;AC096586.1
0.420303765	0.00218197	0.995121872	AC108471.2	X1000	10	X1000;AC108471.2
0.451633486	NA	0.995121872	RBM47	X1000	10	X1000;RBM47
0.493426498	-0.003845508	0.995121872	UBE2K	X1000	10	X1000;UBE2K
0.524909859	0.091231496	0.995121872	RPS7P7	X1000	10	X1000;RPS7P7
0.54215934	-0.015422732	0.995121872	BEND4	X1000	10	X1000;BEND4
0.558137493	-0.002487303	0.995121872	LIAS	X1000	10	X1000;LIAS
0.567593683	NA	0.995121872	AC105389.1	X1000	10	X1000;AC105389.1
0.613338022	0.110799667	0.995121872	AC098590.1	X1000	10	X1000;AC098590.1
0.62183615	NA	0.995121872	TLR6	X1000	10	X1000;TLR6
0.640960032	-0.017486866	0.995121872	LINC00682	X1000	10	X1000;LINC00682
0.647824469	NA	0.995121872	AC106052.1	X1000	10	X1000;AC106052.1
0.682824119	NA	0.995121872	AC098591.2	X1000	10	X1000;AC098591.2
0.690570708	NA	0.995121872	CHRNA9	X1000	10	X1000;CHRNA9
0.711243532	-0.007150327	0.995121872	ARL4AP2	X1000	10	X1000;ARL4AP2
0.739106396	NA	0.995121872	DCAF4L1	X1000	10	X1000;DCAF4L1
0.761805437	0.001374719	0.995121872	KRT18P25	X1000	10	X1000;KRT18P25
0.783006484	NA	0.995121872	AC096734.1	X1000	10	X1000;AC096734.1
0.79386877	0.081236106	0.995121872	TMEM33	X1000	10	X1000;TMEM33
0.800882048	NA	0.995121872	AC079921.2	X1000	10	X1000;AC079921.2
0.808862363	-0.091066763	0.995121872	SLC30A9	X1000	10	X1000;SLC30A9
0.846866284	NA	0.995121872	TMEM156	X1000	10	X1000;TMEM156
0.916599347	NA	0.995121872	AC021148.1	X1000	10	X1000;AC021148.1
0.929444839	-0.005997684	0.995121872	FAM114A1	X1000	10	X1000;FAM114A1
0.938253898	NA	0.995121872	ZBTB12BP	X1000	10	X1000;ZBTB12BP
0.946057216	-0.046825343	0.995121872	NDUFB4P12	X1000	10	X1000;NDUFB4P12
0.946317791	NA	0.995121872	AC105389.3	X1000	10	X1000;AC105389.3
0.954162369	NA	0.995121872	UCHL1.AS1	X1000	10	X1000;UCHL1.AS1
0.955721391	NA	0.995121872	AC096734.2	X1000	10	X1000;AC096734.2
0.963810932	NA	0.995121872	UCHL1	X1000	10	X1000;UCHL1
0.966595114	NA	0.995121872	YIPF7	X1000	10	X1000;YIPF7
0.969834963	NA	0.995121872	AC024022.1	X1000	10	X1000;AC024022.1
0.975330619	NA	0.995121872	RPL12P20	X1000	10	X1000;RPL12P20
0.983587918	NA	0.995121872	LINC02475	X1000	10	X1000;LINC02475
0.9880551	NA	0.995121872	TLR10	X1000	10	X1000;TLR10
0.989751006	NA	0.995121872	AC108210.1	X1000	10	X1000;AC108210.1
0.995121872	NA	0.995121872	AC111006.1	X1000	10	X1000;AC111006.1
0.020461489	-0.027941245	0.998963363	RFC1	X1001	9	X1001;RFC1
0.109950363	-0.005663649	0.998963363	LIMCH1	X1001	9	X1001;LIMCH1
0.252954192	0.00622522	0.998963363	DCAF4L1	X1001	9	X1001;DCAF4L1
0.255743893	0.018154035	0.998963363	LIAS	X1001	9	X1001;LIAS
0.283592836	-0.011197032	0.998963363	ARL4AP2	X1001	9	X1001;ARL4AP2
0.300315945	0.238185914	0.998963363	SLC30A9	X1001	9	X1001;SLC30A9
0.312816414	NA	0.998963363	AC095057.3	X1001	9	X1001;AC095057.3
0.315006408	0.030075697	0.998963363	GUF1	X1001	9	X1001;GUF1
0.351494802	0.001670027	0.998963363	AC096586.2	X1001	9	X1001;AC096586.2
0.36554994	NA	0.998963363	NSUN7	X1001	9	X1001;NSUN7
0.381886075	NA	0.998963363	PABPC1P1	X1001	9	X1001;PABPC1P1
0.415565951	0.001093893	0.998963363	TLR1	X1001	9	X1001;TLR1
0.423375503	0.003836473	0.998963363	KLHL5	X1001	9	X1001;KLHL5
0.456098367	NA	0.998963363	RBM47	X1001	9	X1001;RBM47
0.483762425	-0.002562939	0.998963363	AC098591.1	X1001	9	X1001;AC098591.1
0.514419975	-0.008818544	0.998963363	ATP8A1	X1001	9	X1001;ATP8A1
0.541685381	0.035033736	0.998963363	SMIM14	X1001	9	X1001;SMIM14
0.552147235	-0.082899732	0.998963363	LINC00682	X1001	9	X1001;LINC00682
0.576394614	NA	0.998963363	AC105389.1	X1001	9	X1001;AC105389.1
0.57739421	0.022807231	0.998963363	GNPDA2	X1001	9	X1001;GNPDA2
0.59241556	0.013777521	0.998963363	AC096586.1	X1001	9	X1001;AC096586.1
0.613858613	0.010380005	0.998963363	APBB2	X1001	9	X1001;APBB2
0.623753907	NA	0.998963363	TLR6	X1001	9	X1001;TLR6
0.631249525	-0.005755573	0.998963363	WDR19	X1001	9	X1001;WDR19
0.642394084	0.079362192	0.998963363	RPS7P7	X1001	9	X1001;RPS7P7
0.645863635	NA	0.998963363	AC108471.2	X1001	9	X1001;AC108471.2
0.651282238	NA	0.998963363	AC106052.1	X1001	9	X1001;AC106052.1
0.655377757	0.157599392	0.998963363	PDS5A	X1001	9	X1001;PDS5A
0.668645477	-0.106009331	0.998963363	AC098590.1	X1001	9	X1001;AC098590.1
0.680789548	NA	0.998963363	LINC02265	X1001	9	X1001;LINC02265
0.690674732	NA	0.998963363	AC098591.2	X1001	9	X1001;AC098591.2
0.692031785	NA	0.998963363	CHRNA9	X1001	9	X1001;CHRNA9
0.7016036	0.020930481	0.998963363	N4BP2	X1001	9	X1001;N4BP2
0.714540494	0.121616932	0.998963363	NDUFB4P12	X1001	9	X1001;NDUFB4P12
0.723835952	0.003786919	0.998963363	KRT18P25	X1001	9	X1001;KRT18P25
0.766517489	0.1463398	0.998963363	TMEM33	X1001	9	X1001;TMEM33
0.766530133	-0.002826383	0.998963363	UGDH	X1001	9	X1001;UGDH
0.792327939	-0.02912449	0.998963363	SHISA3	X1001	9	X1001;SHISA3
0.793923992	NA	0.998963363	AC096734.1	X1001	9	X1001;AC096734.1
0.810382535	NA	0.998963363	AC079921.2	X1001	9	X1001;AC079921.2
0.853302042	NA	0.998963363	TMEM156	X1001	9	X1001;TMEM156
0.889102973	0.008770585	0.998963363	BEND4	X1001	9	X1001;BEND4
0.914288038	0.000163831	0.998963363	ATP1B1P1	X1001	9	X1001;ATP1B1P1
0.916294291	-0.125582804	0.998963363	PHOX2B	X1001	9	X1001;PHOX2B
0.917315004	NA	0.998963363	AC021148.1	X1001	9	X1001;AC021148.1
0.946051294	NA	0.998963363	ZBTB12BP	X1001	9	X1001;ZBTB12BP
0.949643011	NA	0.998963363	AC105389.3	X1001	9	X1001;AC105389.3
0.955591878	NA	0.998963363	AC096734.2	X1001	9	X1001;AC096734.2
0.957380336	NA	0.998963363	UCHL1.AS1	X1001	9	X1001;UCHL1.AS1
0.962695004	NA	0.998963363	UCHL1	X1001	9	X1001;UCHL1
0.96994462	NA	0.998963363	YIPF7	X1001	9	X1001;YIPF7
0.9720958	NA	0.998963363	RPL12P20	X1001	9	X1001;RPL12P20
0.973883454	NA	0.998963363	AC024022.1	X1001	9	X1001;AC024022.1
0.982200358	-0.003273494	0.998963363	FAM114A1	X1001	9	X1001;FAM114A1
0.98454219	NA	0.998963363	LINC02475	X1001	9	X1001;LINC02475
0.987500344	NA	0.998963363	TLR10	X1001	9	X1001;TLR10
0.991949828	NA	0.998963363	AC108210.1	X1001	9	X1001;AC108210.1
0.997725828	NA	0.998963363	AC111006.1	X1001	9	X1001;AC111006.1
0.998963363	0.01922395	0.998963363	UBE2K	X1001	9	X1001;UBE2K
0.000125492	0.034173322	0.007404042	GUF1	X1002	6	X1002;GUF1
0.001790404	0.003817038	0.052816929	WDR19	X1002	6	X1002;WDR19
0.069046709	NA	0.998584764	AC096586.1	X1002	6	X1002;AC096586.1
0.072709672	0.2533417	0.998584764	ATP8A1	X1002	6	X1002;ATP8A1
0.136130143	0.031076889	0.998584764	AC095057.3	X1002	6	X1002;AC095057.3
0.14220577	0.098518989	0.998584764	BEND4	X1002	6	X1002;BEND4
0.25208469	-0.001050846	0.998584764	AC098591.1	X1002	6	X1002;AC098591.1
0.25299765	-0.00037601	0.998584764	SMIM14	X1002	6	X1002;SMIM14
0.294107446	-0.006887022	0.998584764	RFC1	X1002	6	X1002;RFC1
0.319594054	-0.008588745	0.998584764	APBB2	X1002	6	X1002;APBB2
0.332703299	0.536863949	0.998584764	PHOX2B	X1002	6	X1002;PHOX2B
0.506326903	NA	0.998584764	NSUN7	X1002	6	X1002;NSUN7
0.512678433	NA	0.998584764	TLR1	X1002	6	X1002;TLR1
0.524548477	-0.123249209	0.998584764	SLC30A9	X1002	6	X1002;SLC30A9
0.552567414	0.183869822	0.998584764	PDS5A	X1002	6	X1002;PDS5A
0.563134816	-0.007006032	0.998584764	ARL4AP2	X1002	6	X1002;ARL4AP2
0.563714502	-0.004014068	0.998584764	UGDH	X1002	6	X1002;UGDH
0.598576076	0.034206628	0.998584764	N4BP2	X1002	6	X1002;N4BP2
0.601212109	NA	0.998584764	RBM47	X1002	6	X1002;RBM47
0.608797166	0.003045804	0.998584764	PABPC1P1	X1002	6	X1002;PABPC1P1
0.634241134	-0.006666638	0.998584764	LIMCH1	X1002	6	X1002;LIMCH1
0.66247824	-0.011136176	0.998584764	FAM114A1	X1002	6	X1002;FAM114A1
0.692053891	NA	0.998584764	AC105389.1	X1002	6	X1002;AC105389.1
0.708123568	-0.12022857	0.998584764	AC098590.1	X1002	6	X1002;AC098590.1
0.711030847	-0.005146671	0.998584764	GNPDA2	X1002	6	X1002;GNPDA2
0.717591938	0.001696674	0.998584764	ATP1B1P1	X1002	6	X1002;ATP1B1P1
0.734286244	NA	0.998584764	TLR6	X1002	6	X1002;TLR6
0.748218879	NA	0.998584764	AC108471.2	X1002	6	X1002;AC108471.2
0.749747644	NA	0.998584764	AC106052.1	X1002	6	X1002;AC106052.1
0.76275809	NA	0.998584764	AC096586.2	X1002	6	X1002;AC096586.2
0.766198343	0.027957696	0.998584764	LINC00682	X1002	6	X1002;LINC00682
0.777351675	NA	0.998584764	LINC02265	X1002	6	X1002;LINC02265
0.784451287	NA	0.998584764	AC098591.2	X1002	6	X1002;AC098591.2
0.787426632	NA	0.998584764	CHRNA9	X1002	6	X1002;CHRNA9
0.801472609	0.078935344	0.998584764	UBE2K	X1002	6	X1002;UBE2K
0.823709727	NA	0.998584764	DCAF4L1	X1002	6	X1002;DCAF4L1
0.85875784	NA	0.998584764	AC096734.1	X1002	6	X1002;AC096734.1
0.87216642	NA	0.998584764	AC079921.2	X1002	6	X1002;AC079921.2
0.879173957	0.026683069	0.998584764	SHISA3	X1002	6	X1002;SHISA3
0.886028347	0.009742179	0.998584764	KRT18P25	X1002	6	X1002;KRT18P25
0.893732882	-0.003990524	0.998584764	KLHL5	X1002	6	X1002;KLHL5
0.903940245	NA	0.998584764	TMEM156	X1002	6	X1002;TMEM156
0.947488121	NA	0.998584764	AC021148.1	X1002	6	X1002;AC021148.1
0.965799928	NA	0.998584764	ZBTB12BP	X1002	6	X1002;ZBTB12BP
0.967769075	NA	0.998584764	AC105389.3	X1002	6	X1002;AC105389.3
0.970486346	0.002363952	0.998584764	LIAS	X1002	6	X1002;LIAS
0.972487556	NA	0.998584764	UCHL1.AS1	X1002	6	X1002;UCHL1.AS1
0.97404584	NA	0.998584764	AC096734.2	X1002	6	X1002;AC096734.2
0.977648481	NA	0.998584764	UCHL1	X1002	6	X1002;UCHL1
0.979952559	NA	0.998584764	YIPF7	X1002	6	X1002;YIPF7
0.982800131	NA	0.998584764	RPL12P20	X1002	6	X1002;RPL12P20
0.983594674	NA	0.998584764	AC024022.1	X1002	6	X1002;AC024022.1
0.987630957	0.084507666	0.998584764	TMEM33	X1002	6	X1002;TMEM33
0.990408586	NA	0.998584764	LINC02475	X1002	6	X1002;LINC02475
0.992401064	-0.022428806	0.998584764	NDUFB4P12	X1002	6	X1002;NDUFB4P12
0.993166463	NA	0.998584764	TLR10	X1002	6	X1002;TLR10
0.99406605	NA	0.998584764	AC108210.1	X1002	6	X1002;AC108210.1
0.996533201	0.008604693	0.998584764	RPS7P7	X1002	6	X1002;RPS7P7
0.998584764	NA	0.998584764	AC111006.1	X1002	6	X1002;AC111006.1
0.006138788	0.001053258	0.362188469	ZBTB12BP	X1003	24	X1003;ZBTB12BP
0.033390891	NA	0.963788362	ATP1B1P1	X1003	24	X1003;ATP1B1P1
0.064786206	0.000211896	0.963788362	LINC02475	X1003	24	X1003;LINC02475
0.065341584	NA	0.963788362	AC095057.3	X1003	24	X1003;AC095057.3
0.147928136	-0.020504215	0.99721053	BEND4	X1003	24	X1003;BEND4
0.178666219	-0.005879953	0.99721053	RFC1	X1003	24	X1003;RFC1
0.236294617	0.40159112	0.99721053	PHOX2B	X1003	24	X1003;PHOX2B
0.280569501	NA	0.99721053	AC105389.1	X1003	24	X1003;AC105389.1
0.301870615	0.002297075	0.99721053	LIAS	X1003	24	X1003;LIAS
0.325574152	NA	0.99721053	TLR6	X1003	24	X1003;TLR6
0.344422904	NA	0.99721053	AC108471.2	X1003	24	X1003;AC108471.2
0.346205663	0.074966793	0.99721053	RPS7P7	X1003	24	X1003;RPS7P7
0.405869225	NA	0.99721053	CHRNA9	X1003	24	X1003;CHRNA9
0.409805117	NA	0.99721053	AC098591.2	X1003	24	X1003;AC098591.2
0.415847661	0.12046526	0.99721053	NDUFB4P12	X1003	24	X1003;NDUFB4P12
0.489275151	-0.000516445	0.99721053	NSUN7	X1003	24	X1003;NSUN7
0.516956678	NA	0.99721053	DCAF4L1	X1003	24	X1003;DCAF4L1
0.522457461	0.000497731	0.99721053	AC106052.1	X1003	24	X1003;AC106052.1
0.573543732	0.004726312	0.99721053	APBB2	X1003	24	X1003;APBB2
0.582088662	NA	0.99721053	AC096734.1	X1003	24	X1003;AC096734.1
0.597497249	0.002027987	0.99721053	UGDH	X1003	24	X1003;UGDH
0.605072332	NA	0.99721053	AC079921.2	X1003	24	X1003;AC079921.2
0.616094905	-0.007356	0.99721053	KRT18P25	X1003	24	X1003;KRT18P25
0.637415862	0.131474063	0.99721053	UBE2K	X1003	24	X1003;UBE2K
0.650113772	-0.002572056	0.99721053	AC098591.1	X1003	24	X1003;AC098591.1
0.660900757	-0.003467612	0.99721053	KLHL5	X1003	24	X1003;KLHL5
0.661167662	0.002003052	0.99721053	GUF1	X1003	24	X1003;GUF1
0.672703347	-0.020438484	0.99721053	ATP8A1	X1003	24	X1003;ATP8A1
0.676888072	3.18E-05	0.99721053	TLR1	X1003	24	X1003;TLR1
0.693350002	NA	0.99721053	TMEM156	X1003	24	X1003;TMEM156
0.694662587	0.246456016	0.99721053	PDS5A	X1003	24	X1003;PDS5A
0.71398541	0.011753299	0.99721053	FAM114A1	X1003	24	X1003;FAM114A1
0.725449141	0.047922207	0.99721053	LINC00682	X1003	24	X1003;LINC00682
0.738581934	0.005548902	0.99721053	N4BP2	X1003	24	X1003;N4BP2
0.746943207	0.004922048	0.99721053	WDR19	X1003	24	X1003;WDR19
0.751798044	0.154677071	0.99721053	TMEM33	X1003	24	X1003;TMEM33
0.764423867	-0.002865297	0.99721053	AC096586.1	X1003	24	X1003;AC096586.1
0.779366408	0.006190102	0.99721053	GNPDA2	X1003	24	X1003;GNPDA2
0.802168184	NA	0.99721053	AC021148.1	X1003	24	X1003;AC021148.1
0.823982098	0.005213532	0.99721053	ARL4AP2	X1003	24	X1003;ARL4AP2
0.831530931	0.0003755	0.99721053	LINC02265	X1003	24	X1003;LINC02265
0.849263172	0.000371698	0.99721053	AC096586.2	X1003	24	X1003;AC096586.2
0.864646674	-0.000692178	0.99721053	PABPC1P1	X1003	24	X1003;PABPC1P1
0.870757153	NA	0.99721053	AC096734.2	X1003	24	X1003;AC096734.2
0.875280318	NA	0.99721053	AC105389.3	X1003	24	X1003;AC105389.3
0.878992986	-6.66E-05	0.99721053	RBM47	X1003	24	X1003;RBM47
0.88419967	0.005149427	0.99721053	SHISA3	X1003	24	X1003;SHISA3
0.894416768	NA	0.99721053	UCHL1.AS1	X1003	24	X1003;UCHL1.AS1
0.902824022	NA	0.99721053	UCHL1	X1003	24	X1003;UCHL1
0.914178863	0.001841404	0.99721053	SMIM14	X1003	24	X1003;SMIM14
0.92419183	NA	0.99721053	RPL12P20	X1003	24	X1003;RPL12P20
0.927040914	NA	0.99721053	AC024022.1	X1003	24	X1003;AC024022.1
0.930428052	NA	0.99721053	YIPF7	X1003	24	X1003;YIPF7
0.96174217	NA	0.99721053	TLR10	X1003	24	X1003;TLR10
0.973597353	-0.016737537	0.99721053	AC098590.1	X1003	24	X1003;AC098590.1
0.978641109	-0.000613484	0.99721053	LIMCH1	X1003	24	X1003;LIMCH1
0.983150846	NA	0.99721053	AC108210.1	X1003	24	X1003;AC108210.1
0.993743835	NA	0.99721053	AC111006.1	X1003	24	X1003;AC111006.1
0.99721053	-0.002850799	0.99721053	SLC30A9	X1003	24	X1003;SLC30A9
0.002255212	0.013768084	0.133057504	APBB2	X1004	22	X1004;APBB2
0.029925341	0.001754995	0.496476765	AC098591.2	X1004	22	X1004;AC098591.2
0.032277098	0.000409587	0.496476765	TLR1	X1004	22	X1004;TLR1
0.038653278	0.406501242	0.496476765	TMEM33	X1004	22	X1004;TMEM33
0.042122734	0.00242123	0.496476765	AC096734.1	X1004	22	X1004;AC096734.1
0.06650389	0.047594881	0.496476765	RFC1	X1004	22	X1004;RFC1
0.073075767	-0.007600596	0.496476765	AC098591.1	X1004	22	X1004;AC098591.1
0.074872776	0.000117216	0.496476765	AC095057.3	X1004	22	X1004;AC095057.3
0.075733744	0.00557454	0.496476765	AC096586.1	X1004	22	X1004;AC096586.1
0.137321911	0.003520493	0.810199274	ATP1B1P1	X1004	22	X1004;ATP1B1P1
0.178410712	NA	0.956930182	PABPC1P1	X1004	22	X1004;PABPC1P1
0.239497491	0.009750563	0.994498496	LIAS	X1004	22	X1004;LIAS
0.277879373	NA	0.994498496	RBM47	X1004	22	X1004;RBM47
0.288265958	-0.103503362	0.994498496	PDS5A	X1004	22	X1004;PDS5A
0.309541835	0.00116056	0.994498496	UGDH	X1004	22	X1004;UGDH
0.326847928	0.001415397	0.994498496	AC106052.1	X1004	22	X1004;AC106052.1
0.375020205	0.003617465	0.994498496	FAM114A1	X1004	22	X1004;FAM114A1
0.399613648	NA	0.994498496	AC105389.1	X1004	22	X1004;AC105389.1
0.411772327	-0.100511554	0.994498496	AC098590.1	X1004	22	X1004;AC098590.1
0.428635435	NA	0.994498496	TLR6	X1004	22	X1004;TLR6
0.439002805	0.000539683	0.994498496	GUF1	X1004	22	X1004;GUF1
0.451090744	NA	0.994498496	AC108471.2	X1004	22	X1004;AC108471.2
0.476491739	-0.004667733	0.994498496	N4BP2	X1004	22	X1004;N4BP2
0.477449666	-0.01733114	0.994498496	KRT18P25	X1004	22	X1004;KRT18P25
0.503534548	NA	0.994498496	AC096586.2	X1004	22	X1004;AC096586.2
0.521467965	NA	0.994498496	CHRNA9	X1004	22	X1004;CHRNA9
0.532021739	NA	0.994498496	LINC02265	X1004	22	X1004;LINC02265
0.559140487	0.009152597	0.994498496	WDR19	X1004	22	X1004;WDR19
0.570595574	0.056939484	0.994498496	RPS7P7	X1004	22	X1004;RPS7P7
0.575697126	NA	0.994498496	DCAF4L1	X1004	22	X1004;DCAF4L1
0.602519521	0.001958482	0.994498496	ARL4AP2	X1004	22	X1004;ARL4AP2
0.673012778	-0.060852235	0.994498496	SLC30A9	X1004	22	X1004;SLC30A9
0.686751468	NA	0.994498496	AC079921.2	X1004	22	X1004;AC079921.2
0.707311811	-0.001718543	0.994498496	LIMCH1	X1004	22	X1004;LIMCH1
0.757400662	0.00146716	0.994498496	NSUN7	X1004	22	X1004;NSUN7
0.763486047	NA	0.994498496	TMEM156	X1004	22	X1004;TMEM156
0.766155119	0.005729248	0.994498496	GNPDA2	X1004	22	X1004;GNPDA2
0.776284973	-0.021151225	0.994498496	SHISA3	X1004	22	X1004;SHISA3
0.787413617	-0.0052194	0.994498496	BEND4	X1004	22	X1004;BEND4
0.804660522	-0.000705511	0.994498496	KLHL5	X1004	22	X1004;KLHL5
0.857878906	NA	0.994498496	AC021148.1	X1004	22	X1004;AC021148.1
0.859082191	0.148002561	0.994498496	PHOX2B	X1004	22	X1004;PHOX2B
0.888069929	0.008023891	0.994498496	SMIM14	X1004	22	X1004;SMIM14
0.895617476	NA	0.994498496	ZBTB12BP	X1004	22	X1004;ZBTB12BP
0.90141752	NA	0.994498496	AC105389.3	X1004	22	X1004;AC105389.3
0.918136832	NA	0.994498496	UCHL1	X1004	22	X1004;UCHL1
0.920347172	NA	0.994498496	UCHL1.AS1	X1004	22	X1004;UCHL1.AS1
0.921512961	NA	0.994498496	AC096734.2	X1004	22	X1004;AC096734.2
0.933434535	NA	0.994498496	YIPF7	X1004	22	X1004;YIPF7
0.939047459	NA	0.994498496	AC024022.1	X1004	22	X1004;AC024022.1
0.94141427	0.020709227	0.994498496	LINC00682	X1004	22	X1004;LINC00682
0.943883251	NA	0.994498496	RPL12P20	X1004	22	X1004;RPL12P20
0.952697221	0.029615511	0.994498496	NDUFB4P12	X1004	22	X1004;NDUFB4P12
0.965435723	NA	0.994498496	LINC02475	X1004	22	X1004;LINC02475
0.973872523	0.106660558	0.994498496	UBE2K	X1004	22	X1004;UBE2K
0.978746466	NA	0.994498496	TLR10	X1004	22	X1004;TLR10
0.980644813	0.000301063	0.994498496	ATP8A1	X1004	22	X1004;ATP8A1
0.987997817	NA	0.994498496	AC108210.1	X1004	22	X1004;AC108210.1
0.994498496	NA	0.994498496	AC111006.1	X1004	22	X1004;AC111006.1
0.153718207	0.011394231	0.996353693	GNPDA2	X1005	13	X1005;GNPDA2
0.156882727	0.037753507	0.996353693	KRT18P25	X1005	13	X1005;KRT18P25
0.166578027	NA	0.996353693	ATP1B1P1	X1005	13	X1005;ATP1B1P1
0.232592025	NA	0.996353693	AC095057.3	X1005	13	X1005;AC095057.3
0.267356105	NA	0.996353693	NSUN7	X1005	13	X1005;NSUN7
0.288328617	0.001811329	0.996353693	CHRNA9	X1005	13	X1005;CHRNA9
0.299762843	NA	0.996353693	PABPC1P1	X1005	13	X1005;PABPC1P1
0.308041254	-0.017092969	0.996353693	RFC1	X1005	13	X1005;RFC1
0.34015183	0.032790711	0.996353693	FAM114A1	X1005	13	X1005;FAM114A1
0.352632169	-0.000935119	0.996353693	UGDH	X1005	13	X1005;UGDH
0.372355296	NA	0.996353693	RBM47	X1005	13	X1005;RBM47
0.430820931	-0.090699594	0.996353693	RPS7P7	X1005	13	X1005;RPS7P7
0.448380076	0.016159667	0.996353693	SMIM14	X1005	13	X1005;SMIM14
0.470155671	0.001113818	0.996353693	AC108471.2	X1005	13	X1005;AC108471.2
0.488921154	0.147907266	0.996353693	NDUFB4P12	X1005	13	X1005;NDUFB4P12
0.518430693	NA	0.996353693	AC105389.1	X1005	13	X1005;AC105389.1
0.552925088	-0.004851191	0.996353693	APBB2	X1005	13	X1005;APBB2
0.558442134	0.013490188	0.996353693	LINC00682	X1005	13	X1005;LINC00682
0.579248358	NA	0.996353693	AC106052.1	X1005	13	X1005;AC106052.1
0.593580869	0.000746751	0.996353693	TLR6	X1005	13	X1005;TLR6
0.604695175	0.005375411	0.996353693	BEND4	X1005	13	X1005;BEND4
0.610947307	NA	0.996353693	AC098591.2	X1005	13	X1005;AC098591.2
0.613799246	NA	0.996353693	AC096586.2	X1005	13	X1005;AC096586.2
0.615923571	-0.001649386	0.996353693	WDR19	X1005	13	X1005;WDR19
0.622352414	0.0121258	0.996353693	UBE2K	X1005	13	X1005;UBE2K
0.628250063	NA	0.996353693	LINC02265	X1005	13	X1005;LINC02265
0.676473052	0.225999498	0.996353693	TMEM33	X1005	13	X1005;TMEM33
0.677000836	-0.002830055	0.996353693	LIAS	X1005	13	X1005;LIAS
0.69077361	NA	0.996353693	DCAF4L1	X1005	13	X1005;DCAF4L1
0.729824948	0.300793845	0.996353693	PHOX2B	X1005	13	X1005;PHOX2B
0.730616596	NA	0.996353693	AC096734.1	X1005	13	X1005;AC096734.1
0.735471649	0.170186346	0.996353693	PDS5A	X1005	13	X1005;PDS5A
0.76485356	NA	0.996353693	AC079921.2	X1005	13	X1005;AC079921.2
0.779223383	-0.003560919	0.996353693	AC098591.1	X1005	13	X1005;AC098591.1
0.781746763	0.002219628	0.996353693	AC096586.1	X1005	13	X1005;AC096586.1
0.816078105	-0.042718496	0.996353693	SLC30A9	X1005	13	X1005;SLC30A9
0.8326521	NA	0.996353693	TMEM156	X1005	13	X1005;TMEM156
0.863986689	0.00013172	0.996353693	TLR1	X1005	13	X1005;TLR1
0.870314175	0.002606913	0.996353693	GUF1	X1005	13	X1005;GUF1
0.877389681	0.006530924	0.996353693	ARL4AP2	X1005	13	X1005;ARL4AP2
0.896110779	NA	0.996353693	AC021148.1	X1005	13	X1005;AC021148.1
0.905435661	0.00563224	0.996353693	N4BP2	X1005	13	X1005;N4BP2
0.905650956	0.002736089	0.996353693	KLHL5	X1005	13	X1005;KLHL5
0.908337521	-0.001455158	0.996353693	SHISA3	X1005	13	X1005;SHISA3
0.913677921	-0.041767094	0.996353693	AC098590.1	X1005	13	X1005;AC098590.1
0.933785568	NA	0.996353693	ZBTB12BP	X1005	13	X1005;ZBTB12BP
0.935893442	NA	0.996353693	AC096734.2	X1005	13	X1005;AC096734.2
0.93610178	NA	0.996353693	AC105389.3	X1005	13	X1005;AC105389.3
0.944253349	NA	0.996353693	UCHL1	X1005	13	X1005;UCHL1
0.951625469	NA	0.996353693	UCHL1.AS1	X1005	13	X1005;UCHL1.AS1
0.957219796	NA	0.996353693	YIPF7	X1005	13	X1005;YIPF7
0.958724349	0.003107724	0.996353693	ATP8A1	X1005	13	X1005;ATP8A1
0.961959102	NA	0.996353693	AC024022.1	X1005	13	X1005;AC024022.1
0.961959102	NA	0.996353693	RPL12P20	X1005	13	X1005;RPL12P20
0.97629359	NA	0.996353693	LINC02475	X1005	13	X1005;LINC02475
0.97953862	NA	0.996353693	TLR10	X1005	13	X1005;TLR10
0.992482312	NA	0.996353693	AC108210.1	X1005	13	X1005;AC108210.1
0.992548886	-0.000597171	0.996353693	LIMCH1	X1005	13	X1005;LIMCH1
0.996353693	NA	0.996353693	AC111006.1	X1005	13	X1005;AC111006.1
0.039570661	0.013711484	0.999979125	ATP1B1P1	X1006	11	X1006;ATP1B1P1
0.113444754	0.011636532	0.999979125	SMIM14	X1006	11	X1006;SMIM14
0.149231617	0.01132902	0.999979125	WDR19	X1006	11	X1006;WDR19
0.159414855	-0.007648116	0.999979125	GUF1	X1006	11	X1006;GUF1
0.18574905	0.001849787	0.999979125	AC096734.1	X1006	11	X1006;AC096734.1
0.243612902	-0.007233502	0.999979125	AC098591.1	X1006	11	X1006;AC098591.1
0.252907571	-0.020641761	0.999979125	ATP8A1	X1006	11	X1006;ATP8A1
0.275765826	NA	0.999979125	AC095057.3	X1006	11	X1006;AC095057.3
0.322297991	NA	0.999979125	NSUN7	X1006	11	X1006;NSUN7
0.341852435	NA	0.999979125	PABPC1P1	X1006	11	X1006;PABPC1P1
0.356079858	0.002000831	0.999979125	AC098591.2	X1006	11	X1006;AC098591.2
0.400749851	0.004174106	0.999979125	AC106052.1	X1006	11	X1006;AC106052.1
0.432415666	-0.119459287	0.999979125	PDS5A	X1006	11	X1006;PDS5A
0.440022265	-0.078897589	0.999979125	UBE2K	X1006	11	X1006;UBE2K
0.445019303	0.008514458	0.999979125	KRT18P25	X1006	11	X1006;KRT18P25
0.475867281	0.129924476	0.999979125	AC098590.1	X1006	11	X1006;AC098590.1
0.516445119	-0.004625921	0.999979125	APBB2	X1006	11	X1006;APBB2
0.54477418	-0.015745728	0.999979125	N4BP2	X1006	11	X1006;N4BP2
0.568577252	NA	0.999979125	AC105389.1	X1006	11	X1006;AC105389.1
0.579536266	NA	0.999979125	TLR6	X1006	11	X1006;TLR6
0.58029803	-0.004332434	0.999979125	BEND4	X1006	11	X1006;BEND4
0.598970414	-0.327607131	0.999979125	PHOX2B	X1006	11	X1006;PHOX2B
0.61037298	-0.018567971	0.999979125	SHISA3	X1006	11	X1006;SHISA3
0.620559526	NA	0.999979125	AC108471.2	X1006	11	X1006;AC108471.2
0.630105611	0.008109436	0.999979125	KLHL5	X1006	11	X1006;KLHL5
0.66129271	NA	0.999979125	CHRNA9	X1006	11	X1006;CHRNA9
0.663635378	0.004817871	0.999979125	LIAS	X1006	11	X1006;LIAS
0.664299159	NA	0.999979125	AC096586.2	X1006	11	X1006;AC096586.2
0.672639611	0.036035882	0.999979125	TMEM33	X1006	11	X1006;TMEM33
0.679756035	NA	0.999979125	LINC02265	X1006	11	X1006;LINC02265
0.681190458	0.005252858	0.999979125	AC096586.1	X1006	11	X1006;AC096586.1
0.703769453	-0.003516518	0.999979125	GNPDA2	X1006	11	X1006;GNPDA2
0.713525452	0.000177984	0.999979125	RBM47	X1006	11	X1006;RBM47
0.715694999	0.215548925	0.999979125	SLC30A9	X1006	11	X1006;SLC30A9
0.71639507	NA	0.999979125	DCAF4L1	X1006	11	X1006;DCAF4L1
0.722663093	0.000310145	0.999979125	TLR1	X1006	11	X1006;TLR1
0.734411109	-0.015175354	0.999979125	RFC1	X1006	11	X1006;RFC1
0.80284603	0.002354723	0.999979125	UGDH	X1006	11	X1006;UGDH
0.803257555	NA	0.999979125	AC079921.2	X1006	11	X1006;AC079921.2
0.80823176	0.000252095	0.999979125	LIMCH1	X1006	11	X1006;LIMCH1
0.84739721	NA	0.999979125	TMEM156	X1006	11	X1006;TMEM156
0.899090444	0.004652816	0.999979125	ARL4AP2	X1006	11	X1006;ARL4AP2
0.901833478	0.009365196	0.999979125	FAM114A1	X1006	11	X1006;FAM114A1
0.913965215	NA	0.999979125	AC021148.1	X1006	11	X1006;AC021148.1
0.936097637	NA	0.999979125	ZBTB12BP	X1006	11	X1006;ZBTB12BP
0.946448282	-0.025205999	0.999979125	RPS7P7	X1006	11	X1006;RPS7P7
0.947766132	NA	0.999979125	AC096734.2	X1006	11	X1006;AC096734.2
0.949910455	NA	0.999979125	AC105389.3	X1006	11	X1006;AC105389.3
0.950376611	NA	0.999979125	UCHL1	X1006	11	X1006;UCHL1
0.959852452	NA	0.999979125	UCHL1.AS1	X1006	11	X1006;UCHL1.AS1
0.962896569	NA	0.999979125	AC024022.1	X1006	11	X1006;AC024022.1
0.965006171	NA	0.999979125	YIPF7	X1006	11	X1006;YIPF7
0.975811663	NA	0.999979125	RPL12P20	X1006	11	X1006;RPL12P20
0.976820069	-0.017469749	0.999979125	LINC00682	X1006	11	X1006;LINC00682
0.984166973	NA	0.999979125	TLR10	X1006	11	X1006;TLR10
0.986360847	NA	0.999979125	LINC02475	X1006	11	X1006;LINC02475
0.9964366	NA	0.999979125	AC108210.1	X1006	11	X1006;AC108210.1
0.9964366	NA	0.999979125	AC111006.1	X1006	11	X1006;AC111006.1
0.999979125	0.000867308	0.999979125	NDUFB4P12	X1006	11	X1006;NDUFB4P12
0.001151097	0.099067447	0.067914746	LINC00682	X1007	24	X1007;LINC00682
0.035671707	-0.101125426	0.582020201	PDS5A	X1007	24	X1007;PDS5A
0.040368981	0.00497886	0.582020201	DCAF4L1	X1007	24	X1007;DCAF4L1
0.059732387	0.122923945	0.582020201	PHOX2B	X1007	24	X1007;PHOX2B
0.061088371	0.001346638	0.582020201	TLR6	X1007	24	X1007;TLR6
0.068717184	-0.020266743	0.582020201	FAM114A1	X1007	24	X1007;FAM114A1
0.087026263	-0.000131518	0.582020201	NSUN7	X1007	24	X1007;NSUN7
0.092180873	NA	0.582020201	TLR1	X1007	24	X1007;TLR1
0.093101695	0.209291398	0.582020201	UBE2K	X1007	24	X1007;UBE2K
0.098647492	-0.154581424	0.582020201	AC098590.1	X1007	24	X1007;AC098590.1
0.116475546	-0.003916829	0.624732474	GNPDA2	X1007	24	X1007;GNPDA2
0.128334889	0.007114036	0.630979871	AC095057.3	X1007	24	X1007;AC095057.3
0.170187102	0.031502614	0.772387618	BEND4	X1007	24	X1007;BEND4
0.191371755	-0.016671735	0.806495251	KRT18P25	X1007	24	X1007;KRT18P25
0.21597782	0.019692641	0.836075849	N4BP2	X1007	24	X1007;N4BP2
0.226732434	-0.003806355	0.836075849	AC098591.1	X1007	24	X1007;AC098591.1
0.258190213	0.01135102	0.868624364	ATP8A1	X1007	24	X1007;ATP8A1
0.286386758	0.049532009	0.868624364	RFC1	X1007	24	X1007;RFC1
0.288708295	0.292429452	0.868624364	TMEM33	X1007	24	X1007;TMEM33
0.30473591	-0.001486033	0.868624364	ATP1B1P1	X1007	24	X1007;ATP1B1P1
0.309171384	0.001979688	0.868624364	AC096734.1	X1007	24	X1007;AC096734.1
0.346182002	NA	0.872209707	AC108471.2	X1007	24	X1007;AC108471.2
0.364019772	NA	0.872209707	AC106052.1	X1007	24	X1007;AC106052.1
0.366744244	0.015660825	0.872209707	SMIM14	X1007	24	X1007;SMIM14
0.386862143	NA	0.872209707	AC098591.2	X1007	24	X1007;AC098591.2
0.39314269	0.001513726	0.872209707	AC105389.1	X1007	24	X1007;AC105389.1
0.413326536	NA	0.872209707	AC096586.2	X1007	24	X1007;AC096586.2
0.413930031	NA	0.872209707	LINC02265	X1007	24	X1007;LINC02265
0.433978422	0.00907631	0.882921617	LIMCH1	X1007	24	X1007;LIMCH1
0.496931607	0.01317924	0.977298826	ARL4AP2	X1007	24	X1007;ARL4AP2
0.601380677	0.006489974	0.99051144	AC096586.1	X1007	24	X1007;AC096586.1
0.624673202	0.088033218	0.99051144	NDUFB4P12	X1007	24	X1007;NDUFB4P12
0.626569295	NA	0.99051144	AC079921.2	X1007	24	X1007;AC079921.2
0.641745427	-0.005594349	0.99051144	GUF1	X1007	24	X1007;GUF1
0.675956082	0.000387237	0.99051144	CHRNA9	X1007	24	X1007;CHRNA9
0.690943587	0.01321507	0.99051144	WDR19	X1007	24	X1007;WDR19
0.692841159	-0.043661296	0.99051144	RPS7P7	X1007	24	X1007;RPS7P7
0.698330146	NA	0.99051144	TMEM156	X1007	24	X1007;TMEM156
0.784397326	0.001296129	0.99051144	LIAS	X1007	24	X1007;LIAS
0.799110525	-0.000715192	0.99051144	PABPC1P1	X1007	24	X1007;PABPC1P1
0.814276023	NA	0.99051144	AC021148.1	X1007	24	X1007;AC021148.1
0.831644859	0.003025488	0.99051144	KLHL5	X1007	24	X1007;KLHL5
0.834814298	-0.001302188	0.99051144	UGDH	X1007	24	X1007;UGDH
0.849267488	-0.01723186	0.99051144	SHISA3	X1007	24	X1007;SHISA3
0.855963825	-0.009572112	0.99051144	SLC30A9	X1007	24	X1007;SLC30A9
0.867648077	NA	0.99051144	ZBTB12BP	X1007	24	X1007;ZBTB12BP
0.870370812	NA	0.99051144	AC096734.2	X1007	24	X1007;AC096734.2
0.884344343	NA	0.99051144	UCHL1	X1007	24	X1007;UCHL1
0.886258355	-5.20E-05	0.99051144	RBM47	X1007	24	X1007;RBM47
0.894322975	NA	0.99051144	AC105389.3	X1007	24	X1007;AC105389.3
0.924711357	NA	0.99051144	AC024022.1	X1007	24	X1007;AC024022.1
0.925351539	NA	0.99051144	UCHL1.AS1	X1007	24	X1007;UCHL1.AS1
0.934911472	NA	0.99051144	YIPF7	X1007	24	X1007;YIPF7
0.946007624	NA	0.99051144	RPL12P20	X1007	24	X1007;RPL12P20
0.954424197	-0.000867525	0.99051144	APBB2	X1007	24	X1007;APBB2
0.962680548	NA	0.99051144	TLR10	X1007	24	X1007;TLR10
0.964955798	NA	0.99051144	LINC02475	X1007	24	X1007;LINC02475
0.99051144	NA	0.99051144	AC108210.1	X1007	24	X1007;AC108210.1
0.99051144	NA	0.99051144	AC111006.1	X1007	24	X1007;AC111006.1
0.017808844	NA	0.996882858	LIAS	X1008	11	X1008;LIAS
0.03452126	-0.347311267	0.996882858	NDUFB4P12	X1008	11	X1008;NDUFB4P12
0.090180614	0.011773296	0.996882858	AC095057.3	X1008	11	X1008;AC095057.3
0.101261409	NA	0.996882858	BEND4	X1008	11	X1008;BEND4
0.107050374	0.222883163	0.996882858	AC098590.1	X1008	11	X1008;AC098590.1
0.148203188	0.011303724	0.996882858	KLHL5	X1008	11	X1008;KLHL5
0.166112864	0.00316087	0.996882858	AC079921.2	X1008	11	X1008;AC079921.2
0.184900712	-0.27394342	0.996882858	PHOX2B	X1008	11	X1008;PHOX2B
0.256502668	0.014151195	0.996882858	LIMCH1	X1008	11	X1008;LIMCH1
0.274595008	0.004151768	0.996882858	ATP1B1P1	X1008	11	X1008;ATP1B1P1
0.283579388	-0.049370643	0.996882858	LINC00682	X1008	11	X1008;LINC00682
0.309842162	0.056419417	0.996882858	WDR19	X1008	11	X1008;WDR19
0.336237812	0.006351923	0.996882858	GUF1	X1008	11	X1008;GUF1
0.381809182	0.001050507	0.996882858	TLR6	X1008	11	X1008;TLR6
0.385007252	-0.004795509	0.996882858	AC096586.1	X1008	11	X1008;AC096586.1
0.404282534	-0.080016109	0.996882858	PDS5A	X1008	11	X1008;PDS5A
0.406194421	NA	0.996882858	NSUN7	X1008	11	X1008;NSUN7
0.418892501	NA	0.996882858	PABPC1P1	X1008	11	X1008;PABPC1P1
0.419413092	NA	0.996882858	TLR1	X1008	11	X1008;TLR1
0.425860995	0.006663517	0.996882858	APBB2	X1008	11	X1008;APBB2
0.493202611	-0.016797146	0.996882858	SMIM14	X1008	11	X1008;SMIM14
0.504011349	-0.016575591	0.996882858	N4BP2	X1008	11	X1008;N4BP2
0.535096369	0.009880616	0.996882858	AC098591.1	X1008	11	X1008;AC098591.1
0.57494623	0.000296026	0.996882858	RBM47	X1008	11	X1008;RBM47
0.608361369	0.002755897	0.996882858	UGDH	X1008	11	X1008;UGDH
0.643168693	NA	0.996882858	AC105389.1	X1008	11	X1008;AC105389.1
0.657148617	0.01304776	0.996882858	GNPDA2	X1008	11	X1008;GNPDA2
0.667618855	NA	0.996882858	AC108471.2	X1008	11	X1008;AC108471.2
0.681523381	-0.012586112	0.996882858	FAM114A1	X1008	11	X1008;FAM114A1
0.681525873	NA	0.996882858	AC106052.1	X1008	11	X1008;AC106052.1
0.704993561	NA	0.996882858	CHRNA9	X1008	11	X1008;CHRNA9
0.70550224	NA	0.996882858	AC098591.2	X1008	11	X1008;AC098591.2
0.708656927	NA	0.996882858	AC096586.2	X1008	11	X1008;AC096586.2
0.72764837	NA	0.996882858	LINC02265	X1008	11	X1008;LINC02265
0.72937137	-0.01359046	0.996882858	RFC1	X1008	11	X1008;RFC1
0.763587538	NA	0.996882858	DCAF4L1	X1008	11	X1008;DCAF4L1
0.808902096	NA	0.996882858	AC096734.1	X1008	11	X1008;AC096734.1
0.823811282	-0.012730107	0.996882858	ATP8A1	X1008	11	X1008;ATP8A1
0.826101815	-0.046316211	0.996882858	RPS7P7	X1008	11	X1008;RPS7P7
0.87403622	0.013215976	0.996882858	KRT18P25	X1008	11	X1008;KRT18P25
0.876440473	-0.032170607	0.996882858	SLC30A9	X1008	11	X1008;SLC30A9
0.88653897	0.131594673	0.996882858	TMEM33	X1008	11	X1008;TMEM33
0.890658886	NA	0.996882858	TMEM156	X1008	11	X1008;TMEM156
0.901173677	0.015461148	0.996882858	SHISA3	X1008	11	X1008;SHISA3
0.920849895	0.114856889	0.996882858	UBE2K	X1008	11	X1008;UBE2K
0.94192001	-0.003807897	0.996882858	ARL4AP2	X1008	11	X1008;ARL4AP2
0.94260101	NA	0.996882858	AC021148.1	X1008	11	X1008;AC021148.1
0.94702095	NA	0.996882858	ZBTB12BP	X1008	11	X1008;ZBTB12BP
0.954922239	NA	0.996882858	AC105389.3	X1008	11	X1008;AC105389.3
0.965949639	NA	0.996882858	AC096734.2	X1008	11	X1008;AC096734.2
0.966629195	NA	0.996882858	UCHL1	X1008	11	X1008;UCHL1
0.968828907	NA	0.996882858	YIPF7	X1008	11	X1008;YIPF7
0.970394118	NA	0.996882858	UCHL1.AS1	X1008	11	X1008;UCHL1.AS1
0.976132017	NA	0.996882858	AC024022.1	X1008	11	X1008;AC024022.1
0.979918118	NA	0.996882858	RPL12P20	X1008	11	X1008;RPL12P20
0.987788519	NA	0.996882858	TLR10	X1008	11	X1008;TLR10
0.993948668	NA	0.996882858	LINC02475	X1008	11	X1008;LINC02475
0.994056068	NA	0.996882858	AC111006.1	X1008	11	X1008;AC111006.1
0.996882858	NA	0.996882858	AC108210.1	X1008	11	X1008;AC108210.1
0.022824197	NA	0.995489528	KRT18P25	X1009	12	X1009;KRT18P25
0.072589676	0.118135061	0.995489528	WDR19	X1009	12	X1009;WDR19
0.076318507	0.002619893	0.995489528	LINC02265	X1009	12	X1009;LINC02265
0.085255973	NA	0.995489528	BEND4	X1009	12	X1009;BEND4
0.097758623	0.073820976	0.995489528	ATP8A1	X1009	12	X1009;ATP8A1
0.207078834	0.018792543	0.995489528	LIAS	X1009	12	X1009;LIAS
0.254723442	0.084174999	0.995489528	LINC00682	X1009	12	X1009;LINC00682
0.318870844	0.009109726	0.995489528	GUF1	X1009	12	X1009;GUF1
0.340017022	-0.067118434	0.995489528	SHISA3	X1009	12	X1009;SHISA3
0.357640245	0.184833939	0.995489528	PDS5A	X1009	12	X1009;PDS5A
0.359368049	-0.007764821	0.995489528	APBB2	X1009	12	X1009;APBB2
0.386771764	NA	0.995489528	NSUN7	X1009	12	X1009;NSUN7
0.387778421	0.09826035	0.995489528	RPS7P7	X1009	12	X1009;RPS7P7
0.395161463	-0.017105785	0.995489528	N4BP2	X1009	12	X1009;N4BP2
0.396456399	0.008938899	0.995489528	PHOX2B	X1009	12	X1009;PHOX2B
0.402884487	NA	0.995489528	PABPC1P1	X1009	12	X1009;PABPC1P1
0.404522414	NA	0.995489528	TLR1	X1009	12	X1009;TLR1
0.421678831	-0.001242101	0.995489528	AC096586.1	X1009	12	X1009;AC096586.1
0.440527769	0.002729239	0.995489528	UGDH	X1009	12	X1009;UGDH
0.527955218	0.144296073	0.995489528	NDUFB4P12	X1009	12	X1009;NDUFB4P12
0.537963751	NA	0.995489528	RBM47	X1009	12	X1009;RBM47
0.545319127	-0.008065344	0.995489528	ARL4AP2	X1009	12	X1009;ARL4AP2
0.561775905	0.001759792	0.995489528	ATP1B1P1	X1009	12	X1009;ATP1B1P1
0.614425458	0.008281162	0.995489528	AC098591.1	X1009	12	X1009;AC098591.1
0.63806369	NA	0.995489528	AC105389.1	X1009	12	X1009;AC105389.1
0.643802407	NA	0.995489528	AC108471.2	X1009	12	X1009;AC108471.2
0.654317841	NA	0.995489528	TLR6	X1009	12	X1009;TLR6
0.672972352	0.004783272	0.995489528	AC095057.3	X1009	12	X1009;AC095057.3
0.673668175	NA	0.995489528	AC106052.1	X1009	12	X1009;AC106052.1
0.688445426	NA	0.995489528	AC096586.2	X1009	12	X1009;AC096586.2
0.688806393	NA	0.995489528	CHRNA9	X1009	12	X1009;CHRNA9
0.690684856	NA	0.995489528	AC098591.2	X1009	12	X1009;AC098591.2
0.710073409	0.003300504	0.995489528	LIMCH1	X1009	12	X1009;LIMCH1
0.71119393	0.002445714	0.995489528	KLHL5	X1009	12	X1009;KLHL5
0.715177304	0.003906747	0.995489528	FAM114A1	X1009	12	X1009;FAM114A1
0.734224492	-0.006651011	0.995489528	GNPDA2	X1009	12	X1009;GNPDA2
0.741703156	0.02129179	0.995489528	RFC1	X1009	12	X1009;RFC1
0.742726163	0.013338091	0.995489528	SMIM14	X1009	12	X1009;SMIM14
0.752571444	NA	0.995489528	DCAF4L1	X1009	12	X1009;DCAF4L1
0.798882085	NA	0.995489528	AC096734.1	X1009	12	X1009;AC096734.1
0.825650451	NA	0.995489528	AC079921.2	X1009	12	X1009;AC079921.2
0.870591273	NA	0.995489528	TMEM156	X1009	12	X1009;TMEM156
0.922050191	-0.037313863	0.995489528	SLC30A9	X1009	12	X1009;SLC30A9
0.938992145	NA	0.995489528	AC021148.1	X1009	12	X1009;AC021148.1
0.947526908	NA	0.995489528	ZBTB12BP	X1009	12	X1009;ZBTB12BP
0.952559109	NA	0.995489528	AC105389.3	X1009	12	X1009;AC105389.3
0.955043099	-0.030560577	0.995489528	AC098590.1	X1009	12	X1009;AC098590.1
0.957805534	0.150763096	0.995489528	TMEM33	X1009	12	X1009;TMEM33
0.959908465	NA	0.995489528	UCHL1.AS1	X1009	12	X1009;UCHL1.AS1
0.962726196	NA	0.995489528	AC096734.2	X1009	12	X1009;AC096734.2
0.964604138	NA	0.995489528	UCHL1	X1009	12	X1009;UCHL1
0.967207695	NA	0.995489528	YIPF7	X1009	12	X1009;YIPF7
0.972952534	NA	0.995489528	RPL12P20	X1009	12	X1009;RPL12P20
0.974856074	NA	0.995489528	AC024022.1	X1009	12	X1009;AC024022.1
0.98827429	NA	0.995489528	TLR10	X1009	12	X1009;TLR10
0.993278541	NA	0.995489528	AC108210.1	X1009	12	X1009;AC108210.1
0.993916403	NA	0.995489528	AC111006.1	X1009	12	X1009;AC111006.1
0.995047156	0.058057131	0.995489528	UBE2K	X1009	12	X1009;UBE2K
0.995489528	NA	0.995489528	LINC02475	X1009	12	X1009;LINC02475
0.006948114	-0.011302702	0.208617743	AC096586.1	X101	19	X101;AC096586.1
0.007071788	0.195061507	0.208617743	SHISA3	X101	19	X101;SHISA3
0.018022139	-0.003221235	0.354435396	APBB2	X101	19	X101;APBB2
0.039637908	0.00273356	0.584659137	AC098591.2	X101	19	X101;AC098591.2
0.069617498	0.260597081	0.652635307	LINC00682	X101	19	X101;LINC00682
0.0734433	NA	0.652635307	ATP1B1P1	X101	19	X101;ATP1B1P1
0.077431308	-0.184122381	0.652635307	AC098590.1	X101	19	X101;AC098590.1
0.123686198	-0.023382926	0.808057644	KRT18P25	X101	19	X101;KRT18P25
0.128284432	0.366546085	0.808057644	TMEM33	X101	19	X101;TMEM33
0.136958923	-0.010699001	0.808057644	GUF1	X101	19	X101;GUF1
0.176746164	0.031825805	0.852870915	RFC1	X101	19	X101;RFC1
0.206458632	0.182080645	0.852870915	NDUFB4P12	X101	19	X101;NDUFB4P12
0.220556424	NA	0.852870915	RBM47	X101	19	X101;RBM47
0.231898022	0.004415399	0.852870915	DCAF4L1	X101	19	X101;DCAF4L1
0.234220685	0.001886341	0.852870915	TLR1	X101	19	X101;TLR1
0.238169594	-0.007086168	0.852870915	GNPDA2	X101	19	X101;GNPDA2
0.250159984	-0.006266608	0.852870915	ARL4AP2	X101	19	X101;ARL4AP2
0.286554457	0.036543675	0.852870915	ATP8A1	X101	19	X101;ATP8A1
0.290836145	0.244341423	0.852870915	PHOX2B	X101	19	X101;PHOX2B
0.294338868	-0.042579753	0.852870915	PDS5A	X101	19	X101;PDS5A
0.303564224	-0.005258638	0.852870915	AC098591.1	X101	19	X101;AC098591.1
0.321283718	0.001174091	0.861624517	AC105389.1	X101	19	X101;AC105389.1
0.393439175	0.002175378	0.933274586	PABPC1P1	X101	19	X101;PABPC1P1
0.404162341	-0.068901473	0.933274586	SLC30A9	X101	19	X101;SLC30A9
0.415294776	-0.004797434	0.933274586	LIAS	X101	19	X101;LIAS
0.417280186	NA	0.933274586	TLR6	X101	19	X101;TLR6
0.459441028	NA	0.933274586	AC106052.1	X101	19	X101;AC106052.1
0.464421694	-0.00533718	0.933274586	WDR19	X101	19	X101;WDR19
0.492368912	0.182883478	0.933274586	UBE2K	X101	19	X101;UBE2K
0.492916952	0.00060044	0.933274586	AC096586.2	X101	19	X101;AC096586.2
0.496702599	NA	0.933274586	CHRNA9	X101	19	X101;CHRNA9
0.506182826	-0.013745406	0.933274586	BEND4	X101	19	X101;BEND4
0.591321156	0.006874573	0.986112769	KLHL5	X101	19	X101;KLHL5
0.596380757	0.000801482	0.986112769	NSUN7	X101	19	X101;NSUN7
0.603408549	0.007307993	0.986112769	LIMCH1	X101	19	X101;LIMCH1
0.606120733	0.014681614	0.986112769	FAM114A1	X101	19	X101;FAM114A1
0.618409703	0.000563902	0.986112769	LINC02265	X101	19	X101;LINC02265
0.651566097	NA	0.989195491	AC096734.1	X101	19	X101;AC096734.1
0.653874986	-0.001144496	0.989195491	AC095057.3	X101	19	X101;AC095057.3
0.671952344	NA	0.991129707	AC079921.2	X101	19	X101;AC079921.2
0.75421701	0.00057528	0.999419866	AC108471.2	X101	19	X101;AC108471.2
0.76190164	NA	0.999419866	TMEM156	X101	19	X101;TMEM156
0.769871975	0.012425452	0.999419866	N4BP2	X101	19	X101;N4BP2
0.849697712	NA	0.999419866	AC021148.1	X101	19	X101;AC021148.1
0.883061099	-0.001528062	0.999419866	UGDH	X101	19	X101;UGDH
0.895641724	NA	0.999419866	AC096734.2	X101	19	X101;AC096734.2
0.897775941	NA	0.999419866	ZBTB12BP	X101	19	X101;ZBTB12BP
0.898499526	NA	0.999419866	AC105389.3	X101	19	X101;AC105389.3
0.921096929	NA	0.999419866	UCHL1.AS1	X101	19	X101;UCHL1.AS1
0.921707429	NA	0.999419866	UCHL1	X101	19	X101;UCHL1
0.941991276	NA	0.999419866	RPL12P20	X101	19	X101;RPL12P20
0.94361586	NA	0.999419866	AC024022.1	X101	19	X101;AC024022.1
0.948136052	NA	0.999419866	YIPF7	X101	19	X101;YIPF7
0.963533451	NA	0.999419866	LINC02475	X101	19	X101;LINC02475
0.971176809	NA	0.999419866	TLR10	X101	19	X101;TLR10
0.983729212	0.000933067	0.999419866	SMIM14	X101	19	X101;SMIM14
0.985817284	NA	0.999419866	AC108210.1	X101	19	X101;AC108210.1
0.995291494	NA	0.999419866	AC111006.1	X101	19	X101;AC111006.1
0.999419866	0.001969888	0.999419866	RPS7P7	X101	19	X101;RPS7P7
0.013612526	NA	0.803139035	GNPDA2	X1010	4	X1010;GNPDA2
0.071701899	NA	0.998075054	KLHL5	X1010	4	X1010;KLHL5
0.10989727	-0.11123793	0.998075054	PDS5A	X1010	4	X1010;PDS5A
0.117783651	0.214106934	0.998075054	WDR19	X1010	4	X1010;WDR19
0.127574906	0.055184756	0.998075054	LIAS	X1010	4	X1010;LIAS
0.162386446	0.002977588	0.998075054	TLR6	X1010	4	X1010;TLR6
0.169748371	0.046346353	0.998075054	RFC1	X1010	4	X1010;RFC1
0.178664772	-0.031732335	0.998075054	LINC00682	X1010	4	X1010;LINC00682
0.19910712	NA	0.998075054	AC096586.1	X1010	4	X1010;AC096586.1
0.268957985	-0.169350258	0.998075054	UBE2K	X1010	4	X1010;UBE2K
0.270961531	-0.004775172	0.998075054	ATP8A1	X1010	4	X1010;ATP8A1
0.271287754	0.023901582	0.998075054	ARL4AP2	X1010	4	X1010;ARL4AP2
0.288097114	0.003179574	0.998075054	AC098591.1	X1010	4	X1010;AC098591.1
0.33161018	-0.004167354	0.998075054	GUF1	X1010	4	X1010;GUF1
0.340271337	-0.015822227	0.998075054	SMIM14	X1010	4	X1010;SMIM14
0.544687975	0.14087577	0.998075054	SHISA3	X1010	4	X1010;SHISA3
0.544770605	0.030900551	0.998075054	BEND4	X1010	4	X1010;BEND4
0.548341181	-0.006959979	0.998075054	APBB2	X1010	4	X1010;APBB2
0.559167709	NA	0.998075054	ATP1B1P1	X1010	4	X1010;ATP1B1P1
0.609778524	NA	0.998075054	AC095057.3	X1010	4	X1010;AC095057.3
0.660034728	NA	0.998075054	NSUN7	X1010	4	X1010;NSUN7
0.670081224	-0.000851307	0.998075054	LIMCH1	X1010	4	X1010;LIMCH1
0.673104232	NA	0.998075054	TLR1	X1010	4	X1010;TLR1
0.673639377	NA	0.998075054	PABPC1P1	X1010	4	X1010;PABPC1P1
0.677382922	-0.003332703	0.998075054	N4BP2	X1010	4	X1010;N4BP2
0.70632717	-0.002051252	0.998075054	UGDH	X1010	4	X1010;UGDH
0.717727498	-0.179924299	0.998075054	NDUFB4P12	X1010	4	X1010;NDUFB4P12
0.731424939	-0.05650527	0.998075054	TMEM33	X1010	4	X1010;TMEM33
0.764224954	NA	0.998075054	RBM47	X1010	4	X1010;RBM47
0.822836296	0.023540062	0.998075054	FAM114A1	X1010	4	X1010;FAM114A1
0.827215714	NA	0.998075054	AC105389.1	X1010	4	X1010;AC105389.1
0.83105311	NA	0.998075054	AC108471.2	X1010	4	X1010;AC108471.2
0.846136948	NA	0.998075054	AC106052.1	X1010	4	X1010;AC106052.1
0.855140184	NA	0.998075054	CHRNA9	X1010	4	X1010;CHRNA9
0.855955094	NA	0.998075054	AC098591.2	X1010	4	X1010;AC098591.2
0.856044351	NA	0.998075054	AC096586.2	X1010	4	X1010;AC096586.2
0.873410185	NA	0.998075054	LINC02265	X1010	4	X1010;LINC02265
0.891021289	NA	0.998075054	DCAF4L1	X1010	4	X1010;DCAF4L1
0.913598088	NA	0.998075054	AC096734.1	X1010	4	X1010;AC096734.1
0.924501353	0.091623079	0.998075054	SLC30A9	X1010	4	X1010;SLC30A9
0.9254619	NA	0.998075054	AC079921.2	X1010	4	X1010;AC079921.2
0.94662847	NA	0.998075054	TMEM156	X1010	4	X1010;TMEM156
0.976492323	0.037996283	0.998075054	AC098590.1	X1010	4	X1010;AC098590.1
0.976679205	NA	0.998075054	AC021148.1	X1010	4	X1010;AC021148.1
0.981353893	NA	0.998075054	ZBTB12BP	X1010	4	X1010;ZBTB12BP
0.983218142	NA	0.998075054	AC105389.3	X1010	4	X1010;AC105389.3
0.985428447	NA	0.998075054	UCHL1.AS1	X1010	4	X1010;UCHL1.AS1
0.985763006	NA	0.998075054	AC096734.2	X1010	4	X1010;AC096734.2
0.986523963	NA	0.998075054	UCHL1	X1010	4	X1010;UCHL1
0.987469076	0.035565654	0.998075054	PHOX2B	X1010	4	X1010;PHOX2B
0.988637859	NA	0.998075054	YIPF7	X1010	4	X1010;YIPF7
0.989807973	NA	0.998075054	RPL12P20	X1010	4	X1010;RPL12P20
0.990900285	NA	0.998075054	AC024022.1	X1010	4	X1010;AC024022.1
0.994831437	0.001720251	0.998075054	KRT18P25	X1010	4	X1010;KRT18P25
0.99562751	NA	0.998075054	TLR10	X1010	4	X1010;TLR10
0.99742212	0.008860097	0.998075054	RPS7P7	X1010	4	X1010;RPS7P7
0.997562413	NA	0.998075054	AC108210.1	X1010	4	X1010;AC108210.1
0.997764738	NA	0.998075054	AC111006.1	X1010	4	X1010;AC111006.1
0.998075054	NA	0.998075054	LINC02475	X1010	4	X1010;LINC02475
0.020321563	-0.02824775	0.995159576	KRT18P25	X1011	27	X1011;KRT18P25
0.063868619	-0.01989375	0.995159576	FAM114A1	X1011	27	X1011;FAM114A1
0.074903703	0.529696667	0.995159576	PHOX2B	X1011	27	X1011;PHOX2B
0.089935987	NA	0.995159576	NSUN7	X1011	27	X1011;NSUN7
0.102467398	NA	0.995159576	TLR1	X1011	27	X1011;TLR1
0.104749435	NA	0.995159576	PABPC1P1	X1011	27	X1011;PABPC1P1
0.166540247	NA	0.995159576	RBM47	X1011	27	X1011;RBM47
0.177432445	-0.007195233	0.995159576	APBB2	X1011	27	X1011;APBB2
0.193722969	0.124918316	0.995159576	LINC00682	X1011	27	X1011;LINC00682
0.199352121	0.0210396	0.995159576	SMIM14	X1011	27	X1011;SMIM14
0.220690659	0.013878758	0.995159576	BEND4	X1011	27	X1011;BEND4
0.267791428	0.008855461	0.995159576	KLHL5	X1011	27	X1011;KLHL5
0.273871763	0.001238651	0.995159576	AC105389.1	X1011	27	X1011;AC105389.1
0.284432334	0.008833775	0.995159576	AC096586.1	X1011	27	X1011;AC096586.1
0.323689655	NA	0.995159576	AC108471.2	X1011	27	X1011;AC108471.2
0.326590263	NA	0.995159576	TLR6	X1011	27	X1011;TLR6
0.327569836	0.071127115	0.995159576	RPS7P7	X1011	27	X1011;RPS7P7
0.384739822	NA	0.995159576	AC106052.1	X1011	27	X1011;AC106052.1
0.3943515	NA	0.995159576	AC098591.2	X1011	27	X1011;AC098591.2
0.402622664	0.28234263	0.995159576	SLC30A9	X1011	27	X1011;SLC30A9
0.41546022	NA	0.995159576	AC096586.2	X1011	27	X1011;AC096586.2
0.419943665	0.008040008	0.995159576	WDR19	X1011	27	X1011;WDR19
0.430153162	-0.004729357	0.995159576	RFC1	X1011	27	X1011;RFC1
0.441516806	-0.008759764	0.995159576	UBE2K	X1011	27	X1011;UBE2K
0.451180819	0.129178505	0.995159576	TMEM33	X1011	27	X1011;TMEM33
0.485339467	0.010118493	0.995159576	GNPDA2	X1011	27	X1011;GNPDA2
0.493311376	7.85E-05	0.995159576	GUF1	X1011	27	X1011;GUF1
0.506313421	-0.007968331	0.995159576	ARL4AP2	X1011	27	X1011;ARL4AP2
0.513131125	-0.013582798	0.995159576	ATP8A1	X1011	27	X1011;ATP8A1
0.53091518	-0.040878599	0.995159576	SHISA3	X1011	27	X1011;SHISA3
0.535737281	0.001331942	0.995159576	DCAF4L1	X1011	27	X1011;DCAF4L1
0.558360064	0.000311843	0.995159576	ATP1B1P1	X1011	27	X1011;ATP1B1P1
0.577401866	NA	0.995159576	AC096734.1	X1011	27	X1011;AC096734.1
0.611898744	NA	0.995159576	AC079921.2	X1011	27	X1011;AC079921.2
0.660242761	0.183673314	0.995159576	PDS5A	X1011	27	X1011;PDS5A
0.66119351	0.000222138	0.995159576	CHRNA9	X1011	27	X1011;CHRNA9
0.66584747	NA	0.995159576	TMEM156	X1011	27	X1011;TMEM156
0.665849673	0.000416042	0.995159576	LINC02265	X1011	27	X1011;LINC02265
0.71137916	0.001610224	0.995159576	UGDH	X1011	27	X1011;UGDH
0.71210804	0.004124113	0.995159576	AC095057.3	X1011	27	X1011;AC095057.3
0.732110703	-0.066831947	0.995159576	NDUFB4P12	X1011	27	X1011;NDUFB4P12
0.740238918	-0.003565102	0.995159576	AC098591.1	X1011	27	X1011;AC098591.1
0.80848417	-0.005506426	0.995159576	N4BP2	X1011	27	X1011;N4BP2
0.832069465	NA	0.995159576	AC021148.1	X1011	27	X1011;AC021148.1
0.859255824	NA	0.995159576	ZBTB12BP	X1011	27	X1011;ZBTB12BP
0.898380241	NA	0.995159576	AC105389.3	X1011	27	X1011;AC105389.3
0.903951218	NA	0.995159576	UCHL1	X1011	27	X1011;UCHL1
0.905780022	NA	0.995159576	UCHL1.AS1	X1011	27	X1011;UCHL1.AS1
0.90803673	NA	0.995159576	AC096734.2	X1011	27	X1011;AC096734.2
0.913436051	NA	0.995159576	AC024022.1	X1011	27	X1011;AC024022.1
0.916929019	NA	0.995159576	RPL12P20	X1011	27	X1011;RPL12P20
0.934181316	0.001798141	0.995159576	LIAS	X1011	27	X1011;LIAS
0.938170268	NA	0.995159576	YIPF7	X1011	27	X1011;YIPF7
0.943425957	0.000554729	0.995159576	LIMCH1	X1011	27	X1011;LIMCH1
0.953790299	NA	0.995159576	TLR10	X1011	27	X1011;TLR10
0.973435192	NA	0.995159576	LINC02475	X1011	27	X1011;LINC02475
0.981148003	NA	0.995159576	AC108210.1	X1011	27	X1011;AC108210.1
0.99051188	NA	0.995159576	AC111006.1	X1011	27	X1011;AC111006.1
0.995159576	-0.006601204	0.995159576	AC098590.1	X1011	27	X1011;AC098590.1
0.004315934	0.044667847	0.254640084	BEND4	X1012	10	X1012;BEND4
0.008724893	0.027679226	0.257384358	RFC1	X1012	10	X1012;RFC1
0.086757609	0.000571677	0.998479495	AC021148.1	X1012	10	X1012;AC021148.1
0.10153212	0.255453441	0.998479495	PHOX2B	X1012	10	X1012;PHOX2B
0.161606179	-0.010237832	0.998479495	ATP8A1	X1012	10	X1012;ATP8A1
0.162606498	0.008411863	0.998479495	DCAF4L1	X1012	10	X1012;DCAF4L1
0.205600393	0.005947586	0.998479495	AC098591.1	X1012	10	X1012;AC098591.1
0.218881465	NA	0.998479495	ATP1B1P1	X1012	10	X1012;ATP1B1P1
0.247705487	0.001224592	0.998479495	UGDH	X1012	10	X1012;UGDH
0.286302798	NA	0.998479495	AC095057.3	X1012	10	X1012;AC095057.3
0.307101182	0.004863177	0.998479495	ARL4AP2	X1012	10	X1012;ARL4AP2
0.315041764	NA	0.998479495	NSUN7	X1012	10	X1012;NSUN7
0.337285642	-0.014189296	0.998479495	LINC00682	X1012	10	X1012;LINC00682
0.34003919	NA	0.998479495	TLR1	X1012	10	X1012;TLR1
0.345546768	NA	0.998479495	PABPC1P1	X1012	10	X1012;PABPC1P1
0.393148145	-0.049880842	0.998479495	PDS5A	X1012	10	X1012;PDS5A
0.424064955	0.008981069	0.998479495	KLHL5	X1012	10	X1012;KLHL5
0.436714237	-0.007720985	0.998479495	LIAS	X1012	10	X1012;LIAS
0.4391362	0.000550485	0.998479495	LIMCH1	X1012	10	X1012;LIMCH1
0.532825649	0.240725597	0.998479495	TMEM33	X1012	10	X1012;TMEM33
0.541894966	0.285836579	0.998479495	SLC30A9	X1012	10	X1012;SLC30A9
0.543701015	0.001079784	0.998479495	TLR6	X1012	10	X1012;TLR6
0.573467571	-0.004614385	0.998479495	APBB2	X1012	10	X1012;APBB2
0.5737092	NA	0.998479495	AC108471.2	X1012	10	X1012;AC108471.2
0.585594301	NA	0.998479495	AC105389.1	X1012	10	X1012;AC105389.1
0.637562858	NA	0.998479495	AC098591.2	X1012	10	X1012;AC098591.2
0.6448275	-0.006280545	0.998479495	SMIM14	X1012	10	X1012;SMIM14
0.650252396	NA	0.998479495	CHRNA9	X1012	10	X1012;CHRNA9
0.653206175	-0.012090024	0.998479495	N4BP2	X1012	10	X1012;N4BP2
0.65528576	NA	0.998479495	AC106052.1	X1012	10	X1012;AC106052.1
0.658303113	0.01009001	0.998479495	AC096586.1	X1012	10	X1012;AC096586.1
0.663147987	0.006604706	0.998479495	WDR19	X1012	10	X1012;WDR19
0.665363098	NA	0.998479495	LINC02265	X1012	10	X1012;LINC02265
0.673196149	NA	0.998479495	AC096586.2	X1012	10	X1012;AC096586.2
0.674531648	-0.006872604	0.998479495	GUF1	X1012	10	X1012;GUF1
0.704604249	0.013230913	0.998479495	GNPDA2	X1012	10	X1012;GNPDA2
0.717941868	0.013593816	0.998479495	KRT18P25	X1012	10	X1012;KRT18P25
0.743671652	0.037664301	0.998479495	SHISA3	X1012	10	X1012;SHISA3
0.760278961	0.000133569	0.998479495	RBM47	X1012	10	X1012;RBM47
0.778976015	NA	0.998479495	AC096734.1	X1012	10	X1012;AC096734.1
0.790962679	NA	0.998479495	AC079921.2	X1012	10	X1012;AC079921.2
0.82174153	NA	0.998479495	TMEM156	X1012	10	X1012;TMEM156
0.910876151	0.0338789	0.998479495	RPS7P7	X1012	10	X1012;RPS7P7
0.925465075	-0.007073281	0.998479495	FAM114A1	X1012	10	X1012;FAM114A1
0.934305491	NA	0.998479495	ZBTB12BP	X1012	10	X1012;ZBTB12BP
0.94827678	NA	0.998479495	UCHL1	X1012	10	X1012;UCHL1
0.953906303	NA	0.998479495	AC096734.2	X1012	10	X1012;AC096734.2
0.95775119	NA	0.998479495	UCHL1.AS1	X1012	10	X1012;UCHL1.AS1
0.957853852	NA	0.998479495	AC105389.3	X1012	10	X1012;AC105389.3
0.96041395	NA	0.998479495	RPL12P20	X1012	10	X1012;RPL12P20
0.964553234	-0.02962181	0.998479495	AC098590.1	X1012	10	X1012;AC098590.1
0.968973315	0.042283036	0.998479495	UBE2K	X1012	10	X1012;UBE2K
0.971191466	NA	0.998479495	AC024022.1	X1012	10	X1012;AC024022.1
0.974006425	NA	0.998479495	YIPF7	X1012	10	X1012;YIPF7
0.977849511	NA	0.998479495	TLR10	X1012	10	X1012;TLR10
0.983530805	NA	0.998479495	LINC02475	X1012	10	X1012;LINC02475
0.992489027	NA	0.998479495	AC108210.1	X1012	10	X1012;AC108210.1
0.99620926	NA	0.998479495	AC111006.1	X1012	10	X1012;AC111006.1
0.998479495	0.007689639	0.998479495	NDUFB4P12	X1012	10	X1012;NDUFB4P12
0.025354105	0.113745383	0.631998936	GNPDA2	X1013	9	X1013;GNPDA2
0.030731574	-0.148982456	0.631998936	SLC30A9	X1013	9	X1013;SLC30A9
0.032135539	-0.280557416	0.631998936	TMEM33	X1013	9	X1013;TMEM33
0.050985597	0.022767719	0.752037559	RFC1	X1013	9	X1013;RFC1
0.079812169	0.002182077	0.9417836	AC098591.1	X1013	9	X1013;AC098591.1
0.22869071	0.133864615	0.999974038	PHOX2B	X1013	9	X1013;PHOX2B
0.231356106	-0.005761454	0.999974038	N4BP2	X1013	9	X1013;N4BP2
0.330381294	0.001993567	0.999974038	AC108471.2	X1013	9	X1013;AC108471.2
0.33775863	NA	0.999974038	ATP1B1P1	X1013	9	X1013;ATP1B1P1
0.365159931	-0.019130235	0.999974038	WDR19	X1013	9	X1013;WDR19
0.380624922	0.001870805	0.999974038	TLR6	X1013	9	X1013;TLR6
0.39350105	NA	0.999974038	AC095057.3	X1013	9	X1013;AC095057.3
0.394591014	-0.200208212	0.999974038	NDUFB4P12	X1013	9	X1013;NDUFB4P12
0.403511226	-0.005249748	0.999974038	UGDH	X1013	9	X1013;UGDH
0.422478922	0.003220728	0.999974038	LIAS	X1013	9	X1013;LIAS
0.429472954	-0.007596713	0.999974038	GUF1	X1013	9	X1013;GUF1
0.477182191	NA	0.999974038	TLR1	X1013	9	X1013;TLR1
0.480494791	NA	0.999974038	PABPC1P1	X1013	9	X1013;PABPC1P1
0.481469522	-0.012040843	0.999974038	KRT18P25	X1013	9	X1013;KRT18P25
0.515473608	-0.007688106	0.999974038	AC096586.1	X1013	9	X1013;AC096586.1
0.558239366	-0.001759105	0.999974038	SMIM14	X1013	9	X1013;SMIM14
0.563268481	-0.066986733	0.999974038	UBE2K	X1013	9	X1013;UBE2K
0.566427609	NA	0.999974038	RBM47	X1013	9	X1013;RBM47
0.587095419	0.019653027	0.999974038	ARL4AP2	X1013	9	X1013;ARL4AP2
0.62307159	0.001078411	0.999974038	NSUN7	X1013	9	X1013;NSUN7
0.625509376	0.018777846	0.999974038	BEND4	X1013	9	X1013;BEND4
0.650342004	-0.00528574	0.999974038	KLHL5	X1013	9	X1013;KLHL5
0.688782826	NA	0.999974038	AC105389.1	X1013	9	X1013;AC105389.1
0.701175206	0.170372718	0.999974038	PDS5A	X1013	9	X1013;PDS5A
0.731851396	NA	0.999974038	AC106052.1	X1013	9	X1013;AC106052.1
0.734930746	NA	0.999974038	AC098591.2	X1013	9	X1013;AC098591.2
0.739740286	-0.00602169	0.999974038	LIMCH1	X1013	9	X1013;LIMCH1
0.752097606	NA	0.999974038	CHRNA9	X1013	9	X1013;CHRNA9
0.752885506	NA	0.999974038	AC096586.2	X1013	9	X1013;AC096586.2
0.757650784	NA	0.999974038	LINC02265	X1013	9	X1013;LINC02265
0.776771314	0.057447362	0.999974038	SHISA3	X1013	9	X1013;SHISA3
0.787587954	0.028496841	0.999974038	ATP8A1	X1013	9	X1013;ATP8A1
0.794602069	NA	0.999974038	DCAF4L1	X1013	9	X1013;DCAF4L1
0.836445686	NA	0.999974038	AC096734.1	X1013	9	X1013;AC096734.1
0.853133897	NA	0.999974038	AC079921.2	X1013	9	X1013;AC079921.2
0.877774116	NA	0.999974038	TMEM156	X1013	9	X1013;TMEM156
0.953588583	NA	0.999974038	AC021148.1	X1013	9	X1013;AC021148.1
0.95855663	NA	0.999974038	ZBTB12BP	X1013	9	X1013;ZBTB12BP
0.95912727	-0.001269714	0.999974038	FAM114A1	X1013	9	X1013;FAM114A1
0.959169293	-0.023873138	0.999974038	RPS7P7	X1013	9	X1013;RPS7P7
0.961751994	NA	0.999974038	UCHL1.AS1	X1013	9	X1013;UCHL1.AS1
0.962724191	NA	0.999974038	AC105389.3	X1013	9	X1013;AC105389.3
0.973676292	NA	0.999974038	UCHL1	X1013	9	X1013;UCHL1
0.974032372	NA	0.999974038	RPL12P20	X1013	9	X1013;RPL12P20
0.974595501	NA	0.999974038	AC096734.2	X1013	9	X1013;AC096734.2
0.974758639	NA	0.999974038	YIPF7	X1013	9	X1013;YIPF7
0.977555322	NA	0.999974038	AC024022.1	X1013	9	X1013;AC024022.1
0.984763831	0.015814963	0.999974038	LINC00682	X1013	9	X1013;LINC00682
0.987837286	NA	0.999974038	TLR10	X1013	9	X1013;TLR10
0.993292519	NA	0.999974038	LINC02475	X1013	9	X1013;LINC02475
0.994632466	NA	0.999974038	AC108210.1	X1013	9	X1013;AC108210.1
0.997395051	NA	0.999974038	AC111006.1	X1013	9	X1013;AC111006.1
0.999665429	0.003004745	0.999974038	AC098590.1	X1013	9	X1013;AC098590.1
0.999974038	-6.97E-06	0.999974038	APBB2	X1013	9	X1013;APBB2
0.007810135	0.000555263	0.460797973	LINC00682	X1014	25	X1014;LINC00682
0.032275651	-0.235989585	0.952131706	TMEM33	X1014	25	X1014;TMEM33
0.097037274	NA	0.990473262	TLR1	X1014	25	X1014;TLR1
0.102162	NA	0.990473262	PABPC1P1	X1014	25	X1014;PABPC1P1
0.104631474	0.008219278	0.990473262	APBB2	X1014	25	X1014;APBB2
0.121564807	-0.069831917	0.990473262	SHISA3	X1014	25	X1014;SHISA3
0.135168311	0.17167434	0.990473262	PHOX2B	X1014	25	X1014;PHOX2B
0.192508343	0.126690984	0.990473262	AC098590.1	X1014	25	X1014;AC098590.1
0.221547312	0.00025907	0.990473262	KLHL5	X1014	25	X1014;KLHL5
0.225529596	0.004909645	0.990473262	UGDH	X1014	25	X1014;UGDH
0.261265078	-0.005459813	0.990473262	LIMCH1	X1014	25	X1014;LIMCH1
0.277389817	0.000608917	0.990473262	NSUN7	X1014	25	X1014;NSUN7
0.299801653	NA	0.990473262	TLR6	X1014	25	X1014;TLR6
0.321406624	0.011742053	0.990473262	SMIM14	X1014	25	X1014;SMIM14
0.329366388	-0.131587793	0.990473262	NDUFB4P12	X1014	25	X1014;NDUFB4P12
0.33891138	0.010385237	0.990473262	GUF1	X1014	25	X1014;GUF1
0.346592874	0.001416821	0.990473262	LIAS	X1014	25	X1014;LIAS
0.374537161	NA	0.990473262	AC098591.2	X1014	25	X1014;AC098591.2
0.387693814	0.001618344	0.990473262	AC105389.1	X1014	25	X1014;AC105389.1
0.390866087	NA	0.990473262	CHRNA9	X1014	25	X1014;CHRNA9
0.415324464	NA	0.990473262	LINC02265	X1014	25	X1014;LINC02265
0.420461018	NA	0.990473262	AC096586.2	X1014	25	X1014;AC096586.2
0.425304895	0.002496076	0.990473262	AC096734.1	X1014	25	X1014;AC096734.1
0.443720482	-0.002120812	0.990473262	RFC1	X1014	25	X1014;RFC1
0.455468381	-0.006236457	0.990473262	KRT18P25	X1014	25	X1014;KRT18P25
0.461788198	0.002146573	0.990473262	AC098591.1	X1014	25	X1014;AC098591.1
0.483725108	-0.001983229	0.990473262	ATP1B1P1	X1014	25	X1014;ATP1B1P1
0.515506075	0.00270001	0.990473262	AC106052.1	X1014	25	X1014;AC106052.1
0.526017551	0.001583409	0.990473262	DCAF4L1	X1014	25	X1014;DCAF4L1
0.539283607	-0.007732085	0.990473262	BEND4	X1014	25	X1014;BEND4
0.552194814	-0.07143836	0.990473262	SLC30A9	X1014	25	X1014;SLC30A9
0.603008895	NA	0.990473262	AC079921.2	X1014	25	X1014;AC079921.2
0.646678531	NA	0.990473262	TMEM156	X1014	25	X1014;TMEM156
0.648332658	0.003454003	0.990473262	ARL4AP2	X1014	25	X1014;ARL4AP2
0.683073665	0.012676182	0.990473262	N4BP2	X1014	25	X1014;N4BP2
0.68452798	0.029412843	0.990473262	UBE2K	X1014	25	X1014;UBE2K
0.68516997	-0.003119089	0.990473262	AC095057.3	X1014	25	X1014;AC095057.3
0.725759657	9.85E-05	0.990473262	AC108471.2	X1014	25	X1014;AC108471.2
0.727468259	-0.039502784	0.990473262	RPS7P7	X1014	25	X1014;RPS7P7
0.784403965	0.012701597	0.990473262	FAM114A1	X1014	25	X1014;FAM114A1
0.83193777	NA	0.990473262	AC021148.1	X1014	25	X1014;AC021148.1
0.834981985	-0.004163517	0.990473262	GNPDA2	X1014	25	X1014;GNPDA2
0.845989093	-7.45E-05	0.990473262	RBM47	X1014	25	X1014;RBM47
0.85259104	NA	0.990473262	ZBTB12BP	X1014	25	X1014;ZBTB12BP
0.863081625	-0.012421692	0.990473262	ATP8A1	X1014	25	X1014;ATP8A1
0.863780313	NA	0.990473262	UCHL1	X1014	25	X1014;UCHL1
0.866670739	-0.002819229	0.990473262	AC096586.1	X1014	25	X1014;AC096586.1
0.870302696	0.002283296	0.990473262	WDR19	X1014	25	X1014;WDR19
0.891216326	NA	0.990473262	AC096734.2	X1014	25	X1014;AC096734.2
0.902965869	NA	0.990473262	AC105389.3	X1014	25	X1014;AC105389.3
0.903023188	NA	0.990473262	UCHL1.AS1	X1014	25	X1014;UCHL1.AS1
0.907225053	NA	0.990473262	RPL12P20	X1014	25	X1014;RPL12P20
0.931613579	NA	0.990473262	AC024022.1	X1014	25	X1014;AC024022.1
0.939820242	NA	0.990473262	YIPF7	X1014	25	X1014;YIPF7
0.945430019	NA	0.990473262	TLR10	X1014	25	X1014;TLR10
0.955828568	NA	0.990473262	LINC02475	X1014	25	X1014;LINC02475
0.969001498	-0.0230483	0.990473262	PDS5A	X1014	25	X1014;PDS5A
0.98131262	NA	0.990473262	AC108210.1	X1014	25	X1014;AC108210.1
0.990473262	NA	0.990473262	AC111006.1	X1014	25	X1014;AC111006.1
0.004870295	0.272101274	0.229918825	LINC00682	X1015	13	X1015;LINC00682
0.010882774	0.29702236	0.229918825	RFC1	X1015	13	X1015;RFC1
0.011690788	-0.287358463	0.229918825	AC098590.1	X1015	13	X1015;AC098590.1
0.044608488	-0.003289226	0.61081522	ARL4AP2	X1015	13	X1015;ARL4AP2
0.051764002	-0.011153798	0.61081522	AC098591.1	X1015	13	X1015;AC098591.1
0.154328246	0.366385444	0.994741213	SLC30A9	X1015	13	X1015;SLC30A9
0.163914105	-0.004631341	0.994741213	GUF1	X1015	13	X1015;GUF1
0.173220661	0.227543994	0.994741213	NDUFB4P12	X1015	13	X1015;NDUFB4P12
0.18047621	0.004790926	0.994741213	ATP1B1P1	X1015	13	X1015;ATP1B1P1
0.204287352	0.01651027	0.994741213	WDR19	X1015	13	X1015;WDR19
0.239820707	0.241225744	0.994741213	TMEM33	X1015	13	X1015;TMEM33
0.248458024	NA	0.994741213	NSUN7	X1015	13	X1015;NSUN7
0.249004822	0.003234957	0.994741213	LIAS	X1015	13	X1015;LIAS
0.249977746	-0.007582566	0.994741213	KRT18P25	X1015	13	X1015;KRT18P25
0.270182108	NA	0.994741213	PABPC1P1	X1015	13	X1015;PABPC1P1
0.272548425	0.036179122	0.994741213	SHISA3	X1015	13	X1015;SHISA3
0.291020957	0.016614482	0.994741213	BEND4	X1015	13	X1015;BEND4
0.320295576	NA	0.994741213	RBM47	X1015	13	X1015;RBM47
0.341300158	-0.001639944	0.994741213	UGDH	X1015	13	X1015;UGDH
0.404437653	0.001389319	0.994741213	TLR1	X1015	13	X1015;TLR1
0.43787226	-0.062993638	0.994741213	PDS5A	X1015	13	X1015;PDS5A
0.491732091	NA	0.994741213	TLR6	X1015	13	X1015;TLR6
0.496673401	0.032082763	0.994741213	ATP8A1	X1015	13	X1015;ATP8A1
0.512582483	NA	0.994741213	AC108471.2	X1015	13	X1015;AC108471.2
0.519991044	NA	0.994741213	AC105389.1	X1015	13	X1015;AC105389.1
0.538815513	0.004672874	0.994741213	GNPDA2	X1015	13	X1015;GNPDA2
0.557934835	-0.012801356	0.994741213	FAM114A1	X1015	13	X1015;FAM114A1
0.566582864	NA	0.994741213	CHRNA9	X1015	13	X1015;CHRNA9
0.571300428	NA	0.994741213	AC098591.2	X1015	13	X1015;AC098591.2
0.588713184	NA	0.994741213	AC106052.1	X1015	13	X1015;AC106052.1
0.601052928	0.008089383	0.994741213	AC095057.3	X1015	13	X1015;AC095057.3
0.602612243	NA	0.994741213	LINC02265	X1015	13	X1015;LINC02265
0.609154182	NA	0.994741213	AC096586.2	X1015	13	X1015;AC096586.2
0.617244353	-0.004250062	0.994741213	KLHL5	X1015	13	X1015;KLHL5
0.675211434	0.007625509	0.994741213	N4BP2	X1015	13	X1015;N4BP2
0.699829321	NA	0.994741213	DCAF4L1	X1015	13	X1015;DCAF4L1
0.70454378	0.26583911	0.994741213	PHOX2B	X1015	13	X1015;PHOX2B
0.735270272	-4.19E-06	0.994741213	APBB2	X1015	13	X1015;APBB2
0.737987009	NA	0.994741213	AC096734.1	X1015	13	X1015;AC096734.1
0.762798432	NA	0.994741213	AC079921.2	X1015	13	X1015;AC079921.2
0.778640326	NA	0.994741213	TMEM156	X1015	13	X1015;TMEM156
0.821808041	0.006291631	0.994741213	LIMCH1	X1015	13	X1015;LIMCH1
0.906384471	NA	0.994741213	AC021148.1	X1015	13	X1015;AC021148.1
0.914613742	-0.004958582	0.994741213	SMIM14	X1015	13	X1015;SMIM14
0.918782357	NA	0.994741213	UCHL1	X1015	13	X1015;UCHL1
0.932585187	NA	0.994741213	ZBTB12BP	X1015	13	X1015;ZBTB12BP
0.942018713	NA	0.994741213	RPL12P20	X1015	13	X1015;RPL12P20
0.945432076	NA	0.994741213	AC096734.2	X1015	13	X1015;AC096734.2
0.946700537	NA	0.994741213	AC105389.3	X1015	13	X1015;AC105389.3
0.94680727	NA	0.994741213	UCHL1.AS1	X1015	13	X1015;UCHL1.AS1
0.96240485	0.002590076	0.994741213	AC096586.1	X1015	13	X1015;AC096586.1
0.966859737	0.017723882	0.994741213	RPS7P7	X1015	13	X1015;RPS7P7
0.968904541	NA	0.994741213	YIPF7	X1015	13	X1015;YIPF7
0.969040237	NA	0.994741213	TLR10	X1015	13	X1015;TLR10
0.974719901	NA	0.994741213	AC024022.1	X1015	13	X1015;AC024022.1
0.974849473	NA	0.994741213	LINC02475	X1015	13	X1015;LINC02475
0.979104974	0.044951806	0.994741213	UBE2K	X1015	13	X1015;UBE2K
0.989592261	NA	0.994741213	AC108210.1	X1015	13	X1015;AC108210.1
0.994741213	NA	0.994741213	AC111006.1	X1015	13	X1015;AC111006.1
0.074605218	NA	0.8036354	ATP1B1P1	X1016	20	X1016;ATP1B1P1
0.093016185	-0.000588405	0.8036354	ARL4AP2	X1016	20	X1016;ARL4AP2
0.118469932	0.001510356	0.8036354	NSUN7	X1016	20	X1016;NSUN7
0.120878027	-0.201308107	0.8036354	NDUFB4P12	X1016	20	X1016;NDUFB4P12
0.122069023	NA	0.8036354	AC095057.3	X1016	20	X1016;AC095057.3
0.127192492	-0.118784975	0.8036354	SLC30A9	X1016	20	X1016;SLC30A9
0.134597894	0.001723817	0.8036354	FAM114A1	X1016	20	X1016;FAM114A1
0.145476064	0.000171804	0.8036354	AC021148.1	X1016	20	X1016;AC021148.1
0.151125516	0.015636148	0.8036354	LIAS	X1016	20	X1016;LIAS
0.16215553	NA	0.8036354	TLR1	X1016	20	X1016;TLR1
0.163191826	0.147790498	0.8036354	AC098590.1	X1016	20	X1016;AC098590.1
0.169389498	0.009734325	0.8036354	AC106052.1	X1016	20	X1016;AC106052.1
0.19318127	-0.136301937	0.8036354	PDS5A	X1016	20	X1016;PDS5A
0.205612205	-0.008511552	0.8036354	LINC00682	X1016	20	X1016;LINC00682
0.235460384	NA	0.8036354	RBM47	X1016	20	X1016;RBM47
0.237816712	-0.010756265	0.8036354	BEND4	X1016	20	X1016;BEND4
0.260737832	0.004173946	0.8036354	PABPC1P1	X1016	20	X1016;PABPC1P1
0.267513105	-0.114809911	0.8036354	PHOX2B	X1016	20	X1016;PHOX2B
0.267895224	-0.009326734	0.8036354	GNPDA2	X1016	20	X1016;GNPDA2
0.27241878	0.006002542	0.8036354	N4BP2	X1016	20	X1016;N4BP2
0.31717697	-0.005167105	0.89111625	RFC1	X1016	20	X1016;RFC1
0.355262776	0.026623412	0.939220281	SHISA3	X1016	20	X1016;SHISA3
0.388886378	NA	0.939220281	TLR6	X1016	20	X1016;TLR6
0.406946707	NA	0.939220281	AC108471.2	X1016	20	X1016;AC108471.2
0.421410544	NA	0.939220281	AC105389.1	X1016	20	X1016;AC105389.1
0.437788297	0.002287475	0.939220281	DCAF4L1	X1016	20	X1016;DCAF4L1
0.446110162	-0.005895907	0.939220281	AC098591.1	X1016	20	X1016;AC098591.1
0.457298164	0.002238391	0.939220281	UGDH	X1016	20	X1016;UGDH
0.468974692	NA	0.939220281	AC098591.2	X1016	20	X1016;AC098591.2
0.477569635	NA	0.939220281	CHRNA9	X1016	20	X1016;CHRNA9
0.504375069	NA	0.959939648	LINC02265	X1016	20	X1016;LINC02265
0.587026642	0.077197993	0.992266297	TMEM33	X1016	20	X1016;TMEM33
0.60086444	0.128559171	0.992266297	UBE2K	X1016	20	X1016;UBE2K
0.643970495	0.00124	0.992266297	AC096586.2	X1016	20	X1016;AC096586.2
0.658770943	0.000657831	0.992266297	APBB2	X1016	20	X1016;APBB2
0.660523523	NA	0.992266297	AC096734.1	X1016	20	X1016;AC096734.1
0.677545062	-0.002748308	0.992266297	GUF1	X1016	20	X1016;GUF1
0.702361021	NA	0.992266297	AC079921.2	X1016	20	X1016;AC079921.2
0.712567469	NA	0.992266297	TMEM156	X1016	20	X1016;TMEM156
0.732940898	0.001095719	0.992266297	KRT18P25	X1016	20	X1016;KRT18P25
0.802315682	5.86E-05	0.992266297	KLHL5	X1016	20	X1016;KLHL5
0.827743526	0.004136432	0.992266297	LIMCH1	X1016	20	X1016;LIMCH1
0.834301841	-0.005924898	0.992266297	SMIM14	X1016	20	X1016;SMIM14
0.86208171	-0.03006493	0.992266297	RPS7P7	X1016	20	X1016;RPS7P7
0.882811607	-0.002456591	0.992266297	ATP8A1	X1016	20	X1016;ATP8A1
0.897967508	NA	0.992266297	UCHL1	X1016	20	X1016;UCHL1
0.908705887	NA	0.992266297	ZBTB12BP	X1016	20	X1016;ZBTB12BP
0.916000104	0.008822265	0.992266297	WDR19	X1016	20	X1016;WDR19
0.91747664	NA	0.992266297	RPL12P20	X1016	20	X1016;RPL12P20
0.921563181	NA	0.992266297	AC105389.3	X1016	20	X1016;AC105389.3
0.921960543	NA	0.992266297	UCHL1.AS1	X1016	20	X1016;UCHL1.AS1
0.925770538	0.002578888	0.992266297	AC096586.1	X1016	20	X1016;AC096586.1
0.929679521	NA	0.992266297	AC096734.2	X1016	20	X1016;AC096734.2
0.955533115	NA	0.992266297	YIPF7	X1016	20	X1016;YIPF7
0.960477063	NA	0.992266297	TLR10	X1016	20	X1016;TLR10
0.962105039	NA	0.992266297	AC024022.1	X1016	20	X1016;AC024022.1
0.973502929	NA	0.992266297	LINC02475	X1016	20	X1016;LINC02475
0.984609405	NA	0.992266297	AC108210.1	X1016	20	X1016;AC108210.1
0.992266297	NA	0.992266297	AC111006.1	X1016	20	X1016;AC111006.1
0.005217166	0.001450589	0.307812773	AC079921.2	X1017	13	X1017;AC079921.2
0.027913683	0.041628337	0.823453663	AC098591.1	X1017	13	X1017;AC098591.1
0.067896801	-0.000498838	0.995690701	LIMCH1	X1017	13	X1017;LIMCH1
0.077456084	0.010326949	0.995690701	GUF1	X1017	13	X1017;GUF1
0.087498989	NA	0.995690701	BEND4	X1017	13	X1017;BEND4
0.126425141	0.00751845	0.995690701	APBB2	X1017	13	X1017;APBB2
0.152807644	0.059109492	0.995690701	TMEM33	X1017	13	X1017;TMEM33
0.158711672	-0.011390482	0.995690701	LIAS	X1017	13	X1017;LIAS
0.193869488	NA	0.995690701	ATP1B1P1	X1017	13	X1017;ATP1B1P1
0.217873822	0.023003536	0.995690701	N4BP2	X1017	13	X1017;N4BP2
0.223488275	-0.024272674	0.995690701	WDR19	X1017	13	X1017;WDR19
0.269235379	0.360715789	0.995690701	SLC30A9	X1017	13	X1017;SLC30A9
0.284523186	0.002030958	0.995690701	RFC1	X1017	13	X1017;RFC1
0.304704691	NA	0.995690701	NSUN7	X1017	13	X1017;NSUN7
0.313329521	NA	0.995690701	TLR1	X1017	13	X1017;TLR1
0.314247603	-0.072438365	0.995690701	LINC00682	X1017	13	X1017;LINC00682
0.339116499	-0.004224488	0.995690701	UGDH	X1017	13	X1017;UGDH
0.340092805	-0.060635749	0.995690701	SHISA3	X1017	13	X1017;SHISA3
0.350794061	0.004085078	0.995690701	PABPC1P1	X1017	13	X1017;PABPC1P1
0.380229307	NA	0.995690701	RBM47	X1017	13	X1017;RBM47
0.404779951	0.01487181	0.995690701	AC096586.1	X1017	13	X1017;AC096586.1
0.413532374	0.000733723	0.995690701	CHRNA9	X1017	13	X1017;CHRNA9
0.468201195	0.182414816	0.995690701	UBE2K	X1017	13	X1017;UBE2K
0.514662668	-0.143778283	0.995690701	PHOX2B	X1017	13	X1017;PHOX2B
0.523986878	-0.025888935	0.995690701	ATP8A1	X1017	13	X1017;ATP8A1
0.543134798	NA	0.995690701	TLR6	X1017	13	X1017;TLR6
0.558295564	0.131005755	0.995690701	NDUFB4P12	X1017	13	X1017;NDUFB4P12
0.559706555	NA	0.995690701	AC108471.2	X1017	13	X1017;AC108471.2
0.57168773	NA	0.995690701	AC105389.1	X1017	13	X1017;AC105389.1
0.577531184	0.200177648	0.995690701	PDS5A	X1017	13	X1017;PDS5A
0.615016509	NA	0.995690701	AC098591.2	X1017	13	X1017;AC098591.2
0.619884953	NA	0.995690701	AC106052.1	X1017	13	X1017;AC106052.1
0.622687679	-0.007197664	0.995690701	KRT18P25	X1017	13	X1017;KRT18P25
0.64507874	NA	0.995690701	LINC02265	X1017	13	X1017;LINC02265
0.648830409	NA	0.995690701	AC096586.2	X1017	13	X1017;AC096586.2
0.658184238	0.08803154	0.995690701	AC098590.1	X1017	13	X1017;AC098590.1
0.722105061	0.016575568	0.995690701	SMIM14	X1017	13	X1017;SMIM14
0.725005675	NA	0.995690701	DCAF4L1	X1017	13	X1017;DCAF4L1
0.750941054	0.000348146	0.995690701	AC095057.3	X1017	13	X1017;AC095057.3
0.769066319	NA	0.995690701	AC096734.1	X1017	13	X1017;AC096734.1
0.782775055	0.007403114	0.995690701	GNPDA2	X1017	13	X1017;GNPDA2
0.807322972	NA	0.995690701	TMEM156	X1017	13	X1017;TMEM156
0.85334765	0.000363872	0.995690701	KLHL5	X1017	13	X1017;KLHL5
0.878308858	0.004010257	0.995690701	ARL4AP2	X1017	13	X1017;ARL4AP2
0.917712789	NA	0.995690701	AC021148.1	X1017	13	X1017;AC021148.1
0.927217263	NA	0.995690701	UCHL1	X1017	13	X1017;UCHL1
0.943209971	NA	0.995690701	ZBTB12BP	X1017	13	X1017;ZBTB12BP
0.948828425	NA	0.995690701	AC105389.3	X1017	13	X1017;AC105389.3
0.949522755	NA	0.995690701	RPL12P20	X1017	13	X1017;RPL12P20
0.951048612	NA	0.995690701	UCHL1.AS1	X1017	13	X1017;UCHL1.AS1
0.95462868	NA	0.995690701	AC096734.2	X1017	13	X1017;AC096734.2
0.966007687	0.002080199	0.995690701	FAM114A1	X1017	13	X1017;FAM114A1
0.967608315	NA	0.995690701	YIPF7	X1017	13	X1017;YIPF7
0.97437914	NA	0.995690701	TLR10	X1017	13	X1017;TLR10
0.976300956	NA	0.995690701	LINC02475	X1017	13	X1017;LINC02475
0.976479572	NA	0.995690701	AC024022.1	X1017	13	X1017;AC024022.1
0.99096048	NA	0.995690701	AC108210.1	X1017	13	X1017;AC108210.1
0.995516491	NA	0.995690701	AC111006.1	X1017	13	X1017;AC111006.1
0.995690701	-0.006356698	0.995690701	RPS7P7	X1017	13	X1017;RPS7P7
0.009653017	NA	0.390446927	AC098591.1	X1018	10	X1018;AC098591.1
0.013235489	-0.000283558	0.390446927	GUF1	X1018	10	X1018;GUF1
0.02348571	0.029694812	0.461885634	UGDH	X1018	10	X1018;UGDH
0.076110604	0.559694667	0.996392467	PHOX2B	X1018	10	X1018;PHOX2B
0.128635398	-0.221608393	0.996392467	AC098590.1	X1018	10	X1018;AC098590.1
0.132283374	-0.005143646	0.996392467	KLHL5	X1018	10	X1018;KLHL5
0.137528466	-5.24E-06	0.996392467	SMIM14	X1018	10	X1018;SMIM14
0.248336935	-0.087480137	0.996392467	LINC00682	X1018	10	X1018;LINC00682
0.251795672	0.016757626	0.996392467	AC095057.3	X1018	10	X1018;AC095057.3
0.30445849	0.012845669	0.996392467	LIMCH1	X1018	10	X1018;LIMCH1
0.307213838	0.205550067	0.996392467	PDS5A	X1018	10	X1018;PDS5A
0.379615933	NA	0.996392467	TLR1	X1018	10	X1018;TLR1
0.382764932	NA	0.996392467	NSUN7	X1018	10	X1018;NSUN7
0.400580174	0.038337504	0.996392467	N4BP2	X1018	10	X1018;N4BP2
0.412101278	0.034567219	0.996392467	FAM114A1	X1018	10	X1018;FAM114A1
0.444920124	-0.015136124	0.996392467	KRT18P25	X1018	10	X1018;KRT18P25
0.483141016	NA	0.996392467	RBM47	X1018	10	X1018;RBM47
0.520898823	0.158149485	0.996392467	NDUFB4P12	X1018	10	X1018;NDUFB4P12
0.540986272	0.031930565	0.996392467	WDR19	X1018	10	X1018;WDR19
0.544731174	0.01269441	0.996392467	BEND4	X1018	10	X1018;BEND4
0.610455031	NA	0.996392467	TLR6	X1018	10	X1018;TLR6
0.617682826	NA	0.996392467	AC108471.2	X1018	10	X1018;AC108471.2
0.63480281	0.031964156	0.996392467	RFC1	X1018	10	X1018;RFC1
0.641761676	NA	0.996392467	AC105389.1	X1018	10	X1018;AC105389.1
0.66658506	NA	0.996392467	AC106052.1	X1018	10	X1018;AC106052.1
0.673113331	-0.004184606	0.996392467	ARL4AP2	X1018	10	X1018;ARL4AP2
0.67537931	NA	0.996392467	AC098591.2	X1018	10	X1018;AC098591.2
0.683391291	NA	0.996392467	CHRNA9	X1018	10	X1018;CHRNA9
0.694763877	NA	0.996392467	AC096586.2	X1018	10	X1018;AC096586.2
0.698599336	NA	0.996392467	LINC02265	X1018	10	X1018;LINC02265
0.701021883	-0.006906394	0.996392467	GNPDA2	X1018	10	X1018;GNPDA2
0.705138889	-0.063495441	0.996392467	UBE2K	X1018	10	X1018;UBE2K
0.727488384	0.001580268	0.996392467	AC096586.1	X1018	10	X1018;AC096586.1
0.730575317	0.001260256	0.996392467	PABPC1P1	X1018	10	X1018;PABPC1P1
0.751456811	-0.005519132	0.996392467	APBB2	X1018	10	X1018;APBB2
0.769384742	NA	0.996392467	DCAF4L1	X1018	10	X1018;DCAF4L1
0.773902862	0.174281814	0.996392467	SLC30A9	X1018	10	X1018;SLC30A9
0.791098011	-0.005061329	0.996392467	LIAS	X1018	10	X1018;LIAS
0.807323295	NA	0.996392467	AC096734.1	X1018	10	X1018;AC096734.1
0.831535575	NA	0.996392467	AC079921.2	X1018	10	X1018;AC079921.2
0.838740052	0.000151111	0.996392467	ATP1B1P1	X1018	10	X1018;ATP1B1P1
0.844236022	NA	0.996392467	TMEM156	X1018	10	X1018;TMEM156
0.895293731	0.010156877	0.996392467	ATP8A1	X1018	10	X1018;ATP8A1
0.929160123	-0.013011471	0.996392467	SHISA3	X1018	10	X1018;SHISA3
0.943055652	NA	0.996392467	AC021148.1	X1018	10	X1018;AC021148.1
0.950549915	NA	0.996392467	UCHL1	X1018	10	X1018;UCHL1
0.955820154	NA	0.996392467	ZBTB12BP	X1018	10	X1018;ZBTB12BP
0.955868449	NA	0.996392467	AC105389.3	X1018	10	X1018;AC105389.3
0.958986772	NA	0.996392467	RPL12P20	X1018	10	X1018;RPL12P20
0.960064687	NA	0.996392467	UCHL1.AS1	X1018	10	X1018;UCHL1.AS1
0.967648022	NA	0.996392467	AC096734.2	X1018	10	X1018;AC096734.2
0.976412462	NA	0.996392467	YIPF7	X1018	10	X1018;YIPF7
0.981033611	NA	0.996392467	AC024022.1	X1018	10	X1018;AC024022.1
0.98247866	NA	0.996392467	TLR10	X1018	10	X1018;TLR10
0.983297437	0.070028085	0.996392467	TMEM33	X1018	10	X1018;TMEM33
0.984141452	0.013977689	0.996392467	RPS7P7	X1018	10	X1018;RPS7P7
0.992698201	NA	0.996392467	AC108210.1	X1018	10	X1018;AC108210.1
0.993760701	NA	0.996392467	LINC02475	X1018	10	X1018;LINC02475
0.996392467	NA	0.996392467	AC111006.1	X1018	10	X1018;AC111006.1
0.001460564	0.145246433	0.086173272	ATP8A1	X1019	8	X1019;ATP8A1
0.059842257	-0.020188988	0.993355376	WDR19	X1019	8	X1019;WDR19
0.074063506	0.236636905	0.993355376	PDS5A	X1019	8	X1019;PDS5A
0.111342287	0.051551353	0.993355376	SHISA3	X1019	8	X1019;SHISA3
0.131266563	-0.004678023	0.993355376	GUF1	X1019	8	X1019;GUF1
0.144822709	0.676401257	0.993355376	PHOX2B	X1019	8	X1019;PHOX2B
0.175146587	0.00075196	0.993355376	AC079921.2	X1019	8	X1019;AC079921.2
0.216229894	-0.21377985	0.993355376	AC098590.1	X1019	8	X1019;AC098590.1
0.280150629	NA	0.993355376	ATP1B1P1	X1019	8	X1019;ATP1B1P1
0.289520468	-0.005035008	0.993355376	UGDH	X1019	8	X1019;UGDH
0.303884663	0.011652349	0.993355376	AC096586.1	X1019	8	X1019;AC096586.1
0.316805799	0.002401283	0.993355376	AC098591.2	X1019	8	X1019;AC098591.2
0.336596548	-0.010493544	0.993355376	LIAS	X1019	8	X1019;LIAS
0.370519212	0.002199799	0.993355376	AC105389.1	X1019	8	X1019;AC105389.1
0.40409609	NA	0.993355376	TLR1	X1019	8	X1019;TLR1
0.406509471	0.002877548	0.993355376	ARL4AP2	X1019	8	X1019;ARL4AP2
0.412411174	NA	0.993355376	PABPC1P1	X1019	8	X1019;PABPC1P1
0.416327843	0.027556159	0.993355376	RFC1	X1019	8	X1019;RFC1
0.417827632	-0.020982816	0.993355376	KRT18P25	X1019	8	X1019;KRT18P25
0.420161513	0.20377758	0.993355376	NDUFB4P12	X1019	8	X1019;NDUFB4P12
0.461675683	0.001806792	0.993355376	TLR6	X1019	8	X1019;TLR6
0.500144276	0.017763719	0.993355376	BEND4	X1019	8	X1019;BEND4
0.569045497	-0.022205507	0.993355376	LINC00682	X1019	8	X1019;LINC00682
0.632713068	0.004388721	0.993355376	KLHL5	X1019	8	X1019;KLHL5
0.634002768	NA	0.993355376	AC108471.2	X1019	8	X1019;AC108471.2
0.638269052	0.000294153	0.993355376	RBM47	X1019	8	X1019;RBM47
0.654538283	-0.008542131	0.993355376	GNPDA2	X1019	8	X1019;GNPDA2
0.665144701	-0.005861937	0.993355376	AC098591.1	X1019	8	X1019;AC098591.1
0.683820873	0.00586946	0.993355376	AC095057.3	X1019	8	X1019;AC095057.3
0.696423047	NA	0.993355376	CHRNA9	X1019	8	X1019;CHRNA9
0.701037907	NA	0.993355376	AC106052.1	X1019	8	X1019;AC106052.1
0.715424688	NA	0.993355376	LINC02265	X1019	8	X1019;LINC02265
0.715996197	NA	0.993355376	AC096586.2	X1019	8	X1019;AC096586.2
0.725857099	0.000903539	0.993355376	NSUN7	X1019	8	X1019;NSUN7
0.796009167	NA	0.993355376	DCAF4L1	X1019	8	X1019;DCAF4L1
0.811568398	-0.008804256	0.993355376	SMIM14	X1019	8	X1019;SMIM14
0.814841588	NA	0.993355376	AC096734.1	X1019	8	X1019;AC096734.1
0.820228483	0.180815968	0.993355376	SLC30A9	X1019	8	X1019;SLC30A9
0.823280972	0.003487719	0.993355376	APBB2	X1019	8	X1019;APBB2
0.841561652	0.014247286	0.993355376	N4BP2	X1019	8	X1019;N4BP2
0.86068363	NA	0.993355376	TMEM156	X1019	8	X1019;TMEM156
0.863480448	0.014185989	0.993355376	FAM114A1	X1019	8	X1019;FAM114A1
0.909254328	0.093321045	0.993355376	TMEM33	X1019	8	X1019;TMEM33
0.940754781	NA	0.993355376	AC021148.1	X1019	8	X1019;AC021148.1
0.947404087	NA	0.993355376	UCHL1	X1019	8	X1019;UCHL1
0.953620549	NA	0.993355376	ZBTB12BP	X1019	8	X1019;ZBTB12BP
0.962153619	NA	0.993355376	AC105389.3	X1019	8	X1019;AC105389.3
0.962183672	NA	0.993355376	RPL12P20	X1019	8	X1019;RPL12P20
0.965056012	NA	0.993355376	UCHL1.AS1	X1019	8	X1019;UCHL1.AS1
0.96696494	NA	0.993355376	AC096734.2	X1019	8	X1019;AC096734.2
0.969897957	0.0582985	0.993355376	UBE2K	X1019	8	X1019;UBE2K
0.980856711	NA	0.993355376	YIPF7	X1019	8	X1019;YIPF7
0.983647395	NA	0.993355376	AC024022.1	X1019	8	X1019;AC024022.1
0.984979229	NA	0.993355376	TLR10	X1019	8	X1019;TLR10
0.990069045	NA	0.993355376	AC108210.1	X1019	8	X1019;AC108210.1
0.99076078	0.011899935	0.993355376	RPS7P7	X1019	8	X1019;RPS7P7
0.991507211	-0.0004152	0.993355376	LIMCH1	X1019	8	X1019;LIMCH1
0.992284167	NA	0.993355376	LINC02475	X1019	8	X1019;LINC02475
0.993355376	NA	0.993355376	AC111006.1	X1019	8	X1019;AC111006.1
0.042161999	0.057172457	0.995256503	KRT18P25	X102	17	X102;KRT18P25
0.099479779	-0.108078737	0.995256503	LINC00682	X102	17	X102;LINC00682
0.108261055	0.006731878	0.995256503	AC098591.1	X102	17	X102;AC098591.1
0.117393132	0.001286616	0.995256503	CHRNA9	X102	17	X102;CHRNA9
0.139192756	NA	0.995256503	TLR1	X102	17	X102;TLR1
0.165624155	-0.009512103	0.995256503	ARL4AP2	X102	17	X102;ARL4AP2
0.165894744	0.001759038	0.995256503	LINC02265	X102	17	X102;LINC02265
0.16899537	0.009757583	0.995256503	APBB2	X102	17	X102;APBB2
0.202289281	0.000623034	0.995256503	RBM47	X102	17	X102;RBM47
0.230009856	-0.104816126	0.995256503	RPS7P7	X102	17	X102;RPS7P7
0.245799855	-0.006802376	0.995256503	KLHL5	X102	17	X102;KLHL5
0.270556833	0.000569609	0.995256503	TMEM156	X102	17	X102;TMEM156
0.280376039	-0.018608172	0.995256503	WDR19	X102	17	X102;WDR19
0.316023639	-0.460597967	0.995256503	PHOX2B	X102	17	X102;PHOX2B
0.346671781	-0.017448579	0.995256503	SMIM14	X102	17	X102;SMIM14
0.346703632	-0.018249377	0.995256503	BEND4	X102	17	X102;BEND4
0.389680782	0.169892615	0.995256503	UBE2K	X102	17	X102;UBE2K
0.425765686	NA	0.995256503	AC108471.2	X102	17	X102;AC108471.2
0.455321979	NA	0.995256503	AC106052.1	X102	17	X102;AC106052.1
0.470649356	0.008628362	0.995256503	AC095057.3	X102	17	X102;AC095057.3
0.475046748	NA	0.995256503	AC096586.2	X102	17	X102;AC096586.2
0.487657741	NA	0.995256503	AC098591.2	X102	17	X102;AC098591.2
0.489491207	0.001544561	0.995256503	ATP1B1P1	X102	17	X102;ATP1B1P1
0.544437799	-0.005814635	0.995256503	RFC1	X102	17	X102;RFC1
0.553158579	0.021014268	0.995256503	N4BP2	X102	17	X102;N4BP2
0.597613911	NA	0.995256503	DCAF4L1	X102	17	X102;DCAF4L1
0.619742115	0.035990756	0.995256503	ATP8A1	X102	17	X102;ATP8A1
0.648777026	NA	0.995256503	AC096734.1	X102	17	X102;AC096734.1
0.667459595	NA	0.995256503	AC079921.2	X102	17	X102;AC079921.2
0.68036928	0.001312331	0.995256503	PABPC1P1	X102	17	X102;PABPC1P1
0.723182705	0.000261403	0.995256503	TLR6	X102	17	X102;TLR6
0.736261074	0.224808783	0.995256503	PDS5A	X102	17	X102;PDS5A
0.741259127	0.066574116	0.995256503	AC098590.1	X102	17	X102;AC098590.1
0.743945483	0.00045382	0.995256503	AC105389.1	X102	17	X102;AC105389.1
0.744674134	0.010170056	0.995256503	GNPDA2	X102	17	X102;GNPDA2
0.7601432	0.004194238	0.995256503	LIAS	X102	17	X102;LIAS
0.770784393	-0.00674409	0.995256503	FAM114A1	X102	17	X102;FAM114A1
0.781011878	-0.000646911	0.995256503	NSUN7	X102	17	X102;NSUN7
0.798969639	-0.00595718	0.995256503	SHISA3	X102	17	X102;SHISA3
0.822637337	0.002278938	0.995256503	UGDH	X102	17	X102;UGDH
0.844169525	NA	0.995256503	AC021148.1	X102	17	X102;AC021148.1
0.871554771	-0.002070196	0.995256503	LIMCH1	X102	17	X102;LIMCH1
0.888840362	NA	0.995256503	AC096734.2	X102	17	X102;AC096734.2
0.895346112	NA	0.995256503	ZBTB12BP	X102	17	X102;ZBTB12BP
0.89740953	NA	0.995256503	AC105389.3	X102	17	X102;AC105389.3
0.905425143	0.002987329	0.995256503	GUF1	X102	17	X102;GUF1
0.917734891	NA	0.995256503	UCHL1	X102	17	X102;UCHL1
0.922958877	NA	0.995256503	UCHL1.AS1	X102	17	X102;UCHL1.AS1
0.92843945	0.173629675	0.995256503	TMEM33	X102	17	X102;TMEM33
0.93925901	NA	0.995256503	RPL12P20	X102	17	X102;RPL12P20
0.943451649	NA	0.995256503	AC024022.1	X102	17	X102;AC024022.1
0.950603671	NA	0.995256503	YIPF7	X102	17	X102;YIPF7
0.959186237	-0.033650104	0.995256503	SLC30A9	X102	17	X102;SLC30A9
0.96227113	NA	0.995256503	LINC02475	X102	17	X102;LINC02475
0.969196974	NA	0.995256503	TLR10	X102	17	X102;TLR10
0.9831353	-0.001372874	0.995256503	AC096586.1	X102	17	X102;AC096586.1
0.986490735	0.017860745	0.995256503	NDUFB4P12	X102	17	X102;NDUFB4P12
0.987941894	NA	0.995256503	AC108210.1	X102	17	X102;AC108210.1
0.995256503	NA	0.995256503	AC111006.1	X102	17	X102;AC111006.1
0.07070067	0.179838609	0.992559007	RPS7P7	X1020	10	X1020;RPS7P7
0.137833226	0.011827664	0.992559007	GUF1	X1020	10	X1020;GUF1
0.254117538	-0.008241691	0.992559007	AC098591.1	X1020	10	X1020;AC098591.1
0.280342899	-0.018367747	0.992559007	SMIM14	X1020	10	X1020;SMIM14
0.295130935	-0.003819704	0.992559007	FAM114A1	X1020	10	X1020;FAM114A1
0.306160375	-0.022358824	0.992559007	KRT18P25	X1020	10	X1020;KRT18P25
0.314719769	NA	0.992559007	AC095057.3	X1020	10	X1020;AC095057.3
0.315186487	0.021518732	0.992559007	APBB2	X1020	10	X1020;APBB2
0.318399237	-0.012499323	0.992559007	SHISA3	X1020	10	X1020;SHISA3
0.36034842	NA	0.992559007	TLR1	X1020	10	X1020;TLR1
0.364382929	-0.003834011	0.992559007	UGDH	X1020	10	X1020;UGDH
0.36552009	-0.000837355	0.992559007	AC096586.1	X1020	10	X1020;AC096586.1
0.371861728	0.19596034	0.992559007	PHOX2B	X1020	10	X1020;PHOX2B
0.378768749	-0.018211119	0.992559007	N4BP2	X1020	10	X1020;N4BP2
0.400857244	0.018313209	0.992559007	LIAS	X1020	10	X1020;LIAS
0.404764165	-0.009475193	0.992559007	LIMCH1	X1020	10	X1020;LIMCH1
0.415768326	0.014781154	0.992559007	GNPDA2	X1020	10	X1020;GNPDA2
0.461837431	NA	0.992559007	RBM47	X1020	10	X1020;RBM47
0.521222755	0.017958201	0.992559007	WDR19	X1020	10	X1020;WDR19
0.524845577	-0.005309794	0.992559007	LINC00682	X1020	10	X1020;LINC00682
0.533218756	-0.10653722	0.992559007	PDS5A	X1020	10	X1020;PDS5A
0.588894197	NA	0.992559007	TLR6	X1020	10	X1020;TLR6
0.600923099	NA	0.992559007	AC108471.2	X1020	10	X1020;AC108471.2
0.625915105	NA	0.992559007	AC105389.1	X1020	10	X1020;AC105389.1
0.650347403	0.187887154	0.992559007	SLC30A9	X1020	10	X1020;SLC30A9
0.664228093	NA	0.992559007	AC098591.2	X1020	10	X1020;AC098591.2
0.664473014	NA	0.992559007	AC106052.1	X1020	10	X1020;AC106052.1
0.671293591	NA	0.992559007	CHRNA9	X1020	10	X1020;CHRNA9
0.672214562	0.004487733	0.992559007	BEND4	X1020	10	X1020;BEND4
0.684902328	NA	0.992559007	AC096586.2	X1020	10	X1020;AC096586.2
0.686390978	NA	0.992559007	LINC02265	X1020	10	X1020;LINC02265
0.706010618	0.142398219	0.992559007	TMEM33	X1020	10	X1020;TMEM33
0.713669837	0.000566973	0.992559007	NSUN7	X1020	10	X1020;NSUN7
0.726171955	-0.087369001	0.992559007	AC098590.1	X1020	10	X1020;AC098590.1
0.750248797	0.00112736	0.992559007	PABPC1P1	X1020	10	X1020;PABPC1P1
0.750278969	0.037389262	0.992559007	ATP8A1	X1020	10	X1020;ATP8A1
0.76915331	NA	0.992559007	DCAF4L1	X1020	10	X1020;DCAF4L1
0.792335376	0.003254772	0.992559007	KLHL5	X1020	10	X1020;KLHL5
0.793417904	NA	0.992559007	AC096734.1	X1020	10	X1020;AC096734.1
0.819634989	-0.02636348	0.992559007	UBE2K	X1020	10	X1020;UBE2K
0.820088447	NA	0.992559007	AC079921.2	X1020	10	X1020;AC079921.2
0.84329765	NA	0.992559007	TMEM156	X1020	10	X1020;TMEM156
0.870852107	-0.001315727	0.992559007	ARL4AP2	X1020	10	X1020;ARL4AP2
0.874585895	2.93E-05	0.992559007	ATP1B1P1	X1020	10	X1020;ATP1B1P1
0.907266473	0.004354837	0.992559007	RFC1	X1020	10	X1020;RFC1
0.93596602	NA	0.992559007	AC021148.1	X1020	10	X1020;AC021148.1
0.943850142	NA	0.992559007	UCHL1	X1020	10	X1020;UCHL1
0.946895371	NA	0.992559007	ZBTB12BP	X1020	10	X1020;ZBTB12BP
0.949420512	-0.044582638	0.992559007	NDUFB4P12	X1020	10	X1020;NDUFB4P12
0.954240082	NA	0.992559007	AC105389.3	X1020	10	X1020;AC105389.3
0.956139537	NA	0.992559007	RPL12P20	X1020	10	X1020;RPL12P20
0.958245535	NA	0.992559007	UCHL1.AS1	X1020	10	X1020;UCHL1.AS1
0.963760811	NA	0.992559007	AC096734.2	X1020	10	X1020;AC096734.2
0.975667718	NA	0.992559007	YIPF7	X1020	10	X1020;YIPF7
0.980226181	NA	0.992559007	AC024022.1	X1020	10	X1020;AC024022.1
0.983748297	NA	0.992559007	TLR10	X1020	10	X1020;TLR10
0.988143588	NA	0.992559007	AC108210.1	X1020	10	X1020;AC108210.1
0.992195446	NA	0.992559007	AC111006.1	X1020	10	X1020;AC111006.1
0.992559007	NA	0.992559007	LINC02475	X1020	10	X1020;LINC02475
0.003101811	0.22293722	0.183006847	N4BP2	X1021	12	X1021;N4BP2
0.007741398	0.002157272	0.218831946	AC108471.2	X1021	12	X1021;AC108471.2
0.011127048	-0.298440576	0.218831946	AC098590.1	X1021	12	X1021;AC098590.1
0.035507404	0.328009551	0.519651738	NDUFB4P12	X1021	12	X1021;NDUFB4P12
0.044038283	-0.01102037	0.519651738	AC098591.1	X1021	12	X1021;AC098591.1
0.092501199	0.342934738	0.75608272	SLC30A9	X1021	12	X1021;SLC30A9
0.097581394	0.001704362	0.75608272	TLR6	X1021	12	X1021;TLR6
0.102519691	0.230227916	0.75608272	PDS5A	X1021	12	X1021;PDS5A
0.137717073	NA	0.902811921	ATP1B1P1	X1021	12	X1021;ATP1B1P1
0.167885421	-0.01097615	0.989158925	LIMCH1	X1021	12	X1021;LIMCH1
0.203326752	-0.010182533	0.989158925	ARL4AP2	X1021	12	X1021;ARL4AP2
0.225109021	0.208964713	0.989158925	UBE2K	X1021	12	X1021;UBE2K
0.236388433	-0.003582658	0.989158925	RFC1	X1021	12	X1021;RFC1
0.250603027	NA	0.989158925	TLR1	X1021	12	X1021;TLR1
0.265874794	0.075705934	0.989158925	ATP8A1	X1021	12	X1021;ATP8A1
0.268310768	0.11498158	0.989158925	RPS7P7	X1021	12	X1021;RPS7P7
0.302825362	NA	0.989158925	RBM47	X1021	12	X1021;RBM47
0.319357619	0.024780387	0.989158925	FAM114A1	X1021	12	X1021;FAM114A1
0.358658827	0.002364717	0.989158925	AC096586.2	X1021	12	X1021;AC096586.2
0.393674224	0.025442123	0.989158925	SHISA3	X1021	12	X1021;SHISA3
0.398005842	0.004125871	0.989158925	KLHL5	X1021	12	X1021;KLHL5
0.452035192	0.136454497	0.989158925	TMEM33	X1021	12	X1021;TMEM33
0.456772848	0.037522802	0.989158925	LINC00682	X1021	12	X1021;LINC00682
0.489012909	-0.011312518	0.989158925	KRT18P25	X1021	12	X1021;KRT18P25
0.529414039	NA	0.989158925	AC105389.1	X1021	12	X1021;AC105389.1
0.556082407	NA	0.989158925	CHRNA9	X1021	12	X1021;CHRNA9
0.564474867	NA	0.989158925	AC098591.2	X1021	12	X1021;AC098591.2
0.588229183	NA	0.989158925	LINC02265	X1021	12	X1021;LINC02265
0.588723676	0.00826603	0.989158925	AC095057.3	X1021	12	X1021;AC095057.3
0.594635387	NA	0.989158925	AC106052.1	X1021	12	X1021;AC106052.1
0.694329277	-0.005953561	0.989158925	APBB2	X1021	12	X1021;APBB2
0.700381994	0.012028464	0.989158925	SMIM14	X1021	12	X1021;SMIM14
0.700903116	-0.001808392	0.989158925	GUF1	X1021	12	X1021;GUF1
0.704997638	NA	0.989158925	DCAF4L1	X1021	12	X1021;DCAF4L1
0.727832489	NA	0.989158925	AC096734.1	X1021	12	X1021;AC096734.1
0.74498011	NA	0.989158925	AC079921.2	X1021	12	X1021;AC079921.2
0.786712423	NA	0.989158925	TMEM156	X1021	12	X1021;TMEM156
0.793021643	0.23726616	0.989158925	PHOX2B	X1021	12	X1021;PHOX2B
0.833998495	-3.75E-05	0.989158925	NSUN7	X1021	12	X1021;NSUN7
0.866174612	0.002445155	0.989158925	UGDH	X1021	12	X1021;UGDH
0.870866094	0.003476854	0.989158925	AC096586.1	X1021	12	X1021;AC096586.1
0.897666061	NA	0.989158925	UCHL1	X1021	12	X1021;UCHL1
0.899854056	NA	0.989158925	AC021148.1	X1021	12	X1021;AC021148.1
0.903938066	-0.005424182	0.989158925	WDR19	X1021	12	X1021;WDR19
0.926738805	0.00027705	0.989158925	PABPC1P1	X1021	12	X1021;PABPC1P1
0.929676159	NA	0.989158925	ZBTB12BP	X1021	12	X1021;ZBTB12BP
0.938118918	-0.000622102	0.989158925	LIAS	X1021	12	X1021;LIAS
0.93925641	NA	0.989158925	AC096734.2	X1021	12	X1021;AC096734.2
0.939463104	NA	0.989158925	RPL12P20	X1021	12	X1021;RPL12P20
0.946105476	NA	0.989158925	AC105389.3	X1021	12	X1021;AC105389.3
0.950711766	NA	0.989158925	UCHL1.AS1	X1021	12	X1021;UCHL1.AS1
0.963999642	0.00244431	0.989158925	GNPDA2	X1021	12	X1021;GNPDA2
0.970287108	NA	0.989158925	TLR10	X1021	12	X1021;TLR10
0.971901081	NA	0.989158925	YIPF7	X1021	12	X1021;YIPF7
0.973414457	NA	0.989158925	LINC02475	X1021	12	X1021;LINC02475
0.975569196	NA	0.989158925	AC024022.1	X1021	12	X1021;AC024022.1
0.979844355	0.000725677	0.989158925	BEND4	X1021	12	X1021;BEND4
0.984272738	NA	0.989158925	AC108210.1	X1021	12	X1021;AC108210.1
0.989158925	NA	0.989158925	AC111006.1	X1021	12	X1021;AC111006.1
0.091215895	-0.026883206	0.998456083	N4BP2	X1022	5	X1022;N4BP2
0.155510035	-0.00846824	0.998456083	KLHL5	X1022	5	X1022;KLHL5
0.185671485	NA	0.998456083	BEND4	X1022	5	X1022;BEND4
0.191169624	0.213716139	0.998456083	WDR19	X1022	5	X1022;WDR19
0.250557602	0.158786076	0.998456083	SLC30A9	X1022	5	X1022;SLC30A9
0.279494444	0.134783841	0.998456083	SMIM14	X1022	5	X1022;SMIM14
0.280474895	-0.005429673	0.998456083	AC098591.1	X1022	5	X1022;AC098591.1
0.282049233	NA	0.998456083	ATP1B1P1	X1022	5	X1022;ATP1B1P1
0.290456396	0.813858778	0.998456083	PHOX2B	X1022	5	X1022;PHOX2B
0.3032776	0.012296561	0.998456083	AC106052.1	X1022	5	X1022;AC106052.1
0.319431723	0.002735024	0.998456083	GUF1	X1022	5	X1022;GUF1
0.348804774	0.069523094	0.998456083	GNPDA2	X1022	5	X1022;GNPDA2
0.382252353	NA	0.998456083	NSUN7	X1022	5	X1022;NSUN7
0.383277127	0.00249951	0.998456083	AC105389.1	X1022	5	X1022;AC105389.1
0.392800259	0.00172577	0.998456083	UGDH	X1022	5	X1022;UGDH
0.42396608	NA	0.998456083	PABPC1P1	X1022	5	X1022;PABPC1P1
0.436698802	0.049664827	0.998456083	KRT18P25	X1022	5	X1022;KRT18P25
0.448930176	NA	0.998456083	RBM47	X1022	5	X1022;RBM47
0.462922811	-0.136295493	0.998456083	RPS7P7	X1022	5	X1022;RPS7P7
0.470219219	-0.010260806	0.998456083	FAM114A1	X1022	5	X1022;FAM114A1
0.498042423	0.153961528	0.998456083	LINC00682	X1022	5	X1022;LINC00682
0.523866812	-0.002810797	0.998456083	AC096586.1	X1022	5	X1022;AC096586.1
0.597054125	-0.047684804	0.998456083	SHISA3	X1022	5	X1022;SHISA3
0.609642772	-0.007925662	0.998456083	LIMCH1	X1022	5	X1022;LIMCH1
0.618112519	NA	0.998456083	TLR6	X1022	5	X1022;TLR6
0.635831775	NA	0.998456083	AC108471.2	X1022	5	X1022;AC108471.2
0.668097287	0.176598492	0.998456083	NDUFB4P12	X1022	5	X1022;NDUFB4P12
0.671741089	0.004410764	0.998456083	AC095057.3	X1022	5	X1022;AC095057.3
0.680990031	NA	0.998456083	CHRNA9	X1022	5	X1022;CHRNA9
0.694392793	NA	0.998456083	AC098591.2	X1022	5	X1022;AC098591.2
0.697801797	0.002365615	0.998456083	TLR1	X1022	5	X1022;TLR1
0.714122567	NA	0.998456083	LINC02265	X1022	5	X1022;LINC02265
0.728604151	NA	0.998456083	AC096586.2	X1022	5	X1022;AC096586.2
0.758162498	0.043251055	0.998456083	RFC1	X1022	5	X1022;RFC1
0.795142778	0.016603886	0.998456083	ARL4AP2	X1022	5	X1022;ARL4AP2
0.811644129	NA	0.998456083	DCAF4L1	X1022	5	X1022;DCAF4L1
0.821137585	NA	0.998456083	AC096734.1	X1022	5	X1022;AC096734.1
0.829049954	-0.017566837	0.998456083	ATP8A1	X1022	5	X1022;ATP8A1
0.829125418	NA	0.998456083	AC079921.2	X1022	5	X1022;AC079921.2
0.8634469	NA	0.998456083	TMEM156	X1022	5	X1022;TMEM156
0.895732528	-0.072280007	0.998456083	AC098590.1	X1022	5	X1022;AC098590.1
0.910264058	0.071824758	0.998456083	UBE2K	X1022	5	X1022;UBE2K
0.934097442	NA	0.998456083	UCHL1	X1022	5	X1022;UCHL1
0.935523726	NA	0.998456083	AC021148.1	X1022	5	X1022;AC021148.1
0.940625982	-0.001048974	0.998456083	LIAS	X1022	5	X1022;LIAS
0.958609182	NA	0.998456083	ZBTB12BP	X1022	5	X1022;ZBTB12BP
0.961784635	NA	0.998456083	AC096734.2	X1022	5	X1022;AC096734.2
0.965208373	NA	0.998456083	RPL12P20	X1022	5	X1022;RPL12P20
0.971699632	NA	0.998456083	AC105389.3	X1022	5	X1022;AC105389.3
0.97429274	NA	0.998456083	UCHL1.AS1	X1022	5	X1022;UCHL1.AS1
0.981524617	NA	0.998456083	TLR10	X1022	5	X1022;TLR10
0.986319072	NA	0.998456083	LINC02475	X1022	5	X1022;LINC02475
0.98940495	NA	0.998456083	AC024022.1	X1022	5	X1022;AC024022.1
0.989735193	NA	0.998456083	YIPF7	X1022	5	X1022;YIPF7
0.991831541	NA	0.998456083	AC108210.1	X1022	5	X1022;AC108210.1
0.994051947	NA	0.998456083	AC111006.1	X1022	5	X1022;AC111006.1
0.994554015	0.026514781	0.998456083	PDS5A	X1022	5	X1022;PDS5A
0.995236147	0.001141846	0.998456083	APBB2	X1022	5	X1022;APBB2
0.998456083	0.012887323	0.998456083	TMEM33	X1022	5	X1022;TMEM33
0.017387251	NA	0.98383428	ATP8A1	X1023	7	X1023;ATP8A1
0.046000212	-0.026658634	0.98383428	SMIM14	X1023	7	X1023;SMIM14
0.062138845	NA	0.98383428	AC096586.1	X1023	7	X1023;AC096586.1
0.066700629	0.053317669	0.98383428	KRT18P25	X1023	7	X1023;KRT18P25
0.091432218	NA	0.997122308	SHISA3	X1023	7	X1023;SHISA3
0.125943036	0.26500551	0.997122308	AC098590.1	X1023	7	X1023;AC098590.1
0.130932675	0.01607355	0.997122308	UGDH	X1023	7	X1023;UGDH
0.136303266	0.001302814	0.997122308	AC079921.2	X1023	7	X1023;AC079921.2
0.228615614	NA	0.997122308	BEND4	X1023	7	X1023;BEND4
0.339744971	0.11581679	0.997122308	PDS5A	X1023	7	X1023;PDS5A
0.347717055	-0.030477706	0.997122308	WDR19	X1023	7	X1023;WDR19
0.360696913	NA	0.997122308	ATP1B1P1	X1023	7	X1023;ATP1B1P1
0.385486742	0.003295546	0.997122308	AC098591.1	X1023	7	X1023;AC098591.1
0.439979645	-0.213053048	0.997122308	NDUFB4P12	X1023	7	X1023;NDUFB4P12
0.45690543	-0.019318	0.997122308	N4BP2	X1023	7	X1023;N4BP2
0.459115748	-0.068932028	0.997122308	LINC00682	X1023	7	X1023;LINC00682
0.460766889	0.010149648	0.997122308	AC095057.3	X1023	7	X1023;AC095057.3
0.465606012	0.050615315	0.997122308	RFC1	X1023	7	X1023;RFC1
0.48376012	NA	0.997122308	TLR1	X1023	7	X1023;TLR1
0.49077333	0.017762628	0.997122308	LIAS	X1023	7	X1023;LIAS
0.495344017	NA	0.997122308	PABPC1P1	X1023	7	X1023;PABPC1P1
0.525969526	0.0004903	0.997122308	RBM47	X1023	7	X1023;RBM47
0.53274361	0.20367071	0.997122308	UBE2K	X1023	7	X1023;UBE2K
0.532771095	0.014082255	0.997122308	FAM114A1	X1023	7	X1023;FAM114A1
0.587068123	0.001646897	0.997122308	NSUN7	X1023	7	X1023;NSUN7
0.608336905	-0.397410626	0.997122308	PHOX2B	X1023	7	X1023;PHOX2B
0.627931964	0.005127072	0.997122308	KLHL5	X1023	7	X1023;KLHL5
0.667340645	0.252136412	0.997122308	SLC30A9	X1023	7	X1023;SLC30A9
0.683590591	NA	0.997122308	TLR6	X1023	7	X1023;TLR6
0.699494787	NA	0.997122308	AC108471.2	X1023	7	X1023;AC108471.2
0.723850247	NA	0.997122308	AC105389.1	X1023	7	X1023;AC105389.1
0.749185918	NA	0.997122308	AC098591.2	X1023	7	X1023;AC098591.2
0.752844653	NA	0.997122308	CHRNA9	X1023	7	X1023;CHRNA9
0.75432221	NA	0.997122308	AC106052.1	X1023	7	X1023;AC106052.1
0.75656942	0.015292134	0.997122308	ARL4AP2	X1023	7	X1023;ARL4AP2
0.762164217	0.010657452	0.997122308	GUF1	X1023	7	X1023;GUF1
0.764511335	NA	0.997122308	AC096586.2	X1023	7	X1023;AC096586.2
0.764622629	NA	0.997122308	LINC02265	X1023	7	X1023;LINC02265
0.832712236	NA	0.997122308	DCAF4L1	X1023	7	X1023;DCAF4L1
0.853651075	NA	0.997122308	AC096734.1	X1023	7	X1023;AC096734.1
0.864719783	0.129678161	0.997122308	TMEM33	X1023	7	X1023;TMEM33
0.881778558	0.00502429	0.997122308	LIMCH1	X1023	7	X1023;LIMCH1
0.888503	NA	0.997122308	TMEM156	X1023	7	X1023;TMEM156
0.920545186	0.00540026	0.997122308	APBB2	X1023	7	X1023;APBB2
0.957800478	NA	0.997122308	AC021148.1	X1023	7	X1023;AC021148.1
0.958977129	NA	0.997122308	UCHL1	X1023	7	X1023;UCHL1
0.965889989	NA	0.997122308	ZBTB12BP	X1023	7	X1023;ZBTB12BP
0.970293985	NA	0.997122308	RPL12P20	X1023	7	X1023;RPL12P20
0.971640456	NA	0.997122308	AC105389.3	X1023	7	X1023;AC105389.3
0.974076865	NA	0.997122308	UCHL1.AS1	X1023	7	X1023;UCHL1.AS1
0.974550747	NA	0.997122308	AC096734.2	X1023	7	X1023;AC096734.2
0.975351359	0.00296143	0.997122308	GNPDA2	X1023	7	X1023;GNPDA2
0.981063605	NA	0.997122308	YIPF7	X1023	7	X1023;YIPF7
0.985686707	NA	0.997122308	AC024022.1	X1023	7	X1023;AC024022.1
0.988481001	NA	0.997122308	TLR10	X1023	7	X1023;TLR10
0.992066756	NA	0.997122308	AC108210.1	X1023	7	X1023;AC108210.1
0.993722279	NA	0.997122308	LINC02475	X1023	7	X1023;LINC02475
0.994821506	NA	0.997122308	AC111006.1	X1023	7	X1023;AC111006.1
0.997122308	-0.007042001	0.997122308	RPS7P7	X1023	7	X1023;RPS7P7
0.005921995	0.042050723	0.349397717	GUF1	X1024	8	X1024;GUF1
0.029673911	0.260066472	0.875380389	FAM114A1	X1024	8	X1024;FAM114A1
0.053165539	NA	0.993250784	SHISA3	X1024	8	X1024;SHISA3
0.067913553	-0.688853214	0.993250784	PHOX2B	X1024	8	X1024;PHOX2B
0.086602283	0.058954622	0.993250784	ATP8A1	X1024	8	X1024;ATP8A1
0.154563566	NA	0.993250784	BEND4	X1024	8	X1024;BEND4
0.187453258	0.013081794	0.993250784	APBB2	X1024	8	X1024;APBB2
0.200686789	0.010818233	0.993250784	UGDH	X1024	8	X1024;UGDH
0.211853961	-0.020485328	0.993250784	N4BP2	X1024	8	X1024;N4BP2
0.235243911	0.288804358	0.993250784	SLC30A9	X1024	8	X1024;SLC30A9
0.242978784	0.031842237	0.993250784	ARL4AP2	X1024	8	X1024;ARL4AP2
0.243262909	-0.010749493	0.993250784	GNPDA2	X1024	8	X1024;GNPDA2
0.268315956	NA	0.993250784	ATP1B1P1	X1024	8	X1024;ATP1B1P1
0.28096633	0.004070041	0.993250784	TLR1	X1024	8	X1024;TLR1
0.345136799	-0.02556921	0.993250784	WDR19	X1024	8	X1024;WDR19
0.357481132	NA	0.993250784	AC095057.3	X1024	8	X1024;AC095057.3
0.36579414	0.049859821	0.993250784	KRT18P25	X1024	8	X1024;KRT18P25
0.401495682	NA	0.993250784	PABPC1P1	X1024	8	X1024;PABPC1P1
0.434010359	-0.009853468	0.993250784	AC096586.1	X1024	8	X1024;AC096586.1
0.443691004	-0.069608029	0.993250784	LINC00682	X1024	8	X1024;LINC00682
0.460452748	0.001847619	0.993250784	TLR6	X1024	8	X1024;TLR6
0.514601138	-0.015048756	0.993250784	RFC1	X1024	8	X1024;RFC1
0.522832857	0.002913886	0.993250784	LIMCH1	X1024	8	X1024;LIMCH1
0.5756493	0.155950222	0.993250784	UBE2K	X1024	8	X1024;UBE2K
0.617884401	0.000776238	0.993250784	NSUN7	X1024	8	X1024;NSUN7
0.62253129	NA	0.993250784	AC108471.2	X1024	8	X1024;AC108471.2
0.654406485	NA	0.993250784	AC105389.1	X1024	8	X1024;AC105389.1
0.661887933	0.075453977	0.993250784	PDS5A	X1024	8	X1024;PDS5A
0.67907494	NA	0.993250784	CHRNA9	X1024	8	X1024;CHRNA9
0.682531165	NA	0.993250784	AC098591.2	X1024	8	X1024;AC098591.2
0.688740761	0.000278002	0.993250784	RBM47	X1024	8	X1024;RBM47
0.701547402	NA	0.993250784	LINC02265	X1024	8	X1024;LINC02265
0.70292547	NA	0.993250784	AC106052.1	X1024	8	X1024;AC106052.1
0.704858235	-0.001798884	0.993250784	AC098591.1	X1024	8	X1024;AC098591.1
0.710367301	NA	0.993250784	AC096586.2	X1024	8	X1024;AC096586.2
0.711946755	0.07145419	0.993250784	RPS7P7	X1024	8	X1024;RPS7P7
0.793177252	NA	0.993250784	DCAF4L1	X1024	8	X1024;DCAF4L1
0.808635328	NA	0.993250784	AC096734.1	X1024	8	X1024;AC096734.1
0.820861429	NA	0.993250784	AC079921.2	X1024	8	X1024;AC079921.2
0.851801016	NA	0.993250784	TMEM156	X1024	8	X1024;TMEM156
0.853318638	0.068483349	0.993250784	AC098590.1	X1024	8	X1024;AC098590.1
0.861710731	-0.009354131	0.993250784	SMIM14	X1024	8	X1024;SMIM14
0.86539411	0.004458852	0.993250784	KLHL5	X1024	8	X1024;KLHL5
0.891066234	0.089845264	0.993250784	TMEM33	X1024	8	X1024;TMEM33
0.92256179	0.004185975	0.993250784	LIAS	X1024	8	X1024;LIAS
0.935860392	0.056469815	0.993250784	NDUFB4P12	X1024	8	X1024;NDUFB4P12
0.936794428	NA	0.993250784	UCHL1	X1024	8	X1024;UCHL1
0.937665779	NA	0.993250784	AC021148.1	X1024	8	X1024;AC021148.1
0.95519519	NA	0.993250784	ZBTB12BP	X1024	8	X1024;ZBTB12BP
0.96140409	NA	0.993250784	RPL12P20	X1024	8	X1024;RPL12P20
0.962782954	NA	0.993250784	AC096734.2	X1024	8	X1024;AC096734.2
0.96493091	NA	0.993250784	AC105389.3	X1024	8	X1024;AC105389.3
0.967975262	NA	0.993250784	UCHL1.AS1	X1024	8	X1024;UCHL1.AS1
0.980652747	NA	0.993250784	YIPF7	X1024	8	X1024;YIPF7
0.982290699	NA	0.993250784	TLR10	X1024	8	X1024;TLR10
0.983738066	NA	0.993250784	AC024022.1	X1024	8	X1024;AC024022.1
0.98543372	NA	0.993250784	LINC02475	X1024	8	X1024;LINC02475
0.990019789	NA	0.993250784	AC108210.1	X1024	8	X1024;AC108210.1
0.993250784	NA	0.993250784	AC111006.1	X1024	8	X1024;AC111006.1
0.027596133	NA	0.996106991	ATP8A1	X1025	6	X1025;ATP8A1
0.086518922	NA	0.996106991	AC096586.1	X1025	6	X1025;AC096586.1
0.122584765	0.171465917	0.996106991	RFC1	X1025	6	X1025;RFC1
0.12670553	0.007045133	0.996106991	PDS5A	X1025	6	X1025;PDS5A
0.127097189	NA	0.996106991	SHISA3	X1025	6	X1025;SHISA3
0.12865335	0.064101052	0.996106991	GUF1	X1025	6	X1025;GUF1
0.140001789	0.095875096	0.996106991	SMIM14	X1025	6	X1025;SMIM14
0.142895902	0.010882807	0.996106991	ATP1B1P1	X1025	6	X1025;ATP1B1P1
0.216012313	-0.001157353	0.996106991	AC098591.1	X1025	6	X1025;AC098591.1
0.216943761	0.000724088	0.996106991	KLHL5	X1025	6	X1025;KLHL5
0.253520789	0.007284116	0.996106991	TLR1	X1025	6	X1025;TLR1
0.336454225	0.032175641	0.996106991	APBB2	X1025	6	X1025;APBB2
0.408965666	-0.168757415	0.996106991	UBE2K	X1025	6	X1025;UBE2K
0.414230039	-0.12840093	0.996106991	PHOX2B	X1025	6	X1025;PHOX2B
0.451108755	0.000661783	0.996106991	RBM47	X1025	6	X1025;RBM47
0.453295566	0.089986221	0.996106991	SLC30A9	X1025	6	X1025;SLC30A9
0.462266584	-0.012488935	0.996106991	GNPDA2	X1025	6	X1025;GNPDA2
0.492214987	NA	0.996106991	AC095057.3	X1025	6	X1025;AC095057.3
0.495738127	0.118232876	0.996106991	RPS7P7	X1025	6	X1025;RPS7P7
0.528369075	NA	0.996106991	NSUN7	X1025	6	X1025;NSUN7
0.539320582	NA	0.996106991	PABPC1P1	X1025	6	X1025;PABPC1P1
0.552753143	0.026396106	0.996106991	ARL4AP2	X1025	6	X1025;ARL4AP2
0.56073628	-0.004798726	0.996106991	LIAS	X1025	6	X1025;LIAS
0.597667161	-0.003895941	0.996106991	UGDH	X1025	6	X1025;UGDH
0.615140103	0.102583786	0.996106991	TMEM33	X1025	6	X1025;TMEM33
0.624860559	-0.017787706	0.996106991	KRT18P25	X1025	6	X1025;KRT18P25
0.715632902	NA	0.996106991	TLR6	X1025	6	X1025;TLR6
0.728208858	NA	0.996106991	AC108471.2	X1025	6	X1025;AC108471.2
0.739395783	-0.005518507	0.996106991	LIMCH1	X1025	6	X1025;LIMCH1
0.743333768	0.051766203	0.996106991	LINC00682	X1025	6	X1025;LINC00682
0.747836219	-0.13712456	0.996106991	NDUFB4P12	X1025	6	X1025;NDUFB4P12
0.755218238	-0.014728764	0.996106991	N4BP2	X1025	6	X1025;N4BP2
0.756684913	NA	0.996106991	AC105389.1	X1025	6	X1025;AC105389.1
0.778365326	NA	0.996106991	AC098591.2	X1025	6	X1025;AC098591.2
0.783240922	NA	0.996106991	AC106052.1	X1025	6	X1025;AC106052.1
0.788264619	NA	0.996106991	LINC02265	X1025	6	X1025;LINC02265
0.78887265	NA	0.996106991	AC096586.2	X1025	6	X1025;AC096586.2
0.789582718	NA	0.996106991	CHRNA9	X1025	6	X1025;CHRNA9
0.835514123	0.009895333	0.996106991	FAM114A1	X1025	6	X1025;FAM114A1
0.851361839	NA	0.996106991	DCAF4L1	X1025	6	X1025;DCAF4L1
0.875781025	NA	0.996106991	AC096734.1	X1025	6	X1025;AC096734.1
0.881702103	-0.070402653	0.996106991	AC098590.1	X1025	6	X1025;AC098590.1
0.888616955	NA	0.996106991	AC079921.2	X1025	6	X1025;AC079921.2
0.898108713	NA	0.996106991	TMEM156	X1025	6	X1025;TMEM156
0.914839414	-0.012320481	0.996106991	WDR19	X1025	6	X1025;WDR19
0.9613189	0.004527795	0.996106991	BEND4	X1025	6	X1025;BEND4
0.969296571	NA	0.996106991	AC021148.1	X1025	6	X1025;AC021148.1
0.969600198	NA	0.996106991	UCHL1	X1025	6	X1025;UCHL1
0.970116668	NA	0.996106991	ZBTB12BP	X1025	6	X1025;ZBTB12BP
0.973814007	NA	0.996106991	RPL12P20	X1025	6	X1025;RPL12P20
0.976802071	NA	0.996106991	AC105389.3	X1025	6	X1025;AC105389.3
0.97919193	NA	0.996106991	UCHL1.AS1	X1025	6	X1025;UCHL1.AS1
0.979274823	NA	0.996106991	AC096734.2	X1025	6	X1025;AC096734.2
0.984227065	NA	0.996106991	YIPF7	X1025	6	X1025;YIPF7
0.987424409	NA	0.996106991	AC024022.1	X1025	6	X1025;AC024022.1
0.990914191	NA	0.996106991	TLR10	X1025	6	X1025;TLR10
0.992928643	NA	0.996106991	AC108210.1	X1025	6	X1025;AC108210.1
0.995429384	NA	0.996106991	AC111006.1	X1025	6	X1025;AC111006.1
0.996106991	NA	0.996106991	LINC02475	X1025	6	X1025;LINC02475
0.009785029	-0.128361412	0.545459383	SLC30A9	X1026	5	X1026;SLC30A9
0.018490149	-0.434256293	0.545459383	AC098590.1	X1026	5	X1026;AC098590.1
0.048558819	0.014074504	0.726554757	AC096586.2	X1026	5	X1026;AC096586.2
0.04925795	NA	0.726554757	AC098591.1	X1026	5	X1026;AC098591.1
0.071633277	0.143900777	0.754714566	RFC1	X1026	5	X1026;RFC1
0.078056265	NA	0.754714566	AC096586.1	X1026	5	X1026;AC096586.1
0.089542406	NA	0.754714566	KRT18P25	X1026	5	X1026;KRT18P25
0.107623567	0.347156767	0.793723808	UBE2K	X1026	5	X1026;UBE2K
0.14522889	-0.010995287	0.873061271	GUF1	X1026	5	X1026;GUF1
0.149841672	0.003702625	0.873061271	APBB2	X1026	5	X1026;APBB2
0.162774135	0.260857736	0.873061271	SHISA3	X1026	5	X1026;SHISA3
0.250575315	0.040907819	0.995345446	LIMCH1	X1026	5	X1026;LIMCH1
0.255154554	0.004105936	0.995345446	GNPDA2	X1026	5	X1026;GNPDA2
0.260558082	0.004708187	0.995345446	UGDH	X1026	5	X1026;UGDH
0.26426331	0.296104772	0.995345446	LINC00682	X1026	5	X1026;LINC00682
0.350094606	0.089789888	0.995345446	TMEM33	X1026	5	X1026;TMEM33
0.386129451	NA	0.995345446	ATP1B1P1	X1026	5	X1026;ATP1B1P1
0.415481537	0.067580217	0.995345446	N4BP2	X1026	5	X1026;N4BP2
0.479114301	NA	0.995345446	AC095057.3	X1026	5	X1026;AC095057.3
0.480807121	NA	0.995345446	NSUN7	X1026	5	X1026;NSUN7
0.509074183	NA	0.995345446	TLR1	X1026	5	X1026;TLR1
0.513941606	NA	0.995345446	PABPC1P1	X1026	5	X1026;PABPC1P1
0.524817697	0.121105252	0.995345446	PDS5A	X1026	5	X1026;PDS5A
0.546735559	NA	0.995345446	RBM47	X1026	5	X1026;RBM47
0.560626195	0.052442833	0.995345446	ATP8A1	X1026	5	X1026;ATP8A1
0.611132615	0.039819397	0.995345446	SMIM14	X1026	5	X1026;SMIM14
0.629065177	0.383858517	0.995345446	PHOX2B	X1026	5	X1026;PHOX2B
0.643538159	0.058615104	0.995345446	WDR19	X1026	5	X1026;WDR19
0.690135105	NA	0.995345446	TLR6	X1026	5	X1026;TLR6
0.698123733	0.092670002	0.995345446	RPS7P7	X1026	5	X1026;RPS7P7
0.707658477	NA	0.995345446	AC108471.2	X1026	5	X1026;AC108471.2
0.736028604	NA	0.995345446	AC105389.1	X1026	5	X1026;AC105389.1
0.752353363	NA	0.995345446	CHRNA9	X1026	5	X1026;CHRNA9
0.755387503	NA	0.995345446	AC098591.2	X1026	5	X1026;AC098591.2
0.770245377	NA	0.995345446	LINC02265	X1026	5	X1026;LINC02265
0.781825579	NA	0.995345446	AC106052.1	X1026	5	X1026;AC106052.1
0.820118789	-0.001100111	0.995345446	KLHL5	X1026	5	X1026;KLHL5
0.820934534	-0.007204773	0.995345446	ARL4AP2	X1026	5	X1026;ARL4AP2
0.84983632	NA	0.995345446	DCAF4L1	X1026	5	X1026;DCAF4L1
0.855482211	0.110120375	0.995345446	NDUFB4P12	X1026	5	X1026;NDUFB4P12
0.860506027	NA	0.995345446	AC096734.1	X1026	5	X1026;AC096734.1
0.867350825	NA	0.995345446	AC079921.2	X1026	5	X1026;AC079921.2
0.875917789	-0.0096355	0.995345446	FAM114A1	X1026	5	X1026;FAM114A1
0.893212159	NA	0.995345446	TMEM156	X1026	5	X1026;TMEM156
0.926088865	0.005546711	0.995345446	LIAS	X1026	5	X1026;LIAS
0.953675466	NA	0.995345446	AC021148.1	X1026	5	X1026;AC021148.1
0.957072381	NA	0.995345446	UCHL1	X1026	5	X1026;UCHL1
0.962045927	0.004370781	0.995345446	BEND4	X1026	5	X1026;BEND4
0.968122842	NA	0.995345446	ZBTB12BP	X1026	5	X1026;ZBTB12BP
0.972155591	NA	0.995345446	AC096734.2	X1026	5	X1026;AC096734.2
0.972824874	NA	0.995345446	RPL12P20	X1026	5	X1026;RPL12P20
0.978171848	NA	0.995345446	AC105389.3	X1026	5	X1026;AC105389.3
0.980177537	NA	0.995345446	UCHL1.AS1	X1026	5	X1026;UCHL1.AS1
0.986641059	NA	0.995345446	TLR10	X1026	5	X1026;TLR10
0.987662613	NA	0.995345446	YIPF7	X1026	5	X1026;YIPF7
0.987974911	NA	0.995345446	LINC02475	X1026	5	X1026;LINC02475
0.989384627	NA	0.995345446	AC024022.1	X1026	5	X1026;AC024022.1
0.993234239	NA	0.995345446	AC108210.1	X1026	5	X1026;AC108210.1
0.995345446	NA	0.995345446	AC111006.1	X1026	5	X1026;AC111006.1
0.000276492	-0.291913246	0.016313013	AC098590.1	X1027	23	X1027;AC098590.1
0.003927185	-0.00836858	0.074614723	AC098591.1	X1027	23	X1027;AC098591.1
0.004608	0.002474208	0.074614723	KLHL5	X1027	23	X1027;KLHL5
0.006078273	0.293562112	0.074614723	NDUFB4P12	X1027	23	X1027;NDUFB4P12
0.006328561	-0.179786238	0.074614723	SLC30A9	X1027	23	X1027;SLC30A9
0.007587938	0.003801158	0.074614723	GNPDA2	X1027	23	X1027;GNPDA2
0.019019718	0.144120615	0.160309051	YIPF7	X1027	23	X1027;YIPF7
0.037636679	0.046097643	0.277570511	SMIM14	X1027	23	X1027;SMIM14
0.04824142	-0.004221049	0.31151438	UGDH	X1027	23	X1027;UGDH
0.052799047	0.462746353	0.31151438	PDS5A	X1027	23	X1027;PDS5A
0.128191008	NA	0.590633542	NSUN7	X1027	23	X1027;NSUN7
0.131697841	NA	0.590633542	TLR1	X1027	23	X1027;TLR1
0.139848299	-0.76965046	0.590633542	UBE2K	X1027	23	X1027;UBE2K
0.146421996	0.002819918	0.590633542	LIAS	X1027	23	X1027;LIAS
0.151401145	0.009389659	0.590633542	GUF1	X1027	23	X1027;GUF1
0.160171808	0.000420241	0.590633542	CHRNA9	X1027	23	X1027;CHRNA9
0.176758071	0.008841343	0.613454482	RFC1	X1027	23	X1027;RFC1
0.203519794	-0.133263448	0.64561982	TMEM33	X1027	23	X1027;TMEM33
0.207911467	0.000113064	0.64561982	RBM47	X1027	23	X1027;RBM47
0.228970313	0.000863594	0.661149176	AC108471.2	X1027	23	X1027;AC108471.2
0.24413432	0.000831435	0.661149176	AC098591.2	X1027	23	X1027;AC098591.2
0.246530201	0.062626185	0.661149176	LINC00682	X1027	23	X1027;LINC00682
0.268228032	0.017621702	0.670489572	BEND4	X1027	23	X1027;BEND4
0.272741521	0.074971739	0.670489572	SHISA3	X1027	23	X1027;SHISA3
0.286040275	-0.001256662	0.67505505	ATP1B1P1	X1027	23	X1027;ATP1B1P1
0.341766385	0.005460972	0.738890853	ARL4AP2	X1027	23	X1027;ARL4AP2
0.36199225	NA	0.738890853	AC105389.1	X1027	23	X1027;AC105389.1
0.363167713	NA	0.738890853	TLR6	X1027	23	X1027;TLR6
0.36318364	0.358801906	0.738890853	PHOX2B	X1027	23	X1027;PHOX2B
0.414063338	0.041583759	0.798779642	ATP8A1	X1027	23	X1027;ATP8A1
0.442187704	NA	0.798779642	AC096586.2	X1027	23	X1027;AC096586.2
0.445064608	NA	0.798779642	LINC02265	X1027	23	X1027;LINC02265
0.446775054	0.001122557	0.798779642	PABPC1P1	X1027	23	X1027;PABPC1P1
0.484957528	-0.001283209	0.841543945	AC095057.3	X1027	23	X1027;AC095057.3
0.53149492	-0.006171486	0.89594858	AC096586.1	X1027	23	X1027;AC096586.1
0.593580185	0.01547166	0.955900003	N4BP2	X1027	23	X1027;N4BP2
0.599462714	NA	0.955900003	DCAF4L1	X1027	23	X1027;DCAF4L1
0.621781042	0.007808675	0.965396882	APBB2	X1027	23	X1027;APBB2
0.647187188	NA	0.96664421	AC079921.2	X1027	23	X1027;AC079921.2
0.655352007	NA	0.96664421	AC096734.1	X1027	23	X1027;AC096734.1
0.69260382	NA	0.985594557	TMEM156	X1027	23	X1027;TMEM156
0.710731353	-0.007580632	0.985594557	FAM114A1	X1027	23	X1027;FAM114A1
0.75146524	0.001430544	0.985594557	AC106052.1	X1027	23	X1027;AC106052.1
0.820635873	0.032693711	0.985594557	RPS7P7	X1027	23	X1027;RPS7P7
0.854183997	NA	0.985594557	AC021148.1	X1027	23	X1027;AC021148.1
0.860776882	-0.00163686	0.985594557	WDR19	X1027	23	X1027;WDR19
0.860844704	-0.003154509	0.985594557	KRT18P25	X1027	23	X1027;KRT18P25
0.896975637	NA	0.985594557	ZBTB12BP	X1027	23	X1027;ZBTB12BP
0.903552632	NA	0.985594557	UCHL1	X1027	23	X1027;UCHL1
0.907017441	NA	0.985594557	RPL12P20	X1027	23	X1027;RPL12P20
0.911707418	NA	0.985594557	UCHL1.AS1	X1027	23	X1027;UCHL1.AS1
0.914214292	NA	0.985594557	AC105389.3	X1027	23	X1027;AC105389.3
0.926144378	NA	0.985594557	AC096734.2	X1027	23	X1027;AC096734.2
0.950201953	NA	0.985594557	AC024022.1	X1027	23	X1027;AC024022.1
0.957310729	NA	0.985594557	TLR10	X1027	23	X1027;TLR10
0.962897514	NA	0.985594557	AC108210.1	X1027	23	X1027;AC108210.1
0.966523934	NA	0.985594557	LINC02475	X1027	23	X1027;LINC02475
0.968889564	0.001687958	0.985594557	LIMCH1	X1027	23	X1027;LIMCH1
0.985748165	NA	0.985748165	AC111006.1	X1027	23	X1027;AC111006.1
0.00209273	NA	0.093881763	GUF1	X1029	8	X1029;GUF1
0.003182433	0.057220755	0.093881763	LIMCH1	X1029	8	X1029;LIMCH1
0.008838597	0.011282372	0.173825736	PABPC1P1	X1029	8	X1029;PABPC1P1
0.045258266	0.003355289	0.667559418	ZBTB12BP	X1029	8	X1029;ZBTB12BP
0.081306444	0.061270336	0.824823015	ARL4AP2	X1029	8	X1029;ARL4AP2
0.083880307	-0.003772326	0.824823015	AC096586.1	X1029	8	X1029;AC096586.1
0.131028199	0.001991779	0.998888506	UGDH	X1029	8	X1029;UGDH
0.225614294	0.012011365	0.998888506	AC106052.1	X1029	8	X1029;AC106052.1
0.287365331	-0.007981723	0.998888506	AC098591.1	X1029	8	X1029;AC098591.1
0.28960977	-0.008927107	0.998888506	SMIM14	X1029	8	X1029;SMIM14
0.306995379	0.177956089	0.998888506	UBE2K	X1029	8	X1029;UBE2K
0.310179961	0.2997575	0.998888506	PDS5A	X1029	8	X1029;PDS5A
0.311584866	-0.186974969	0.998888506	AC098590.1	X1029	8	X1029;AC098590.1
0.334349962	0.002511664	0.998888506	TLR6	X1029	8	X1029;TLR6
0.340770704	NA	0.998888506	ATP1B1P1	X1029	8	X1029;ATP1B1P1
0.405518715	0.208323035	0.998888506	NDUFB4P12	X1029	8	X1029;NDUFB4P12
0.409078001	-0.01642253	0.998888506	N4BP2	X1029	8	X1029;N4BP2
0.443705369	0.00150993	0.998888506	GNPDA2	X1029	8	X1029;GNPDA2
0.450622672	-0.014633297	0.998888506	WDR19	X1029	8	X1029;WDR19
0.47305868	NA	0.998888506	NSUN7	X1029	8	X1029;NSUN7
0.4784954	NA	0.998888506	TLR1	X1029	8	X1029;TLR1
0.511732172	-0.008496628	0.998888506	LIAS	X1029	8	X1029;LIAS
0.527625764	0.010326255	0.998888506	RFC1	X1029	8	X1029;RFC1
0.5692464	-0.001987625	0.998888506	SHISA3	X1029	8	X1029;SHISA3
0.57387705	NA	0.998888506	RBM47	X1029	8	X1029;RBM47
0.578501496	0.016785883	0.998888506	APBB2	X1029	8	X1029;APBB2
0.626669877	0.012639344	0.998888506	KRT18P25	X1029	8	X1029;KRT18P25
0.634362978	-0.084159556	0.998888506	RPS7P7	X1029	8	X1029;RPS7P7
0.652554922	-0.00403672	0.998888506	KLHL5	X1029	8	X1029;KLHL5
0.68229968	NA	0.998888506	AC105389.1	X1029	8	X1029;AC105389.1
0.686922213	0.007267541	0.998888506	AC095057.3	X1029	8	X1029;AC095057.3
0.705290374	NA	0.998888506	AC108471.2	X1029	8	X1029;AC108471.2
0.734309396	NA	0.998888506	AC096586.2	X1029	8	X1029;AC096586.2
0.737933245	0.312345735	0.998888506	PHOX2B	X1029	8	X1029;PHOX2B
0.738344101	0.249280989	0.998888506	SLC30A9	X1029	8	X1029;SLC30A9
0.742323643	-0.004878359	0.998888506	FAM114A1	X1029	8	X1029;FAM114A1
0.744673096	NA	0.998888506	LINC02265	X1029	8	X1029;LINC02265
0.771431749	NA	0.998888506	CHRNA9	X1029	8	X1029;CHRNA9
0.779178548	NA	0.998888506	AC098591.2	X1029	8	X1029;AC098591.2
0.82543378	NA	0.998888506	DCAF4L1	X1029	8	X1029;DCAF4L1
0.854604639	NA	0.998888506	AC096734.1	X1029	8	X1029;AC096734.1
0.86546292	NA	0.998888506	AC079921.2	X1029	8	X1029;AC079921.2
0.8774807	0.023721435	0.998888506	LINC00682	X1029	8	X1029;LINC00682
0.88156249	NA	0.998888506	TMEM156	X1029	8	X1029;TMEM156
0.94877677	NA	0.998888506	AC021148.1	X1029	8	X1029;AC021148.1
0.964105901	0.116531573	0.998888506	TMEM33	X1029	8	X1029;TMEM33
0.964581372	0.01142971	0.998888506	ATP8A1	X1029	8	X1029;ATP8A1
0.968331474	NA	0.998888506	AC105389.3	X1029	8	X1029;AC105389.3
0.968331474	NA	0.998888506	RPL12P20	X1029	8	X1029;RPL12P20
0.968686322	NA	0.998888506	UCHL1.AS1	X1029	8	X1029;UCHL1.AS1
0.971303545	NA	0.998888506	UCHL1	X1029	8	X1029;UCHL1
0.976796685	NA	0.998888506	YIPF7	X1029	8	X1029;YIPF7
[truncated: 59,007 more rows]
